# Supplementary material for: Status report on novel intraoral scanner-based registration method of axes of rotation of the mandible: Proof of potential applicability and technological glass ceiling of in-house development
Source: PLoS One. 2026 Feb 23;21(2):e0342893. doi: 10.1371/journal.pone.0342893 (PMC12928589; doi:10.1371/journal.pone.0342893)
Supplement: S1 Table — Values measured with Meshmixer’s Deviation tool. (XLSX) [file pone.0342893.s001.xlsx]

## Sheet: Munka1
Case I
																				Closed (C)		Open (O)		Summa (C+O)
	CA1	CA2	CA3			CB1	CB2	CB3			OA1	OA2	OA3			OB1	OB2	OB3		AVG	SD	AVG	SD	AVG	SD
CA1					CB1					OA1					OB1					0.0202667	0.0050512	0.130267	0.0639477	0.0752667	0.0719053
CA2	0.0236				CB2	0.0141				OA2	0.1891				OB2	0.0746
CA3	0.0223	0.0141			CB3	0.0262	0.0213			OA3	0.1746	0.0378			OB3	0.1184	0.1871
Case II
																				Closed (C)		Open (O)		Summa (C+O)
	CA1	CA2	CA3			CB1	CB2	CB3			OA1	OA2	OA3			OB1	OB2	OB3		AVG	SD	AVG	SD	AVG	SD
CA1					CB1					OA1					OB1					0.0102	0.00657754	0.09375	0.0336822	0.051975	0.0493877
CA2	0.0215				CB2	0.004				OA2	0.0669				OB2	0.0672
CA3	0.0142	0.0079			CB3	0.0085	0.0051			OA3	0.1045	0.0602			OB3	0.1247	0.139
Case III
																				Closed (C)		Open (O)		Summa (C+O)
	CA1	CA2	CA3			CB1	CB2	CB3			OA1	OA2	OA3			OB1	OB2	OB3		AVG	SD	AVG	SD	AVG	SD
CA1					CB1					OA1					OB1					0.0563333	0.0358803	0.211917	0.0314755	0.134125	0.087391
CA2	0.0314				CB2	0.0333				OA2	0.204				OB2	0.243
CA3	0.0935	0.1102			CB3	0.0287	0.0409			OA3	0.1741	0.1832			OB3	0.2145	0.2527
Case IV
																				Closed (C)		Open (O)		Summa (C+O)
	CA1	CA2	CA3			CB1	CB2	CB3			OA1	OA2	OA3			OB1	OB2	OB3		AVG	SD	AVG	SD	AVG	SD
CA1					CB1					OA1					OB1					0.0584167	0.0263467	0.1837	0.0960661	0.121058	0.0937608
CA2	0.053				CB2	0.0658				OA2	0.1385				OB2	0.1209
CA3	0.0792	0.0289			CB3	0.0939	0.0297			OA3	0.1747	0.083			OB3	0.3484	0.2367
																				All
																				Closed (C)		Open (O)		Summa (C+O)
																				AVG	SD	AVG	SD	AVG	SD
																				0.0363042	0.0303775	0.154908	0.0719861	0.0956063	0.0822299
