# Supplementary material for: Status report on novel intraoral scanner-based registration method of axes of rotation of the mandible: Proof of potential applicability and technological glass ceiling of in-house development
Source: PLoS One. 2026 Feb 23;21(2):e0342893. doi: 10.1371/journal.pone.0342893 (PMC12928589; doi:10.1371/journal.pone.0342893)
Supplement: S2 Table — (XLSX) [file pone.0342893.s002.xlsx]

## Sheet: Registered Axes
Num_of_point_modifier	Base	case	angle_calc_deg	calc_axis_start_x	calc_axis_start_y	calc_axis_start_z	calc_axis_end_x	calc_axis_end_y	calc_axis_end_z	exec_time	rms	max_error	rms_starting	max_error_starting	mid_sagital_point_x	mid_sagital_point_y	mid_sagital_point_z
1.0	1	CA1:OA1	-4.5695	-97.76259459686463	64.75160641168722	41.25990823862744	101.97792933857005	55.68844692150902	36.614239497354454	259.5790867805481	0.04116352225229057	0.07910442759812789	6.159000305205503	7.6769724	0.0	60.315661368850414	38.986095089267685
1.0	1	CA1:OA2	-4.87018	-98.34155356708004	59.83186828047062	39.1902138515127	101.44380547469325	52.059039720207615	34.15102257487987	235.97708702087402	0.03834374103322269	0.0735040819466482	6.159029415505698	7.7690053	0.0	56.00580194661576	36.709742303234066
1.0	1	CA1:OA3	-4.89076	-97.67981004908087	60.351876433819236	39.54582959118773	102.01549401695509	51.304995436099695	33.226060751542086	24.84906530380249	0.048868273892370674	0.0934526655030541	6.1667285950446535	7.784677	0.0	55.92664659916243	36.45455099203473
1.0	1	CA1:OB1	-5.12451	-99.5350425334475	61.32040394777098	39.095128649839666	100.37810869557197	56.037436369251914	36.48319081606289	28.477370500564575	0.014573630775948377	0.028055568647259332	6.731526279004032	8.431191	0.0	58.690059723801845	37.794667215554824
1.0	1	CA1:OB2	-5.06435	-99.59260269487852	62.31947391412289	39.537930504693264	100.32812789649724	57.40570154082318	36.789054211741046	35.25759959220886	0.017145468103402756	0.03297718413143103	6.756743559334727	8.439708	0.0	59.87162681862904	38.16854903188881
1.0	1	CA1:OB3	-5.35058	-98.6587122897013	59.83651172373069	38.44793185156288	101.16366406902964	52.849615103265485	33.73611882846584	27.474339246749878	0.008291402487465002	0.015894811409456103	6.766693101402224	8.539817	0.0	56.386856905098846	36.12155873019605
1.0	1	CA2:OA1	-4.56408	-97.98428373782541	64.69544609678607	40.96413128923176	101.78184654129588	55.96352773006985	36.811205219321025	34.71391987800598	0.04752054464567956	0.09141896973405811	6.155382743977301	7.6721826	0.0	60.412483986920975	38.927141906658356
1.0	1	CA2:OA2	-4.86457	-98.53802981867996	59.78032724734983	38.90393382494263	101.27026611872533	52.3079224453824	34.34235064957335	72.27000617980957	0.04456401062338287	0.0855217005650005	6.155299699119965	7.7641177	0.0	56.0952147562039	36.65433043962703
1.0	1	CA2:OA3	-4.88502	-97.87498884011981	60.30522732490069	39.263898789158134	101.8478600467748	51.55245709576524	33.418161383268426	167.87010884284973	0.05507155816547938	0.10542896739723547	6.1630023001029475	7.7797847	0.0	56.015896918934416	36.39917156063886
1.0	1	CA2:OB1	-5.11895	-99.72815627156595	61.26456823724529	38.82446626569468	100.19809564929986	56.283740227569844	36.65994663941798	79.55199527740479	0.008209993250672665	0.015806027006774064	6.72783610728765	8.4263115	0.0	58.78000810900701	37.744750373118265
1.0	1	CA2:OB2	-5.058720080752593	-99.79008224503633	62.26367163301419	39.26820657469501	100.14362225565776	57.65788218586963	36.965923317206894	22.769201278686523	0.01073484839980011	0.020651186174124786	6.7530818544180775	8.434828	0.0	59.9648490864021	38.11910049380752
1.0	1	CA2:OB3	-5.344785319482166	-98.83639264413105	59.791079085171425	38.18930865311586	101.00512646585676	53.0791725310735	33.90940792746389	574.8737878799438	0.014563356559843213	0.0279557219895903	6.762976147711281	8.534914	0.0	56.47154551413992	36.07258160619211
1.0	1	CA3:OA1	-4.55541087246807	-97.76970072257022	65.0364427469029	41.25097580896034	101.97172498528077	55.8945049335378	36.802624517570386	29.116516590118408	0.04797156136090528	0.09225700385537483	6.159562976742191	7.673523	0.0	60.561634775198705	39.07359085775761
1.0	1	CA3:OA2	-4.855834767643892	-98.35068217347128	60.0933161796979	39.170303178329625	101.43641350010319	52.239146739042674	34.3300113776752	67.44173502922058	0.04501595017866096	0.08636197290409271	6.159468530789577	7.7654777	0.0	56.226885668807576	36.78753666927131
1.0	1	CA3:OA3	-4.876404796978244	-97.6837113225617	60.615950070210985	39.527549055222686	102.01357048327294	51.47953315042783	33.40206742281463	25.625476121902466	0.05551255151116962	0.1062440719695627	6.167174584718551	7.7811394	0.0	56.14679002534657	36.53121493349144
1.0	1	CA3:OB1	-5.110006422969237	-99.55130789600125	61.57075180529906	39.08161758563623	100.36257861086702	56.22664849605079	36.657047203265314	24.939780235290527	0.0077872270814765485	0.01499566887100728	6.731986983252105	8.427668	0.0	58.90954360579394	37.87425197002833
1.0	1	CA3:OB2	-5.0497580618430735	-99.6086253976237	62.576869819420665	39.528237832748474	100.31305098587215	57.60185776443046	36.96453600424742	20.036201238632202	0.0103372002964438	0.01988771495560973	6.757227101631803	8.436175	0.0	60.098128538842396	38.25090353020636
1.0	1	CA3:OB3	-5.335993329971664	-98.66662844402347	60.078921754225455	38.43147802226306	101.15723623620661	53.01615776633613	33.899318591210836	28.40219521522522	0.014969687169432892	0.028723195353500177	6.76712350790859	8.536265	0.0	56.59155496099452	36.19364275995193
1.0	1	CB1:OA1	-4.546006184931403	-97.05663311968223	65.7461198936107	42.13105984877988	102.59344430278097	55.33845799558193	36.51615477204245	70.23944902420044	0.04363583094803083	0.08379061820269693	6.168599865293234	7.678592	0.0	60.68660458807332	39.40146520463861
1.0	1	CB1:OA2	-4.846456076964991	-97.72413456595027	60.74800152483967	40.00144880670378	101.98332899936489	51.72166017249386	34.04710937237023	56.083566427230835	0.040829995480957275	0.0782166238388762	6.168623364664753	7.7706866	0.0	56.331083993530925	37.087773685383894
1.0	1	CB1:OA3	-4.867361130746797	-97.05387040135919	61.2585573625724	40.347000238162224	102.54972751133938	50.959160160521044	33.113320843819395	139.68833923339844	0.05132670033841655	0.09808393032058846	6.176333437126148	7.7863383	0.0	56.25064983128025	36.829746091417874
1.0	1	CB1:OB1	-5.100072414439929	-98.94885525741564	62.219094066522615	39.879250826043084	100.91607486474486	55.7398427332777	36.41096458864185	18.06639075279236	0.012197932871343568	0.023465310331405392	6.741030632480252	8.4328575	0.0	59.01135521029701	38.162176436423344
1.0	1	CB1:OB2	-5.039844438976727	-98.9905398578496	63.239259131711826	40.33099284538901	100.88287651078127	57.108932428282834	36.72038020469271	33.69872546195984	0.014847433921050297	0.02853623100559411	6.766217001019315	8.441341	0.0	60.203115752052916	38.5427785795113
1.0	1	CB1:OB3	-5.326609453790239	-98.09961051466395	60.680333366905394	39.185854546954545	101.65794154983168	52.542066836473786	33.6460882089235	538.1233861446381	0.010627505620234902	0.0203622884290064	6.776201328876149	8.541463	0.0	56.68368458617694	36.46531199681542
1.0	1	CB2:OA1	-4.5568162372673084	-97.3057039562896	65.37657296847996	41.808403458299644	102.3765553752218	55.381770359297434	36.602711471012036	381.4956519603729	0.04281393954504921	0.08226210711055108	6.166418362678937	7.679761	0.0	60.506078678969544	39.27165570164654
1.0	1	CB2:OA2	-4.85730972447099	-97.9418094615277	60.411922759028464	39.70002336693919	101.79373071660811	51.76587500545612	34.13586592926276	77.10118770599365	0.039954380745306405	0.07657991506361045	6.16645888244832	7.7718253	0.0	56.17226886007579	36.971597333751426
1.0	1	CB2:OA3	-4.878154272969629	-97.27487556338774	60.9247365488298	40.04916391969256	102.3617377618313	51.00622475955677	33.20476884612842	39.040189027786255	0.05046768360135421	0.096498517369005	6.17415343130228	7.787473	0.0	56.091845507426584	36.71416605533282
1.0	1	CB2:OB1	-5.1110262826929445	-99.15275145860441	61.89244723784896	39.590614152331895	100.72946101926554	55.772822581516316	36.483955333398626	152.01951718330383	0.013023979916100603	0.02506707773998338	6.738886408514055	8.433998	0.0	58.856771301269674	38.049537705749756
1.0	1	CB2:OB2	-5.050811331637668	-99.19977947757928	62.904329227115454	40.03932387260025	100.69077963991305	57.14064843060591	36.792115937736654	155.100026845932	0.015635007227289555	0.030065045621489168	6.764062150341438	8.442478	0.0	60.04398471401198	38.42783050103498
1.0	1	CB2:OB3	-5.337464611901904	-98.29524971919429	60.37305533746785	38.91303484649489	101.4855861433775	52.58179725736663	33.7251721284378	43.94993567466736	0.009799626506552946	0.018785950131329086	6.774045712312547	8.542593	0.0	56.539636304537886	36.36052644808621
1.0	1	CB3:OA1	-4.542115317595347	-97.58969880857275	65.30870208953934	41.61497312842449	102.1282516287523	55.70247975045488	37.091615361647236	34.93603825569153	0.04820483723202902	0.09275001067519519	6.160216007656414	7.6685467	0.0	60.614740716980435	39.40469047182503
1.0	1	CB3:OA2	-4.842443612505494	-98.19318785508538	60.34295690608018	39.501248174338116	101.57444245227775	52.044738608207574	34.598855446134436	63.67268896102905	0.04510999791547912	0.08658276388853753	6.160202693824604	7.76053	0.0	56.26407532285364	37.09154060880684
1.0	1	CB3:OA3	-4.863168452203313	-97.52344729358668	60.85980602112726	39.85618961089498	102.15121048186668	51.28351751151222	33.66541093320074	28.026907205581665	0.05563071389902657	0.10652027972290348	6.167861444700699	7.7761416	0.0	56.18263427514703	36.83254061704357
1.0	1	CB3:OB1	-5.096047001796407	-99.39818579272337	61.82968859850675	39.406208543203114	100.5028657502214	56.051179312635966	36.92056527474305	52.17418336868286	0.007723134652215192	0.014884485999072841	6.73264681775358	8.422695	0.0	58.95640036330921	38.170254907612815
1.0	1	CB3:OB2	-5.035756502709825	-99.45095536304636	62.842875356448836	39.858271986561824	100.45849277809059	57.42843874389042	37.232168394799025	91.43338108062744	0.010273127152907322	0.01978086084083099	6.757792742926321	8.431129	0.0	60.14930134642292	38.55183793098506
1.0	1	CB3:OB3	-5.322306343975545	-98.52037562573675	60.315608401717846	38.73480821368523	101.2870091593693	52.836881701562454	34.14376995627953	101.09384775161743	0.015002080140835065	0.028792145292252568	6.767737924249736	8.531223	0.0	56.62802215712546	36.47107399726375
1.0	2	CA1:OA1	-4.579204544526931	-99.36273102089628	60.83106483470762	38.90947417487422	99.73612936891116	67.59628895702907	21.192941386127696	62.76690483093262	0.13008429243027958	0.2515056286969349	6.246498347687767	7.773952	0.0	64.20733300342647	30.067820944591695
1.0	2	CA1:OA2	-4.659055099568437	-98.40520010258524	60.82447488834251	38.65671377144338	100.64850892090226	65.3240236673316	19.752349598631938	42.34127449989319	0.13316628611307568	0.2579664933427093	6.245464052256432	7.798056	0.0	63.04889461978051	29.311056519620223
1.0	2	CA1:OA3	-4.619047590080545	-97.69645792187187	61.96747705320423	39.27363775964058	101.22159502637153	65.26290421163014	18.761485967999075	140.17740273475647	0.13661706181983518	0.2655520644018253	6.226779373967759	7.7685046	0.0	63.585990586520985	29.199315471152435
1.0	2	CA1:OB1	-4.512409283016506	-100.19123255030428	56.662526534193184	31.469489035724475	99.57242257617094	60.76244116475976	22.65627222613981	105.70972418785095	0.07523406399920524	0.14163926831497828	5.668651158523627	7.1565704	0.0	58.71883402379843	27.04923023376025
1.0	2	CA1:OB2	-4.574502678510536	-100.28907296730833	55.36229255770326	31.16060501509843	99.40243967866579	60.308145637187	21.218858967299635	105.31945657730103	0.09110858053314037	0.17226153154605336	5.656270232612294	7.167094	0.0	57.846198928092164	26.167661240979328
1.0	2	CA1:OB3	-4.36508540244804	-99.26980807038777	60.01967811174505	32.736829412751334	100.44034792100612	62.12299085128775	22.180804146923325	72.18974280357361	0.09700269423852613	0.18327070614358434	5.658739753850378	7.1036215	0.0	61.065170520130145	27.489752232710142
1.0	2	CA2:OA1	-4.576270285026859	-99.29465533722968	60.96175827922755	38.88876818762713	99.78824515696623	67.62372424533606	20.955086460650264	72.53393459320068	0.12501742482279354	0.24182243091702818	6.243065916662655	7.7693377	1.4210854715202004e-14	64.28448269619668	29.94415897414193
1.0	2	CA2:OA2	-4.656195884196621	-98.33804636290523	60.9516454404751	38.63409179058358	100.69768328758823	65.34765433343452	19.517255537984145	109.38647770881653	0.12807863942153416	0.248225016789802	6.242060692254683	7.79349	0.0	63.12359178943815	29.188991993570674
1.0	2	CA2:OA3	-4.616460064782477	-97.62949035567496	62.09170375641159	39.24539274445996	101.26861118473803	65.28301800090652	18.524371606194144	71.496413230896	0.13149092293107975	0.25569793391094603	6.2234500778573	7.7640204	0.0	63.658166084819186	29.074442304457794
1.0	2	CA2:OB1	-4.50784534073892	-100.13198942603293	56.800683305305604	31.46252506235139	99.62332978365538	60.81758352771748	22.424994424023332	76.73264813423157	0.07029700551491128	0.1324300870401259	5.665115069224861	7.1516695	0.0	58.81424776099729	26.932253098156192
1.0	2	CA2:OB2	-4.570085266207588	-100.23258047874594	55.49534716923706	31.15340799544692	99.44959948309344	60.36117821209921	20.98725366109256	141.34122705459595	0.08618721986747445	0.1630592797363688	5.652820875465421	7.162314	0.0	57.93780248344119	26.050399391112478
1.0	2	CA2:OB3	-4.3606263954154745	-99.20379522803037	60.16854839464426	32.723845390141896	100.49542370063739	62.17501171036754	21.944417564757085	65.97494840621948	0.09197249484750847	0.17387479111067683	5.655305393651078	7.0988274	0.0	61.16529128113831	27.368991443283036
1.0	2	CA3:OA1	-4.568651366901412	-99.2849723717323	61.08586471259103	38.955705552787336	99.805811731191	67.68988989017414	21.088234082625977	78.25159120559692	0.1271324175917732	0.2458472293375345	6.243069888352954	7.76706	0.0	64.37923894009721	30.045341272185574
1.0	2	CA3:OA2	-4.6485888924239624	-98.32547824942554	61.07302518951198	38.69918768229809	100.71768215396821	65.40869805636471	19.646045227036435	68.20609164237976	0.13019089956601818	0.25225206558047913	6.242050914201077	7.791205	0.0	63.21480744066982	29.287111727157182
1.0	2	CA3:OA3	-4.608699041187359	-97.61422962709212	62.21784101778101	39.31308198397804	101.29127477972632	65.34688207621853	18.653715616062883	59.182350397109985	0.13360059810672043	0.25974780722817464	6.223411768027552	7.7616987	0.0	63.75343920699055	29.174357374008103
1.0	2	CA3:OB1	-4.500844607889441	-100.12486249367203	56.911838040275896	31.51615452862011	99.63523689875979	60.866162147442935	22.55702446029103	248.75437235832214	0.07246747304607717	0.13647379650119523	5.665185772239457	7.1495547	0.0	58.89384625257513	27.025609775775653
1.0	2	CA3:OB2	-4.563066902164632	-100.22424857280346	55.606084117023826	31.204939377644937	99.46344395297105	60.405559755132444	21.11581219384203	186.95567774772644	0.0883232028683106	0.16704128673387578	5.652849555698898	7.16006	0.0	58.01496487120864	26.141156137115104
1.0	2	CA3:OB3	-4.375222854287165	-98.39742217394752	60.92687703786561	33.02721712389163	101.26524625318757	60.92711936346342	21.416065738383494	18.92572593688965	0.09565129557701092	0.1779141757386615	5.65535025000179	7.096681	0.0	60.92699646036126	27.30502892613945
1.0	2	CB1:OA1	-4.565660774804823	-99.36825401702875	61.026009823859496	38.931395032084446	99.73908179585708	67.75200773213298	21.295358696427222	52.95582628250122	0.1338337831925934	0.2586870998819914	6.242530631898056	7.766312	0.0	64.38274535516817	30.12979999641967
1.0	2	CB1:OA2	-4.645593479395115	-98.40408856628865	61.01724089670273	38.676407914790495	100.65798276728528	65.46679969073602	19.848418565803257	75.24735736846924	0.13689300836017845	0.26510358499896935	6.241491706273623	7.7904224	0.0	63.2168300736647	29.36900385227488
1.0	2	CB1:OA3	-4.605457408622622	-97.69068209926265	62.16856820660277	39.29586056392827	101.23579194993438	65.40698441098533	18.85642361372516	109.51049304008484	0.14032401284241572	0.2726741986989142	6.222802763301841	7.760847	0.0	63.75892006620089	29.258269806167217
1.0	2	CB1:OB1	-4.500209727873358	-100.19708120136748	56.82841760028746	31.463435284827213	99.57189471530988	60.884221491190125	22.750989244792443	115.70668077468872	0.07908930602291978	0.1488407321344307	5.6647871303714386	7.149198	0.0	58.86266596106944	27.093579258233753
1.0	2	CB1:OB2	-4.562145985475241	-100.29383854226532	55.527864389798616	31.153780952820135	99.40371318516318	60.425862628836434	21.310130851287276	101.71028351783752	0.09492668867658385	0.17941566360395392	5.652396897156408	7.1596437	0.0	57.987779598157616	26.21001751951966
1.0	2	CB1:OB3	-4.352826295282116	-99.26905983680716	60.20313394092953	32.73707669484752	100.44663397848664	62.25157482047919	22.275454744173786	90.05934357643127	0.10086564717967281	0.1904983648491808	5.6549040315210375	7.096253	0.0	61.22131531846435	27.537107901348733
1.0	2	CB2:OA1	-4.565215005940954	-99.32825584358518	61.07977535618799	38.95118603225772	99.77231946727564	67.74304768676389	21.21529832589154	43.79657602310181	0.13379841179058236	0.2586573578769656	6.242381526142079	7.7661176	0.0	64.4039808125186	30.103020782305585
1.0	2	CB2:OA2	-4.645093408980375	-98.36526528046686	61.0700176572757	38.69543835099144	100.68891820306696	65.45886811260944	19.770057789840823	83.5166609287262	0.13685553822363494	0.26508307153565625	6.241351743663769	7.79025	0.0	63.23882632916635	29.343210495979452
1.0	2	CB2:OA3	-4.604977747204978	-97.65100049905253	62.22192686283671	39.313763249832135	101.26649555439478	65.3982929316538	18.77744268300103	94.45824551582336	0.14027414988903056	0.27263054634996076	6.222685675542479	7.760695	0.0	63.7812433167694	29.232235532524168
1.0	2	CB2:OB1	-4.499682286554225	-100.16213462497218	56.87802423438407	31.486289076813392	99.6034480451532	60.87784166641579	22.670766348368772	64.76362252235413	0.07910007951742037	0.1489008918159995	5.664564228855741	7.1489186	0.0	58.883526116878194	27.06620047839828
1.0	2	CB2:OB2	-4.56159462112238	-100.25936945473177	55.578130360377585	31.1770556160999	99.43445276884023	60.41932825633398	21.230188336769146	161.53149557113647	0.09494240945503729	0.17948947431699303	5.652203709067714	7.159328	0.0	58.00872857843738	26.183077182660476
1.0	2	CB2:OB3	-4.352290820222881	-99.23032476163827	60.256935091386254	32.75895566403448	100.4805098209982	62.24303954017451	22.19307002082791	87.65797305107117	0.10084432895281012	0.19050648759425162	5.65471329020395	7.096009	0.0	61.243770832550034	27.509083938442707
1.0	2	CB3:OA1	-4.563240608952552	-99.30648567914439	61.141359483628214	38.958753691703656	99.79172757020838	67.75933258353786	21.179442316846448	59.778780937194824	0.13228577563798946	0.25574770438698924	6.24183120952053	7.7648077	0.0	64.44228137612177	30.090763860870524
1.0	2	CB3:OA2	-4.6431477480791035	-98.34341518581901	61.12976201459464	38.70207482766333	100.70771856142592	65.47336581154879	19.73422676860556	69.40950846672058	0.13533644499166592	0.26215513104784727	6.240805614992434	7.7889495	1.4210854715202004e-14	63.275767533704	29.330799609396614
1.0	2	CB3:OA3	-4.603098424246833	-97.62829546657565	62.281805385036456	39.31936428823806	101.28557720754702	65.41153576550995	18.740830678467677	122.43066382408142	0.13874457613443958	0.26967216898538604	6.222152622529975	7.7594104	0.0	63.817898560479094	29.219278595296416
1.0	2	CB3:OB1	-4.497185504485776	-100.14300823797525	56.94274803169859	31.497208874301023	99.62145561781172	60.901235236083274	22.637786801575054	71.59868240356445	0.07763172183313495	0.14614998328670462	5.664007610186621	7.147554	0.0	58.92715911797064	27.055932580769728
1.0	2	CB3:OB2	-4.55914335038333	-100.24164079523784	55.64013295612539	31.186889206273378	99.45097405030201	60.442251376127835	21.19693250811143	36.563392877578735	0.0934701838408987	0.17672465097381743	5.651659372441811	7.1579723	0.0	58.05069896572177	26.17213364472339
1.0	2	CB3:OB3	-4.349846030344725	-99.20878316341835	60.32531132852999	32.76902210358034	100.50017095630882	62.266534503296526	22.15934270265288	91.83581733703613	0.09935690552384412	0.1877130820955733	5.6541759418738495	7.094665	0.0	61.28964660265976	27.498485347932558
1.0	3	CA1:OA1	-4.240371486842154	-95.54068771825912	66.7904672801736	39.643470111791494	103.94767042875681	52.505040208526665	40.21051260452601	42.33656573295593	0.058569838259766444	0.10504790581983374	5.592011591832448	7.046993	0.0	59.94876714563068	39.9150430006786
1.0	3	CA1:OA2	-4.015034194961707	-93.97085413032123	72.03172299193449	42.780229136936164	105.36107515919507	55.81704840491684	40.8139398000345	145.69361662864685	0.030533612542178033	0.05440801095260681	5.616401373298237	7.0058603	0.0	64.38765500032748	41.853263301033266
1.0	3	CA1:OA3	-4.119953522087494	-94.55277646906785	70.05405708577652	42.266995487030556	104.8305935039167	54.384627602322944	41.40632256480832	97.51071405410767	0.08737393572390158	0.1561097736250332	5.663186556729203	7.079176	0.0	62.62320634056364	41.85884201646335
1.0	3	CA1:OB1	-4.538589199556358	-92.43987044748795	68.11166269601972	40.35805423846738	106.44054456291988	47.46674912466019	35.84495453659434	86.53556895256042	0.01559449424292237	0.027813177083396198	5.8043092832914684	7.3661876	0.0	58.515880548058156	38.26035974333116
1.0	3	CA1:OB2	-4.812490919458217	-96.15016096663811	60.78728832415875	36.56656070241372	103.44355899087492	48.06586676901105	35.85074847976659	200.96317768096924	0.03585043066752553	0.06408177671707802	5.817398796168448	7.460555	0.0	54.6590056782304	36.22173291703019
1.0	3	CA1:OB3	-4.479848138302682	-96.40846013856962	65.46333688122469	38.23364947206314	103.21241503179526	53.22730885330936	39.569993109630126	177.86070895195007	0.06391029098465169	0.11463092916153635	5.841003751847928	7.3775783	0.0	59.553851616334796	38.87904706489432
1.0	3	CA2:OA1	-4.2742458290884455	-95.56426329969337	66.33510103141698	39.31855968063553	103.90903022051636	51.85034096943861	40.09115151800779	20.503321886062622	0.0517279595568774	0.09288269181621459	5.594783751371394	7.0606465	0.0	59.39569876874998	39.6886952936135
1.0	3	CA2:OA2	-4.048926685406287	-94.01997539200089	71.4947894981843	42.42020963298704	105.29997614897376	55.10839747693151	40.675768682610325	381.3347430229187	0.023938534661994283	0.04271077891069068	5.61891930720741	7.019382	0.0	63.76526637372602	41.59735023552476
1.0	3	CA2:OA3	-4.154201513736555	-94.59301633752077	69.54735766012968	41.911104233910386	104.77675042204928	53.69550911594803	41.26689932321242	214.78828501701355	0.080685760150438	0.14433702550323566	5.665845961136101	7.0928407	0.0	62.0262866738353	41.60545465306972
1.0	3	CA2:OB1	-4.572263360201301	-92.50439573092801	67.67518336008912	40.06108829800664	106.3667789809396	46.895663355502414	35.7637150188031	21.464760541915894	0.008860944583240727	0.01582664809384256	5.807120838703353	7.379763	0.0	58.00964513219874	38.06217659549917
1.0	3	CA2:OB2	-4.846465536576702	-96.16504600584358	60.42959639670265	36.30046417682294	103.41675296752697	47.5134879308266	35.77163466664658	63.56387138366699	0.02890818339506536	0.051727668124710004	5.8203125	7.4741507	0.0	54.20619240281861	36.04565680241831
1.0	3	CA2:OB3	-4.513817911398349	-96.42209216550614	65.03852757352638	37.92996138034986	103.1851144142498	52.604073644403485	39.46209613655348	23.85046696662903	0.0570341639782647	0.10240541040460317	5.843689943708781	7.3911686	0.0	59.03195053993332	38.67007312883832
1.0	3	CA3:OA1	-4.15535940930845	-96.46126348573716	67.49300375726521	39.692041454981954	103.11499289183297	54.76842296300527	42.412874769383656	54.16210460662842	0.04767993051005109	0.0857847125686499	5.60889876955401	7.036574	0.0	61.342827563868056	41.007102795469
1.0	3	CA3:OA2	-3.929032953823317	-94.97174325787168	72.89001259151493	42.938564297451705	104.4976413287107	58.33287900891012	43.17196204443627	34.94338846206665	0.020098489666298094	0.035930701464387524	5.633411476150054	6.995164	0.0	65.95904242763203	43.04969007722751
1.0	3	CA3:OA3	-4.035130985894503	-95.51976854636492	70.83900906790973	42.391070944464836	103.98020692311182	56.76593360114532	43.69810368504192	28.31482481956482	0.07667407625270473	0.13745010596577392	5.680139830573984	7.0687776	0.0	64.10087835808149	43.01687285029788
1.0	3	CA3:OB1	-4.450694182866088	-93.18371446887124	68.85082043833287	40.47050863876639	105.86339167015728	49.52289686678771	37.88576337262687	121.52756881713867	0.004584473366822889	0.008212656253592144	5.820793224170132	7.355559	0.0	59.80247129976739	39.26046258722279
1.0	3	CA3:OB2	-4.727332050767993	-96.89633039576543	61.32049693831402	36.522030399079775	102.77511173138842	49.92755374854906	37.75330792159175	940.8033952713013	0.023975736215147002	0.04299270695440489	5.833613616022656	7.449844	0.0	55.79174242171847	37.11954335516001
1.0	3	CA3:OB3	-4.395560417590725	-97.2950351042758	66.07917425094577	38.234625006969075	102.38888651041313	55.36613432617638	41.63495207198225	21.738794565200806	0.05299766305083526	0.09533240502827435	5.857783963674992	7.367044	0.0	60.85929682102819	39.89141809517202
1.0	3	CB1:OA1	-4.154988392133257	-95.3473084073426	68.1073963801469	40.54038071034104	104.12977504679212	53.65833864415798	40.88375685138591	27.03487467765808	0.06027350625420485	0.10800365660927855	5.583491973141516	7.011515	0.0	61.20094507108913	40.70450979350691
1.0	3	CB1:OA2	-3.9296986432986647	-93.69691803485362	73.54439715996958	43.78116538205796	105.61292347957782	57.09409413724277	41.55078291425317	141.96309661865234	0.031979662809477574	0.056925712801108225	5.608237828673882	6.9704237	0.0	65.81099733255897	42.73264734760281
1.0	3	CB1:OA3	-4.034525146107105	-94.30580683437799	71.48361134105224	43.24725291610525	105.0595821674676	55.603461987873786	42.12363168831591	40.98292064666748	0.08897025906995218	0.1588053870667176	5.654853100340077	7.043695	0.0	63.97182454144854	42.71574638433746
1.0	3	CB1:OB1	-4.453516608616952	-92.14405744525169	69.3575861921082	41.19232256083643	106.70014044658103	48.42994799140635	36.39451846998465	38.89451861381531	0.017099380817226395	0.030470803091195018	5.795700571206555	7.330734	0.0	59.65975483970483	38.969028441895134
1.0	3	CB1:OB2	-4.727017098075666	-96.00048677352369	61.847871681821864	37.29063160186117	103.58380231985383	48.99188528094401	36.376760302637216	332.6977789402008	0.03730949018154969	0.06664487426781834	5.808480462391384	7.4250956	0.0	55.66411364132475	36.851057475198296
1.0	3	CB1:OB3	-4.39435833903879	-96.25812916345647	66.68900477091469	39.05610366326801	103.35639218009872	54.33044438184129	40.20015518875844	143.09063124656677	0.06554935096715038	0.11746802689495486	5.832491387051446	7.3421197	0.0	60.72945887115336	39.607788274032245
1.0	3	CB2:OA1	-4.145434381228821	-94.86313908921349	68.88149286451377	41.06038629821915	104.54012333049681	53.44480409701679	40.84226644219972	102.39389109611511	0.05847737828349518	0.10478239797097483	5.598704610590774	7.024505	0.0	61.537717562855434	40.956619017841675
1.0	3	CB2:OA2	-3.920325779424373	-93.14009011444573	74.36412333790597	44.32261347003659	106.07316644282595	56.86646441624899	41.51008007325586	22.651365041732788	0.03010740293492937	0.05358131385117116	5.623530556220713	6.983384	0.0	66.18327454842576	43.00764267666103
1.0	3	CB2:OA3	-4.025298872861853	-93.78065143457883	72.27260788803424	43.78022424819112	105.49778360652664	55.38450960417981	42.07803039237238	55.115195751190186	0.08721732521508688	0.15564350736653784	5.670115636759847	7.0566864	0.0	64.32505019959508	42.979169941267784
1.0	3	CB2:OB1	-4.444647714008647	-91.66698507636244	70.05719296398513	41.65846115302372	107.06355461590704	48.19668467912394	36.33955420264215	37.8512499332428	0.0151771163312328	0.02704216539444901	5.810982454787121	7.3437023	0.0	59.973755914938465	39.205047778319575
1.0	3	CB2:OB2	-4.71722482443545	-95.61527825701029	62.524559981946815	37.73399785231868	103.90838470049823	48.79994959440824	36.340086187678864	208.34996485710144	0.03530610877635113	0.06305487867028009	5.823558828831501	7.438057	0.0	55.947483249684616	37.06601065869638
1.0	3	CB2:OB3	-4.384499672231577	-95.81800595249797	67.42893080958076	39.54411664082793	103.73883544317209	54.13696091209464	40.16908738231745	207.7165400981903	0.06363698041126212	0.11402402397958217	5.847653640613981	7.355098	0.0	61.04673893958364	39.84419881194952
1.0	3	CB3:OA1	-4.1158267621032545	-95.59030684147598	68.56297734204455	40.56449656104553	103.91334396820179	54.516985465879344	41.56620800895247	197.91787600517273	0.0631541926857435	0.11328641074261117	5.581651272931442	6.9967175	0.0	61.83297181138697	41.04445722484005
1.0	3	CB3:OA2	-3.889991643916735	-93.9494135653406	74.08736845527633	43.855167018719364	105.4007127866844	58.05408071873783	42.28647081198452	922.1095337867737	0.03496329498556036	0.062297045383161435	5.606532489714791	6.9555774	0.0	66.53122586366237	43.11587434114833
1.0	3	CB3:OA3	-3.9953750413907816	-94.55218632583707	71.98628077404643	43.30775814813857	104.84741300552129	56.50799918049424	42.835968571677164	155.10094141960144	0.09189481259546124	0.16419208784981792	5.65307798012853	7.0288987	0.0	64.6467205635703	43.08404287443816
1.0	3	CB3:OB1	-4.41332193408067	-92.31727668036419	69.8169968435163	41.231471285626874	106.57193336062019	49.193199314280804	37.01945220372486	82.8893129825592	0.019811597033329152	0.03534086860211658	5.79371281254921	7.315871	0.0	60.244165706453074	39.27640227566503
1.0	3	CB3:OB2	-4.687382566260157	-96.199918240604	62.21093242035025	37.27274489665217	103.40787252150562	49.69561863064585	36.96163749540983	18.94849133491516	0.0398255449545391	0.07120865742556162	5.806325935384606	7.4101367	0.0	56.17924318252913	37.12280833130424
1.0	3	CB3:OB3	-4.355296917879487	-96.49604037610379	67.1038015440206	39.063141508061776	103.13811427016958	55.143220832393325	40.83762952110969	20.09000587463379	0.0684319805637096	0.12275283293206465	5.830665014430005	7.327315	0.0	61.32248280467041	39.920865815094224
1.0	4	CA1:OA1	-3.8322823995620436	-101.05385934720042	49.30298590232184	28.454440649737823	98.8334986605752	56.00292521594465	28.848041799519198	56.79453444480896	0.011592871378188234	0.021665940337366015	4.439916463186356	5.7112656	0.0	52.69016722174916	28.653427297144287
1.0	4	CA1:OA2	-4.074669352125835	-101.49350887770132	44.65441090373422	26.753704568565002	98.30858479645269	53.53171188220732	27.316635081321312	29.959184885025024	0.0033170239093795835	0.006193337473179046	4.451083816387075	5.793028	0.0	49.16381523028776	27.039656492007495
1.0	4	CA1:OA3	-4.189732813045473	-100.66388421134053	44.86079606002559	25.968934477427908	99.23717186601527	51.13402462846601	25.50591991397927	50.062315464019775	0.004734554536186933	0.008837806571083328	4.461349869088833	5.845248	0.0	48.019796650799826	25.735774906799517
1.0	4	CA1:OB1	-3.4224445679371795	-103.09243026564019	53.066780950098924	34.188491656203745	96.4864806319261	66.03755561946828	34.32013290253766	166.15231084823608	0.01622453904477715	0.03005264262085431	4.484535134676225	5.6166844	0.0	59.76683095578115	34.25649090495566
1.0	4	CA1:OB2	-3.675281239523714	-101.72499184616198	50.623784537624516	32.5854218204059	97.99742226955057	60.93797415546169	30.446545405293254	216.0593581199646	0.012297077795981914	0.022865173084313933	4.519521754460098	5.736751	0.0	55.87713008434105	31.49602388352123
1.0	4	CA1:OB3	-3.966714546632874	-101.22433261674725	45.929951948792834	29.34254788017268	98.56388334958011	54.96110698546775	27.579879534823398	53.740941286087036	0.01711175097483408	0.031752437275561686	4.459881712709141	5.7677336	0.0	50.505660465554755	28.44947755558097
1.0	4	CA2:OA1	-3.7557624805367236	-101.61951981205722	49.89855453596682	28.307188733817526	98.22224690894224	57.644347862190635	30.11576817002333	59.158632040023804	0.022031623192436636	0.04127918314298011	4.432283586015817	5.6786265	0.0	53.83728972275693	29.226851209108695
1.0	4	CA2:OA2	-3.998970874004776	-102.00419782240593	45.130391728530206	26.558160569990427	97.7433470529613	54.989863258858016	28.484072667106084	135.30049800872803	0.0075702621483788885	0.014156803496225029	4.443107178625881	5.7603393	0.0	50.16528457305277	27.541657607039497
1.0	4	CA2:OA3	-4.113352036570332	-101.13114106081548	45.33461189947697	25.771946612559926	98.737581259085	52.529858645654	26.621806878807686	35.250895500183105	0.015628914873632695	0.02923630019447908	4.453340438182288	5.8125725	0.0	48.97531918578432	26.201965564351298
1.0	4	CA2:OB1	-3.3475841217865514	-103.86924169281724	53.784454563446594	34.12451788740823	95.61576722058726	68.02494931255104	35.83902309873464	162.41108059883118	0.026713906484152512	0.049568105143848816	4.4770141160719845	5.585471	0.0	61.19929440016895	35.01723838379482
1.0	4	CA2:OB2	-3.6001527872211496	-102.37117535946443	51.26082136984451	32.48898222798682	97.30097883014129	62.687584369798955	31.810801849925628	205.4719181060791	0.02311850749347959	0.04288289049269925	4.511718961377159	5.7037964	0.0	57.11928052058107	32.141281655067054
1.0	4	CA2:OB3	-3.8917017240459844	-101.75630959322048	46.44613885509694	29.184263968698183	97.9926014893834	56.45707495914808	28.792244027096658	129.81101036071777	0.005978166572047323	0.011116883218029042	4.451736180086354	5.7348943	0.0	51.54592091648958	28.984560739638653
1.0	4	CA3:OA1	-3.7255558666780275	-101.80793621325425	50.21844462284726	28.26953780277517	98.0134032061594	58.4087377432884	30.355541453957905	157.73972177505493	0.026961274524495118	0.05054382550084993	4.4296054731575305	5.6668124	0.0	54.39135649500496	29.332345845586207
1.0	4	CA3:OA2	-3.9689912292617633	-102.17342711690513	45.39503868528912	26.51052875959118	97.5501259443018	55.67820154946715	28.692022311277658	44.413321018218994	0.012530121204215178	0.02346016218780566	4.4402429404251205	5.7485037	0.0	50.65564002814814	27.626524689930605
1.0	4	CA3:OA3	-4.083186256606185	-101.28526678178764	45.59357471604263	25.720063461185003	98.56740010537106	53.1903955825344	26.81544047975792	50.19090008735657	0.020597244677092678	0.0385580337108027	4.450538499803414	5.8008056	0.0	49.44364106812447	26.27520017905247
1.0	4	CA3:OB1	-3.3181679464029794	-104.13353422936297	54.16997806620781	34.11659060891472	95.31025317172038	68.9352451632125	36.15682458216176	163.46441650390625	0.03178437363835732	0.05900755126367694	4.47432313200824	5.574409	0.0	61.87921517350151	35.18183699767175
1.0	4	CA3:OB2	-3.570661223412529	-102.58662227248998	51.60503264001557	32.468767848922255	97.05928661642075	63.49453632548242	32.080481828010534	200.39091444015503	0.028268644680550428	0.05241044881330861	4.508972336099431	5.691938	0.0	57.71436906657389	32.2692498543756
1.0	4	CA3:OB3	-3.861975107888175	-101.9288046321393	46.736543029324295	29.15066739578225	97.7993877551184	57.15912023312778	29.012645117426274	16.399945497512817	0.0008543874241441432	0.0015932045500080547	4.448788321475509	5.723001	0.0	52.055575975409525	29.080229438690285
1.0	4	CB1:OA1	-3.737121064242278	-101.76954449183495	50.0290916149494	28.32260776284003	98.05512660862172	58.15558543917212	30.337779646126386	87.60998964309692	0.025389113234355564	0.04759053821526642	4.431995685286092	5.672367	0.0	54.16786772428722	29.348923099707047
1.0	4	CB1:OA2	-3.9804956521905184	-102.13821922232434	45.22949034291205	26.564088467481746	97.58912958708889	55.45190283580444	28.68267771227277	19.414326667785645	0.010952463700505928	0.020502820887306553	4.442730037849361	5.754079	0.0	50.45711197011537	27.64751011212096
1.0	4	CB1:OA3	-4.094739120449432	-101.25487280814906	45.431739941295845	25.776017829654037	98.60013980345923	52.97548830625246	26.8083911245971	58.286734104156494	0.018986042557440554	0.03553609710476148	4.452966519932159	5.806327	0.0	49.25371703963758	26.299061136419304
1.0	4	CB1:OB1	-3.329533673962039	-104.07223698538354	53.947877878127734	34.158166137082766	95.37895462505668	68.62336694286509	36.12086476046732	162.5736846923828	0.03022854736203727	0.056109155936492086	4.4767964087285765	5.579929	0.0	61.60544544385495	35.182288553271285
1.0	4	CB1:OB2	-3.5820469972931677	-102.54072107491653	51.40157375923107	32.51345213004597	97.1090229646103	63.224069283222036	32.05704821174506	352.9224042892456	0.026651289013514025	0.04941943811832527	4.511448813285757	5.697576	0.0	57.47364373240868	32.27904167733471
1.0	4	CB1:OB3	-3.8733881836678767	-101.8940762340396	46.55907741046629	29.19929158635883	97.83682042184225	56.928739565607984	29.001736971947178	456.7378783226013	0.002484093667911796	0.0046151250295535335	4.451340916944276	5.728633	0.0	51.8492311315387	29.098507755322768
1.0	4	CB2:OA1	-3.8192894359703606	-101.45417918601854	48.97227650614973	28.251898440352623	98.39684443918415	56.57457985019031	29.583566501043872	742.9324333667755	0.009573021981732644	0.017921977052056514	4.441797244291934	5.7069516	0.0	52.83157845868422	28.927918445629345
1.0	4	CB2:OA2	-4.061945085471438	-101.84586531744164	44.33027126856331	26.54005594494841	97.91260016560831	54.04523760380859	28.014809131823373	95.25237131118774	0.005084608700577969	0.00950576414490576	4.452987079826919	5.788706	0.0	49.28339878959358	27.291951560905073
1.0	4	CB2:OA3	-4.176635974141454	-100.99787617228759	44.55506231573427	25.768501032189302	98.87631715618855	51.63579468465664	26.180896971359143	49.65735864639282	0.0028888663535114757	0.005403689561520577	4.463118412540213	5.840855	0.0	48.13300761770859	25.976887684335935
1.0	4	CB2:OB1	-3.4097212534588635	-103.60171515260808	52.68838790408983	33.976159602572494	95.90400565958129	66.69078283281385	35.15950210108949	56.37975311279297	0.014273572134951302	0.026461932545003383	4.486595109328324	5.61308	0.0	59.95971889627538	34.59065983825617
1.0	4	CB2:OB2	-3.662133087852108	-102.17072054126012	50.278291654079005	32.38820157634665	97.50856609371769	61.54074825135701	31.23080780549474	184.7086696624756	0.010398739436039814	0.01930647691209307	4.521436495764315	5.7323284	0.0	56.040999068554484	31.795993152975853
1.0	4	CB2:OB3	-3.9538105373442454	-101.60196057824206	45.5989850031551	29.134589174854526	98.1513086819916	55.49579509777728	28.307201841390082	68.93113851547241	0.018832562340518052	0.034936541341623835	4.461796398953329	5.7633743	0.0	50.632871621421984	28.71374912778589
1.0	4	CB3:OA1	-3.6956618315331653	-102.00460225185418	50.49433191264774	28.301242648760727	97.79613627747494	59.05822010450606	30.816138704665065	122.8806734085083	0.031091945823510072	0.05833621457538387	4.427619572494384	5.6551003	0.0	54.86646794762855	29.585176701134724
1.0	4	CB3:OA2	-3.9393807475040705	-102.35145739085418	45.617896564564255	26.519166318210566	97.34860519172794	56.2553711780106	29.11322459840993	31.519534826278687	0.016800021886296337	0.03148347003078353	4.438133731774896	5.7367835	0.0	51.069877978912636	27.848688413004215
1.0	4	CB3:OA3	-4.053354476958478	-101.44622771320039	45.81330855847643	25.72572757132142	98.39100492225097	53.74183829218584	27.215314381876176	68.54316926002502	0.02485544022566215	0.046568008907261066	4.448406945871645	5.78908	0.0	49.83818131211402	26.481907792540667
1.0	4	CB3:OB1	-3.2889381310164847	-104.41062815339737	54.5043784593633	34.18889832685613	94.99328711139194	69.7250720155115	36.72051139811296	169.89645385742188	0.036004208850516584	0.06689304629821927	4.4724293747043955	5.5635753	0.0	62.474142608765746	35.51448569388589
1.0	4	CB3:OB2	-3.540486077231526	-102.77312072208976	51.97167507818102	32.56203572734356	96.85559306648749	64.1526696541064	32.56053253275858	140.82710671424866	0.03259443417131142	0.06044319905785076	4.506972315616699	5.680275	0.0	58.24271095427518	32.56126185070218
1.0	4	CB3:OB3	-3.8326249133304477	-102.11257252428999	46.97814573801544	29.175883397415145	97.59686017796395	57.751564297357035	29.451459682931056	129.94454193115234	0.0035260680947914566	0.006560737278963028	4.44664456165163	5.711257	0.0	52.48665612277748	29.316787124695125
	1	Modjaw-1		-105.941	60.0754	31.5514	103.96	59.311	36.2228
	1	Modjaw-2		-105.889	60.5894	30.1362	103.982	59.827	35.7658
	1	Modjaw-3		-105.932	56.206	32.1555	103.921	56.1985	37.8591
	1	Modjaw-4		-105.811	61.1351	28.7114	103.996	60.0673	35.9063
	1	Modjaw-5		-105.905	62.1889	30.49	103.989	60.8501	35.6646
	2	Modjaw-1		-106.195	61.7502	28.1623	112.264	56.799	29.5108
	2	Modjaw-2		-106.131	64.8958	29.201	112.339	59.2786	29.9072
	2	Modjaw-3		-106.162	63.9888	28.6091	112.314	58.6139	28.8375
	2	Modjaw-4		-106.19	63.2052	29.7321	112.289	58.3161	29.4201
	2	Modjaw-5		-106.225	61.6334	29.0848	112.248	57.6519	28.6781
	3	Modjaw-1		-102.705	67.1059	33.5216	108.357	54.1552	38.4144
	3	Modjaw-2		-102.265	73.1497	30.2595	108.807	60.3872	34.8289
	3	Modjaw-3		-102.553	67.0125	31.6973	108.165	50.1149	38.7618
	3	Modjaw-4		-102.448	67.9681	34.3852	108.369	52.2115	37.4495
	3	Modjaw-5		-102.619	67.2134	31.9867	108.271	52.0871	38.6942
	4	Modjaw-1		-97.8504	54.9843	33.7448	93.9283	64.7221	22.6198
	4	Modjaw-2		-97.8003	55.5036	34.9202	94.0167	64.6205	23.7176
	4	Modjaw-3		-97.8399	56.1348	35.3743	93.8587	65.8062	22.8894
	4	Modjaw-4		-97.8977	55.8098	32.6816	94.0107	64.3568	22.5935
	4	Modjaw-5		-97.9236	56.3692	34.5706	93.7088	66.7162	21.8612

## Sheet: rms & max_error values
patient	mesh_1	mesh_2	rms	max		patient	mesh_1	mesh_2	rms	max
1	CA1	CA2	0.0136317	0.0237381		1	OA1	OA2	0.0933391	0.19137
1	CA1	CA3	0.0114514	0.022675		1	OA1	OA3	0.0957004	0.182331
1	CA1	CB1	0.0200889	0.0411075		1	OA1	OB1	0.577665	0.759258
1	CA1	CB2	0.0156054	0.0276194		1	OA1	OB2	0.60258	0.77257
1	CA1	CB3	0.0215413	0.0313101		1	OA1	OB3	0.614951	0.865468
1	CA2	CA3	0.00682885	0.0142794		1	OA2	OA3	0.0264664	0.0387816
1	CA2	CB1	0.0300155	0.0546625		1	OA2	OB1	0.578926	0.677584
1	CA2	CB2	0.0256139	0.0439956		1	OA2	OB2	0.608013	0.695714
1	CA2	CB3	0.0250008	0.0298998		1	OA2	OB3	0.609688	0.771677
1	CA3	CB1	0.0240269	0.0420739		1	OA3	OB1	0.573678	0.678026
1	CA3	CB2	0.0200584	0.0332756		1	OA3	OB2	0.602012	0.69642
1	CA3	CB3	0.0208361	0.0244235		1	OA3	OB3	0.602429	0.756343
1	CB1	CB2	0.00651181	0.014055		1	OB1	OB2	0.0461946	0.0754212
1	CB1	CB3	0.0201064	0.0266488		1	OB1	OB3	0.0727962	0.121988
1	CB2	CB3	0.0155046	0.0221161		1	OB2	OB3	0.0830264	0.19319
2	CA1	CA2	0.0138243	0.0215439		2	OA1	OA2	0.0309941	0.0671782
2	CA1	CA3	0.00925999	0.0142042		2	OA1	OA3	0.0670853	0.104448
2	CA1	CB1	0.00695607	0.0111591		2	OA1	OB1	0.648017	0.70143
2	CA1	CB2	0.00757516	0.0131234		2	OA1	OB2	0.646739	0.683885
2	CA1	CB3	0.00884956	0.0136084		2	OA1	OB3	0.649753	0.740863
2	CA2	CA3	0.00551242	0.00791529		2	OA2	OA3	0.0469309	0.0602893
2	CA2	CB1	0.0155515	0.0252455		2	OA2	OB1	0.646803	0.733077
2	CA2	CB2	0.0129883	0.0221031		2	OA2	OB2	0.644148	0.715465
2	CA2	CB3	0.0106832	0.017032		2	OA2	OB3	0.64775	0.766844
2	CA3	CB1	0.0103709	0.0179947		2	OA3	OB1	0.643646	0.729478
2	CA3	CB2	0.00811202	0.0151099		2	OA3	OB2	0.637328	0.710121
2	CA3	CB3	0.00604739	0.0100573		2	OA3	OB3	0.640633	0.756758
2	CB1	CB2	0.00337715	0.00398836		2	OB1	OB2	0.0588808	0.0691394
2	CB1	CB3	0.00584488	0.00855156		2	OB1	OB3	0.067044	0.124593
2	CB2	CB3	0.00282932	0.00510287		2	OB2	OB3	0.0571576	0.138961
3	CA1	CA2	0.0179281	0.0314297		3	OA1	OA2	0.111251	0.204883
3	CA1	CA3	0.0463239	0.0935183		3	OA1	OA3	0.0906482	0.174949
3	CA1	CB1	0.0242596	0.0454387		3	OA1	OB1	0.232835	0.346731
3	CA1	CB2	0.030118	0.0737207		3	OA1	OB2	0.257421	0.422502
3	CA1	CB3	0.0373307	0.0732438		3	OA1	OB3	0.2533	0.336237
3	CA2	CA3	0.0471778	0.111078		3	OA2	OA3	0.109083	0.183986
3	CA2	CB1	0.0394093	0.0742495		3	OA2	OB1	0.225707	0.37855
3	CA2	CB2	0.0422737	0.0983114		3	OA2	OB2	0.283384	0.462585
3	CA2	CB3	0.0510402	0.0971427		3	OA2	OB3	0.246393	0.379647
3	CA3	CB1	0.0464458	0.0651387		3	OA3	OB1	0.19057	0.301682
3	CA3	CB2	0.0425528	0.0583845		3	OA3	OB2	0.230162	0.393711
3	CA3	CB3	0.0438817	0.0556216		3	OA3	OB3	0.195909	0.313947
3	CB1	CB2	0.0186762	0.0336129		3	OB1	OB2	0.122215	0.252055
3	CB1	CB3	0.016617	0.0289251		3	OB1	OB3	0.109753	0.214666
3	CB2	CB3	0.0249139	0.0409922		3	OB2	OB3	0.125568	0.252113
4	CA1	CA2	0.0295125	0.054326		4	OA1	OA2	0.0717079	0.141356
4	CA1	CA3	0.0419559	0.0809548		4	OA1	OA3	0.0859748	0.175598
4	CA1	CB1	0.0356302	0.0710768		4	OA1	OB1	0.162652	0.295838
4	CA1	CB2	0.0164077	0.0261382		4	OA1	OB2	0.145542	0.185278
4	CA1	CB3	0.0515577	0.101559		4	OA1	OB3	0.107616	0.133519
4	CA2	CA3	0.0158541	0.0291599		4	OA2	OA3	0.0526075	0.0832559
4	CA2	CB1	0.00766763	0.0172753		4	OA2	OB1	0.18399	0.398869
4	CA2	CB2	0.028227	0.0496464		4	OA2	OB2	0.150755	0.283526
4	CA2	CB3	0.0238652	0.0482138		4	OA2	OB3	0.0683292	0.0917966
4	CA3	CB1	0.00919385	0.0130779		4	OA3	OB1	0.222096	0.464548
4	CA3	CB2	0.0432736	0.0781577		4	OA3	OB2	0.181395	0.349513
4	CA3	CB3	0.0100106	0.0207863		4	OA3	OB3	0.110885	0.148321
4	CB1	CB2	0.0350162	0.0660234		4	OB1	OB2	0.071435	0.127588
4	CB1	CB3	0.0167049	0.0310191		4	OB1	OB3	0.145842	0.352238
4	CB2	CB3	0.0515708	0.0968082		4	OB2	OB3	0.109624	0.238406
		Mean	0.0225	0.0403942				Mean	0.27625	0.377776
		SD	0.0142944	0.0284446				SD	0.0142944	0.0284446
CASE III

## Sheet: d_axis Szeged_Method
CASE I			START				CA1:OA1	CA1:OA2	CA1:OA3	CA1:OB1	CA1:OB2	CA1:OB3	CA2:OA1	CA2:OA2	CA2:OA3	CA2:OB1	CA2:OB2	CA2:OB3	CA3:OA1	CA3:OA2	CA3:OA3	CA3:OB1	CA3:OB2	CA3:OB3	CB1:OA1	CB1:OA2	CB1:OA3	CB1:OB1	CB1:OB2	CB1:OB3	CB2:OA1	CB2:OA2	CB2:OA3	CB2:OB1	CB2:OB2	CB2:OB3	CB3:OA1	CB3:OA2	CB3:OA3	CB3:OB1	CB3:OB2	CB3:OB3
							-97.7626	-98.3416	-97.6798	-99.535	-99.5926	-98.6587	-97.9843	-98.538	-97.875	-99.7282	-99.7901	-98.8364	-97.7697	-98.3507	-97.6837	-99.5513	-99.6086	-98.6666	-97.0566	-97.7241	-97.0539	-98.9489	-98.9905	-98.0996	-97.3057	-97.9418	-97.2749	-99.1528	-99.1998	-98.2952	-97.5897	-98.1932	-97.5234	-99.3982	-99.451	-98.5204
							64.7516	59.8319	60.3519	61.3204	62.3195	59.8365	64.6954	59.7803	60.3052	61.2646	62.2637	59.7911	65.0364	60.0933	60.616	61.5708	62.5769	60.0789	65.7461	60.748	61.2586	62.2191	63.2393	60.6803	65.3766	60.4119	60.9247	61.8924	62.9043	60.3731	65.3087	60.343	60.8598	61.8297	62.8429	60.3156
							41.2599	39.1902	39.5458	39.0951	39.5379	38.4479	40.9641	38.9039	39.2639	38.8245	39.2682	38.1893	41.251	39.1703	39.5275	39.0816	39.5282	38.4315	42.1311	40.0014	40.347	39.8793	40.331	39.1859	41.8084	39.7	40.0492	39.5906	40.0393	38.913	41.615	39.5012	39.8562	39.4062	39.8583	38.7348
			CA1:OA1	-97.7626	64.7516	41.2599
			CA1:OA2	-98.3416	59.8319	39.1902	5.36867
			CA1:OA3	-97.6798	60.3519	39.5458	4.72256	0.913661
			CA1:OB1	-99.535	61.3204	39.0951	4.4273	1.91029	2.14081
			CA1:OB2	-99.5926	62.3195	39.5379	3.49706	2.8061	2.74414	1.09432
			CA1:OB3	-98.6587	59.8365	38.4479	5.7331	0.807214	1.5586	1.84086	2.86799
			CA2:OA1	-97.9843	64.6954	40.9641	0.373877	5.1893	4.5794	4.158	3.20406	5.5132
			CA2:OA2	-98.538	59.7803	38.9039	5.55568	0.351021	1.21459	1.84457	2.82158	0.475036	5.35812
			CA2:OA3	-97.875	60.3052	39.2639	4.87514	0.668716	0.346058	1.95316	2.66129	1.22463	4.70922	0.919086
			CA2:OB1	-99.7282	61.2646	38.8245	4.68554	2.02708	2.35565	0.337148	1.28072	1.82341	4.40343	1.90412	2.13253
			CA2:OB2	-99.7901	62.2637	39.2682	3.77722	2.8316	2.86099	0.992348	0.338915	2.80071	3.4714	2.80488	2.73918	1.09496
			CA2:OB3	-98.8364	59.7911	38.1893	5.93199	1.11729	1.86878	1.90983	2.96368	0.31705	5.699	0.774484	1.53081	1.83571	2.86134
			CA3:OA1	-97.7697	65.0364	41.251	0.285065	5.62684	4.98606	4.64468	3.69316	5.97383	0.494575	5.80738	5.13264	4.89393	3.96252	6.16648
			CA3:OA2	-98.3507	60.0933	39.1703	5.13926	0.262364	0.811137	1.70708	2.57552	0.826227	4.95295	0.451679	0.529104	1.84089	2.60613	1.13561	5.39456
			CA3:OA3	-97.6837	60.616	39.5275	4.48452	1.07765	0.264734	2.02748	2.55851	1.65037	4.33548	1.34797	0.450163	2.25716	2.68683	1.94935	4.74535	0.919576
			CA3:OB1	-99.5513	61.5708	39.0816	4.24997	2.12109	2.28115	0.251239	0.877788	2.05082	3.97028	2.06493	2.10828	0.437208	0.756285	2.11531	4.45996	1.90583	2.14439
			CA3:OB2	-99.6086	62.5769	39.5282	3.33706	3.04216	2.9447	1.33105	0.258076	3.09499	3.03128	3.05885	2.8698	1.49389	0.445686	3.18586	3.52122	2.80688	2.74782	1.10228
			CA3:OB3	-98.6666	60.0789	38.4315	5.53636	0.86162	1.51331	1.65404	2.66491	0.243097	5.30964	0.573507	1.17083	1.63922	2.59526	0.412698	5.77331	0.803674	1.56713	1.85227	2.88617
			CB1:OA1	-97.0566	65.7461	42.1311	1.49878	6.72889	6.01412	5.91154	4.98973	7.14532	1.82378	6.94259	6.20432	6.17697	5.27211	7.35985	1.33666	6.51113	5.78707	5.74075	4.83027	6.95673
			CB1:OA2	-97.7241	60.748	40.0014	4.19691	1.37062	0.605367	2.10439	2.48506	2.0292	4.07146	1.67432	0.873376	2.3808	2.66515	2.33167	4.467	1.22963	0.493612	2.2049	2.66833	1.94956	5.47375
			CB1:OA3	-97.0539	61.2586	40.347	3.67928	2.24315	1.36226	2.77979	2.86798	2.8643	3.61369	2.54369	1.66018	3.07733	3.1082	3.16014	3.94994	2.10336	1.21702	2.81706	2.98916	2.76799	4.82919	0.910674
			CB1:OB1	-98.9489	62.2191	39.8793	3.11882	2.55782	2.28214	1.32895	0.735518	2.79456	2.87048	2.6585	2.2792	1.62204	1.04068	2.96037	3.34806	2.31934	2.07228	1.19143	0.828559	2.59924	4.5925	1.91807	2.17541
			CB1:OB2	-98.9905	63.2393	40.331	2.15822	3.65142	3.26672	2.34645	1.35552	3.90317	1.87987	3.76901	3.31537	2.59097	1.64941	4.06208	2.35938	3.41373	3.03893	2.15854	1.21046	3.70146	3.64206	2.81403	2.77022	1.11649
			CB1:OB3	-98.0996	60.6803	39.1859	4.58154	0.882297	0.643194	1.57429	2.24494	1.25266	4.3928	1.04005	0.444129	1.76751	2.31764	1.52536	4.83211	0.638645	0.5421	1.70621	2.44769	1.11906	5.95183	0.900419	1.66619	1.88939	2.94163
			CB2:OA1	-97.3057	65.3766	41.8084	0.948778	6.21865	5.52329	5.3651	4.44194	6.61934	1.27953	6.42437	5.70238	5.62856	4.72386	6.82925	0.801066	5.99703	5.29233	5.19253	4.28263	6.42813	0.550189	4.98637	4.37689	4.04861	3.0967	5.43716
			CB2:OA2	-97.9418	60.4119	39.7	4.615	0.869577	0.309879	1.93122	2.52787	1.55331	4.46636	1.1782	0.453931	2.1644	2.65171	1.86225	4.8807	0.741141	0.371469	2.07745	2.73766	1.49849	5.9285	0.501187	1.38701	2.07657	3.08087	0.601095	5.43117
			CB2:OA3	-97.2749	60.9247	40.0492	4.04335	1.75213	0.863415	2.48497	2.75291	2.37974	3.94445	2.05348	1.16643	2.76296	2.95447	2.68003	4.31223	1.61896	0.731148	2.55649	2.90642	2.29549	5.2562	0.485124	0.498985	2.12284	2.89481	1.2187	4.78693	0.910867
			CB2:OB1	-99.1528	61.8924	39.5906	3.5908	2.25041	2.13188	0.847871	0.615302	2.40347	3.33297	2.30444	2.06366	1.14556	0.80495	2.54548	3.81501	2.01416	1.94718	0.722089	0.82471	2.20653	5.06936	1.87603	2.31932	0.481231	1.54544	1.65595	4.5243	1.9158	2.16175
			CB2:OB2	-99.1998	62.9043	40.0393	2.63965	3.30114	3.01145	1.87423	0.864732	3.49811	2.35389	3.38916	3.01856	2.10805	1.16341	3.63963	2.83886	3.06235	2.79232	1.67905	0.731843	3.29429	4.12846	2.61318	2.72179	0.747083	0.490948	2.62392	3.58178	2.81242	2.76118	1.10791
			CB2:OB3	-98.2952	60.3731	38.913	4.99632	0.6098	0.882974	1.5709	2.42119	0.797687	4.79445	0.640587	0.551657	1.68993	2.43621	1.07485	5.24303	0.384075	0.900336	1.74373	2.63822	0.675525	6.38433	1.28507	2.09318	2.18372	3.27248	0.45511	5.86494	0.863586	1.62367	1.87162	2.91446
			CB3:OA1	-97.5897	65.3087	41.615	0.682876	6.03659	5.37211	5.10299	4.15466	6.41232	0.977433	6.22993	5.53568	5.35863	4.42958	6.61314	0.488897	5.80997	5.13693	4.92322	3.98666	6.21651	0.861301	4.83958	4.27768	3.79549	2.80955	5.2519	0.35025	5.26967	4.66584	4.26755	3.29485	5.67088
			CB3:OA2	-98.1932	60.343	39.5012	4.76597	0.616414	0.515387	1.70907	2.42205	1.25804	4.5965	0.890086	0.398759	1.91403	2.50869	1.56188	5.0269	0.443452	0.578605	1.87831	2.64472	1.19928	6.1157	0.796412	1.68869	2.05762	3.11654	0.471225	5.60784	0.327809	1.21736	1.82474	2.80417	0.59776	5.43053
			CB3:OA3	-97.5234	60.8598	39.8562	4.14412	1.47291	0.615439	2.19952	2.55212	2.07826	4.01896	1.76109	0.884278	2.4676	2.73024	2.37581	4.41026	1.31995	0.439494	2.28421	2.721	1.98657	5.41008	0.271801	0.787655	1.96977	2.83542	0.901955	4.92542	0.632467	0.321314	1.94718	2.65023	1.31231	4.78439	0.917425
			CB3:OB1	-99.3982	61.8297	39.4062	3.8274	2.27033	2.27074	0.612267	0.543174	2.33192	3.55511	2.2786	2.15971	0.875594	0.600807	2.43975	4.04208	2.04154	2.10412	0.442554	0.785784	2.13318	5.31471	2.0801	2.58981	0.759805	1.73444	1.7481	4.76754	2.05364	2.39599	0.31334	1.26295	1.89248	4.50031	1.9161	2.15819
			CB3:OB2	-99.451	62.8429	39.8583	2.90833	3.27769	3.0724	1.7051	0.629787	3.41393	2.60884	3.33518	3.04575	1.907	0.893678	3.53222	3.09483	3.04039	2.86212	1.49384	0.452262	3.20786	4.39627	2.71862	2.91461	0.801029	0.769784	2.63721	3.85029	2.86568	2.90706	1.03145	0.315667	2.88602	3.55395	2.82118	2.76548	1.11072
			CB3:OB3	-98.5204	60.3156	38.7348	5.16028	0.688023	1.1686	1.47275	2.41043	0.575299	4.94371	0.561641	0.834607	1.5386	2.38571	0.820102	5.40193	0.517557	1.19107	1.66087	2.63194	0.411606	6.5702	1.55735	2.37465	2.26199	3.36401	0.716596	6.04448	1.12945	1.91046	1.90229	2.97739	0.292825	5.83888	0.833805	1.59609	1.8745	2.91809
			END				CA1:OA1	CA1:OA2	CA1:OA3	CA1:OB1	CA1:OB2	CA1:OB3	CA2:OA1	CA2:OA2	CA2:OA3	CA2:OB1	CA2:OB2	CA2:OB3	CA3:OA1	CA3:OA2	CA3:OA3	CA3:OB1	CA3:OB2	CA3:OB3	CB1:OA1	CB1:OA2	CB1:OA3	CB1:OB1	CB1:OB2	CB1:OB3	CB2:OA1	CB2:OA2	CB2:OA3	CB2:OB1	CB2:OB2	CB2:OB3	CB3:OA1	CB3:OA2	CB3:OA3	CB3:OB1	CB3:OB2	CB3:OB3
							101.978	101.444	102.015	100.378	100.328	101.164	101.782	101.27	101.848	100.198	100.144	101.005	101.972	101.436	102.014	100.363	100.313	101.157	102.593	101.983	102.55	100.916	100.883	101.658	102.377	101.794	102.362	100.729	100.691	101.486	102.128	101.574	102.151	100.503	100.458	101.287
							55.6884	52.059	51.305	56.0374	57.4057	52.8496	55.9635	52.3079	51.5525	56.2837	57.6579	53.0792	55.8945	52.2391	51.4795	56.2266	57.6019	53.0162	55.3385	51.7217	50.9592	55.7398	57.1089	52.5421	55.3818	51.7659	51.0062	55.7728	57.1406	52.5818	55.7025	52.0447	51.2835	56.0512	57.4284	52.8369
							36.6142	34.151	33.2261	36.4832	36.7891	33.7361	36.8112	34.3424	33.4182	36.6599	36.9659	33.9094	36.8026	34.33	33.4021	36.657	36.9645	33.8993	36.5162	34.0471	33.1133	36.411	36.7204	33.6461	36.6027	34.1359	33.2048	36.484	36.7921	33.7252	37.0916	34.5989	33.6654	36.9206	37.2322	34.1438
			CA1:OA1	101.978	55.6884	36.6142
			CA1:OA2	101.444	52.059	34.151	4.41875
			CA1:OA3	102.015	51.305	33.2261	5.54038	1.32324
			CA1:OB1	100.378	56.0374	36.4832	1.64268	4.73311	5.97377
			CA1:OB2	100.328	57.4057	36.7891	2.38775	6.06554	7.26366	1.40293
			CA1:OB3	101.164	52.8496	33.7361	4.12378	0.935753	1.8362	4.28085	5.54765
			CA2:OA1	101.782	55.9635	36.8112	0.391041	4.73665	5.88301	1.44345	2.04784	4.41981
			CA2:OA2	101.27	52.3079	34.3424	4.13403	0.358699	1.67551	4.39186	5.73248	0.819946	4.44077
			CA2:OA3	101.848	51.5525	33.4182	5.2286	0.978249	0.355304	5.62758	6.92336	1.50061	5.56549	1.32607
			CA2:OB1	100.198	56.2837	36.6599	1.8773	5.06898	6.31525	0.35258	1.13683	4.61241	1.62286	4.72524	5.96791
			CA2:OB2	100.144	57.6579	36.9659	2.71423	6.40009	7.6059	1.707	0.359054	5.88146	2.3619	6.0642	7.26411	1.40885
			CA2:OB3	101.005	53.0792	33.9094	3.88211	1.13644	2.15302	3.971	5.24114	0.32842	4.16452	0.923345	1.81173	4.29954	5.57217
			CA3:OA1	101.972	55.8945	36.8026	0.279262	4.6926	5.8187	1.63159	2.23278	4.39634	0.202217	4.40552	5.50666	1.82143	2.54522	4.15104
			CA3:OA2	101.436	52.2391	34.33	4.17236	0.254028	1.55778	4.49257	5.82825	0.8943	4.4885	0.180242	1.21338	4.82916	6.16296	1.03371	4.44545
			CA3:OA3	102.014	51.4795	33.4021	5.29474	1.10517	0.247882	5.73956	7.03078	1.64653	5.63756	1.457	0.18176	6.08195	7.37359	1.95786	5.57293	1.33087
			CA3:OB1	100.363	56.2266	36.657	1.70319	4.98178	6.22306	0.257427	1.18692	4.53629	1.45166	4.64092	5.87746	0.174134	1.48046	4.22717	1.6495	4.74008	5.98797
			CA3:OB2	100.313	57.6019	36.9645	2.5604	6.31801	7.51831	1.63809	0.263626	5.80776	2.20567	5.9848	7.17828	1.35773	0.178457	5.50159	2.38589	6.07958	7.28463	1.41004
			CA3:OB3	101.157	53.0162	33.8993	3.89685	1.03032	2.02928	4.05112	5.32035	0.233264	4.19001	0.843001	1.68846	4.38385	5.65483	0.164955	4.16863	0.931226	1.82805	4.30625	5.58004
			CB1:OA1	102.593	55.3385	36.5162	0.714823	4.20358	5.23713	2.32322	3.0789	3.9959	1.06605	3.95732	4.94846	2.57913	3.40348	3.79766	0.881923	3.96531	4.9925	2.40531	3.24411	3.78201
			CB1:OA2	101.983	51.7217	34.0471	4.725	0.644755	0.921284	5.20933	6.52428	1.42858	5.06698	0.96919	0.66525	5.55217	6.86606	1.67889	5.00056	0.804327	0.689651	5.45285	6.77332	1.54272	4.4215
			CB1:OA3	102.55	50.9592	33.1133	5.91181	1.8734	0.646311	6.47	7.74625	2.42546	6.26958	2.22861	0.96827	6.81615	8.0935	2.74117	6.18892	2.08762	0.801016	6.71476	7.9975	2.60539	5.54612	1.33198
			CB1:OB1	100.916	55.7398	36.411	1.08236	4.35134	5.56958	0.61902	1.80658	3.94582	0.979688	4.02277	5.23061	0.934511	2.14092	3.65306	1.13654	4.1056	5.32993	0.777107	2.03401	3.71281	1.72793	4.78253	6.03309
			CB1:OB2	100.883	57.1089	36.7204	1.79672	5.69365	6.86868	1.20795	0.632878	5.20831	1.45889	5.37167	6.53531	1.07402	0.952961	4.91482	1.63315	5.45299	6.63173	1.02623	0.792016	4.9784	2.47029	6.11392	7.32181	1.40401
			CB1:OB3	101.658	52.5421	33.6461	4.33728	0.730841	1.35448	4.68025	5.94151	0.589068	4.66259	0.830601	1.03312	5.02142	6.28379	0.885431	4.6153	0.780119	1.14673	4.93153	6.19857	0.73457	4.11488	0.969413	1.89333	4.29193	5.55952
			CB2:OA1	102.377	55.3818	36.6027	0.503077	4.23336	5.30587	2.10665	2.88567	4.01251	0.857665	3.97261	5.00844	2.3585	3.20914	3.79956	0.683191	3.99063	5.05997	2.18469	3.0525	3.79357	0.237505	4.48131	5.63607	1.51591	2.28648	4.16196
			CB2:OA2	101.794	51.7659	34.1359	4.64358	0.456753	1.04371	5.07545	6.40274	1.31578	4.97774	0.781324	0.750718	5.41555	6.7415	1.54853	4.91822	0.623983	0.817791	5.32006	6.65225	1.42277	4.36677	0.213963	1.50596	4.66249	6.0048	0.92779	4.41585
			CB2:OA3	102.362	51.0062	33.2048	5.80474	1.68713	0.457823	6.32423	7.61157	2.26181	6.15772	2.04446	0.779728	6.66872	7.95681	2.57566	6.0821	1.90853	0.619813	6.57021	7.86355	2.44398	5.45777	1.16815	0.214285	5.89718	7.1965	1.74611	5.54	1.32915
			CB2:OB1	100.729	55.7728	36.484	1.25808	4.44354	5.67708	0.439852	1.70893	4.03538	1.11847	4.10907	5.33492	0.757865	2.03198	3.73631	1.28825	4.19835	5.43869	0.608705	1.93642	3.80296	1.9142	4.89104	6.1519	0.203076	1.36551	4.39924	1.69704	4.76464	6.01148
			CB2:OB2	100.691	57.1406	36.7921	1.94866	5.77626	6.96609	1.18755	0.449198	5.28921	1.60512	5.44907	6.6295	0.997245	0.772736	4.99043	1.78712	5.53558	6.72982	0.980487	0.620582	5.05938	2.63518	6.21057	7.42967	1.46911	0.207492	5.65507	2.44364	6.09593	7.30016	1.40264
			CB2:OB3	101.486	52.5818	33.7252	4.27088	0.675551	1.46974	4.55792	5.83071	0.418903	4.58775	0.708717	1.1336	4.89642	6.17009	0.715658	4.54765	0.696892	1.26418	4.81061	6.08846	0.571673	4.07629	1.04462	2.03463	4.18462	5.46164	0.19375	4.11265	0.964029	1.8764	4.28547	5.55167
			CB3:OA1	102.128	55.7025	37.0916	0.500681	4.73183	5.85603	1.88292	2.49659	4.50873	0.5165	4.4517	5.54938	2.06148	2.78893	4.27429	0.380644	4.48328	5.60885	1.89241	2.63035	4.28368	0.824664	5.01368	6.20512	1.3907	1.91491	4.69905	0.635245	4.93409	6.10057	1.5267	2.05532	4.63515
			CB3:OA2	101.574	52.0447	34.5989	4.18344	0.466717	1.62059	4.57423	5.9237	1.24935	4.50493	0.477057	1.3081	4.91035	6.25761	1.3673	4.45367	0.359338	1.39449	4.81593	6.17002	1.2677	3.945	0.758941	2.08242	4.16785	5.534	1.07799	3.97424	0.583277	1.90836	4.26218	5.61779	1.02939	4.4609
			CB3:OA3	102.151	51.2835	33.6654	5.30368	1.15658	0.460336	5.80375	7.11069	1.85281	5.6511	1.5112	0.47485	6.14688	7.45361	2.14416	5.57992	1.36596	0.355973	6.04844	7.36101	2.01115	4.97643	0.604853	0.754206	5.37796	6.69903	1.3519	5.0472	0.762751	0.577412	5.48812	6.79817	1.46019	5.59166	1.33545
			CB3:OB1	100.503	56.0512	36.9206	1.54959	4.94903	6.20191	0.455027	1.37206	4.5637	1.28664	4.60956	5.85784	0.463564	1.647	4.26054	1.48189	4.70256	5.96339	0.346283	1.56287	4.33215	2.24545	5.40308	6.67933	0.726199	1.14163	4.93663	2.01491	5.27112	6.5356	0.565204	1.11299	4.81798	1.67115	4.75291	6.00364
			CB3:OB2	100.458	57.4284	37.2322	2.39125	6.26855	7.48129	1.58187	0.462452	5.8039	2.01852	5.93546	7.14172	1.30598	0.471884	5.50051	2.19712	6.02558	7.24413	1.33576	0.350506	5.57354	3.07225	6.71096	7.9492	1.93264	0.73764	6.17861	2.87472	6.59049	7.81583	1.83693	0.574827	6.06992	2.40557	6.09622	7.30391	1.41277
			CB3:OB3	101.287	52.8369	34.1438	3.83562	0.793521	1.92862	4.06725	5.36573	0.426093	4.13956	0.565254	1.57823	4.40428	5.7021	0.439418	4.10943	0.643657	1.70892	4.31991	5.6223	0.329754	3.68685	1.3183	2.48639	3.70202	5.00526	0.687164	3.7027	1.18486	2.32122	3.79567	5.08838	0.52889	4.19632	0.957712	1.84082	4.3194	5.59527
			AVG by axis
							CA1:OA1	CA1:OA2	CA1:OA3	CA1:OB1	CA1:OB2	CA1:OB3	CA2:OA1	CA2:OA2	CA2:OA3	CA2:OB1	CA2:OB2	CA2:OB3	CA3:OA1	CA3:OA2	CA3:OA3	CA3:OB1	CA3:OB2	CA3:OB3	CB1:OA1	CB1:OA2	CB1:OA3	CB1:OB1	CB1:OB2	CB1:OB3	CB2:OA1	CB2:OA2	CB2:OA3	CB2:OB1	CB2:OB2	CB2:OB3	CB3:OA1	CB3:OA2	CB3:OA3	CB3:OB1	CB3:OB2	CB3:OB3
						CA1:OA1
						CA1:OA2	4.89371
						CA1:OA3	5.13147	1.11845
						CA1:OB1	3.03499	3.3217	4.05729
						CA1:OB2	2.94241	4.43582	5.0039	1.24862
						CA1:OB3	4.92844	0.871483	1.6974	3.06086	4.20782
						CA2:OA1	0.382459	4.96297	5.2312	2.80072	2.62595	4.96651
						CA2:OA2	4.84485	0.35486	1.44505	3.11821	4.27703	0.647491	4.89944
						CA2:OA3	5.05187	0.823483	0.350681	3.79037	4.79233	1.36262	5.13735	1.12258
						CA2:OB1	3.28142	3.54803	4.33545	0.344864	1.20877	3.21791	3.01315	3.31468	4.05022
						CA2:OB2	3.24573	4.61585	5.23344	1.34968	0.348984	4.34108	2.91665	4.43454	5.00164	1.25191
						CA2:OB3	4.90705	1.12686	2.0109	2.94042	4.10241	0.322735	4.93176	0.848914	1.67127	3.06762	4.21675
						CA3:OA1	0.282164	5.15972	5.40238	3.13813	2.96297	5.18508	0.348396	5.10645	5.31965	3.35768	3.25387	5.15876
						CA3:OA2	4.65581	0.258196	1.18446	3.09982	4.20188	0.860264	4.72072	0.315961	0.871244	3.33502	4.38454	1.08466	4.92
						CA3:OA3	4.88963	1.09141	0.256308	3.88352	4.79464	1.64845	4.98652	1.40249	0.315962	4.16956	5.03021	1.9536	5.15914	1.12522
						CA3:OB1	2.97658	3.55144	4.25211	0.254333	1.03235	3.29356	2.71097	3.35292	3.99287	0.305671	1.11837	3.17124	3.05473	3.32296	4.06618
						CA3:OB2	2.94873	4.68009	5.2315	1.48457	0.260851	4.45137	2.61848	4.52183	5.02404	1.42581	0.312071	4.34372	2.95355	4.44323	5.01622	1.25616
						CA3:OB3	4.71661	0.945968	1.77129	2.85258	3.99263	0.23818	4.74982	0.708254	1.42964	3.01153	4.12505	0.288826	4.97097	0.86745	1.69759	3.07926	4.23311
						CB1:OA1	1.1068	5.46624	5.62563	4.11738	4.03431	5.57061	1.44491	5.44995	5.57639	4.37805	4.33779	5.57876	1.10929	5.23822	5.38979	4.07303	4.03719	5.36937
						CB1:OA2	4.46095	1.00769	0.763325	3.65686	4.50467	1.72889	4.56922	1.32176	0.769313	3.96649	4.7656	2.00528	4.73378	1.01698	0.591632	3.82887	4.72083	1.74614	4.94763
						CB1:OA3	4.79555	2.05827	1.00428	4.62489	5.30712	2.64488	4.94163	2.38615	1.31422	4.94674	5.60085	2.95066	5.06943	2.09549	1.00902	4.76591	5.49333	2.68669	5.18766	1.12133
						CB1:OB1	2.10059	3.45458	3.92586	0.973985	1.27105	3.37019	1.92509	3.34063	3.7549	1.27827	1.5908	3.30672	2.2423	3.21247	3.70111	0.98427	1.43128	3.15603	3.16022	3.3503	4.10425
						CB1:OB2	1.97747	4.67254	5.0677	1.7772	0.994198	4.55574	1.66938	4.57034	4.92534	1.83249	1.30119	4.48845	1.99627	4.43336	4.83533	1.59239	1.00124	4.33993	3.05617	4.46398	5.04602	1.26025
						CB1:OB3	4.45941	0.806569	0.998836	3.12727	4.09323	0.920865	4.52769	0.935325	0.738627	3.39446	4.30071	1.2054	4.7237	0.709382	0.844416	3.31887	4.32313	0.926814	5.03335	0.934916	1.77976	3.09066	4.25058
						CB2:OA1	0.725927	5.22601	5.41458	3.73588	3.6638	5.31593	1.0686	5.19849	5.35541	3.99353	3.9665	5.3144	0.742129	4.99383	5.17615	3.68861	3.66757	5.11085	0.393847	4.73384	5.00648	2.78226	2.69159	4.79956
						CB2:OA2	4.62929	0.663165	0.676795	3.50334	4.46531	1.43455	4.72205	0.979761	0.602324	3.78997	4.6966	1.70539	4.89946	0.682562	0.59463	3.69876	4.69496	1.46063	5.14764	0.357575	1.44649	3.36953	4.54284	0.764443	4.92351
						CB2:OA3	4.92405	1.71963	0.660619	4.4046	5.18224	2.32078	5.05108	2.04897	0.973081	4.71584	5.45564	2.62785	5.19717	1.76374	0.675481	4.56335	5.38498	2.36974	5.35698	0.826638	0.356635	4.01001	5.04566	1.4824	5.16347	1.12001
						CB2:OB1	2.42444	3.34698	3.90448	0.643862	1.16212	3.21942	2.22572	3.20676	3.69929	0.951712	1.41847	3.1409	2.55163	3.10625	3.69293	0.665397	1.38057	3.00475	3.49178	3.38354	4.23561	0.342154	1.45547	3.02759	3.11067	3.34022	4.08661
						CB2:OB2	2.29416	4.5387	4.98877	1.53089	0.656965	4.39366	1.9795	4.41912	4.82403	1.55265	0.968073	4.31503	2.31299	4.29896	4.76107	1.32977	0.676212	4.17683	3.38182	4.41188	5.07573	1.1081	0.34922	4.13949	3.01271	4.45417	5.03067	1.25527
						CB2:OB3	4.6336	0.642676	1.17636	3.06441	4.12595	0.608295	4.6911	0.674652	0.842626	3.29317	4.30315	0.895256	4.89534	0.540483	1.08226	3.27717	4.36334	0.623599	5.23031	1.16484	2.0639	3.18417	4.36706	0.32443	4.9888	0.913808	1.75004	3.07855	4.23306
						CB3:OA1	0.591778	5.38421	5.61407	3.49295	3.32563	5.46052	0.746967	5.34081	5.54253	3.71006	3.60926	5.44372	0.43477	5.14662	5.37289	3.40781	3.3085	5.2501	0.842982	4.92663	5.2414	2.59309	2.36223	4.97547	0.492747	5.10188	5.3832	2.89712	2.67509	5.15302
						CB3:OA2	4.47471	0.541566	1.06799	3.14165	4.17287	1.2537	4.55072	0.683572	0.853432	3.41219	4.38315	1.46459	4.74028	0.401395	0.986546	3.34712	4.40737	1.23349	5.03035	0.777677	1.88555	3.11274	4.32527	0.77461	4.79104	0.455543	1.56286	3.04346	4.21098	0.813577	4.94571
						CB3:OA3	4.7239	1.31475	0.537887	4.00163	4.83141	1.96553	4.83503	1.63614	0.679564	4.30724	5.09192	2.25999	4.99509	1.34296	0.397733	4.16633	5.041	1.99886	5.19326	0.438327	0.770931	3.67386	4.76722	1.12693	4.98631	0.697609	0.449363	3.71765	4.7242	1.38625	5.18802	1.12644
						CB3:OB1	2.68849	3.60968	4.23632	0.533647	0.957619	3.44781	2.42087	3.44408	4.00878	0.669579	1.1239	3.35014	2.76199	3.37205	4.03375	0.394418	1.17433	3.23266	3.78008	3.74159	4.63457	0.743002	1.43804	3.34237	3.39122	3.66238	4.4658	0.439272	1.18797	3.35523	3.08573	3.3345	4.08092
						CB3:OB2	2.64979	4.77312	5.27685	1.64349	0.54612	4.60892	2.31368	4.63532	5.09374	1.60649	0.682781	4.51637	2.64598	4.53298	5.05312	1.4148	0.401384	4.3907	3.73426	4.71479	5.4319	1.36684	0.753712	4.40791	3.36251	4.72808	5.36144	1.43419	0.445247	4.47797	2.97976	4.4587	5.03469	1.26174				AVG	SD
						CB3:OB3	4.49795	0.740772	1.54861	2.77	3.88808	0.500696	4.54164	0.563448	1.20642	2.97144	4.04391	0.62976	4.75568	0.580607	1.45	2.99039	4.12712	0.37068	5.12853	1.43783	2.43052	2.982	4.18464	0.70188	4.87359	1.15715	2.11584	2.84898	4.03288	0.410858	5.0176	0.895758	1.71846	3.09695	4.25668			3.01266	1.68438
CASE II			START				CA1:OA1	CA1:OA2	CA1:OA3	CA1:OB1	CA1:OB2	CA1:OB3	CA2:OA1	CA2:OA2	CA2:OA3	CA2:OB1	CA2:OB2	CA2:OB3	CA3:OA1	CA3:OA2	CA3:OA3	CA3:OB1	CA3:OB2	CA3:OB3	CB1:OA1	CB1:OA2	CB1:OA3	CB1:OB1	CB1:OB2	CB1:OB3	CB2:OA1	CB2:OA2	CB2:OA3	CB2:OB1	CB2:OB2	CB2:OB3	CB3:OA1	CB3:OA2	CB3:OA3	CB3:OB1	CB3:OB2	CB3:OB3
							-99.3627	-98.4052	-97.6965	-100.191	-100.289	-99.2698	-99.2947	-98.338	-97.6295	-100.132	-100.233	-99.2038	-99.285	-98.3255	-97.6142	-100.125	-100.224	-98.3974	-99.3683	-98.4041	-97.6907	-100.197	-100.294	-99.2691	-99.3283	-98.3653	-97.651	-100.162	-100.259	-99.2303	-99.3065	-98.3434	-97.6283	-100.143	-100.242	-99.2088
							60.8311	60.8245	61.9675	56.6625	55.3623	60.0197	60.9618	60.9516	62.0917	56.8007	55.4953	60.1685	61.0859	61.073	62.2178	56.9118	55.6061	60.9269	61.026	61.0172	62.1686	56.8284	55.5279	60.2031	61.0798	61.07	62.2219	56.878	55.5781	60.2569	61.1414	61.1298	62.2818	56.9427	55.6401	60.3253
							38.9095	38.6567	39.2736	31.4695	31.1606	32.7368	38.8888	38.6341	39.2454	31.4625	31.1534	32.7238	38.9557	38.6992	39.3131	31.5162	31.2049	33.0272	38.9314	38.6764	39.2959	31.4634	31.1538	32.7371	38.9512	38.6954	39.3138	31.4863	31.1771	32.759	38.9588	38.7021	39.3194	31.4972	31.1869	32.769
			CA1:OA1	-99.3627	60.8311	38.9095
			CA1:OA2	-98.4052	60.8245	38.6567	0.990352
			CA1:OA3	-97.6965	61.9675	39.2736	2.04952	1.47965
			CA1:OB1	-100.191	56.6625	31.4695	8.56834	8.49517	9.76069
			CA1:OB2	-100.289	55.3623	31.1606	9.52946	9.46446	10.7783	1.34
			CA1:OB3	-99.2698	60.0197	32.7368	6.22644	6.03658	6.99994	3.70481	5.02142
			CA2:OA1	-99.2947	60.9618	38.8888	0.148808	0.929423	1.92713	8.62166	9.59518	6.2237
			CA2:OA2	-98.338	60.9516	38.6341	1.06787	0.145581	1.36109	8.5535	9.53417	6.04272	0.989981
			CA2:OA3	-97.6295	62.0917	39.2454	2.16937	1.59817	0.143926	9.8236	10.85	7.02462	2.04371	1.47495
			CA2:OB1	-100.132	56.8007	31.4625	8.50252	8.42194	9.67683	0.150484	1.47811	3.56779	8.55364	8.47821	9.73809
			CA2:OB2	-100.233	55.4953	31.1534	9.45426	9.38288	10.6892	1.20993	0.14473	4.88914	9.51825	9.45098	10.7596	1.3452
			CA2:OB3	-99.2038	60.1685	32.7238	6.22304	6.0222	6.95759	3.85235	5.1693	0.163367	6.21641	6.02443	6.97908	3.71416	5.03622
			CA3:OA1	-99.285	61.0859	38.9557	0.270383	0.965256	1.84437	8.74246	9.72271	6.30963	0.141339	1.00902	1.95864	8.67341	9.64509	6.29953
			CA3:OA2	-98.3255	61.073	38.6992	1.08566	0.264456	1.23519	8.67191	9.65911	6.12789	0.993793	0.138306	1.34924	8.59568	9.5753	6.1069	0.993275
			CA3:OA3	-97.6142	62.2178	39.3131	2.26789	1.73145	0.266457	9.9511	10.9825	7.12881	2.14047	1.60879	0.143963	9.86489	10.8916	7.08127	2.0495	1.48099
			CA3:OB1	-100.125	56.9118	31.5162	8.40252	8.32187	9.57263	0.262181	1.59827	3.44671	8.4526	8.37722	9.63322	0.123622	1.46616	3.59347	8.57175	8.49407	9.75956
			CA3:OB2	-100.224	55.6061	31.2049	9.34893	9.27736	10.5812	1.08956	0.256129	4.76838	9.41215	9.34479	10.6511	1.22553	0.122424	4.91574	9.53859	9.46871	10.7828	1.346
			CA3:OB3	-98.3974	60.9269	33.0272	5.96171	5.63043	6.37118	4.88149	6.16662	1.29166	5.92993	5.60724	6.37277	4.74157	6.03162	1.14775	5.99667	5.67431	6.46468	4.62471	5.91344
			CB1:OA1	-99.3683	61.026	38.9314	0.196251	1.02154	1.94895	8.68316	9.65975	6.27655	0.106593	1.07482	2.06339	8.61514	9.58292	6.26865	0.105401	1.06935	2.1547	8.51379	9.47663	5.98428
			CB1:OA2	-98.4041	61.0172	38.6764	1.00398	0.193773	1.32679	8.60797	9.59265	6.08467	0.917216	0.10225	1.4416	8.53259	9.50948	6.06571	0.926646	0.0990474	1.57184	8.43117	9.403	5.64992	0.997352
			CB1:OA3	-97.6907	62.1686	39.2959	2.17577	1.65095	0.202398	9.89047	10.9206	7.08041	2.04813	1.52903	0.110452	9.80486	10.8302	7.03427	1.95697	1.39971	0.0925709	9.6996	10.7214	6.4294	2.06216	1.48937
			CB1:OB1	-100.197	56.8284	31.4634	8.49475	8.42155	9.67793	0.166104	1.4999	3.55886	8.54602	8.47793	9.73928	0.0707599	1.36911	3.70563	8.66556	8.5951	9.8658	0.122286	1.24966	4.74147	8.60681	8.53159	9.80541
			CB1:OB2	-100.294	55.5279	31.1538	9.44149	9.3763	10.684	1.18223	0.165781	4.87145	9.50556	9.44445	10.7544	1.31969	0.0693546	5.01889	9.6322	9.56851	10.8862	1.44057	0.116526	6.02125	9.56962	9.50233	10.8245	1.34041
			CB1:OB3	-99.2691	60.2031	32.7371	6.20496	6.01452	6.95073	3.87209	5.19225	0.183458	6.19834	6.0168	6.97231	3.73441	5.05961	0.075038	6.28099	6.09867	7.07399	3.61326	4.9389	1.1695	6.24952	6.05695	7.02651	3.72453	5.04134
			CB2:OA1	-99.3283	61.0798	38.9512	0.25453	1.00196	1.88541	8.73113	9.71112	6.3044	0.13767	1.04761	1.99909	8.66237	9.63374	6.29489	0.0439427	1.03398	2.08903	8.56072	9.52725	5.9986	0.0698732	0.966177	1.99648	8.65421	9.62058	6.27592
			CB2:OA2	-98.3653	61.07	38.6954	1.04778	0.251765	1.25978	8.65878	9.64639	6.11771	0.955438	0.136074	1.37392	8.58275	9.56274	6.09719	0.955956	0.0400763	1.50434	8.48108	9.45611	5.67012	1.03131	0.068226	1.4221	8.58188	9.5557	6.08855	0.99642
			CB2:OA3	-97.651	62.2219	39.3138	2.24231	1.71855	0.261574	9.94446	10.9767	7.12225	2.1143	1.59612	0.148645	9.85835	10.8859	7.07492	2.02206	1.46717	0.0370034	9.75293	10.777	6.46181	2.12729	1.55712	0.0688642	9.85901	10.8803	7.06728	2.06135	1.48976
			CB2:OB1	-100.162	56.878	31.4863	8.44803	8.37116	9.62418	0.218101	1.55551	3.49715	8.49859	8.42691	9.68506	0.0863428	1.42393	3.64383	8.61786	8.54384	9.81143	0.0585195	1.30417	4.67781	8.55953	8.48066	9.75127	0.0648412	1.39672	3.66311	8.60667	8.53073	9.80472
			CB2:OB2	-100.259	55.5781	31.1771	9.39082	9.32241	10.6276	1.1252	0.218492	4.81035	9.45434	9.39008	10.6977	1.26189	0.090166	4.95769	9.58081	9.514	10.8295	1.3827	0.0528431	5.95811	9.51857	9.44808	10.7679	1.28418	0.0652418	4.98047	9.56934	9.50129	10.8236	1.3397
			CB2:OB3	-99.2303	60.2569	32.759	6.17868	5.98218	6.90795	3.93775	5.25673	0.241535	6.17054	5.98298	6.92841	3.79992	5.12397	0.0987358	6.25219	6.06392	7.02947	3.67892	5.00333	1.10205	6.2217	6.02304	6.98255	3.79048	5.10605	0.0698116	6.24743	6.05403	7.02289	3.72894	5.04505
			CB3:OA1	-99.3065	61.1414	38.9588	0.319178	1.00198	1.83679	8.77108	9.75573	6.32233	0.193118	1.03888	1.94875	8.70152	9.67773	6.31118	0.0595968	1.01706	2.03669	8.59947	9.57096	6.00463	0.133676	0.953648	1.94412	8.69336	9.66456	6.29213	0.0657557	0.979959	2.00855	8.64557	9.61313	6.26303
			CB3:OA2	-98.3434	61.1298	38.7021	1.08224	0.314762	1.20291	8.69948	9.69139	6.13797	0.983838	0.190725	1.31538	8.6227	9.60718	6.11583	0.976107	0.0595746	1.44532	8.52067	9.50029	5.67874	1.05529	0.130388	1.363	8.62181	9.60011	6.1071	1.01709	0.0639598	1.43053	8.57045	9.54554	6.07199	0.996756
			CB3:OA3	-97.6283	62.2818	39.3194	2.29803	1.77947	0.324868	9.98827	11.0238	7.15133	2.16903	1.6561	0.20399	9.90157	10.9326	7.10274	2.07536	1.52703	0.0657933	9.79589	10.8235	6.48217	2.1806	1.6169	0.131405	9.90221	10.9269	7.09503	2.11431	1.54946	0.0642832	9.84775	10.8701	7.05022	2.06082	1.48985
			CB3:OB1	-100.143	56.9427	31.4972	8.40652	8.32744	9.57634	0.285689	1.62249	3.43025	8.4562	8.38238	9.63659	0.146652	1.49037	3.57667	8.57501	8.49889	9.76264	0.0405417	1.37065	4.611	8.51706	8.43601	9.70268	0.130905	1.46376	3.59599	8.56391	8.48583	9.75594	0.0683683	1.40649	3.66181	8.60249	8.52524	9.79875
			CB3:OB2	-100.242	55.6401	31.1869	9.34647	9.27622	10.5787	1.06193	0.283083	4.74628	9.40933	9.34327	10.6483	1.19786	0.148883	4.89346	9.5355	9.46692	10.7798	1.31882	0.0422803	5.89386	9.47353	9.40121	10.7184	1.22085	0.12816	4.9163	9.52409	9.45424	10.7739	1.27606	0.0652329	4.98086	9.56765	9.49828	10.8203	1.3427
			CB3:OB3	-99.2088	60.3253	32.769	6.16317	5.96321	6.87705	4.00874	5.32781	0.313324	6.15335	5.96234	6.89621	3.87069	5.19489	0.163219	6.23372	6.04203	6.99636	3.74976	5.07431	1.04252	6.20413	6.00196	6.94995	3.86129	5.17705	0.139932	6.22918	6.03229	6.98981	3.79975	5.11604	0.0723926	6.24406	6.04956	7.01661	3.73256	5.05182
			END				CA1:OA1	CA1:OA2	CA1:OA3	CA1:OB1	CA1:OB2	CA1:OB3	CA2:OA1	CA2:OA2	CA2:OA3	CA2:OB1	CA2:OB2	CA2:OB3	CA3:OA1	CA3:OA2	CA3:OA3	CA3:OB1	CA3:OB2	CA3:OB3	CB1:OA1	CB1:OA2	CB1:OA3	CB1:OB1	CB1:OB2	CB1:OB3	CB2:OA1	CB2:OA2	CB2:OA3	CB2:OB1	CB2:OB2	CB2:OB3	CB3:OA1	CB3:OA2	CB3:OA3	CB3:OB1	CB3:OB2	CB3:OB3
							99.7361	100.649	101.222	99.5724	99.4024	100.44	99.7882	100.698	101.269	99.6233	99.4496	100.495	99.8058	100.718	101.291	99.6352	99.4634	101.265	99.7391	100.658	101.236	99.5719	99.4037	100.447	99.7723	100.689	101.266	99.6034	99.4345	100.481	99.7917	100.708	101.286	99.6215	99.451	100.5
							67.5963	65.324	65.2629	60.7624	60.3081	62.123	67.6237	65.3477	65.283	60.8176	60.3612	62.175	67.6899	65.4087	65.3469	60.8662	60.4056	60.9271	67.752	65.4668	65.407	60.8842	60.4259	62.2516	67.743	65.4589	65.3983	60.8778	60.4193	62.243	67.7593	65.4734	65.4115	60.9012	60.4423	62.2665
							21.1929	19.7523	18.7615	22.6563	21.2189	22.1808	20.9551	19.5173	18.5244	22.425	20.9873	21.9444	21.0882	19.646	18.6537	22.557	21.1158	21.4161	21.2954	19.8484	18.8564	22.751	21.3101	22.2755	21.2153	19.7701	18.7774	22.6708	21.2302	22.1931	21.1794	19.7342	18.7408	22.6378	21.1969	22.1593
			CA1:OA1	99.7361	67.5963	21.1929
			CA1:OA2	100.649	65.324	19.7523	2.84094
			CA1:OA3	101.222	65.2629	18.7615	3.68283	1.14629
			CA1:OB1	99.5724	60.7624	22.6563	6.99068	5.51351	6.17603
			CA1:OB2	99.4024	60.3081	21.2189	7.29582	5.37237	5.82217	1.51705
			CA1:OB3	100.44	62.123	22.1808	5.60614	4.02335	4.70756	1.6824	2.30136
			CA2:OA1	99.7882	67.6237	20.9551	0.245038	2.73409	3.52702	7.07233	7.33049	5.67324
			CA2:OA2	100.698	65.3477	19.5173	2.9646	0.241342	0.923501	5.66955	5.47446	4.19037	2.84164
			CA2:OA3	101.269	65.283	18.5244	3.8498	1.37628	0.242566	6.35494	5.95753	4.90319	3.68494	1.14715
			CA2:OB1	99.6233	60.8176	22.425	6.89068	5.33873	5.97801	0.243149	1.32781	1.55924	6.96501	5.48915	6.1532
			CA2:OB2	99.4496	60.3612	20.9873	7.2437	5.25283	5.66753	1.72096	0.242234	2.34737	7.27051	5.34636	5.79647	1.51842
			CA2:OB3	100.495	62.175	21.9444	5.52553	3.83991	4.49371	1.8314	2.28172	0.24823	5.58277	3.99971	4.68553	1.68348	2.30215
			CA3:OA1	99.8058	67.6899	21.0882	0.156781	2.84465	3.64808	7.10653	7.39391	5.70848	0.149716	2.95795	3.8087	7.00349	7.33806	5.62339
			CA3:OA2	100.718	65.4087	19.646	2.8534	0.152497	1.02841	5.65339	5.4972	4.15906	2.73565	0.14392	1.25597	5.47709	5.37441	3.97349	2.84873
			CA3:OA3	101.291	65.3469	18.6537	3.73175	1.27305	0.153369	6.32392	5.96125	4.85365	3.56923	1.04788	0.146021	6.12529	5.80469	4.63927	3.69096	1.14784
			CA3:OB1	99.6352	60.8662	22.557	6.86771	5.36334	6.02113	0.156697	1.46842	1.53927	6.94653	5.5184	6.1999	0.141186	1.65941	1.68175	6.9821	5.50274	6.16888
			CA3:OB2	99.4634	60.4056	21.1158	7.19631	5.23972	5.67695	1.58501	0.154369	2.24458	7.22726	5.33882	5.81066	1.38177	0.136707	2.20964	7.29242	5.36328	5.81546	1.52275
			CA3:OB3	101.265	60.9271	21.4161	6.84586	4.74142	5.08407	2.10497	1.97283	1.64176	6.87303	4.84445	5.22836	1.93024	1.94955	1.55853	6.92622	4.84947	5.21206	1.99059	1.89965
			CB1:OA1	99.7391	67.752	21.2954	0.186404	3.01712	3.8489	7.12277	7.45186	5.74122	0.366959	3.1403	4.01419	7.02679	7.40291	5.66535	0.226301	3.02803	3.89515	7.00125	7.35381	6.99449
			CB1:OA2	100.658	65.4668	19.8484	2.68184	0.172348	1.24123	5.58511	5.48327	4.0827	2.57555	0.354176	1.46961	5.41521	5.36885	3.90583	2.6843	0.218849	1.35748	5.43585	5.35251	4.84097	2.8566
			CB1:OA3	101.236	65.407	18.8564	3.53573	1.07446	0.173129	6.22715	5.91104	4.74013	3.37842	0.854272	0.355954	6.03302	5.76117	4.53095	3.49821	0.944427	0.218589	6.0725	5.76717	5.15963	3.69969	1.14956
			CB1:OB1	99.5719	60.8842	22.751	6.89248	5.46468	6.14903	0.154279	1.6456	1.61675	6.97803	5.62554	6.33187	0.336688	1.84372	1.78034	7.00975	5.60575	6.29756	0.204843	1.70724	2.15669	7.02234	5.53214	6.19609
			CB1:OB2	99.4037	60.4259	21.3101	7.17908	5.2885	5.76171	1.3978	0.148961	2.17093	7.21686	5.39563	5.90172	1.20191	0.332475	2.15724	7.27853	5.4152	5.90219	1.34246	0.204303	1.93075	7.33383	5.39637	5.84712	1.52133
			CB1:OB3	100.447	62.2516	22.2755	5.49933	3.9808	4.69219	1.76827	2.44615	0.159788	5.57107	4.15408	4.89243	1.66028	2.49542	0.343261	5.60316	4.11761	4.83853	1.63004	2.39149	1.77844	5.63169	4.03396	4.71902	1.69144	2.3136
			CB2:OA1	99.7723	67.743	21.2153	0.152799	2.95966	3.77792	7.13058	7.4441	5.74139	0.286709	3.07856	3.94103	7.0319	7.39244	5.66194	0.141749	2.9674	3.82237	7.00789	7.34466	6.9804	0.0871475	2.79894	3.62812	7.0315	7.32708	5.63337
			CB2:OA2	100.689	65.4589	19.7701	2.73879	0.141879	1.15731	5.62434	5.50309	4.1233	2.62719	0.276323	1.38517	5.45213	5.38553	3.94322	2.73769	0.136834	1.27342	5.47452	5.3711	4.85574	2.91328	0.0846187	1.06606	5.57325	5.418	4.07706	2.85418
			CB2:OA3	101.266	65.3983	18.7774	3.60664	1.15666	0.14353	6.27745	5.94515	4.7951	3.44672	0.934577	0.278097	6.08174	5.79283	4.58408	3.56718	1.02751	0.136255	6.12262	5.80055	5.1917	3.77	1.23368	0.0851836	6.24801	5.88299	4.77599	3.69778	1.15002
			CB2:OB1	99.6034	60.8778	22.6708	6.88034	5.42013	6.09341	0.120374	1.57258	1.57825	6.96309	5.57864	6.27463	0.253831	1.76772	1.73374	6.99638	5.5605	6.24162	0.118677	1.63111	2.08285	7.01173	5.48965	6.14222	0.0864409	1.44759	1.65963	7.01983	5.52975	6.1934
			CB2:OB2	99.4345	60.4193	21.2302	7.18339	5.26441	5.72264	1.47325	0.116253	2.19499	7.21832	5.36827	5.86012	1.27352	0.250256	2.17214	7.28142	5.38981	5.86232	1.41438	0.118794	1.90898	7.33929	5.37432	5.81002	1.5962	0.0858978	2.33971	7.33152	5.39469	5.84486	1.5212
			CB2:OB3	100.481	62.243	22.1931	5.49651	3.93418	4.63083	1.7976	2.41974	0.127181	5.56449	4.10436	4.82928	1.67943	2.46134	0.258221	5.59858	4.07001	4.77684	1.65612	2.36035	1.7179	5.63066	3.99018	4.65985	1.72721	2.28937	0.0894856	5.63096	4.03187	4.71592	1.69151	2.31242
			CB3:OA1	99.7917	67.7593	21.1794	0.172791	2.94981	3.75808	7.15441	7.46145	5.76123	0.262178	3.06591	3.91953	7.05462	7.40855	5.68023	0.115497	2.95536	3.80103	7.03122	7.36137	6.99331	0.127522	2.78886	3.60767	7.05587	7.34489	5.65381	0.0439036	2.84314	3.67683	7.04375	7.34887	5.65078
			CB3:OA2	100.708	65.4734	19.7342	2.75293	0.16167	1.12008	5.65863	5.53059	4.15719	2.63818	0.250959	1.34706	5.48566	5.41178	3.97607	2.7495	0.109805	1.23452	5.50861	5.39812	4.87932	2.92705	0.124726	1.02655	5.60814	5.44621	4.11168	2.86705	0.0429825	1.11054	5.56431	5.4224	4.06602	2.8554
			CB3:OA3	101.286	65.4115	18.7408	3.63136	1.19862	0.163131	6.31503	5.97758	4.83346	3.46968	0.975979	0.252308	6.11887	5.82437	4.62195	3.59039	1.06861	0.108635	6.16014	5.83271	5.22181	3.79408	1.27424	0.125941	6.28607	5.91605	4.81485	3.72141	1.19061	0.0433581	6.23124	5.87756	4.75452	3.70008	1.1509
			CB3:OB1	99.6215	60.9012	22.6378	6.85014	5.37974	6.05065	0.148357	1.55341	1.54016	6.93189	5.53775	6.23164	0.228652	1.74512	1.69325	6.9657	5.51991	6.19878	0.0891213	1.60844	2.04825	6.98205	5.44971	6.09972	0.124742	1.42691	1.62346	6.98975	5.48957	6.15077	0.0442627	1.49951	1.65414	7.01351	5.52404	6.18857
			CB3:OB2	99.451	60.4423	21.1969	7.15972	5.22997	5.68377	1.49898	0.144294	2.18443	7.19345	5.33278	5.8206	1.29565	0.224811	2.15687	7.25713	5.35494	5.82323	1.43649	0.0899015	1.89069	7.31609	5.34055	5.77167	1.6202	0.123758	2.32985	7.30789	5.3605	5.80624	1.5444	0.0436391	2.3011	7.32503	5.38804	5.83883	1.52177
			CB3:OB3	100.5	62.2665	22.1593	5.47028	3.89408	4.58739	1.83574	2.43409	0.156985	5.53684	4.06361	4.78568	1.71432	2.47141	0.233649	5.57155	4.02954	4.73327	1.69331	2.37213	1.71226	5.60501	3.95057	4.61658	1.76707	2.30466	0.128732	5.60475	3.9919	4.67252	1.73036	2.32621	0.0455643	5.62432	4.02592	4.71106	1.69266	2.3141
			AVG by axis
							CA1:OA1	CA1:OA2	CA1:OA3	CA1:OB1	CA1:OB2	CA1:OB3	CA2:OA1	CA2:OA2	CA2:OA3	CA2:OB1	CA2:OB2	CA2:OB3	CA3:OA1	CA3:OA2	CA3:OA3	CA3:OB1	CA3:OB2	CA3:OB3	CB1:OA1	CB1:OA2	CB1:OA3	CB1:OB1	CB1:OB2	CB1:OB3	CB2:OA1	CB2:OA2	CB2:OA3	CB2:OB1	CB2:OB2	CB2:OB3	CB3:OA1	CB3:OA2	CB3:OA3	CB3:OB1	CB3:OB2	CB3:OB3
						CA1:OA1
						CA1:OA2	1.91565
						CA1:OA3	2.86617	1.31297
						CA1:OB1	7.77951	7.00434	7.96836
						CA1:OB2	8.41264	7.41842	8.30023	1.42852
						CA1:OB3	5.91629	5.02996	5.85375	2.69361	3.66139
						CA2:OA1	0.196923	1.83176	2.72707	7.84699	8.46283	5.94847
						CA2:OA2	2.01624	0.193461	1.1423	7.11153	7.50432	5.11654	1.91581
						CA2:OA3	3.00959	1.48722	0.193246	8.08927	8.40376	5.96391	2.86432	1.31105
						CA2:OB1	7.6966	6.88033	7.82742	0.196817	1.40296	2.56352	7.75933	6.98368	7.94565
						CA2:OB2	8.34898	7.31786	8.17836	1.46545	0.193482	3.61825	8.39438	7.39867	8.27802	1.43181
						CA2:OB3	5.87428	4.93105	5.72565	2.84188	3.72551	0.205798	5.89959	5.01207	5.83231	2.69882	3.66918
						CA3:OA1	0.213582	1.90495	2.74622	7.9245	8.55831	6.00905	0.145527	1.98349	2.88367	7.83845	8.49157	5.96146
						CA3:OA2	1.96953	0.208476	1.1318	7.16265	7.57816	5.14347	1.86472	0.141113	1.30261	7.03638	7.47486	5.0402	1.921
						CA3:OA3	2.99982	1.50225	0.209913	8.13751	8.4719	5.99123	2.85485	1.32833	0.144992	7.99509	8.34817	5.86027	2.87023	1.31442
						CA3:OB1	7.63512	6.84261	7.79688	0.209439	1.53335	2.49299	7.69957	6.94781	7.91656	0.132404	1.56279	2.63761	7.77692	6.9984	7.96422
						CA3:OB2	8.27262	7.25854	8.12905	1.33729	0.205249	3.50648	8.3197	7.34181	8.23086	1.30365	0.129565	3.56269	8.4155	7.41599	8.29915	1.43438
						CA3:OB3	6.40378	5.18593	5.72762	3.49323	4.06973	1.46671	6.40148	5.22585	5.80057	3.3359	3.99059	1.35314	6.46144	5.26189	5.83837	3.30765	3.90655
						CB1:OA1	0.191328	2.01933	2.89892	7.90297	8.55581	6.00888	0.236776	2.10756	3.03879	7.82096	8.49292	5.967	0.165851	2.04869	3.02493	7.75752	8.41522	6.48939
						CB1:OA2	1.84291	0.183061	1.28401	7.09654	7.53796	5.08368	1.74639	0.228213	1.4556	6.9739	7.43916	4.98577	1.80547	0.158948	1.46466	6.93351	7.37776	5.24544	1.92698
						CB1:OA3	2.85575	1.36271	0.187764	8.05881	8.41582	5.91027	2.71328	1.19165	0.233203	7.91894	8.29567	5.78261	2.72759	1.17207	0.15558	7.88605	8.24428	5.79452	2.88093	1.31947
						CB1:OB1	7.69362	6.94312	7.91348	0.160192	1.57275	2.58781	7.76203	7.05173	8.03557	0.203724	1.60641	2.74299	7.83765	7.10042	8.08168	0.163564	1.47845	3.44908	7.81458	7.03186	8.00075
						CB1:OB2	8.31029	7.3324	8.22283	1.29001	0.157371	3.52119	8.36121	7.42004	8.32805	1.2608	0.200915	3.58806	8.45536	7.49185	8.39422	1.39152	0.160414	3.976	8.45173	7.44935	8.33579	1.43087
						CB1:OB3	5.85215	4.99766	5.82146	2.82018	3.8192	0.171623	5.88471	5.08544	5.93237	2.69734	3.77752	0.209149	5.94207	5.10814	5.95626	2.62165	3.66519	1.47397	5.94061	5.04545	5.87277	2.70798	3.67747
						CB2:OA1	0.203665	1.98081	2.83166	7.93086	8.57761	6.02289	0.212189	2.06309	2.97006	7.84714	8.51309	5.97841	0.0928459	2.00069	2.9557	7.78431	8.43595	6.4895	0.0785104	1.88256	2.8123	7.84285	8.47383	5.95465
						CB2:OA2	1.89329	0.196822	1.20855	7.14156	7.57474	5.1205	1.79131	0.206199	1.37955	7.01744	7.47414	5.0202	1.84682	0.0884551	1.38888	6.9778	7.41361	5.26293	1.9723	0.0764224	1.24408	7.07756	7.48685	5.08281	1.9253
						CB2:OA3	2.92448	1.4376	0.202552	8.11095	8.46093	5.95868	2.78051	1.26535	0.213371	7.97005	8.33937	5.8295	2.79462	1.24734	0.0866293	7.93778	8.28878	5.82675	2.94865	1.3954	0.0770239	8.05351	8.38163	5.92164	2.87956	1.31989
						CB2:OB1	7.66419	6.89565	7.8588	0.169238	1.56404	2.5377	7.73084	7.00277	7.97984	0.170087	1.59582	2.68879	7.80712	7.05217	8.02652	0.0885981	1.46764	3.38033	7.78563	6.98516	7.94675	0.075641	1.42216	2.66137	7.81325	7.03024	7.99906
						CB2:OB2	8.28711	7.29341	8.17514	1.29923	0.167373	3.50267	8.33633	7.37917	8.27892	1.2677	0.170211	3.56492	8.43112	7.4519	8.3459	1.39854	0.0858184	3.93354	8.42893	7.4112	8.28894	1.44019	0.0755698	3.66009	8.45043	7.44799	8.33422	1.43045
						CB2:OB3	5.83759	4.95818	5.76939	2.86767	3.83823	0.184358	5.86752	5.04367	5.87885	2.73967	3.79265	0.178479	5.92538	5.06696	5.90316	2.66752	3.68184	1.40998	5.92618	5.00661	5.8212	2.75884	3.69771	0.0796486	5.93919	5.04295	5.8694	2.71022	3.67874
						CB3:OA1	0.245984	1.9759	2.79744	7.96274	8.60859	6.04178	0.227648	2.0524	2.93414	7.87807	8.54314	5.9957	0.087547	1.98621	2.91886	7.81534	8.46616	6.49897	0.130599	1.87125	2.7759	7.87461	8.50473	5.97297	0.0548297	1.91155	2.84269	7.84466	8.481	5.9569
						CB3:OA2	1.91759	0.238216	1.1615	7.17905	7.61099	5.14758	1.81101	0.220842	1.33122	7.05418	7.50948	5.04595	1.8628	0.0846899	1.33992	7.01464	7.44921	5.27903	1.99117	0.127557	1.19477	7.11497	7.52316	5.10939	1.94207	0.0534712	1.27054	7.06738	7.48397	5.06901	1.92608
						CB3:OA3	2.96469	1.48904	0.244	8.15165	8.5007	5.9924	2.81936	1.31604	0.228149	8.01022	8.37847	5.86234	2.83287	1.29782	0.0872142	7.97802	8.3281	5.85199	2.98734	1.44557	0.128673	8.09414	8.42149	5.95494	2.91786	1.37004	0.0538206	8.0395	8.37383	5.90237	2.88045	1.32038
						CB3:OB1	7.62833	6.85359	7.81349	0.217023	1.58795	2.48521	7.69405	6.96006	7.93411	0.187652	1.61774	2.63496	7.77035	7.0094	7.98071	0.0648315	1.48955	3.32962	7.74956	6.94286	7.9012	0.127823	1.44533	2.60973	7.77683	6.9877	7.95335	0.0563155	1.453	2.65797	7.808	7.02464	7.99366
						CB3:OB2	8.2531	7.25309	8.13123	1.28045	0.213688	3.46536	8.30139	7.33803	8.23443	1.24676	0.186847	3.52516	8.39632	7.41093	8.30153	1.37766	0.0660909	3.89227	8.39481	7.37088	8.24501	1.42053	0.125959	3.62307	8.41599	7.40737	8.29008	1.41023	0.054436	3.64098	8.44634	7.44316	8.32956	1.43223				AVG	SD
						CB3:OB3	5.81672	4.92864	5.73222	2.92224	3.88095	0.235154	5.84509	5.01298	5.84094	2.7925	3.83315	0.198434	5.90264	5.03579	5.86481	2.72153	3.72322	1.37739	5.90457	4.97626	5.78327	2.81418	3.74085	0.134332	5.91696	5.0121	5.83116	2.76505	3.72112	0.0589784	5.93419	5.03774	5.86384	2.71261	3.68296			4.48958	2.93638
CASE III			START				CA1:OA1	CA1:OA2	CA1:OA3	CA1:OB1	CA1:OB2	CA1:OB3	CA2:OA1	CA2:OA2	CA2:OA3	CA2:OB1	CA2:OB2	CA2:OB3	CA3:OA1	CA3:OA2	CA3:OA3	CA3:OB1	CA3:OB2	CA3:OB3	CB1:OA1	CB1:OA2	CB1:OA3	CB1:OB1	CB1:OB2	CB1:OB3	CB2:OA1	CB2:OA2	CB2:OA3	CB2:OB1	CB2:OB2	CB2:OB3	CB3:OA1	CB3:OA2	CB3:OA3	CB3:OB1	CB3:OB2	CB3:OB3
							-95.5407	-93.9709	-94.5528	-92.4399	-96.1502	-96.4085	-95.5643	-94.02	-94.593	-92.5044	-96.165	-96.4221	-96.4613	-94.9717	-95.5198	-93.1837	-96.8963	-97.295	-95.3473	-93.6969	-94.3058	-92.1441	-96.0005	-96.2581	-94.8631	-93.1401	-93.7807	-91.667	-95.6153	-95.818	-95.5903	-93.9494	-94.5522	-92.3173	-96.1999	-96.496
							66.7905	72.0317	70.0541	68.1117	60.7873	65.4633	66.3351	71.4948	69.5474	67.6752	60.4296	65.0385	67.493	72.89	70.839	68.8508	61.3205	66.0792	68.1074	73.5444	71.4836	69.3576	61.8479	66.689	68.8815	74.3641	72.2726	70.0572	62.5246	67.4289	68.563	74.0874	71.9863	69.817	62.2109	67.1038
							39.6435	42.7802	42.267	40.3581	36.5666	38.2336	39.3186	42.4202	41.9111	40.0611	36.3005	37.93	39.692	42.9386	42.3911	40.4705	36.522	38.2346	40.5404	43.7812	43.2473	41.1923	37.2906	39.0561	41.0604	44.3226	43.7802	41.6585	37.734	39.5441	40.5645	43.8552	43.3078	41.2315	37.2727	39.0631
			CA1:OA1	-95.5407	66.7905	39.6435
			CA1:OA2	-93.9709	72.0317	42.7802	6.30669
			CA1:OA3	-94.5528	70.0541	42.267	4.30231	2.12443
			CA1:OB1	-92.4399	68.1117	40.3581	3.44547	4.85569	3.44693
			CA1:OB2	-96.1502	60.7873	36.5666	6.77326	13.0306	10.9963	9.04368
			CA1:OB3	-96.4085	65.4633	38.2336	2.12177	8.35207	6.3864	5.22268	4.97105
			CA2:OA1	-95.5643	66.3351	39.3186	0.559894	6.85373	4.85253	3.74146	6.22053	1.62778
			CA2:OA2	-94.02	71.4948	42.4202	5.67041	0.648324	1.54372	4.26553	12.3876	7.72079	6.2151
			CA2:OA3	-94.593	69.5474	41.9111	3.69333	2.70454	0.620502	3.01815	10.3792	5.78781	4.24066	2.09286
			CA2:OB1	-92.5044	67.6752	40.0611	3.19002	5.34076	3.83679	0.531852	8.54087	4.84495	3.42198	4.73834	3.36005
			CA2:OB2	-96.165	60.4296	36.3005	7.21292	13.4689	11.4381	9.45278	0.446063	5.39768	6.65919	12.8254	10.8205	8.94657
			CA2:OB3	-96.4221	65.0385	37.93	2.60428	8.85655	6.8891	5.58551	4.47279	0.522375	2.08451	8.22288	6.28686	5.18093	4.89526
			CA3:OA1	-96.4613	67.493	39.692	1.15904	6.02818	4.10265	4.12285	7.40487	2.49985	1.51157	5.42375	3.55457	3.97821	7.84106	3.02174
			CA3:OA2	-94.9717	72.89	42.9386	6.95599	1.32797	2.94435	5.99183	13.7283	8.90819	7.51148	1.76669	3.51745	6.44687	14.1686	9.42526	6.47196
			CA3:OA3	-95.5198	70.839	42.3911	4.8929	1.99328	1.25165	4.58883	11.6344	6.8536	5.45229	1.63716	1.6606	4.95289	12.0776	7.37301	4.40079	2.19242
			CA3:OB1	-93.1837	68.8508	40.4705	3.23796	4.00906	2.55919	1.05466	9.43722	5.18436	3.65005	3.38987	2.13228	1.41818	9.85873	5.61026	3.63208	5.05998	3.6192
			CA3:OB2	-96.8963	61.3205	36.522	6.44218	12.7457	10.7132	8.98304	0.918185	4.50897	5.89417	12.1069	10.1009	8.49683	1.1737	4.00386	6.95256	13.369	11.2669	9.27792
			CA3:OB3	-97.295	66.0792	38.2346	2.35977	8.19424	6.29124	5.67561	5.66544	1.07948	2.05815	7.58775	5.73112	5.36968	6.07747	1.39205	2.19503	8.59722	6.56381	5.43913	5.07316
			CB1:OA1	-95.3473	68.1074	40.5404	1.60504	4.72355	2.72066	2.91315	8.36778	3.6658	2.16355	4.09512	2.12634	2.91525	8.80876	4.16982	1.52907	5.36337	3.30401	2.28882	8.03795	3.63646
			CB1:OA2	-93.6969	73.5444	43.7812	8.13238	1.83442	3.8997	6.54312	14.8598	10.1701	8.68192	2.48142	4.50294	7.05044	15.2987	10.6777	7.80909	1.66234	3.54602	5.76658	14.5724	9.97197	6.54121
			CB1:OA3	-94.3058	71.4836	43.2473	6.04465	0.794186	1.75086	4.81656	12.7454	8.11179	6.59739	0.875114	2.36999	5.28213	13.1873	8.61924	5.76285	1.58642	1.61934	3.9876	12.4591	7.95424	4.45092	2.21419
			CB1:OB1	-92.1441	69.3576	41.1923	4.53058	3.60689	2.72799	1.52834	10.5307	6.48876	4.93399	3.09748	2.55931	2.05913	10.9457	6.89919	4.93617	4.85007	3.87647	1.36335	10.4399	6.78443	3.49983	5.16167	3.66277
			CB1:OB2	-96.0005	61.8479	37.2906	5.49332	11.7459	9.70575	7.83085	1.29287	3.75863	4.94348	11.104	9.0891	7.33864	1.73753	3.28128	6.15196	12.4453	10.3482	8.19067	1.29283	4.52448	7.08302	13.5736	11.4543	9.30006
			CB1:OB3	-96.2581	66.689	39.0561	0.932747	6.90256	4.95395	4.27763	6.40623	1.48368	0.821937	6.2787	4.36965	4.00912	6.83977	2.00478	1.04503	7.42838	5.37492	4.01572	5.97074	1.45667	2.246	8.71105	6.66075	5.34886	5.15944
			CB2:OA1	-94.8631	68.8815	41.0604	2.61517	3.69838	1.71089	2.63783	9.34703	4.69705	3.1638	3.06421	1.11358	2.83151	9.78705	5.19599	2.52077	4.42804	2.45637	1.78027	9.04982	4.66391	1.05074	5.52317	3.44442	2.7636	8.0608	3.28179
			CB2:OA2	-93.1401	74.3641	44.3226	9.22049	2.91705	4.97975	7.43648	15.9232	11.2686	9.76639	3.55337	5.57921	7.95655	16.3608	11.773	8.92663	2.72829	4.67121	6.72585	15.6555	11.0891	7.637	1.12924	3.28826	5.98801	14.6386	9.81661	6.60835
			CB2:OA3	-93.7807	72.2726	43.7802	7.08973	1.04604	2.79428	5.55179	13.7682	9.16712	7.63817	1.5849	3.40302	6.04955	14.2088	9.67133	6.83692	1.58375	2.64754	4.79783	13.5032	9.0257	5.50454	1.27454	1.08736	4.22765	12.4787	7.72217	4.47984	2.25365
			CB2:OB1	-91.667	70.0572	41.6585	5.45319	3.23496	2.94926	2.46445	11.4873	7.43737	5.87519	2.86068	2.98084	2.98778	11.9009	7.85492	5.78161	4.53706	3.99899	2.27311	11.4043	7.6956	4.31238	4.55929	3.39445	0.966609	10.2591	6.26064	3.45765	5.27422	3.72526
			CB2:OB2	-95.6153	62.5246	37.734	4.67436	10.8883	8.8527	6.94151	2.16035	3.08467	4.12719	10.2455	8.23486	6.4515	2.59733	2.64752	5.40695	11.6166	9.53035	7.30907	2.13535	3.96327	6.25425	12.7155	10.6007	8.40831	0.896028	4.41631	7.21396	13.7736	11.6167	9.36648
			CB2:OB3	-95.818	67.4289	39.5441	0.703145	5.922	3.98825	3.54125	7.28612	2.43506	1.14531	5.29491	3.40455	3.36272	7.7222	2.94694	0.66315	6.48551	4.45227	3.1336	6.89991	2.39128	1.29399	7.73631	5.69565	4.46477	6.0216	0.989624	2.30668	8.83754	6.74957	5.34876	5.23168
			CB3:OA1	-95.5903	68.563	40.5645	1.99814	4.42315	2.48964	3.18929	8.76118	3.96358	2.55274	3.80856	1.94344	3.2503	9.20131	4.47821	1.63236	4.97414	2.91919	2.42557	8.39647	3.80837	0.516898	6.22466	4.1686	3.59196	7.48192	2.4966	0.936019	7.33351	5.23231	4.33842	6.66895	1.54243
			CB3:OA2	-93.9494	74.0874	43.8552	8.57411	2.31983	4.37652	7.08644	15.3251	10.5841	9.12613	2.96404	4.98049	7.58942	15.7644	11.0952	8.19309	1.82181	3.89377	6.28201	15.0151	10.34	6.97868	0.603364	2.69743	5.72022	14.0394	9.11575	5.97887	0.974733	1.82413	5.12614	13.1887	8.14933	6.63626
			CB3:OA3	-94.5522	71.9863	43.3078	6.43433	0.78632	2.19469	5.30804	13.1687	8.47001	6.99098	1.14567	2.81081	5.77234	13.611	8.98268	6.07516	1.06257	1.75863	4.44453	12.8569	8.25553	4.83077	1.83938	0.563063	4.14538	11.8782	7.00342	3.8454	2.94586	0.948933	3.84265	11.0327	6.04456	4.50801	2.25334
			CB3:OB1	-92.3173	69.817	41.2315	4.69809	3.16828	2.47507	1.91991	10.8622	6.68424	5.13086	2.66969	2.39031	2.44789	11.2802	7.11219	4.99434	4.40497	3.556	1.50442	10.7395	6.90873	3.54703	4.72206	3.28561	0.49254	9.62306	5.4815	2.71769	5.55955	3.82983	0.814183	8.73434	4.56126	3.56793	5.27103	3.7432
			CB3:OB2	-96.1999	62.2109	37.2727	5.19876	11.4782	9.443	7.64694	1.58995	3.39779	4.64738	10.8369	8.82721	7.16169	2.02971	2.91146	5.81563	12.1512	10.055	7.96312	1.357	4.13374	6.79505	13.3068	11.1922	9.10427	0.414615	4.82047	7.7865	14.3793	12.2245	10.0671	0.808035	5.70373	7.18023	13.7638	11.6058	9.41268
			CB3:OB3	-96.496	67.1038	39.0631	1.16089	6.66916	4.76917	4.37551	6.8008	1.84034	1.23464	6.05653	4.20754	4.15399	7.23097	2.35689	0.740407	7.129	5.09706	4.00053	6.32962	1.541	2.12345	8.46027	6.44101	5.34347	5.56886	0.478234	3.13298	9.57271	7.50605	6.2272	4.8489	0.892624	2.28114	8.84415	6.75529	5.4337	5.21856
			END				CA1:OA1	CA1:OA2	CA1:OA3	CA1:OB1	CA1:OB2	CA1:OB3	CA2:OA1	CA2:OA2	CA2:OA3	CA2:OB1	CA2:OB2	CA2:OB3	CA3:OA1	CA3:OA2	CA3:OA3	CA3:OB1	CA3:OB2	CA3:OB3	CB1:OA1	CB1:OA2	CB1:OA3	CB1:OB1	CB1:OB2	CB1:OB3	CB2:OA1	CB2:OA2	CB2:OA3	CB2:OB1	CB2:OB2	CB2:OB3	CB3:OA1	CB3:OA2	CB3:OA3	CB3:OB1	CB3:OB2	CB3:OB3
							103.948	105.361	104.831	106.441	103.444	103.212	103.909	105.3	104.777	106.367	103.417	103.185	103.115	104.498	103.98	105.863	102.775	102.389	104.13	105.613	105.06	106.7	103.584	103.356	104.54	106.073	105.498	107.064	103.908	103.739	103.913	105.401	104.847	106.572	103.408	103.138
							52.505	55.817	54.3846	47.4667	48.0659	53.2273	51.8503	55.1084	53.6955	46.8957	47.5135	52.6041	54.7684	58.3329	56.7659	49.5229	49.9276	55.3661	53.6583	57.0941	55.6035	48.4299	48.9919	54.3304	53.4448	56.8665	55.3845	48.1967	48.7999	54.137	54.517	58.0541	56.508	49.1932	49.6956	55.1432
							40.2105	40.8139	41.4063	35.845	35.8507	39.57	40.0912	40.6758	41.2669	35.7637	35.7716	39.4621	42.4129	43.172	43.6981	37.8858	37.7533	41.635	40.8838	41.5508	42.1236	36.3945	36.3768	40.2002	40.8423	41.5101	42.078	36.3396	36.3401	40.1691	41.5662	42.2865	42.836	37.0195	36.9616	40.8376
			CA1:OA1	103.948	52.505	40.2105
			CA1:OA2	105.361	55.817	40.8139	3.6512
			CA1:OA3	104.831	54.3846	41.4063	2.39632	1.63834
			CA1:OB1	106.441	47.4667	35.845	7.11737	9.77668	9.02096
			CA1:OB2	103.444	48.0659	35.8507	6.24243	9.40165	8.52731	3.05629
			CA1:OB3	103.212	53.2273	39.57	1.21348	3.5876	2.7074	7.58161	6.36606
			CA2:OA1	103.909	51.8503	40.0912	0.666612	4.28551	3.00026	6.60717	5.70262	1.62878
			CA2:OA2	105.3	55.1084	40.6758	2.9703	0.724576	1.13043	9.11221	8.73638	3.01979	3.59047
			CA2:OA3	104.777	53.6955	41.2669	1.79459	2.24667	0.70514	8.42396	7.92496	2.35496	2.35371	1.61847
			CA2:OB1	106.367	46.8957	35.7637	7.55587	10.3008	9.50176	0.581533	3.14995	8.0329	7.02254	9.62888	8.89107
			CA2:OB2	103.417	47.5135	35.7716	6.70083	9.90729	8.99784	3.02504	0.558659	6.86418	6.14075	9.2347	8.38242	3.01404
			CA2:OB3	103.185	52.6041	39.4621	1.07305	4.1092	3.10773	7.07627	5.80551	0.633095	1.21979	3.49532	2.64232	7.50913	6.29184
			CA3:OA1	103.115	54.7684	42.4129	3.26598	2.94976	2.02577	10.3688	9.38583	3.2352	3.81262	2.81199	2.28601	10.8058	9.84029	3.66011
			CA3:OA2	104.498	58.3329	43.172	6.56021	3.5546	4.33786	13.2489	12.654	6.37909	7.20147	4.15596	5.02119	13.7545	13.1527	6.95018	3.89786
			CA3:OA3	103.98	56.7659	43.6981	5.50632	3.3355	3.41263	12.4177	11.7286	5.49114	6.09739	3.69103	3.99659	12.8869	12.1965	5.99141	2.52794	1.73202
			CA3:OB1	105.863	49.5229	37.8858	4.23882	6.96009	6.09077	2.95394	3.48135	4.85664	3.75503	6.26892	5.47938	3.4145	3.80701	4.37626	7.45412	10.3646	9.47583
			CA3:OB2	102.775	49.9276	37.7533	3.74916	7.12326	6.11842	4.80965	2.74453	3.79209	3.2324	6.46195	5.52715	5.10401	3.18849	3.20185	6.72764	10.1478	9.14091	3.11749
			CA3:OB3	102.389	55.3661	41.635	3.55594	3.11629	2.64151	10.5991	9.37354	3.08494	4.12977	3.07586	2.9374	11.0473	9.85389	3.60337	1.22051	3.95105	2.95776	7.76351	6.69287
			CB1:OA1	104.13	53.6583	40.8838	1.34778	2.48616	1.13654	8.31053	7.55499	1.65931	1.98641	1.87491	0.752833	8.77227	8.02505	2.00623	2.14482	5.21752	4.19524	5.394	5.05505	2.55177
			CB1:OA2	105.613	57.0941	41.5508	5.06249	1.49573	2.82385	11.2217	10.8952	4.96367	5.70357	2.19239	3.51143	11.7502	11.4022	5.51517	3.52017	2.32522	2.71743	8.41535	8.59263	3.65887	3.80119
			CB1:OA3	105.06	55.6035	42.1236	3.80744	1.36081	1.43266	10.3699	9.93861	3.94705	4.42048	1.54893	2.11051	10.862	10.4161	4.42648	2.13597	2.97733	2.23503	7.45513	7.51894	2.72539	2.48703	1.69007
			CB1:OB1	106.7	48.4299	36.3945	6.22449	8.7117	8.00447	1.13893	3.32168	6.72774	5.75799	8.05551	7.42736	1.69206	3.46533	6.26009	9.44723	12.2005	11.4118	2.02941	4.41531	9.70359	7.35501	10.1408	9.32596
			CB1:OB2	103.584	48.9919	36.3768	5.21271	8.33247	7.47881	3.28174	1.07418	5.31728	4.69822	7.67062	6.88917	3.53764	1.60616	4.7672	8.36797	11.5872	10.6862	2.78489	1.8505	8.3491	6.51052	9.82515	8.88355	3.16665
			CB1:OB3	103.356	54.3304	40.2002	1.91881	2.57011	1.90553	8.69426	7.62692	1.27857	2.54327	2.14684	1.8864	9.16626	8.12935	1.88532	2.26853	5.11406	4.30771	5.89525	5.07054	2.01677	1.23173	3.81496	2.86726	7.77685	6.57041
			CB2:OA1	104.54	53.4448	40.8423	1.27799	2.51044	1.13393	8.02009	7.41961	1.8517	1.8721	1.83648	0.546954	8.48644	7.88377	2.10897	2.49995	5.41503	4.41579	5.08658	5.0028	2.99127	0.46444	3.86914	2.5635	7.04251	6.37838	1.6118
			CB2:OA2	106.073	56.8665	41.5101	5.02281	1.44671	2.77746	10.981	10.7886	5.01909	5.64432	2.09397	3.43435	11.5119	11.29	5.54103	3.73733	2.71928	3.02953	8.19193	8.55213	3.98001	3.80278	0.515069	1.73175	9.8862	9.72404	3.94058	3.80841
			CB2:OA3	105.498	55.3845	42.078	3.76588	1.34302	1.37699	10.1208	9.82657	4.02078	4.35456	1.44281	2.00762	10.6154	10.2983	4.46345	2.48382	3.29998	2.61458	7.21577	7.47626	3.14037	2.50547	1.79274	0.491976	9.06167	8.77687	3.03694	2.49132	1.68814
			CB2:OB1	107.064	48.1967	36.3396	6.57685	8.99936	8.30355	1.07962	3.65519	7.11155	6.11349	8.34774	7.72951	1.58422	3.75346	6.64963	9.7808	12.4903	11.7084	2.36432	4.83584	10.0645	7.68677	10.4127	9.60894	0.435319	3.56965	8.14066	7.36104	10.143	9.32988
			CB2:OB2	103.908	48.7999	36.3401	5.35812	8.4478	7.59644	2.90421	0.997192	5.52433	4.83481	7.78018	6.99957	3.16263	1.48991	4.97408	8.55166	11.743	10.8445	2.59496	2.13377	8.57084	6.65567	9.94232	9.00347	2.81669	0.378864	6.76692	6.49949	9.82262	8.87731	3.21232
			CB2:OB3	103.739	54.137	40.1691	1.64575	2.42285	1.66854	8.39578	7.4561	1.20975	2.29427	1.90724	1.57396	8.87411	7.95687	1.77657	2.41299	5.21524	4.40723	5.56928	4.94812	2.34136	0.94481	3.76376	2.77763	7.45565	6.39356	0.429725	1.25472	3.83374	2.87999	7.81063	6.57067
			CB3:OA1	103.913	54.517	41.5662	2.42632	2.08614	0.940441	9.42472	8.63158	2.47779	3.04743	1.75083	1.22877	9.88801	9.10344	2.93544	1.19056	4.18102	3.09955	6.50302	6.07426	1.74635	1.11797	3.08712	1.67482	8.45959	7.58721	1.48697	1.43754	3.19187	1.8775	8.78567	7.74576	1.45836
			CB3:OA2	105.401	58.0541	42.2865	6.10023	2.67848	3.81636	12.4365	12.0422	5.9553	6.74766	3.3588	4.51951	12.9611	12.5492	6.52599	4.0045	1.29513	2.38115	9.61048	9.6687	4.08909	4.78596	1.22794	2.4796	11.359	10.9704	4.73259	4.9063	1.57016	2.67946	11.6318	11.1007	4.75279	3.90411
			CB3:OA3	104.847	56.508	42.836	4.87096	2.19769	2.55986	11.5393	11.0469	4.90945	5.48711	2.61346	3.22135	12.0301	11.5262	5.42097	2.49127	1.88823	1.24974	8.62139	8.56914	2.9649	3.52799	1.60662	1.17074	10.4967	9.9905	3.72993	3.66776	1.84091	1.50322	10.7793	10.1238	3.73671	2.53947	1.73161
			CB3:OB1	106.572	49.1932	37.0195	5.29508	7.72915	7.01625	2.09221	3.52469	5.83658	4.85662	7.06938	6.44471	2.62634	3.78598	5.39176	8.4925	11.2111	10.4244	1.16672	3.9362	8.7696	6.39018	9.15843	8.33255	0.994752	3.06309	6.84455	6.06781	8.90469	8.06693	1.30269	2.77681	6.51056	7.48891	10.3744	9.50327
			CB3:OB2	103.408	49.6956	36.9616	4.32891	7.4918	6.6156	3.9258	1.97267	4.39483	3.83247	6.83176	6.03392	4.24616	2.48553	3.84201	7.45219	10.6938	9.78248	2.62934	1.03967	7.41842	5.62204	8.98109	8.01729	3.57247	0.931812	5.6544	5.51341	8.90018	7.9315	3.99973	1.19961	5.48842	6.68604	10.1089	9.10981	3.20422
			CB3:OB3	103.138	55.1432	40.8376	2.82996	2.32296	1.93994	9.73453	8.66321	2.29851	3.46332	2.16819	2.22829	10.2074	9.16268	2.88818	1.61938	4.17987	3.39479	6.9086	6.07025	1.11658	1.78617	3.23097	2.35747	8.80325	7.61163	1.05576	2.20233	3.46934	2.67672	9.15948	7.81398	1.34921	1.2345	3.96126	2.96272	7.85954	6.69122
			AVG by axis
							CA1:OA1	CA1:OA2	CA1:OA3	CA1:OB1	CA1:OB2	CA1:OB3	CA2:OA1	CA2:OA2	CA2:OA3	CA2:OB1	CA2:OB2	CA2:OB3	CA3:OA1	CA3:OA2	CA3:OA3	CA3:OB1	CA3:OB2	CA3:OB3	CB1:OA1	CB1:OA2	CB1:OA3	CB1:OB1	CB1:OB2	CB1:OB3	CB2:OA1	CB2:OA2	CB2:OA3	CB2:OB1	CB2:OB2	CB2:OB3	CB3:OA1	CB3:OA2	CB3:OA3	CB3:OB1	CB3:OB2	CB3:OB3
						CA1:OA1
						CA1:OA2	4.97895
						CA1:OA3	3.34932	1.88139
						CA1:OB1	5.28142	7.31619	6.23395
						CA1:OB2	6.50784	11.2161	9.76183	6.04998
						CA1:OB3	1.66762	5.96983	4.5469	6.40215	5.66855
						CA2:OA1	0.613253	5.56962	3.92639	5.17431	5.96158	1.62828
						CA2:OA2	4.32035	0.68645	1.33707	6.68887	10.562	5.37029	4.90278
						CA2:OA3	2.74396	2.47561	0.662821	5.72106	9.15208	4.07139	3.29719	1.85567
						CA2:OB1	5.37294	7.8208	6.66927	0.556692	5.84541	6.43892	5.22226	7.18361	6.12556
						CA2:OB2	6.95687	11.6881	10.218	6.23891	0.502361	6.13093	6.39997	11.0301	9.60148	5.98031
						CA2:OB3	1.83866	6.48287	4.99842	6.33089	5.13915	0.577735	1.65215	5.8591	4.46459	6.34503	5.59355
						CA3:OA1	2.21251	4.48897	3.06421	7.24581	8.39535	2.86752	2.6621	4.11787	2.92029	7.39202	8.84067	3.34093
						CA3:OA2	6.7581	2.44129	3.6411	9.62035	13.1911	7.64364	7.35648	2.96133	4.26932	10.1007	13.6606	8.18772	5.18491
						CA3:OA3	5.19961	2.66439	2.33214	8.50328	11.6815	6.17237	5.77484	2.66409	2.8286	8.9199	12.137	6.68221	3.46436	1.96222
						CA3:OB1	3.73839	5.48457	4.32498	2.0043	6.45929	5.0205	3.70254	4.8294	3.80583	2.41634	6.83287	4.99326	5.5431	7.71229	6.54751
						CA3:OB2	5.09567	9.9345	8.41579	6.89635	1.83136	4.15053	4.56328	9.28445	7.81403	6.80042	2.18109	3.60285	6.8401	11.7584	10.2039	6.19771
						CA3:OB3	2.95785	5.65527	4.46637	8.13734	7.51949	2.08221	3.09396	5.33181	4.33426	8.20851	7.96568	2.49771	1.70777	6.27414	4.76079	6.60132	5.88301
						CB1:OA1	1.47641	3.60485	1.9286	5.61184	7.96138	2.66256	2.07498	2.98502	1.43959	5.84376	8.4169	3.08803	1.83695	5.29045	3.74963	3.84141	6.5465	3.09412
						CB1:OA2	6.59743	1.66508	3.36178	8.88243	12.8775	7.56688	7.19275	2.33691	4.00718	9.40031	13.3504	8.09643	5.66463	1.99378	3.13173	7.09097	11.5825	6.81542	5.1712
						CB1:OA3	4.92604	1.0775	1.59176	7.59323	11.342	6.02942	5.50893	1.21202	2.24025	8.07206	11.8017	6.52286	3.94941	2.28187	1.92718	5.72137	9.989	5.33981	3.46898	1.95213
						CB1:OB1	5.37753	6.15929	5.36623	1.33364	6.92621	6.60825	5.34599	5.5765	4.99333	1.8756	7.2055	6.57964	7.1917	8.5253	7.64413	1.69638	7.42758	8.24401	5.42742	7.65125	6.49436
						CB1:OB2	5.35301	10.0392	8.59228	5.55629	1.18353	4.53796	4.82085	9.38729	7.98914	5.43814	1.67184	4.02424	7.25996	12.0163	10.5172	5.48778	1.57166	6.43679	6.79677	11.6994	10.1689	6.23335
						CB1:OB3	1.42578	4.73634	3.42974	6.48594	7.01657	1.38112	1.6826	4.21277	3.12802	6.58769	7.48456	1.94505	1.65678	6.27122	4.84131	4.95549	5.52064	1.73672	1.73886	6.263	4.764	6.56286	5.86493
						CB2:OA1	1.94658	3.10441	1.42241	5.32896	8.38332	3.27437	2.51795	2.45034	0.830268	5.65897	8.83541	3.65248	2.51036	4.92154	3.43608	3.43343	7.02631	3.82759	0.757589	4.69615	3.00396	4.90305	7.21959	2.44679
						CB2:OA2	7.12165	2.18188	3.8786	9.20876	13.3559	8.14385	7.70535	2.82367	4.50678	9.73422	13.8254	8.65703	6.33198	2.72379	3.85037	7.45889	12.1038	7.53454	5.71989	0.822152	2.51001	7.9371	12.1813	6.87859	5.20838
						CB2:OA3	5.4278	1.19453	2.08563	7.83631	11.7974	6.59395	5.99637	1.51386	2.70532	8.33247	12.2535	7.06739	4.66037	2.44187	2.63106	6.0068	10.4898	6.08303	4.00501	1.53364	0.78967	6.64466	10.6278	5.37955	3.48558	1.9709
						CB2:OB1	6.01502	6.11716	5.6264	1.77203	7.57123	7.27446	5.99434	5.60421	5.35517	2.286	7.82718	7.25228	7.7812	8.51369	7.85371	2.31871	8.12009	8.88006	5.99958	7.48601	6.5017	0.700964	6.9144	7.20065	5.40935	7.70861	6.52757
						CB2:OB2	5.01624	9.66804	8.22457	4.92286	1.57877	4.3045	4.481	9.01285	7.61722	4.80706	2.04362	3.8108	6.9793	11.6798	10.1874	4.95202	2.13456	6.26705	6.45496	11.3289	9.80209	5.6125	0.637446	5.59162	6.85672	11.7981	10.247	6.2894
						CB2:OB3	1.17445	4.17242	2.8284	5.96851	7.37111	1.82241	1.71979	3.60107	2.48925	6.11842	7.83953	2.36175	1.53807	5.85038	4.42975	4.35144	5.92401	2.36632	1.1194	5.75004	4.23664	5.96021	6.20758	0.709675	1.7807	6.33564	4.81478	6.57969	5.90117
						CB3:OA1	2.21223	3.25465	1.71504	6.307	8.69638	3.22069	2.80008	2.77969	1.5861	6.56916	9.15238	3.70683	1.41146	4.57758	3.00937	4.46429	7.23537	2.77736	0.817434	4.65589	2.92171	6.02578	7.53456	1.99179	1.18678	5.26269	3.55491	6.56204	7.20736	1.50039
						CB3:OA2	7.33717	2.49915	4.09644	9.76146	13.6836	8.26968	7.93689	3.16142	4.75	10.2753	14.1568	8.8106	6.09879	1.55847	3.13746	7.94625	12.3419	7.21453	5.88232	0.915654	2.58852	8.53962	12.5049	6.92417	5.44258	1.27245	2.25179	8.37898	12.1447	6.45106	5.27019
						CB3:OA3	5.65264	1.49201	2.37728	8.42369	12.1078	6.68973	6.23905	1.87956	3.01608	8.9012	12.5686	7.20182	4.28321	1.4754	1.50418	6.53296	10.713	5.61022	4.17938	1.723	0.866901	7.32102	10.9343	5.36668	3.75658	2.39338	1.22608	7.31096	10.5783	4.89064	3.52374	1.99247
						CB3:OB1	4.99658	5.44871	4.74566	2.00606	7.19346	6.26041	4.99374	4.86954	4.41751	2.53711	7.5331	6.25198	6.74342	7.80806	6.99019	1.33557	7.33786	7.83916	4.96861	6.94024	5.80908	0.743646	6.34307	6.16303	4.39275	7.23212	5.94838	1.05844	5.75558	5.53591	5.52842	7.82272	6.62324
						CB3:OB2	4.76383	9.485	8.0293	5.78637	1.78131	3.89631	4.23993	8.83434	7.43057	5.70393	2.25762	3.37673	6.63391	11.4225	9.91875	5.29623	1.19833	5.77608	6.20854	11.144	9.60474	6.33837	0.673214	5.23743	6.64995	11.6397	10.078	7.0334	1.00382	5.59607	6.93314	11.9363	10.3578	6.30845				AVG	SD
						CB3:OB3	1.99542	4.49606	3.35455	7.05502	7.73201	2.06942	2.34898	4.11236	3.21791	7.18069	8.19683	2.62253	1.1799	5.65444	4.24593	5.45456	6.19994	1.32879	1.95481	5.84562	4.39924	7.07336	6.59024	0.766996	2.66765	6.52102	5.09139	7.69334	6.33144	1.12092	1.75782	6.40271	4.859	6.64662	5.95489			5.50703	2.92973
CASE IV			START				CA1:OA1	CA1:OA2	CA1:OA3	CA1:OB1	CA1:OB2	CA1:OB3	CA2:OA1	CA2:OA2	CA2:OA3	CA2:OB1	CA2:OB2	CA2:OB3	CA3:OA1	CA3:OA2	CA3:OA3	CA3:OB1	CA3:OB2	CA3:OB3	CB1:OA1	CB1:OA2	CB1:OA3	CB1:OB1	CB1:OB2	CB1:OB3	CB2:OA1	CB2:OA2	CB2:OA3	CB2:OB1	CB2:OB2	CB2:OB3	CB3:OA1	CB3:OA2	CB3:OA3	CB3:OB1	CB3:OB2	CB3:OB3
							-101.054	-101.494	-100.664	-103.092	-101.725	-101.224	-101.62	-102.004	-101.131	-103.869	-102.371	-101.756	-101.808	-102.173	-101.285	-104.134	-102.587	-101.929	-101.77	-102.138	-101.255	-104.072	-102.541	-101.894	-101.454	-101.846	-100.998	-103.602	-102.171	-101.602	-102.005	-102.351	-101.446	-104.411	-102.773	-102.113
							49.303	44.6544	44.8608	53.0668	50.6238	45.93	49.8986	45.1304	45.3346	53.7845	51.2608	46.4461	50.2184	45.395	45.5936	54.17	51.605	46.7365	50.0291	45.2295	45.4317	53.9479	51.4016	46.5591	48.9723	44.3303	44.5551	52.6884	50.2783	45.599	50.4943	45.6179	45.8133	54.5044	51.9717	46.9781
							28.4544	26.7537	25.9689	34.1885	32.5854	29.3425	28.3072	26.5582	25.7719	34.1245	32.489	29.1843	28.2695	26.5105	25.7201	34.1166	32.4688	29.1507	28.3226	26.5641	25.776	34.1582	32.5135	29.1993	28.2519	26.5401	25.7685	33.9762	32.3882	29.1346	28.3012	26.5192	25.7257	34.1889	32.562	29.1759
			CA1:OA1	-101.054	49.303	28.4544
			CA1:OA2	-101.494	44.6544	26.7537	4.96941
			CA1:OA3	-100.664	44.8608	25.9689	5.10518	1.16049
			CA1:OB1	-103.092	53.0668	34.1885	7.15551	11.3402	11.8658
			CA1:OB2	-101.725	50.6238	32.5854	4.38861	8.34841	8.83832	3.22614
			CA1:OB3	-101.224	45.93	29.3425	3.49216	2.89855	3.58308	8.82651	5.72704
			CA2:OA1	-101.62	49.8986	28.3072	0.83448	5.47085	5.63557	6.84082	4.34055	4.12043
			CA2:OA2	-102.004	45.1304	26.5582	4.68077	0.724982	1.48873	11.0631	8.15985	3.00005	5.09337
			CA2:OA3	-101.131	45.3346	25.7719	4.79059	1.24813	0.693999	11.5962	8.64589	3.62109	5.24362	1.1925
			CA2:OB1	-103.869	53.7845	34.1245	7.75627	11.9721	12.5068	1.05952	4.11782	9.56849	7.34866	11.6456	12.1927
			CA2:OB2	-102.371	51.2608	32.489	4.67397	8.79252	9.29442	2.58264	0.912507	6.29551	4.46186	8.53765	9.04302	3.35975
			CA2:OB3	-101.756	46.4461	29.1843	3.03111	3.031	3.74767	8.40597	5.38717	0.757959	3.56471	2.94772	3.64283	9.09513	5.872
			CA3:OA1	-101.808	50.2184	28.2695	1.20037	5.77539	5.94189	6.69305	4.33567	4.45905	0.373159	5.37174	5.52701	7.15865	4.38264	3.88197
			CA3:OA2	-102.173	45.395	26.5105	4.50603	1.03439	1.6904	10.8927	8.02778	3.03434	4.88021	0.317719	1.27887	11.4556	8.37785	2.90304	5.14713
			CA3:OA3	-101.285	45.5936	25.7201	4.61412	1.41202	0.992481	11.438	8.5223	3.63858	5.03367	1.19742	0.305791	12.0168	8.89467	3.59853	5.30683	1.20544
			CA3:OB1	-104.134	54.17	34.1166	8.07663	12.3178	12.8485	1.51859	4.55204	9.95756	7.63639	11.9741	12.5184	0.467485	3.7707	9.46767	7.43041	11.7768	12.3357
			CA3:OB2	-102.587	51.605	32.4688	4.87479	9.06466	9.56188	2.31301	1.31105	6.62085	4.60066	8.7861	9.28892	3.02266	0.40658	6.17184	4.49027	8.61599	9.13105	3.41865
			CA3:OB3	-101.929	46.7365	29.1507	2.79944	3.20471	3.90408	8.17347	5.19131	1.08797	3.28716	3.05066	3.74399	8.84181	5.63996	0.339438	3.59369	2.9715	3.67281	9.20745	5.9283
			CB1:OA1	-101.77	50.0291	28.3226	1.02801	5.60579	5.78563	6.73693	4.30433	4.25916	0.199462	5.21206	5.38067	7.22313	4.38609	3.68513	0.200362	4.99211	5.16542	7.50371	4.51019	3.39881
			CB1:OA2	-102.138	45.2295	26.5641	4.61981	0.88449	1.63212	10.9757	8.09479	3.0076	5.01075	0.166786	1.28559	11.5475	8.45787	2.914	5.28274	0.177523	1.25398	11.8724	8.70137	3.00091	5.12489
			CB1:OA3	-101.255	45.4317	25.776	4.71178	1.27164	0.844074	11.5083	8.57592	3.60129	5.14706	1.1243	0.157353	12.0955	8.96037	3.59118	5.4255	1.17669	0.173911	12.4181	9.20196	3.68035	5.28069	1.20094
			CB1:OB1	-104.072	53.9479	34.1582	7.95098	12.1591	12.6986	1.31806	4.36265	9.77691	7.52641	11.8231	12.3761	0.262767	3.59167	9.29405	7.32882	11.6294	12.1969	0.234125	3.24808	9.03729	7.39682	11.7227	12.2769
			CB1:OB2	-102.541	51.4016	32.5135	4.80525	8.93284	9.44113	2.4255	1.1294	6.45958	4.56074	8.66493	9.17839	3.16838	0.221711	6.02122	4.46627	8.49991	9.02547	3.57368	0.213305	5.78319	4.47678	8.58205	9.09315	3.39622
			CB1:OB3	-101.894	46.5591	29.1993	2.96476	3.12556	3.85133	8.28724	5.29304	0.929988	3.46747	3.0048	3.71861	8.96466	5.75813	0.178775	3.77662	2.94321	3.66168	9.33385	6.05234	0.187255	3.58121	2.96171	3.66037	9.16129	5.90352
			CB2:OA1	-101.454	48.9723	28.2519	0.557358	4.57057	4.76873	7.3954	4.64545	3.24007	0.942542	4.23454	4.41442	7.96726	4.90216	2.70961	1.29553	4.04306	4.22544	8.28189	5.09861	2.45592	1.10513	4.16234	4.32494	8.15444	5.02423	2.62956
			CB2:OA2	-101.846	44.3303	26.5401	5.38702	0.524278	1.41588	11.6781	8.72751	3.28622	5.84635	0.815837	1.45242	12.2882	9.14867	3.38774	6.13703	1.1144	1.60705	12.6276	9.41385	3.55138	5.97159	0.945856	1.46501	12.4696	9.28265	3.47008	4.96307
			CB2:OA3	-100.998	44.5551	25.7685	5.45529	1.10732	0.495174	12.1545	9.15579	3.83607	5.94847	1.40259	0.790866	12.7769	9.5926	3.97729	6.24382	1.62422	1.07863	13.1137	9.85494	4.13092	6.08966	1.54538	0.913601	12.9639	9.73393	4.07303	5.08795	1.1683
			CB2:OB1	-103.602	52.6884	33.9762	6.96002	11.007	11.5766	0.669057	3.1175	8.53222	6.6219	10.7099	11.2912	1.13796	2.40081	8.08291	6.47177	10.5342	11.1295	1.5804	2.11573	7.84273	6.51086	10.6168	11.1986	1.35677	2.21836	7.95631	7.15462	11.3242	11.8447
			CB2:OB2	-102.171	50.2783	32.3882	4.20394	7.98963	8.53386	3.44474	0.597441	5.39256	4.13554	7.77933	8.32439	4.26532	1.00782	5.01222	4.13504	7.64154	8.19724	4.68884	1.39273	4.8046	4.09293	7.7079	8.24917	4.49604	1.18926	4.90696	4.39637	8.34777	8.82901	3.22148
			CB2:OB3	-101.602	45.599	29.1346	3.80561	2.56371	3.38324	9.13955	6.09688	0.543497	4.37849	2.64941	3.40572	9.85098	6.62571	0.862532	4.70427	2.6933	3.42919	10.2319	6.93966	1.18369	4.50702	2.65171	3.3806	10.052	6.77997	1.00563	3.49	2.8984	3.57565	8.81473	5.7276
			CB3:OA1	-102.005	50.4943	28.3012	1.53189	6.06307	6.24291	6.51618	4.29525	4.74623	0.709418	5.64005	5.81231	6.94351	4.27306	4.15081	0.340289	5.40721	5.58546	7.20146	4.35209	3.85334	0.521687	5.54564	5.7069	7.10673	4.34203	4.03794	1.61928	6.41269	6.53477	6.29042	4.09603	4.98207
			CB3:OA2	-102.351	45.6179	26.5192	4.35992	1.31125	1.92973	10.717	7.88992	3.05602	4.69647	0.599809	1.45868	11.2622	8.21472	2.85358	4.9522	0.285368	1.33264	11.5773	8.44387	2.89047	4.80101	0.445363	1.33769	11.4326	8.33176	2.87717	3.88064	1.38349	1.87758	10.3519	7.4965	2.72076	5.20343
			CB3:OA3	-101.446	45.8133	25.7257	4.44721	1.54984	1.25638	11.2668	8.38295	3.6255	4.83562	1.2127	0.574949	11.83	8.73341	3.5296	5.09971	1.14877	0.27244	12.1434	8.96176	3.57987	4.96197	1.23391	0.429814	12.0072	8.86001	3.58084	4.04483	1.73846	1.33643	10.9537	8.05292	3.41914	5.37187	1.2195
			CB3:OB1	-104.411	54.5044	34.1889	8.43839	12.6812	13.2138	1.95047	4.98425	10.3518	7.97486	12.3244	12.8719	0.90307	4.19163	9.85023	7.75771	12.122	12.6843	0.440265	3.83302	9.58554	7.83689	12.2199	12.769	0.652032	3.99137	9.71375	8.63671	12.9844	13.4736	1.99935	5.11072	10.6179	7.5189	11.9178	12.4879
			CB3:OB2	-102.773	51.9717	32.562	5.19135	9.42955	9.92383	1.9866	1.70761	7.01899	4.87159	9.1346	9.63598	2.6323	0.819884	6.55552	4.73613	8.95726	9.47135	3.0166	0.421791	6.30531	4.77007	9.0463	9.54599	2.85319	0.617564	6.43249	5.41417	9.77318	10.2132	1.78885	1.80573	7.33009	4.57466	8.77864	9.2963	3.42676
			CB3:OB3	-102.113	46.9781	29.1759	2.65447	3.4132	4.10687	7.94719	5.00658	1.384	3.08651	3.206	3.90528	8.59655	5.42078	0.640332	3.37843	3.10065	3.81368	8.95641	5.69876	0.304595	3.18654	3.14323	3.83225	8.78866	5.55782	0.473188	2.29429	3.74566	4.32714	7.60704	4.60579	1.47123	3.62494	2.99424	3.70195	9.33036	6.06941
			END				CA1:OA1	CA1:OA2	CA1:OA3	CA1:OB1	CA1:OB2	CA1:OB3	CA2:OA1	CA2:OA2	CA2:OA3	CA2:OB1	CA2:OB2	CA2:OB3	CA3:OA1	CA3:OA2	CA3:OA3	CA3:OB1	CA3:OB2	CA3:OB3	CB1:OA1	CB1:OA2	CB1:OA3	CB1:OB1	CB1:OB2	CB1:OB3	CB2:OA1	CB2:OA2	CB2:OA3	CB2:OB1	CB2:OB2	CB2:OB3	CB3:OA1	CB3:OA2	CB3:OA3	CB3:OB1	CB3:OB2	CB3:OB3
							98.8335	98.3086	99.2372	96.4865	97.9974	98.5639	98.2222	97.7433	98.7376	95.6158	97.301	97.9926	98.0134	97.5501	98.5674	95.3103	97.0593	97.7994	98.0551	97.5891	98.6001	95.379	97.109	97.8368	98.3968	97.9126	98.8763	95.904	97.5086	98.1513	97.7961	97.3486	98.391	94.9933	96.8556	97.5969
							56.0029	53.5317	51.134	66.0376	60.938	54.9611	57.6443	54.9899	52.5299	68.0249	62.6876	56.4571	58.4087	55.6782	53.1904	68.9352	63.4945	57.1591	58.1556	55.4519	52.9755	68.6234	63.2241	56.9287	56.5746	54.0452	51.6358	66.6908	61.5407	55.4958	59.0582	56.2554	53.7418	69.7251	64.1527	57.7516
							28.848	27.3166	25.5059	34.3201	30.4465	27.5799	30.1158	28.4841	26.6218	35.839	31.8108	28.7922	30.3555	28.692	26.8154	36.1568	32.0805	29.0126	30.3378	28.6827	26.8084	36.1209	32.057	29.0017	29.5836	28.0148	26.1809	35.1595	31.2308	28.3072	30.8161	29.1132	27.2153	36.7205	32.5605	29.4515
			CA1:OA1	98.8335	56.0029	28.848
			CA1:OA2	98.3086	53.5317	27.3166	2.95426
			CA1:OA3	99.2372	51.134	25.5059	5.91937	3.14482
			CA1:OB1	96.4865	66.0376	34.3201	11.6682	14.4487	17.532
			CA1:OB2	97.9974	60.938	30.4465	5.25442	8.04648	11.0483	6.57977
			CA1:OB3	98.5639	54.9611	27.5799	1.66322	1.47568	4.40468	13.1314	6.65294
			CA2:OA1	98.2222	57.6443	30.1158	2.16218	4.97558	8.04146	9.54649	3.31782	3.70773
			CA2:OA2	97.7433	54.9899	28.4841	1.53206	1.95157	5.09592	12.5575	6.26864	1.22134	3.15247
			CA2:OA3	98.7376	52.5299	26.6218	4.12644	1.29249	1.85557	15.7095	9.26676	2.61898	6.21541	3.24163
			CA2:OB1	95.6158	68.0249	35.839	14.2743	17.0275	20.1294	2.64857	9.21826	15.7343	12.137	15.1174	18.2976
			CA2:OB2	97.301	62.6876	31.8108	7.47069	10.249	13.3036	4.26409	2.32537	8.89911	5.39964	8.39748	11.4965	6.89594
			CA2:OB3	97.9926	56.4571	28.7922	0.957326	3.29166	6.37838	11.163	4.77653	2.00851	1.79278	1.51981	4.5485	13.7522	6.95768
			CA3:OA1	98.0134	58.4087	30.3555	2.95517	5.75391	8.82824	8.73203	2.53092	4.46021	0.827888	3.90692	7.00189	11.3265	4.57535	2.50066
			CA3:OA2	97.5501	55.6782	28.692	1.33298	2.65977	5.8006	11.8374	5.5627	1.66697	2.51884	0.744572	3.95068	14.3967	7.67596	0.901373	3.23075
			CA3:OA3	98.5674	53.1904	26.8154	3.48032	0.659301	2.52826	15.0233	8.57524	1.92868	5.55419	2.58872	0.709059	17.6125	10.8053	3.86126	6.33011	3.27805
			CA3:OB1	95.3103	68.9352	36.1568	15.2668	18.0113	21.1127	3.62678	10.1875	16.7161	13.1323	16.1017	19.2821	1.01142	7.86665	14.7356	12.3195	15.3782	18.5949
			CA3:OB2	97.0593	63.4945	32.0805	8.34989	11.1136	14.1686	3.43673	3.17582	9.76415	6.27991	9.25913	12.3628	6.06094	0.884485	7.82365	5.45446	8.53333	11.6692	7.01976
			CA3:OB3	97.7994	57.1591	29.0126	1.55989	4.03656	7.11801	10.4269	4.04661	2.73286	1.27716	2.23343	5.29399	13.0167	6.21627	0.760773	1.84681	1.53559	4.6009	13.9969	7.07791
			CB1:OA1	98.0551	58.1556	30.3378	2.73114	5.52917	8.60502	8.96913	2.78511	4.25083	0.581878	3.68174	6.77665	11.5593	4.82468	2.29729	0.257182	3.01678	6.10921	12.5538	5.70378	1.6776
			CB1:OA2	97.5891	55.4519	28.6827	1.37092	2.4639	5.6082	12.0438	5.7771	1.55151	2.6947	0.52603	3.75559	14.601	7.88817	1.08865	3.42365	0.229825	3.0916	15.5839	8.74699	1.75148	3.20412
			CB1:OA3	98.6001	52.9755	26.8084	3.65787	0.807899	2.34376	15.2155	8.775	2.13054	5.73409	2.75676	0.502284	17.803	11.0017	4.05293	6.51512	3.45764	0.217501	18.7864	11.8667	4.79611	6.29182	3.26615
			CB1:OB1	95.379	68.6234	36.1209	14.9701	17.716	20.8192	3.34001	9.90553	16.4241	12.8329	15.8045	18.9872	0.70258	7.58316	14.4416	12.0216	15.0824	18.3012	0.321374	6.74189	13.7045	12.2548	15.2872	18.492
			CB1:OB2	97.109	63.2241	32.057	8.08804	10.856	13.9146	3.66399	2.93414	9.5099	6.01175	8.99837	12.1062	6.29139	0.620726	7.56517	5.18656	8.27394	11.4138	7.25681	0.275999	6.82119	5.43512	8.48666	11.6106	6.97568
			CB1:OB3	97.8368	56.9287	29.0017	1.36899	3.82125	6.91089	10.6339	4.26465	2.53414	1.37903	2.00897	5.08189	13.2215	6.4298	0.539094	2.01354	1.31983	4.39191	14.2033	7.29335	0.233657	1.82697	1.53108	4.58493	13.91	7.03532
			CB2:OA1	98.3968	56.5746	29.5836	1.02881	3.7955	6.85077	10.7533	4.46581	2.57798	1.20753	2.03649	5.02473	13.3408	6.59775	0.896332	2.0266	1.5216	4.37542	14.336	7.47726	1.01222	1.78471	1.65058	4.54933	14.0363	7.21057	0.881806
			CB2:OA2	97.9126	54.0452	28.0148	2.31838	0.952869	4.06499	13.6238	7.30961	1.20505	4.17894	1.06826	2.21753	16.1841	9.45906	2.5353	4.95271	1.8046	1.61183	17.1691	10.3222	3.27181	4.7235	1.59041	1.75286	16.8716	10.0616	3.04866	3.01547
			CB2:OA3	98.8763	51.6358	26.1809	5.11736	2.28182	0.915196	16.7143	10.2713	3.62111	7.21205	4.22351	1.00648	19.3006	12.5028	5.55381	8.00281	4.9402	1.7073	20.2856	13.3692	6.29966	7.77571	4.74114	1.50493	19.9903	13.1126	6.08711	6.01661	3.17764
			CB2:OB1	95.904	66.6908	35.1595	12.7533	15.5066	18.6095	1.21265	7.72588	14.2166	10.6137	13.5962	16.7766	1.52474	5.40286	12.2325	9.80407	12.8769	16.0928	2.52682	4.58596	11.4991	10.0362	13.0806	16.2825	2.22144	4.80577	11.7026	11.8171	14.6626	17.7793
			CB2:OB2	97.5086	61.5407	31.2308	6.17256	8.95016	12.0026	5.55066	1.10335	7.59833	4.11517	7.1073	10.1956	8.17699	1.30181	5.65903	3.29096	6.38879	9.505	9.15297	2.1774	4.9197	3.54338	6.60102	9.70118	8.86631	1.91726	5.13295	5.3071	8.16631	11.2018	6.67324
			CB2:OB3	98.1513	55.4958	28.3072	1.00751	2.20535	5.29635	12.2497	5.8496	0.992526	2.80931	0.67356	3.46137	14.837	8.04488	1.08835	3.5637	0.736736	2.77729	15.8211	8.91123	1.84069	3.34768	0.677461	2.96645	15.5265	8.65297	1.62315	1.68913	1.49886	4.46614	13.3166	6.74552
			CB3:OA1	97.7961	59.0582	30.8161	3.77946	6.56136	9.64717	7.9186	1.92629	5.27723	1.63436	4.68965	7.81654	10.5065	3.79563	3.30162	0.825338	3.99961	7.14365	11.5004	4.67145	2.619	1.05388	4.19524	7.32858	11.2016	4.40071	2.79793	2.837	5.74378	8.81729	8.98337	2.5333	4.3717
			CB3:OA2	97.3486	56.2554	29.1132	1.52937	3.40112	6.54275	11.1151	4.91177	2.34588	1.92291	1.46737	4.69211	13.6661	6.97514	0.747291	2.57338	0.742393	4.01987	14.6474	7.82904	1.01493	2.36844	0.942753	4.19955	14.3511	7.56877	0.839171	1.19244	2.53166	5.68093	12.1467	5.69605	1.36783	3.31001
			CB3:OA3	98.391	53.7418	27.2153	2.82385	0.247411	3.2309	14.328	7.89811	1.28429	4.86525	1.89388	1.39329	16.9138	10.116	3.16511	5.63769	2.57629	0.703636	17.8964	10.9799	3.90618	5.41699	2.39175	0.892534	17.6023	10.7237	3.69524	3.6923	0.979854	2.39603	15.3938	8.81623	2.07991	6.44854	3.31761
			CB3:OB1	94.9933	69.7251	36.7205	16.2794	19.0171	22.1225	4.64642	11.2072	17.7278	14.1419	17.1035	20.2899	2.01368	8.88577	15.7446	13.3302	16.3801	19.6031	1.0208	8.03852	15.0063	13.5634	16.5852	19.7941	1.31228	8.2757	15.2122	15.3446	18.1705	21.2928	3.53172	10.1709	16.8294	12.51	15.6477	18.9039
			CB3:OB2	96.8556	64.1527	32.5605	9.17132	11.9338	14.9975	2.60485	4.01335	10.5929	7.0854	10.0679	13.1871	5.22305	1.70497	8.64378	6.26061	9.34154	12.4943	6.18016	0.83969	7.89861	6.50727	9.55401	12.6909	5.90284	1.08629	8.11252	8.28645	11.1329	14.1935	3.75529	3.00278	9.73197	5.46635	8.63101	11.8031	7.19898
			CB3:OB3	97.5969	57.7516	29.4515	2.22511	4.78238	7.87717	9.67443	3.36212	3.49637	0.918646	2.9299	6.04768	12.2584	5.4789	1.50562	1.19279	2.20857	5.35675	13.2388	6.33896	0.764569	1.07648	2.42477	5.55007	12.9459	6.08074	0.967921	1.42924	3.98754	7.05239	10.7404	4.1871	2.58945	1.89984	1.55391	4.65928	14.2472	7.15472
			AVG by axis
							CA1:OA1	CA1:OA2	CA1:OA3	CA1:OB1	CA1:OB2	CA1:OB3	CA2:OA1	CA2:OA2	CA2:OA3	CA2:OB1	CA2:OB2	CA2:OB3	CA3:OA1	CA3:OA2	CA3:OA3	CA3:OB1	CA3:OB2	CA3:OB3	CB1:OA1	CB1:OA2	CB1:OA3	CB1:OB1	CB1:OB2	CB1:OB3	CB2:OA1	CB2:OA2	CB2:OA3	CB2:OB1	CB2:OB2	CB2:OB3	CB3:OA1	CB3:OA2	CB3:OA3	CB3:OB1	CB3:OB2	CB3:OB3
						CA1:OA1
						CA1:OA2	3.96183
						CA1:OA3	5.51227	2.15265
						CA1:OB1	9.41184	12.8945	14.6989
						CA1:OB2	4.82152	8.19745	9.94329	4.90295
						CA1:OB3	2.57769	2.18712	3.99388	10.979	6.18999
						CA2:OA1	1.49833	5.22322	6.83852	8.19366	3.82918	3.91408
						CA2:OA2	3.10641	1.33827	3.29232	11.8103	7.21425	2.1107	4.12292
						CA2:OA3	4.45851	1.27031	1.27479	13.6529	8.95633	3.12003	5.72951	2.21707
						CA2:OB1	11.0153	14.4998	16.3181	1.85404	6.66804	12.6514	9.74282	13.3815	15.2451
						CA2:OB2	6.07233	9.52078	11.299	3.42336	1.61894	7.59731	4.93075	8.46757	10.2697	5.12784
						CA2:OB3	1.99422	3.16133	5.06303	9.78446	5.08185	1.38323	2.67875	2.23376	4.09567	11.4237	6.41484
						CA3:OA1	2.07777	5.76465	7.38507	7.71254	3.4333	4.45963	0.600524	4.63933	6.26445	9.24255	4.47899	3.19132
						CA3:OA2	2.9195	1.84708	3.7455	11.365	6.79524	2.35066	3.69952	0.531145	2.61478	12.9261	8.0269	1.90221	4.18894
						CA3:OA3	4.04722	1.03566	1.76037	13.2307	8.54877	2.78363	5.29393	1.89307	0.507425	14.8146	9.84997	3.7299	5.81847	2.24174
						CA3:OB1	11.6717	15.1646	16.9806	2.57269	7.36975	13.3368	10.3844	14.0379	15.9003	0.739453	5.81868	12.1016	9.87494	13.5775	15.4653
						CA3:OB2	6.61234	10.0891	11.8653	2.87487	2.24344	8.1925	5.44029	9.02261	10.8258	4.5418	0.645533	6.99774	4.97236	8.57466	10.4001	5.21921
						CA3:OB3	2.17967	3.62064	5.51105	9.30017	4.61896	1.91042	2.28216	2.64204	4.51899	10.9292	5.92811	0.550105	2.72025	2.25355	4.13686	11.6022	6.50311
						CB1:OA1	1.87958	5.56748	7.19533	7.85303	3.54472	4.255	0.39067	4.4469	6.07866	9.39124	4.60539	2.99121	0.228772	4.00445	5.63731	10.0287	5.10699	2.5382
						CB1:OA2	2.99537	1.6742	3.62016	11.5097	6.93595	2.27956	3.85272	0.346408	2.52059	13.0742	8.17302	2.00133	4.35319	0.203674	2.17279	13.7281	8.72418	2.37619	4.16451
						CB1:OA3	4.18483	1.03977	1.59392	13.3619	8.67546	2.86591	5.44058	1.94053	0.329819	14.9492	9.98102	3.82205	5.97031	2.31716	0.195706	15.6023	10.5343	4.23823	5.78625	2.23354
						CB1:OB1	11.4605	14.9375	16.7589	2.32903	7.13409	13.1005	10.1797	13.8138	15.6816	0.482673	5.58741	11.8678	9.67519	13.3559	15.249	0.277749	4.99499	11.3709	9.82582	13.5049	15.3845
						CB1:OB2	6.44665	9.89441	11.6779	3.04475	2.03177	7.98474	5.28624	8.83165	10.6423	4.72988	0.421218	6.7932	4.82642	8.38692	10.2197	5.41524	0.244652	6.30219	4.95595	8.53436	10.3519	5.18595
						CB1:OB3	2.16687	3.4734	5.38111	9.46056	4.77885	1.73207	2.42325	2.50689	4.40025	11.0931	6.09396	0.358935	2.89508	2.13152	4.02679	11.7686	6.67284	0.210456	2.70409	2.24639	4.12265	11.5356	6.46942
						CB2:OA1	0.793085	4.18303	5.80975	9.07433	4.55563	2.90903	1.07504	3.13551	4.71957	10.654	5.74996	1.80297	1.66106	2.78233	4.30043	11.3089	6.28794	1.73407	1.44492	2.90646	4.43713	11.0954	6.1174	1.75568
						CB2:OA2	3.8527	0.738573	2.74044	12.6509	8.01856	2.24564	5.01264	0.942047	1.83497	14.2362	9.30387	2.96152	5.54487	1.4595	1.60944	14.8984	9.86801	3.4116	5.34754	1.26813	1.60894	14.6706	9.67214	3.25937	3.98927
						CB2:OA3	5.28632	1.69457	0.705185	14.4344	9.71352	3.72859	6.58026	2.81305	0.898672	16.0388	11.0477	4.76555	7.12332	3.28221	1.39296	16.6997	11.6121	5.21529	6.93268	3.14326	1.20926	16.4771	11.4233	5.08007	5.55228	2.17297
						CB2:OB1	9.85666	13.2568	15.0931	0.940854	5.42169	11.3744	8.61782	12.153	14.0339	1.33135	3.90183	10.1577	8.13792	11.7055	13.6111	2.05361	3.35084	9.67091	8.27355	11.8487	13.7406	1.7891	3.51206	9.82947	9.48584	12.9934	14.812
						CB2:OB2	5.18825	8.4699	10.2682	4.4977	0.850396	6.49545	4.12535	7.44332	9.25998	6.22116	1.15482	5.33562	3.713	7.01517	8.85112	6.9209	1.78507	4.86215	3.81816	7.15446	8.97518	6.68117	1.55326	5.01995	4.85174	8.25704	10.0154	4.94736
						CB2:OB3	2.40656	2.38453	4.33979	10.6946	5.97324	0.768011	3.5939	1.66148	3.43354	12.344	7.3353	0.975442	4.13398	1.71502	3.10324	13.0265	7.92545	1.51219	3.92735	1.66459	3.17352	12.7893	7.71647	1.31439	2.58957	2.19863	4.02089	11.0657	6.23656
						CB3:OA1	2.65568	6.31221	7.94504	7.21739	3.11077	5.01173	1.17189	5.16485	6.81442	8.72498	4.03435	3.72622	0.582813	4.70341	6.36456	9.35091	4.51177	3.23617	0.787781	4.87044	6.51774	9.15415	4.37137	3.41793	2.22814	6.07824	7.67603	7.63689	3.31467	4.67689
						CB3:OA2	2.94464	2.35619	4.23624	10.9161	6.40084	2.70095	3.30969	1.03359	3.0754	12.4642	7.59493	1.80044	3.76279	0.51388	2.67625	13.1124	8.13645	1.9527	3.58472	0.694058	2.76862	12.8918	7.95026	1.85817	2.53654	1.95757	3.77925	11.2493	6.59627	2.0443	4.25672
						CB3:OA3	3.63553	0.898627	2.24364	12.7974	8.14053	2.4549	4.85044	1.55329	0.98412	14.3719	9.4247	3.34736	5.3687	1.86253	0.488038	15.0199	9.97084	3.74302	5.18948	1.81283	0.661174	14.8048	9.79188	3.63804	3.86857	1.35916	1.86623	13.1737	8.43457	2.74953	5.91021	2.26855
						CB3:OB1	12.3589	15.8491	17.6681	3.29845	8.09571	14.0398	11.0584	14.7139	16.5809	1.45838	6.5387	12.7974	10.5439	14.2511	16.1437	0.730533	5.93577	12.2959	10.7002	14.4025	16.2816	0.982154	6.13354	12.463	11.9906	15.5775	17.3832	2.76554	7.6408	13.7237	10.0144	13.7828	15.6959
						CB3:OB2	7.18133	10.6817	12.4607	2.29572	2.86048	8.80596	5.97849	9.60125	11.4115	3.92767	1.26243	7.59965	5.49837	9.1494	10.9828	4.59838	0.63074	7.10196	5.63867	9.30016	11.1185	4.37802	0.851926	7.27251	6.85031	10.453	12.2034	2.77207	2.40425	8.53103	5.0205	8.70483	10.5497	5.31287				AVG	SD
						CB3:OB3	2.43979	4.09779	5.99202	8.81081	4.18435	2.44018	2.00258	3.06795	4.97648	10.4275	5.44984	1.07297	2.28561	2.65461	4.58522	11.0976	6.01886	0.534582	2.13151	2.784	4.69116	10.8673	5.81928	0.720555	1.86177	3.8666	5.68977	9.17374	4.39645	2.03034	2.76239	2.27407	4.18062	11.7888	6.61206			6.28548	4.31451

## Sheet: EcD_ratio_Szeged_Method
CASE I
Daxis AVG (start&end)		CA1:OA1	CA1:OA2	CA1:OA3	CA1:OB1	CA1:OB2	CA1:OB3	CA2:OA1	CA2:OA2	CA2:OA3	CA2:OB1	CA2:OB2	CA2:OB3	CA3:OA1	CA3:OA2	CA3:OA3	CA3:OB1	CA3:OB2	CA3:OB3	CB1:OA1	CB1:OA2	CB1:OA3	CB1:OB1	CB1:OB2	CB1:OB3	CB2:OA1	CB2:OA2	CB2:OA3	CB2:OB1	CB2:OB2	CB2:OB3	CB3:OA1	CB3:OA2	CB3:OA3	CB3:OB1	CB3:OB2	CB3:OB3
	CA1:OA1
	CA1:OA2	4.89371
	CA1:OA3	5.13147	1.11845
	CA1:OB1	3.03499	3.3217	4.05729
	CA1:OB2	2.94241	4.43582	5.0039	1.24862
	CA1:OB3	4.92844	0.871483	1.6974	3.06086	4.20782
	CA2:OA1	0.382459	4.96297	5.2312	2.80072	2.62595	4.96651
	CA2:OA2	4.84485	0.35486	1.44505	3.11821	4.27703	0.647491	4.89944
	CA2:OA3	5.05187	0.823483	0.350681	3.79037	4.79233	1.36262	5.13735	1.12258
	CA2:OB1	3.28142	3.54803	4.33545	0.344864	1.20877	3.21791	3.01315	3.31468	4.05022
	CA2:OB2	3.24573	4.61585	5.23344	1.34968	0.348984	4.34108	2.91665	4.43454	5.00164	1.25191
	CA2:OB3	4.90705	1.12686	2.0109	2.94042	4.10241	0.322735	4.93176	0.848914	1.67127	3.06762	4.21675
	CA3:OA1	0.282164	5.15972	5.40238	3.13813	2.96297	5.18508	0.348396	5.10645	5.31965	3.35768	3.25387	5.15876
	CA3:OA2	4.65581	0.258196	1.18446	3.09982	4.20188	0.860264	4.72072	0.315961	0.871244	3.33502	4.38454	1.08466	4.92
	CA3:OA3	4.88963	1.09141	0.256308	3.88352	4.79464	1.64845	4.98652	1.40249	0.315962	4.16956	5.03021	1.9536	5.15914	1.12522
	CA3:OB1	2.97658	3.55144	4.25211	0.254333	1.03235	3.29356	2.71097	3.35292	3.99287	0.305671	1.11837	3.17124	3.05473	3.32296	4.06618
	CA3:OB2	2.94873	4.68009	5.2315	1.48457	0.260851	4.45137	2.61848	4.52183	5.02404	1.42581	0.312071	4.34372	2.95355	4.44323	5.01622	1.25616
	CA3:OB3	4.71661	0.945968	1.77129	2.85258	3.99263	0.23818	4.74982	0.708254	1.42964	3.01153	4.12505	0.288826	4.97097	0.86745	1.69759	3.07926	4.23311
	CB1:OA1	1.1068	5.46624	5.62563	4.11738	4.03431	5.57061	1.44491	5.44995	5.57639	4.37805	4.33779	5.57876	1.10929	5.23822	5.38979	4.07303	4.03719	5.36937
	CB1:OA2	4.46095	1.00769	0.763325	3.65686	4.50467	1.72889	4.56922	1.32176	0.769313	3.96649	4.7656	2.00528	4.73378	1.01698	0.591632	3.82887	4.72083	1.74614	4.94763
	CB1:OA3	4.79555	2.05827	1.00428	4.62489	5.30712	2.64488	4.94163	2.38615	1.31422	4.94674	5.60085	2.95066	5.06943	2.09549	1.00902	4.76591	5.49333	2.68669	5.18766	1.12133
	CB1:OB1	2.10059	3.45458	3.92586	0.973985	1.27105	3.37019	1.92509	3.34063	3.7549	1.27827	1.5908	3.30672	2.2423	3.21247	3.70111	0.98427	1.43128	3.15603	3.16022	3.3503	4.10425
	CB1:OB2	1.97747	4.67254	5.0677	1.7772	0.994198	4.55574	1.66938	4.57034	4.92534	1.83249	1.30119	4.48845	1.99627	4.43336	4.83533	1.59239	1.00124	4.33993	3.05617	4.46398	5.04602	1.26025
	CB1:OB3	4.45941	0.806569	0.998836	3.12727	4.09323	0.920865	4.52769	0.935325	0.738627	3.39446	4.30071	1.2054	4.7237	0.709382	0.844416	3.31887	4.32313	0.926814	5.03335	0.934916	1.77976	3.09066	4.25058
	CB2:OA1	0.725927	5.22601	5.41458	3.73588	3.6638	5.31593	1.0686	5.19849	5.35541	3.99353	3.9665	5.3144	0.742129	4.99383	5.17615	3.68861	3.66757	5.11085	0.393847	4.73384	5.00648	2.78226	2.69159	4.79956
	CB2:OA2	4.62929	0.663165	0.676795	3.50334	4.46531	1.43455	4.72205	0.979761	0.602324	3.78997	4.6966	1.70539	4.89946	0.682562	0.59463	3.69876	4.69496	1.46063	5.14764	0.357575	1.44649	3.36953	4.54284	0.764443	4.92351
	CB2:OA3	4.92405	1.71963	0.660619	4.4046	5.18224	2.32078	5.05108	2.04897	0.973081	4.71584	5.45564	2.62785	5.19717	1.76374	0.675481	4.56335	5.38498	2.36974	5.35698	0.826638	0.356635	4.01001	5.04566	1.4824	5.16347	1.12001
	CB2:OB1	2.42444	3.34698	3.90448	0.643862	1.16212	3.21942	2.22572	3.20676	3.69929	0.951712	1.41847	3.1409	2.55163	3.10625	3.69293	0.665397	1.38057	3.00475	3.49178	3.38354	4.23561	0.342154	1.45547	3.02759	3.11067	3.34022	4.08661
	CB2:OB2	2.29416	4.5387	4.98877	1.53089	0.656965	4.39366	1.9795	4.41912	4.82403	1.55265	0.968073	4.31503	2.31299	4.29896	4.76107	1.32977	0.676212	4.17683	3.38182	4.41188	5.07573	1.1081	0.34922	4.13949	3.01271	4.45417	5.03067	1.25527
	CB2:OB3	4.6336	0.642676	1.17636	3.06441	4.12595	0.608295	4.6911	0.674652	0.842626	3.29317	4.30315	0.895256	4.89534	0.540483	1.08226	3.27717	4.36334	0.623599	5.23031	1.16484	2.0639	3.18417	4.36706	0.32443	4.9888	0.913808	1.75004	3.07855	4.23306
	CB3:OA1	0.591778	5.38421	5.61407	3.49295	3.32563	5.46052	0.746967	5.34081	5.54253	3.71006	3.60926	5.44372	0.43477	5.14662	5.37289	3.40781	3.3085	5.2501	0.842982	4.92663	5.2414	2.59309	2.36223	4.97547	0.492747	5.10188	5.3832	2.89712	2.67509	5.15302
	CB3:OA2	4.47471	0.541566	1.06799	3.14165	4.17287	1.2537	4.55072	0.683572	0.853432	3.41219	4.38315	1.46459	4.74028	0.401395	0.986546	3.34712	4.40737	1.23349	5.03035	0.777677	1.88555	3.11274	4.32527	0.77461	4.79104	0.455543	1.56286	3.04346	4.21098	0.813577	4.94571
	CB3:OA3	4.7239	1.31475	0.537887	4.00163	4.83141	1.96553	4.83503	1.63614	0.679564	4.30724	5.09192	2.25999	4.99509	1.34296	0.397733	4.16633	5.041	1.99886	5.19326	0.438327	0.770931	3.67386	4.76722	1.12693	4.98631	0.697609	0.449363	3.71765	4.7242	1.38625	5.18802	1.12644
	CB3:OB1	2.68849	3.60968	4.23632	0.533647	0.957619	3.44781	2.42087	3.44408	4.00878	0.669579	1.1239	3.35014	2.76199	3.37205	4.03375	0.394418	1.17433	3.23266	3.78008	3.74159	4.63457	0.743002	1.43804	3.34237	3.39122	3.66238	4.4658	0.439272	1.18797	3.35523	3.08573	3.3345	4.08092
	CB3:OB2	2.64979	4.77312	5.27685	1.64349	0.54612	4.60892	2.31368	4.63532	5.09374	1.60649	0.682781	4.51637	2.64598	4.53298	5.05312	1.4148	0.401384	4.3907	3.73426	4.71479	5.4319	1.36684	0.753712	4.40791	3.36251	4.72808	5.36144	1.43419	0.445247	4.47797	2.97976	4.4587	5.03469	1.26174
	CB3:OB3	4.49795	0.740772	1.54861	2.77	3.88808	0.500696	4.54164	0.563448	1.20642	2.97144	4.04391	0.62976	4.75568	0.580607	1.45	2.99039	4.12712	0.37068	5.12853	1.43783	2.43052	2.982	4.18464	0.70188	4.87359	1.15715	2.11584	2.84898	4.03288	0.410858	5.0176	0.895758	1.71846	3.09695	4.25668
Daxis	CA1 fix	OA1	OA2	OA3	OB1	OB2	CA2 fix	OA1	OA2	OA3	OB1	OB2	CA3 fix	OA1	OA2	OA3	OB1	OB2	CB1 fix	OA1	OA2	OA3	OB1	OB2	CB2 fix	OA1	OA2	OA3	OB1	OB2	CB3 fix	OA1	OA2	OA3	OB1	OB2			Daxis	C fix	All	OA bite	OB bite	Mix
	OA2	4.89371					OA2	4.89944					OA2	4.92					OA2	4.94763					OA2	4.92351					OA2	4.94571								AVG	3.35254	3.73506	2.85588	3.39059
	OA3	5.13147	1.11845				OA3	5.13735	1.12258				OA3	5.15914	1.12522				OA3	5.18766	1.12133				OA3	5.16347	1.12001				OA3	5.18802	1.12644							SD	1.47048	1.90378	1.26129	1.35029
	OB1	3.03499	3.3217	4.05729			OB1	3.01315	3.31468	4.05022			OB1	3.05473	3.32296	4.06618			OB1	3.16022	3.3503	4.10425			OB1	3.11067	3.34022	4.08661			OB1	3.08573	3.3345	4.08092
	OB2	2.94241	4.43582	5.0039	1.24862		OB2	2.91665	4.43454	5.00164	1.25191		OB2	2.95355	4.44323	5.01622	1.25616		OB2	3.05617	4.46398	5.04602	1.26025		OB2	3.01271	4.45417	5.03067	1.25527		OB2	2.97976	4.4587	5.03469	1.26174											All	Same Bite Values	Mix Bite Values
	OB3	4.92844	0.871483	1.6974	3.06086	4.20782	OB3	4.93176	0.848914	1.67127	3.06762	4.21675	OB3	4.97097	0.86745	1.69759	3.07926	4.23311	OB3	5.03335	0.934916	1.77976	3.09066	4.25058	OB3	4.9888	0.913808	1.75004	3.07855	4.23306	OB3	5.0176	0.895758	1.71846	3.09695	4.25668									AVG	2.00113	1.85303	2.09282
																																													SD	1.71992	1.8693	1.62997
	OA1 Fix	CA1	CA2	CA3	CB1	CB2	OA2 fix	CA1	CA2	CA3	CB1	CB2	OA3 fix	CA1	CA2	CA3	CB1	CB2	OB1 fix	CA1	CA2	CA3	CB1	CB2	OB2 fix	CA1	CA2	CA3	CB1	CB2	OB3 fix	CA1	CA2	CA3	CB1	CB2				O fix	All	CA bite	CB bite	Mix
	CA2	0.382459					CA2	0.35486					CA2	0.350681					CA2	0.344864					CA2	0.348984					CA2	0.322735								AVG	0.649719	0.307861	0.522615	0.80604
	CA3	0.282164	0.348396				CA3	0.258196	0.315961				CA3	0.256308	0.315962				CA3	0.254333	0.305671				CA3	0.260851	0.312071				CA3	0.23818	0.288826							SD	0.305833	0.0425395	0.183579	0.274956
	CB1	1.1068	1.44491	1.10929			CB1	1.00769	1.32176	1.01698			CB1	1.00428	1.31422	1.00902			CB1	0.973985	1.27827	0.98427			CB1	0.994198	1.30119	1.00124			CB1	0.920865	1.2054	0.926814
	CB2	0.725927	1.0686	0.742129	0.393847		CB2	0.663165	0.979761	0.682562	0.357575		CB2	0.660619	0.973081	0.675481	0.356635		CB2	0.643862	0.951712	0.665397	0.342154		CB2	0.656965	0.968073	0.676212	0.34922		CB2	0.608295	0.895256	0.623599	0.32443
	CB3	0.591778	0.746967	0.43477	0.842982	0.492747	CB3	0.541566	0.683572	0.401395	0.777677	0.455543	CB3	0.537887	0.679564	0.397733	0.770931	0.449363	CB3	0.533647	0.669579	0.394418	0.743002	0.439272	CB3	0.54612	0.682781	0.401384	0.753712	0.445247	CB3	0.500696	0.62976	0.37068	0.70188	0.410858
EcD_rms	CA1 fix	OA1	OA2	OA3	OB1	OB2	CA2 fix	OA1	OA2	OA3	OB1	OB2	CA3 fix	OA1	OA2	OA3	OB1	OB2	CB1 fix	OA1	OA2	OA3	OB1	OB2	CB2 fix	OA1	OA2	OA3	OB1	OB2	CB3 fix	OA1	OA2	OA3	OB1	OB2			EcD_rms	C fix	All	OA bite	OB bite	Mix
	OA2	52.4294					OA2	52.4908					OA2	52.7111					OA2	53.007					OA2	52.7487					OA2	52.9865								AVG	21.381	49.6886	40.1539	5.68745
	OA3	53.6202	42.2592				OA3	53.6817	42.4152				OA3	53.9093	42.515				OA3	54.2073	42.3679				OA3	53.9545	42.3181				OA3	54.2111	42.5611							SD	20.2666	5.32648	10.1209	2.23548
	OB1	5.25389	5.73769	7.07242			OB1	5.21608	5.72558	7.06009			OB1	5.28807	5.73986	7.08792			OB1	5.47067	5.7871	7.15428			OB1	5.38491	5.76969	7.12353			OB1	5.34173	5.75981	7.1136
	OB2	4.88301	7.2956	8.31196	27.0296		OB2	4.84027	7.29349	8.30821	27.1007		OB2	4.90151	7.30779	8.33243	27.1928		OB2	5.07182	7.34191	8.38192	27.2813		OB2	4.99968	7.32579	8.35643	27.1736		OB2	4.94501	7.33323	8.36311	27.3136											All	Same Bite Values	Mix Bite Values
	OB3	8.01436	1.42939	2.81759	42.0469	50.6805	OB3	8.01975	1.39237	2.77422	42.1399	50.7881	OB3	8.08351	1.42278	2.81791	42.2997	50.9851	OB3	8.18496	1.53343	2.95431	42.4564	51.1955	OB3	8.11251	1.49881	2.90497	42.29	50.9845	OB3	8.15935	1.46921	2.85254	42.5428	51.269									AVG	28.5854	40.0899	20.337
																																													SD	17.6547	11.433	16.2272
	OA1 Fix	CA1	CA2	CA3	CB1	CB2	OA2 fix	CA1	CA2	CA3	CB1	CB2	OA3 fix	CA1	CA2	CA3	CB1	CB2	OB1 fix	CA1	CA2	CA3	CB1	CB2	OB2 fix	CA1	CA2	CA3	CB1	CB2	OB3 fix	CA1	CA2	CA3	CB1	CB2				O fix	All	CA bite	CB bite	Mix
	CA2	28.0566					CA2	26.0319					CA2	25.7254					CA2	25.2986					CA2	25.6009					CA2	23.6753								AVG	35.7898	31.4476	40.4524	35.683
	CA3	24.6401	51.0182				CA3	22.5472	46.2685				CA3	22.3823	46.2687				CA3	22.2098	44.7616				CA3	22.779	45.6989				CA3	20.7993	42.295							SD	10.5438	10.868	11.0958	9.77299
	CB1	55.0951	48.1389	46.1687			CB1	50.1614	44.0358	42.3266			CB1	49.9919	43.7848	41.9954			CB1	48.4837	42.5871	40.9654			CB1	49.4899	43.3505	41.6715			CB1	45.8394	40.1591	38.574
	CB2	46.5177	41.7194	36.9984	60.482		CB2	42.4959	38.2511	34.0288	54.9118		CB2	42.3327	37.9903	33.6757	54.7674		CB2	41.2589	37.156	33.173	52.5436		CB2	42.0986	37.7948	33.7122	53.6288		CB2	38.9798	34.9519	31.0892	49.8218
	CB3	27.4718	29.8777	20.8662	41.926	31.7808	CB3	25.1408	27.342	19.2644	38.678	29.3812	CB3	24.97	27.1817	19.0886	38.3425	28.9826	CB3	24.7732	26.7823	18.9295	36.9535	28.3318	CB3	25.3522	27.3104	19.2639	37.4861	28.7172	CB3	23.2435	25.1896	17.7902	34.9082	26.4991
EcD_max_error	CA1 fix	OA1	OA2	OA3	OB1	OB2	CA2 fix	OA1	OA2	OA3	OB1	OB2	CA3 fix	OA1	OA2	OA3	OB1	OB2	CB1 fix	OA1	OA2	OA3	OB1	OB2	CB2 fix	OA1	OA2	OA3	OB1	OB2	CB3 fix	OA1	OA2	OA3	OB1	OB2			EcD_max_error	C fix	All	OA bite	OB bite	Mix
	OA2	25.572					OA2	25.602					OA2	25.7094					OA2	25.8537					OA2	25.7277					OA2	25.8437								AVG	12.5584	27.6549	21.2665	4.62358
	OA3	28.1437	28.8397				OA3	28.1759	28.9462				OA3	28.2954	29.0143				OA3	28.4518	28.9139				OA3	28.3192	28.8799				OA3	28.4538	29.0457							SD	10.2318	1.43796	3.64048	1.89216
	OB1	3.99731	4.90227	5.98397			OB1	3.96854	4.89191	5.97354			OB1	4.02331	4.90412	5.99708			OB1	4.16224	4.94448	6.05323			OB1	4.09699	4.9296	6.02722			OB1	4.06414	4.92116	6.01882
	OB2	3.80859	6.37593	7.18517	16.5553		OB2	3.77525	6.37408	7.18194	16.5989		OB2	3.82302	6.38658	7.20287	16.6553		OB2	3.95585	6.4164	7.24565	16.7095		OB2	3.89959	6.40231	7.22362	16.6435		OB2	3.85695	6.40881	7.22939	16.7293											All	Same Bite Values	Mix Bite Values
	OB3	5.69454	1.12934	2.24422	25.0914	21.7807	OB3	5.69837	1.10009	2.20968	25.1469	21.827	OB3	5.74367	1.12411	2.24447	25.2422	21.9116	OB3	5.81576	1.21154	2.35311	25.3357	22.002	OB3	5.76428	1.18418	2.31381	25.2364	21.9114	OB3	5.79756	1.16079	2.27206	25.3873	22.0336									AVG	16.8639	22.2333	12.9447
																																													SD	8.99806	5.57216	8.70666
	OA1 Fix	CA1	CA2	CA3	CB1	CB2	OA2 fix	CA1	CA2	CA3	CB1	CB2	OA3 fix	CA1	CA2	CA3	CB1	CB2	OB1 fix	CA1	CA2	CA3	CB1	CB2	OB2 fix	CA1	CA2	CA3	CB1	CB2	OB3 fix	CA1	CA2	CA3	CB1	CB2				O fix	All	CA bite	CB bite	Mix
	CA2	16.1117					CA2	14.949					CA2	14.7729					CA2	14.5279					CA2	14.7015					CA2	13.5957								AVG	21.1693	16.0643	24.7292	21.6843
	CA3	12.4438	24.3985				CA3	11.3868	22.127				CA3	11.3035	22.1271				CA3	11.2164	21.4064				CA3	11.5039	21.8546				CA3	10.5041	20.2268							SD	4.54538	4.65554	3.8357	3.09802
	CB1	26.9246	26.4333	26.3653			CB1	24.5135	24.1803	24.1712			CB1	24.4307	24.0425	23.9821			CB1	23.6936	23.3848	23.3939			CB1	24.1853	23.804	23.7971			CB1	22.4014	22.0516	22.0283
	CB2	26.2833	24.2887	22.3025	28.0219		CB2	24.0109	22.2695	20.5124	25.4412		CB2	23.9187	22.1177	20.2996	25.3743		CB2	23.312	21.632	19.9965	24.3439		CB2	23.7864	22.0038	20.3215	24.8467		CB2	22.0242	20.3487	18.7404	23.0829
	CB3	18.9006	24.9823	17.8013	31.633	22.28	CB3	17.2968	22.8621	16.4347	29.1824	20.5978	CB3	17.1793	22.728	16.2848	28.9293	20.3184	CB3	17.0439	22.3941	16.1491	27.8812	19.8621	CB3	17.4423	22.8356	16.4343	28.2831	20.1323	CB3	15.9915	21.0623	15.1771	26.3381	18.5773
CASE II
Daxis AVG (start&end)		CA1:OA1	CA1:OA2	CA1:OA3	CA1:OB1	CA1:OB2	CA1:OB3	CA2:OA1	CA2:OA2	CA2:OA3	CA2:OB1	CA2:OB2	CA2:OB3	CA3:OA1	CA3:OA2	CA3:OA3	CA3:OB1	CA3:OB2	CA3:OB3	CB1:OA1	CB1:OA2	CB1:OA3	CB1:OB1	CB1:OB2	CB1:OB3	CB2:OA1	CB2:OA2	CB2:OA3	CB2:OB1	CB2:OB2	CB2:OB3	CB3:OA1	CB3:OA2	CB3:OA3	CB3:OB1	CB3:OB2	CB3:OB3
	CA1:OA1
	CA1:OA2	1.91565
	CA1:OA3	2.86617	1.31297
	CA1:OB1	7.77951	7.00434	7.96836
	CA1:OB2	8.41264	7.41842	8.30023	1.42852
	CA1:OB3	5.91629	5.02996	5.85375	2.69361	3.66139
	CA2:OA1	0.196923	1.83176	2.72707	7.84699	8.46283	5.94847
	CA2:OA2	2.01624	0.193461	1.1423	7.11153	7.50432	5.11654	1.91581
	CA2:OA3	3.00959	1.48722	0.193246	8.08927	8.40376	5.96391	2.86432	1.31105
	CA2:OB1	7.6966	6.88033	7.82742	0.196817	1.40296	2.56352	7.75933	6.98368	7.94565
	CA2:OB2	8.34898	7.31786	8.17836	1.46545	0.193482	3.61825	8.39438	7.39867	8.27802	1.43181
	CA2:OB3	5.87428	4.93105	5.72565	2.84188	3.72551	0.205798	5.89959	5.01207	5.83231	2.69882	3.66918
	CA3:OA1	0.213582	1.90495	2.74622	7.9245	8.55831	6.00905	0.145527	1.98349	2.88367	7.83845	8.49157	5.96146
	CA3:OA2	1.96953	0.208476	1.1318	7.16265	7.57816	5.14347	1.86472	0.141113	1.30261	7.03638	7.47486	5.0402	1.921
	CA3:OA3	2.99982	1.50225	0.209913	8.13751	8.4719	5.99123	2.85485	1.32833	0.144992	7.99509	8.34817	5.86027	2.87023	1.31442
	CA3:OB1	7.63512	6.84261	7.79688	0.209439	1.53335	2.49299	7.69957	6.94781	7.91656	0.132404	1.56279	2.63761	7.77692	6.9984	7.96422
	CA3:OB2	8.27262	7.25854	8.12905	1.33729	0.205249	3.50648	8.3197	7.34181	8.23086	1.30365	0.129565	3.56269	8.4155	7.41599	8.29915	1.43438
	CA3:OB3	6.40378	5.18593	5.72762	3.49323	4.06973	1.46671	6.40148	5.22585	5.80057	3.3359	3.99059	1.35314	6.46144	5.26189	5.83837	3.30765	3.90655
	CB1:OA1	0.191328	2.01933	2.89892	7.90297	8.55581	6.00888	0.236776	2.10756	3.03879	7.82096	8.49292	5.967	0.165851	2.04869	3.02493	7.75752	8.41522	6.48939
	CB1:OA2	1.84291	0.183061	1.28401	7.09654	7.53796	5.08368	1.74639	0.228213	1.4556	6.9739	7.43916	4.98577	1.80547	0.158948	1.46466	6.93351	7.37776	5.24544	1.92698
	CB1:OA3	2.85575	1.36271	0.187764	8.05881	8.41582	5.91027	2.71328	1.19165	0.233203	7.91894	8.29567	5.78261	2.72759	1.17207	0.15558	7.88605	8.24428	5.79452	2.88093	1.31947
	CB1:OB1	7.69362	6.94312	7.91348	0.160192	1.57275	2.58781	7.76203	7.05173	8.03557	0.203724	1.60641	2.74299	7.83765	7.10042	8.08168	0.163564	1.47845	3.44908	7.81458	7.03186	8.00075
	CB1:OB2	8.31029	7.3324	8.22283	1.29001	0.157371	3.52119	8.36121	7.42004	8.32805	1.2608	0.200915	3.58806	8.45536	7.49185	8.39422	1.39152	0.160414	3.976	8.45173	7.44935	8.33579	1.43087
	CB1:OB3	5.85215	4.99766	5.82146	2.82018	3.8192	0.171623	5.88471	5.08544	5.93237	2.69734	3.77752	0.209149	5.94207	5.10814	5.95626	2.62165	3.66519	1.47397	5.94061	5.04545	5.87277	2.70798	3.67747
	CB2:OA1	0.203665	1.98081	2.83166	7.93086	8.57761	6.02289	0.212189	2.06309	2.97006	7.84714	8.51309	5.97841	0.0928459	2.00069	2.9557	7.78431	8.43595	6.4895	0.0785104	1.88256	2.8123	7.84285	8.47383	5.95465
	CB2:OA2	1.89329	0.196822	1.20855	7.14156	7.57474	5.1205	1.79131	0.206199	1.37955	7.01744	7.47414	5.0202	1.84682	0.0884551	1.38888	6.9778	7.41361	5.26293	1.9723	0.0764224	1.24408	7.07756	7.48685	5.08281	1.9253
	CB2:OA3	2.92448	1.4376	0.202552	8.11095	8.46093	5.95868	2.78051	1.26535	0.213371	7.97005	8.33937	5.8295	2.79462	1.24734	0.0866293	7.93778	8.28878	5.82675	2.94865	1.3954	0.0770239	8.05351	8.38163	5.92164	2.87956	1.31989
	CB2:OB1	7.66419	6.89565	7.8588	0.169238	1.56404	2.5377	7.73084	7.00277	7.97984	0.170087	1.59582	2.68879	7.80712	7.05217	8.02652	0.0885981	1.46764	3.38033	7.78563	6.98516	7.94675	0.075641	1.42216	2.66137	7.81325	7.03024	7.99906
	CB2:OB2	8.28711	7.29341	8.17514	1.29923	0.167373	3.50267	8.33633	7.37917	8.27892	1.2677	0.170211	3.56492	8.43112	7.4519	8.3459	1.39854	0.0858184	3.93354	8.42893	7.4112	8.28894	1.44019	0.0755698	3.66009	8.45043	7.44799	8.33422	1.43045
	CB2:OB3	5.83759	4.95818	5.76939	2.86767	3.83823	0.184358	5.86752	5.04367	5.87885	2.73967	3.79265	0.178479	5.92538	5.06696	5.90316	2.66752	3.68184	1.40998	5.92618	5.00661	5.8212	2.75884	3.69771	0.0796486	5.93919	5.04295	5.8694	2.71022	3.67874
	CB3:OA1	0.245984	1.9759	2.79744	7.96274	8.60859	6.04178	0.227648	2.0524	2.93414	7.87807	8.54314	5.9957	0.087547	1.98621	2.91886	7.81534	8.46616	6.49897	0.130599	1.87125	2.7759	7.87461	8.50473	5.97297	0.0548297	1.91155	2.84269	7.84466	8.481	5.9569
	CB3:OA2	1.91759	0.238216	1.1615	7.17905	7.61099	5.14758	1.81101	0.220842	1.33122	7.05418	7.50948	5.04595	1.8628	0.0846899	1.33992	7.01464	7.44921	5.27903	1.99117	0.127557	1.19477	7.11497	7.52316	5.10939	1.94207	0.0534712	1.27054	7.06738	7.48397	5.06901	1.92608
	CB3:OA3	2.96469	1.48904	0.244	8.15165	8.5007	5.9924	2.81936	1.31604	0.228149	8.01022	8.37847	5.86234	2.83287	1.29782	0.0872142	7.97802	8.3281	5.85199	2.98734	1.44557	0.128673	8.09414	8.42149	5.95494	2.91786	1.37004	0.0538206	8.0395	8.37383	5.90237	2.88045	1.32038
	CB3:OB1	7.62833	6.85359	7.81349	0.217023	1.58795	2.48521	7.69405	6.96006	7.93411	0.187652	1.61774	2.63496	7.77035	7.0094	7.98071	0.0648315	1.48955	3.32962	7.74956	6.94286	7.9012	0.127823	1.44533	2.60973	7.77683	6.9877	7.95335	0.0563155	1.453	2.65797	7.808	7.02464	7.99366
	CB3:OB2	8.2531	7.25309	8.13123	1.28045	0.213688	3.46536	8.30139	7.33803	8.23443	1.24676	0.186847	3.52516	8.39632	7.41093	8.30153	1.37766	0.0660909	3.89227	8.39481	7.37088	8.24501	1.42053	0.125959	3.62307	8.41599	7.40737	8.29008	1.41023	0.054436	3.64098	8.44634	7.44316	8.32956	1.43223
	CB3:OB3	5.81672	4.92864	5.73222	2.92224	3.88095	0.235154	5.84509	5.01298	5.84094	2.7925	3.83315	0.198434	5.90264	5.03579	5.86481	2.72153	3.72322	1.37739	5.90457	4.97626	5.78327	2.81418	3.74085	0.134332	5.91696	5.0121	5.83116	2.76505	3.72112	0.0589784	5.93419	5.03774	5.86384	2.71261	3.68296
Daxis	CA1 fix	OA1	OA2	OA3	OB1	OB2	CA2 fix	OA1	OA2	OA3	OB1	OB2	CA3 fix	OA1	OA2	OA3	OB1	OB2	CB1 fix	OA1	OA2	OA3	OB1	OB2	CB2 fix	OA1	OA2	OA3	OB1	OB2	CB3 fix	OA1	OA2	OA3	OB1	OB2			Daxis	C fix	All	OA bite	OB bite	Mix
	OA2	1.91565					OA2	1.91581					OA2	1.921					OA2	1.92698					OA2	1.9253					OA2	1.92608								AVG	5.19707	2.03726	2.64975	7.09944
	OA3	2.86617	1.31297				OA3	2.86432	1.31105				OA3	2.87023	1.31442				OA3	2.88093	1.31947				OA3	2.87956	1.31989				OA3	2.88045	1.32038							SD	2.56265	0.65957	0.97557	1.14067
	OB1	7.77951	7.00434	7.96836			OB1	7.75933	6.98368	7.94565			OB1	7.77692	6.9984	7.96422			OB1	7.81458	7.03186	8.00075			OB1	7.81325	7.03024	7.99906			OB1	7.808	7.02464	7.99366
	OB2	8.41264	7.41842	8.30023	1.42852		OB2	8.39438	7.39867	8.27802	1.43181		OB2	8.4155	7.41599	8.29915	1.43438		OB2	8.45173	7.44935	8.33579	1.43087		OB2	8.45043	7.44799	8.33422	1.43045		OB2	8.44634	7.44316	8.32956	1.43223											All	Same Bite Values	Mix Bite Values
	OB3	5.91629	5.02996	5.85375	2.69361	3.66139	OB3	5.89959	5.01207	5.83231	2.69882	3.66918	OB3	6.46144	5.26189	5.83837	3.30765	3.90655	OB3	5.94061	5.04545	5.87277	2.70798	3.67747	OB3	5.93919	5.04295	5.8694	2.71022	3.67874	OB3	5.93419	5.03774	5.86384	2.71261	3.68296									AVG	2.71236	1.28295	3.68003
																																													SD	3.08495	1.26321	3.54253
	OA1 Fix	CA1	CA2	CA3	CB1	CB2	OA2 fix	CA1	CA2	CA3	CB1	CB2	OA3 fix	CA1	CA2	CA3	CB1	CB2	OB1 fix	CA1	CA2	CA3	CB1	CB2	OB2 fix	CA1	CA2	CA3	CB1	CB2	OB3 fix	CA1	CA2	CA3	CB1	CB2				O fix	All	CA bite	CB bite	Mix
	CA2	0.196923					CA2	0.193461					CA2	0.193246					CA2	0.196817					CA2	0.193482					CA2	0.205798								AVG	0.22766	0.31888	0.0872006	0.244073
	CA3	0.213582	0.145527				CA3	0.208476	0.141113				CA3	0.209913	0.144992				CA3	0.209439	0.132404				CA3	0.205249	0.129565				CA3	1.46671	1.35314							SD	0.295511	0.398494	0.0319473	0.29254
	CB1	0.191328	0.236776	0.165851			CB1	0.183061	0.228213	0.158948			CB1	0.187764	0.233203	0.15558			CB1	0.160192	0.203724	0.163564			CB1	0.157371	0.200915	0.160414			CB1	0.171623	0.209149	1.47397
	CB2	0.203665	0.212189	0.0928459	0.0785104		CB2	0.196822	0.206199	0.0884551	0.0764224		CB2	0.202552	0.213371	0.0866293	0.0770239		CB2	0.169238	0.170087	0.0885981	0.075641		CB2	0.167373	0.170211	0.0858184	0.0755698		CB2	0.184358	0.178479	1.40998	0.0796486
	CB3	0.245984	0.227648	0.087547	0.130599	0.0548297	CB3	0.238216	0.220842	0.0846899	0.127557	0.0534712	CB3	0.244	0.228149	0.0872142	0.128673	0.0538206	CB3	0.217023	0.187652	0.0648315	0.127823	0.0563155	CB3	0.213688	0.186847	0.0660909	0.125959	0.054436	CB3	0.235154	0.198434	1.37739	0.134332	0.0589784
EcD_rms	CA1 fix	OA1	OA2	OA3	OB1	OB2	CA2 fix	OA1	OA2	OA3	OB1	OB2	CA3 fix	OA1	OA2	OA3	OB1	OB2	CB1 fix	OA1	OA2	OA3	OB1	OB2	CB2 fix	OA1	OA2	OA3	OB1	OB2	CB3 fix	OA1	OA2	OA3	OB1	OB2			EcD_rms	C fix	All	OA bite	OB bite	Mix
	OA2	61.8068					OA2	61.8121					OA2	61.9796					OA2	62.1724					OA2	62.1183					OA2	62.1434								AVG	24.2062	44.2965	43.702	11.0108
	OA3	42.7244	27.9766				OA3	42.6967	27.9357				OA3	42.7848	28.0076				OA3	42.9442	28.1151				OA3	42.924	28.1242				OA3	42.9371	28.1345							SD	19.0287	14.3046	17.2675	1.78922
	OB1	12.0051	10.8292	12.38			OB1	11.9739	10.7972	12.3448			OB1	12.0011	10.82	12.3736			OB1	12.0592	10.8717	12.4304			OB1	12.0572	10.8692	12.4277			OB1	12.0491	10.8606	12.4193
	OB2	13.0078	11.5166	13.0235	24.2613		OB2	12.9796	11.486	12.9886	24.3171		OB2	13.0122	11.5129	13.0218	24.3607		OB2	13.0682	11.5647	13.0793	24.3011		OB2	13.0662	11.5625	13.0768	24.294		OB2	13.0599	11.5551	13.0695	24.3243											All	Same Bite Values	Mix Bite Values
	OB3	9.10544	7.76528	9.13746	40.1767	64.0578	OB3	9.07974	7.73766	9.10398	40.2545	64.1942	OB3	9.94446	8.12333	9.11344	49.3354	68.347	OB3	9.14287	7.7892	9.16714	40.3911	64.3392	OB3	9.14069	7.78533	9.16189	40.4245	64.3613	OB3	9.13299	7.77728	9.1532	40.4601	64.4352									AVG	26.5602	38.4877	20.0683
																																													SD	31.7145	35.518	31.26
	OA1 Fix	CA1	CA2	CA3	CB1	CB2	OA2 fix	CA1	CA2	CA3	CB1	CB2	OA3 fix	CA1	CA2	CA3	CB1	CB2	OB1 fix	CA1	CA2	CA3	CB1	CB2	OB2 fix	CA1	CA2	CA3	CB1	CB2	OB3 fix	CA1	CA2	CA3	CB1	CB2				O fix	All	CA bite	CB bite	Mix
	CA2	14.2447					CA2	13.9943					CA2	13.9788					CA2	14.2371					CA2	13.9958					CA2	14.8867								AVG	28.9143	40.4476	21.4955	27.5428
	CA3	23.065	26.3999				CA3	22.5137	25.5991				CA3	22.6688	26.3028				CA3	22.6176	24.0192				CA3	22.1651	23.5042				CA3	158.393	245.471							SD	40.6155	60.7985	1.55038	38.9603
	CB1	27.5051	15.2253	15.992			CB1	26.3167	14.6747	15.3264			CB1	26.9928	14.9955	15.0016			CB1	23.0291	13.1	15.7715			CB1	22.6236	12.9193	15.4678			CB1	24.6724	13.4488	142.126
	CB2	26.8858	16.337	11.4455	23.2475		CB2	25.9825	15.8757	10.9042	22.6292		CB2	26.739	16.4279	10.6791	22.8074		CB2	22.3411	13.0954	10.9218	22.3979		CB2	22.0949	13.105	10.5792	22.3768		CB2	24.3372	13.7415	173.813	23.5846
	CB3	27.7962	21.309	14.4768	22.3442	19.3791	CB3	26.9184	20.672	14.0044	21.8237	18.899	CB3	27.5719	21.3559	14.4218	22.0146	19.0225	CB3	24.5236	17.5652	10.7206	21.8693	19.9043	CB3	24.1468	17.4898	10.9288	21.5503	19.24	CB3	26.5724	18.5744	227.766	22.9829	20.8455
EcD_max_error	CA1 fix	OA1	OA2	OA3	OB1	OB2	CA2 fix	OA1	OA2	OA3	OB1	OB2	CA3 fix	OA1	OA2	OA3	OB1	OB2	CB1 fix	OA1	OA2	OA3	OB1	OB2	CB2 fix	OA1	OA2	OA3	OB1	OB2	CB3 fix	OA1	OA2	OA3	OB1	OB2			EcD_max_error	C fix	All	OA bite	OB bite	Mix
	OA2	28.5159					OA2	28.5184					OA2	28.5956					OA2	28.6846					OA2	28.6596					OA2	28.6712								AVG	15.759	25.9847	23.3116	9.83283
	OA3	27.4413	21.7778				OA3	27.4235	21.746				OA3	27.4801	21.8019				OA3	27.5825	21.8856				OA3	27.5695	21.8926				OA3	27.5779	21.9006							SD	7.70567	3.05561	2.82992	1.86495
	OB1	11.0909	9.55472	10.9234			OB1	11.0622	9.52653	10.8922			OB1	11.0872	9.54662	10.9177			OB1	11.1409	9.59226	10.9678			OB1	11.139	9.59005	10.9655			OB1	11.1315	9.58241	10.958
	OB2	12.3012	10.3687	11.6885	20.6615		OB2	12.2745	10.3411	11.6572	20.709		OB2	12.3054	10.3653	11.687	20.7461		OB2	12.3584	10.4119	11.7385	20.6954		OB2	12.3565	10.41	11.7363	20.6894		OB2	12.3505	10.4032	11.7298	20.7152											All	Same Bite Values	Mix Bite Values
	OB3	7.98567	6.5593	7.7353	21.6193	26.3483	OB3	7.96313	6.53597	7.70697	21.6612	26.4044	OB3	8.7215	6.86175	7.71498	26.5477	28.1125	OB3	8.01849	6.5795	7.76043	21.7347	26.464	OB3	8.01658	6.57624	7.75599	21.7527	26.4731	OB3	8.00983	6.56944	7.74863	21.7718	26.5035									AVG	17.0275	23.5781	13.5586
																																													SD	18.9258	22.994	17.6995
	OA1 Fix	CA1	CA2	CA3	CB1	CB2	OA2 fix	CA1	CA2	CA3	CB1	CB2	OA3 fix	CA1	CA2	CA3	CB1	CB2	OB1 fix	CA1	CA2	CA3	CB1	CB2	OB2 fix	CA1	CA2	CA3	CB1	CB2	OB3 fix	CA1	CA2	CA3	CB1	CB2				O fix	All	CA bite	CB bite	Mix
	CA2	9.14056					CA2	8.97987					CA2	8.96989					CA2	9.13563					CA2	8.98084					CA2	9.55252								AVG	18.296	27.2381	15.0941	16.3827
	CA3	15.0365	18.3856				CA3	14.6771	17.8279				CA3	14.7782	18.318				CA3	14.7449	16.7276				CA3	14.4499	16.369				CA3	103.259	170.953							SD	25.647	41.7684	3.58985	22.5047
	CB1	17.1455	9.37896	9.21664			CB1	16.4046	9.03976	8.83303			CB1	16.8261	9.23742	8.64585			CB1	14.3553	8.06973	9.08957			CB1	14.1025	7.95844	8.91451			CB1	15.3796	8.28463	81.9113
	CB2	15.5192	9.59997	6.14471	19.6849		CB2	14.9978	9.32893	5.85412	19.1613		CB2	15.4344	9.65342	5.73328	19.3122		CB2	12.8959	7.69515	5.86358	18.9654		CB2	12.7538	7.70077	5.67962	18.9476		CB2	14.0481	8.07481	93.3148	19.9702
	CB3	18.076	13.3659	8.70484	15.272	10.7449	CB3	17.5051	12.9663	8.42076	14.9162	10.4786	CB3	17.9301	13.3953	8.67175	15.0467	10.5471	CB3	15.9477	11.0176	6.44623	14.9474	11.036	CB3	15.7027	10.9704	6.57145	14.7294	10.6677	CB3	17.2801	11.6507	136.955	15.7085	11.5579
CASE III
Daxis AVG (start&end)		CA1:OA1	CA1:OA2	CA1:OA3	CA1:OB1	CA1:OB2	CA1:OB3	CA2:OA1	CA2:OA2	CA2:OA3	CA2:OB1	CA2:OB2	CA2:OB3	CA3:OA1	CA3:OA2	CA3:OA3	CA3:OB1	CA3:OB2	CA3:OB3	CB1:OA1	CB1:OA2	CB1:OA3	CB1:OB1	CB1:OB2	CB1:OB3	CB2:OA1	CB2:OA2	CB2:OA3	CB2:OB1	CB2:OB2	CB2:OB3	CB3:OA1	CB3:OA2	CB3:OA3	CB3:OB1	CB3:OB2	CB3:OB3
	CA1:OA1
	CA1:OA2	4.97895
	CA1:OA3	3.34932	1.88139
	CA1:OB1	5.28142	7.31619	6.23395
	CA1:OB2	6.50784	11.2161	9.76183	6.04998
	CA1:OB3	1.66762	5.96983	4.5469	6.40215	5.66855
	CA2:OA1	0.613253	5.56962	3.92639	5.17431	5.96158	1.62828
	CA2:OA2	4.32035	0.68645	1.33707	6.68887	10.562	5.37029	4.90278
	CA2:OA3	2.74396	2.47561	0.662821	5.72106	9.15208	4.07139	3.29719	1.85567
	CA2:OB1	5.37294	7.8208	6.66927	0.556692	5.84541	6.43892	5.22226	7.18361	6.12556
	CA2:OB2	6.95687	11.6881	10.218	6.23891	0.502361	6.13093	6.39997	11.0301	9.60148	5.98031
	CA2:OB3	1.83866	6.48287	4.99842	6.33089	5.13915	0.577735	1.65215	5.8591	4.46459	6.34503	5.59355
	CA3:OA1	2.21251	4.48897	3.06421	7.24581	8.39535	2.86752	2.6621	4.11787	2.92029	7.39202	8.84067	3.34093
	CA3:OA2	6.7581	2.44129	3.6411	9.62035	13.1911	7.64364	7.35648	2.96133	4.26932	10.1007	13.6606	8.18772	5.18491
	CA3:OA3	5.19961	2.66439	2.33214	8.50328	11.6815	6.17237	5.77484	2.66409	2.8286	8.9199	12.137	6.68221	3.46436	1.96222
	CA3:OB1	3.73839	5.48457	4.32498	2.0043	6.45929	5.0205	3.70254	4.8294	3.80583	2.41634	6.83287	4.99326	5.5431	7.71229	6.54751
	CA3:OB2	5.09567	9.9345	8.41579	6.89635	1.83136	4.15053	4.56328	9.28445	7.81403	6.80042	2.18109	3.60285	6.8401	11.7584	10.2039	6.19771
	CA3:OB3	2.95785	5.65527	4.46637	8.13734	7.51949	2.08221	3.09396	5.33181	4.33426	8.20851	7.96568	2.49771	1.70777	6.27414	4.76079	6.60132	5.88301
	CB1:OA1	1.47641	3.60485	1.9286	5.61184	7.96138	2.66256	2.07498	2.98502	1.43959	5.84376	8.4169	3.08803	1.83695	5.29045	3.74963	3.84141	6.5465	3.09412
	CB1:OA2	6.59743	1.66508	3.36178	8.88243	12.8775	7.56688	7.19275	2.33691	4.00718	9.40031	13.3504	8.09643	5.66463	1.99378	3.13173	7.09097	11.5825	6.81542	5.1712
	CB1:OA3	4.92604	1.0775	1.59176	7.59323	11.342	6.02942	5.50893	1.21202	2.24025	8.07206	11.8017	6.52286	3.94941	2.28187	1.92718	5.72137	9.989	5.33981	3.46898	1.95213
	CB1:OB1	5.37753	6.15929	5.36623	1.33364	6.92621	6.60825	5.34599	5.5765	4.99333	1.8756	7.2055	6.57964	7.1917	8.5253	7.64413	1.69638	7.42758	8.24401	5.42742	7.65125	6.49436
	CB1:OB2	5.35301	10.0392	8.59228	5.55629	1.18353	4.53796	4.82085	9.38729	7.98914	5.43814	1.67184	4.02424	7.25996	12.0163	10.5172	5.48778	1.57166	6.43679	6.79677	11.6994	10.1689	6.23335
	CB1:OB3	1.42578	4.73634	3.42974	6.48594	7.01657	1.38112	1.6826	4.21277	3.12802	6.58769	7.48456	1.94505	1.65678	6.27122	4.84131	4.95549	5.52064	1.73672	1.73886	6.263	4.764	6.56286	5.86493
	CB2:OA1	1.94658	3.10441	1.42241	5.32896	8.38332	3.27437	2.51795	2.45034	0.830268	5.65897	8.83541	3.65248	2.51036	4.92154	3.43608	3.43343	7.02631	3.82759	0.757589	4.69615	3.00396	4.90305	7.21959	2.44679
	CB2:OA2	7.12165	2.18188	3.8786	9.20876	13.3559	8.14385	7.70535	2.82367	4.50678	9.73422	13.8254	8.65703	6.33198	2.72379	3.85037	7.45889	12.1038	7.53454	5.71989	0.822152	2.51001	7.9371	12.1813	6.87859	5.20838
	CB2:OA3	5.4278	1.19453	2.08563	7.83631	11.7974	6.59395	5.99637	1.51386	2.70532	8.33247	12.2535	7.06739	4.66037	2.44187	2.63106	6.0068	10.4898	6.08303	4.00501	1.53364	0.78967	6.64466	10.6278	5.37955	3.48558	1.9709
	CB2:OB1	6.01502	6.11716	5.6264	1.77203	7.57123	7.27446	5.99434	5.60421	5.35517	2.286	7.82718	7.25228	7.7812	8.51369	7.85371	2.31871	8.12009	8.88006	5.99958	7.48601	6.5017	0.700964	6.9144	7.20065	5.40935	7.70861	6.52757
	CB2:OB2	5.01624	9.66804	8.22457	4.92286	1.57877	4.3045	4.481	9.01285	7.61722	4.80706	2.04362	3.8108	6.9793	11.6798	10.1874	4.95202	2.13456	6.26705	6.45496	11.3289	9.80209	5.6125	0.637446	5.59162	6.85672	11.7981	10.247	6.2894
	CB2:OB3	1.17445	4.17242	2.8284	5.96851	7.37111	1.82241	1.71979	3.60107	2.48925	6.11842	7.83953	2.36175	1.53807	5.85038	4.42975	4.35144	5.92401	2.36632	1.1194	5.75004	4.23664	5.96021	6.20758	0.709675	1.7807	6.33564	4.81478	6.57969	5.90117
	CB3:OA1	2.21223	3.25465	1.71504	6.307	8.69638	3.22069	2.80008	2.77969	1.5861	6.56916	9.15238	3.70683	1.41146	4.57758	3.00937	4.46429	7.23537	2.77736	0.817434	4.65589	2.92171	6.02578	7.53456	1.99179	1.18678	5.26269	3.55491	6.56204	7.20736	1.50039
	CB3:OA2	7.33717	2.49915	4.09644	9.76146	13.6836	8.26968	7.93689	3.16142	4.75	10.2753	14.1568	8.8106	6.09879	1.55847	3.13746	7.94625	12.3419	7.21453	5.88232	0.915654	2.58852	8.53962	12.5049	6.92417	5.44258	1.27245	2.25179	8.37898	12.1447	6.45106	5.27019
	CB3:OA3	5.65264	1.49201	2.37728	8.42369	12.1078	6.68973	6.23905	1.87956	3.01608	8.9012	12.5686	7.20182	4.28321	1.4754	1.50418	6.53296	10.713	5.61022	4.17938	1.723	0.866901	7.32102	10.9343	5.36668	3.75658	2.39338	1.22608	7.31096	10.5783	4.89064	3.52374	1.99247
	CB3:OB1	4.99658	5.44871	4.74566	2.00606	7.19346	6.26041	4.99374	4.86954	4.41751	2.53711	7.5331	6.25198	6.74342	7.80806	6.99019	1.33557	7.33786	7.83916	4.96861	6.94024	5.80908	0.743646	6.34307	6.16303	4.39275	7.23212	5.94838	1.05844	5.75558	5.53591	5.52842	7.82272	6.62324
	CB3:OB2	4.76383	9.485	8.0293	5.78637	1.78131	3.89631	4.23993	8.83434	7.43057	5.70393	2.25762	3.37673	6.63391	11.4225	9.91875	5.29623	1.19833	5.77608	6.20854	11.144	9.60474	6.33837	0.673214	5.23743	6.64995	11.6397	10.078	7.0334	1.00382	5.59607	6.93314	11.9363	10.3578	6.30845
	CB3:OB3	1.99542	4.49606	3.35455	7.05502	7.73201	2.06942	2.34898	4.11236	3.21791	7.18069	8.19683	2.62253	1.1799	5.65444	4.24593	5.45456	6.19994	1.32879	1.95481	5.84562	4.39924	7.07336	6.59024	0.766996	2.66765	6.52102	5.09139	7.69334	6.33144	1.12092	1.75782	6.40271	4.859	6.64662	5.95489
Daxis	CA1 fix	OA1	OA2	OA3	OB1	OB2	CA2 fix	OA1	OA2	OA3	OB1	OB2	CA3 fix	OA1	OA2	OA3	OB1	OB2	CB1 fix	OA1	OA2	OA3	OB1	OB2	CB2 fix	OA1	OA2	OA3	OB1	OB2	CB3 fix	OA1	OA2	OA3	OB1	OB2			Daxis	C fix	All	OA bite	OB bite	Mix
	OA2	4.97895					OA2	4.90278					OA2	5.18491					OA2	5.1712					OA2	5.20838					OA2	5.27019								AVG	5.95639	3.49557	6.17017	6.70541
	OA3	3.34932	1.88139				OA3	3.29719	1.85567				OA3	3.46436	1.96222				OA3	3.46898	1.95213				OA3	3.48558	1.9709				OA3	3.52374	1.99247							SD	2.54065	1.34166	0.324148	2.754
	OB1	5.28142	7.31619	6.23395			OB1	5.22226	7.18361	6.12556			OB1	5.5431	7.71229	6.54751			OB1	5.42742	7.65125	6.49436			OB1	5.40935	7.70861	6.52757			OB1	5.52842	7.82272	6.62324
	OB2	6.50784	11.2161	9.76183	6.04998		OB2	6.39997	11.0301	9.60148	5.98031		OB2	6.8401	11.7584	10.2039	6.19771		OB2	6.79677	11.6994	10.1689	6.23335		OB2	6.85672	11.7981	10.247	6.2894		OB2	6.93314	11.9363	10.3578	6.30845											All	Same Bite Values	Mix Bite Values
	OB3	1.66762	5.96983	4.5469	6.40215	5.66855	OB3	1.65215	5.8591	4.46459	6.34503	5.59355	OB3	1.70777	6.27414	4.76079	6.60132	5.88301	OB3	1.73886	6.263	4.764	6.56286	5.86493	OB3	1.7807	6.33564	4.81478	6.57969	5.90117	OB3	1.75782	6.40271	4.859	6.64662	5.95489									AVG	3.85679	3.09206	4.387
																																													SD	2.80942	2.20014	3.09186
	OA1 Fix	CA1	CA2	CA3	CB1	CB2	OA2 fix	CA1	CA2	CA3	CB1	CB2	OA3 fix	CA1	CA2	CA3	CB1	CB2	OB1 fix	CA1	CA2	CA3	CB1	CB2	OB2 fix	CA1	CA2	CA3	CB1	CB2	OB3 fix	CA1	CA2	CA3	CB1	CB2				O fix	All	CA bite	CB bite	Mix
	CA2	0.613253					CA2	0.68645					CA2	0.662821					CA2	0.556692					CA2	0.502361					CA2	0.577735								AVG	1.75718	1.78057	0.892768	2.03753
	CA3	2.21251	2.6621				CA3	2.44129	2.96133				CA3	2.33214	2.8286				CA3	2.0043	2.41634				CA3	1.83136	2.18109				CA3	2.08221	2.49771							SD	0.709737	0.901212	0.202346	0.488062
	CB1	1.47641	2.07498	1.83695			CB1	1.66508	2.33691	1.99378			CB1	1.59176	2.24025	1.92718			CB1	1.33364	1.8756	1.69638			CB1	1.18353	1.67184	1.57166			CB1	1.38112	1.94505	1.73672
	CB2	1.94658	2.51795	2.51036	0.757589		CB2	2.18188	2.82367	2.72379	0.822152		CB2	2.08563	2.70532	2.63106	0.78967		CB2	1.77203	2.286	2.31871	0.700964		CB2	1.57877	2.04362	2.13456	0.637446		CB2	1.82241	2.36175	2.36632	0.709675
	CB3	2.21223	2.80008	1.41146	0.817434	1.18678	CB3	2.49915	3.16142	1.55847	0.915654	1.27245	CB3	2.37728	3.01608	1.50418	0.866901	1.22608	CB3	2.00606	2.53711	1.33557	0.743646	1.05844	CB3	1.78131	2.25762	1.19833	0.673214	1.00382	CB3	2.06942	2.62253	1.32879	0.766996	1.12092
EcD_rms	CA1 fix	OA1	OA2	OA3	OB1	OB2	CA2 fix	OA1	OA2	OA3	OB1	OB2	CA3 fix	OA1	OA2	OA3	OB1	OB2	CB1 fix	OA1	OA2	OA3	OB1	OB2	CB2 fix	OA1	OA2	OA3	OB1	OB2	CB3 fix	OA1	OA2	OA3	OB1	OB2			EcD_rms	C fix	All	OA bite	OB bite	Mix
	OA2	44.7542					OA2	44.0696					OA2	46.6055					OA2	46.4823					OA2	46.8165					OA2	47.372								AVG	34.3221	33.8727	52.0832	28.5515
	OA3	36.9485	17.2473				OA3	36.3734	17.0115				OA3	38.2176	17.9883				OA3	38.2686	17.8959				OA3	38.4517	18.0679				OA3	38.8727	18.2657							SD	13.6044	12.259	5.7354	10.5312
	OB1	22.683	32.4146	32.7121			OB1	22.429	31.8272	32.1433			OB1	23.807	34.1695	34.3575			OB1	23.3101	33.8991	34.0786			OB1	23.2325	34.1532	34.2528			OB1	23.7439	34.6588	34.7549
	OB2	25.2809	39.5792	42.4129	49.503		OB2	24.8619	38.9226	41.7163	48.9328		OB2	26.5716	41.4928	44.3336	50.7117		OB2	26.4033	41.2845	44.1816	51.0034		OB2	26.6362	41.6329	44.5209	51.462		OB2	26.933	42.1207	45.0022	51.6179											All	Same Bite Values	Mix Bite Values
	OB3	6.58361	24.229	23.2092	58.3325	45.1434	OB3	6.5225	23.7795	22.7891	57.812	44.5461	OB3	6.7421	25.464	24.301	60.1472	46.8513	OB3	6.86485	25.4188	24.3174	59.7968	46.7072	OB3	7.03001	25.7136	24.5766	59.9502	46.9959	OB3	6.93968	25.9858	24.8023	60.56	47.4237									AVG	41.797	43.8077	40.3959
																																													SD	14.3673	10.9975	16.1182
	OA1 Fix	CA1	CA2	CA3	CB1	CB2	OA2 fix	CA1	CA2	CA3	CB1	CB2	OA3 fix	CA1	CA2	CA3	CB1	CB2	OB1 fix	CA1	CA2	CA3	CB1	CB2	OB2 fix	CA1	CA2	CA3	CB1	CB2	OB3 fix	CA1	CA2	CA3	CB1	CB2				O fix	All	CA bite	CB bite	Mix
	CA2	34.2063					CA2	38.2892					CA2	36.9711					CA2	31.0515					CA2	28.0209					CA2	32.2252								AVG	49.2718	44.9369	44.4505	52.3239
	CA3	47.7618	56.4269				CA3	52.7004	62.7695				CA3	50.3442	59.9562				CA3	43.2671	51.2178				CA3	39.5337	46.2314				CA3	44.9489	52.9425							SD	10.8201	10.2142	5.57387	11.3754
	CB1	60.8588	52.6519	39.5503			CB1	68.6357	59.2983	42.927			CB1	65.6137	56.8457	41.4932			CB1	54.9736	47.5927	36.5238			CB1	48.7859	42.4225	33.8386			CB1	56.9309	49.3551	37.3924
	CB2	64.6319	59.5631	58.994	40.5645		CB2	72.4445	66.7949	64.0095	44.0215		CB2	69.2488	63.9954	61.8304	42.2823		CB2	58.8364	54.0762	54.4902	37.5326		CB2	52.4196	48.3426	50.1626	34.1315		CB2	60.5089	55.8682	55.609	37.999
	CB3	59.2602	54.8603	32.1651	49.1927	47.6351	CB3	66.9464	61.9398	35.5153	55.1035	51.0737	CB3	63.6815	59.0922	34.2782	52.1696	49.2125	CB3	53.7375	49.7081	30.4357	44.7522	42.4837	CB3	47.717	44.2322	27.3083	40.5136	40.2916	CB3	55.4349	51.3817	30.2813	46.1574	44.9916
EcD_max_error	CA1 fix	OA1	OA2	OA3	OB1	OB2	CA2 fix	OA1	OA2	OA3	OB1	OB2	CA3 fix	OA1	OA2	OA3	OB1	OB2	CB1 fix	OA1	OA2	OA3	OB1	OB2	CB2 fix	OA1	OA2	OA3	OB1	OB2	CB3 fix	OA1	OA2	OA3	OB1	OB2			EcD_max_error	C fix	All	OA bite	OB bite	Mix
	OA2	24.3014					OA2	23.9296					OA2	25.3066					OA2	25.2397					OA2	25.4212					OA2	25.7229								AVG	19.5182	18.3743	25.9801	17.7456
	OA3	19.1445	10.2257				OA3	18.8465	10.0859				OA3	19.8021	10.665				OA3	19.8285	10.6102				OA3	19.9234	10.7122				OA3	20.1415	10.8295							SD	6.39977	6.16335	3.3051	5.93812
	OB1	15.232	19.3269	20.664			OB1	15.0614	18.9766	20.3047			OB1	15.9868	20.3732	21.7034			OB1	15.6531	20.212	21.5272			OB1	15.601	20.3635	21.6372			OB1	15.9444	20.665	21.9544
	OB2	15.4031	24.2466	24.7944	24.0026		OB2	15.1478	23.8444	24.3871	23.7262		OB2	16.1895	25.4189	25.9172	24.5887		OB2	16.087	25.2913	25.8284	24.7301		OB2	16.2289	25.5047	26.0267	24.9525		OB2	16.4097	25.8036	26.3081	25.0281											All	Same Bite Values	Mix Bite Values
	OB3	4.95966	15.7247	14.483	29.8237	22.4842	OB3	4.91363	15.433	14.2208	29.5576	22.1867	OB3	5.07906	16.5262	15.1643	30.7516	23.3349	OB3	5.17154	16.4969	15.1745	30.5724	23.2631	OB3	5.29596	16.6882	15.3363	30.6508	23.4069	OB3	5.22791	16.8649	15.4771	30.9626	23.62									AVG	23.2418	22.9724	23.3936
																																													SD	7.119	5.24751	8.13865
	OA1 Fix	CA1	CA2	CA3	CB1	CB2	OA2 fix	CA1	CA2	CA3	CB1	CB2	OA3 fix	CA1	CA2	CA3	CB1	CB2	OB1 fix	CA1	CA2	CA3	CB1	CB2	OB2 fix	CA1	CA2	CA3	CB1	CB2	OB3 fix	CA1	CA2	CA3	CB1	CB2				O fix	All	CA bite	CB bite	Mix
	CA2	19.5119					CA2	21.8408					CA2	21.089					CA2	17.7123					CA2	15.9837					CA2	18.3818								AVG	26.9654	21.8038	25.7981	29.075
	CA3	23.6586	23.9661				CA3	26.1049	26.66				CA3	24.9378	25.4651				CA3	21.4321	21.7536				CA3	19.5829	19.6358				CA3	22.2652	22.4862							SD	5.73856	2.98984	3.70969	5.82857
	CB1	32.4923	27.946	28.2006			CB1	36.6444	31.4737	30.6083			CB1	35.031	30.172	29.5859			CB1	29.3502	25.2607	26.0426			CB1	26.0467	22.5166	24.128			CB1	30.3953	26.1961	26.6619
	CB2	26.4048	25.612	42.9971	22.5386		CB2	29.5966	28.7217	46.6526	24.4594		CB2	28.291	27.5179	45.0644	23.4931		CB2	24.0371	23.2526	39.7146	20.854		CB2	21.4156	20.7872	36.5605	18.9643		CB2	24.7204	24.0232	40.53	21.1132
	CB3	30.2036	28.8244	25.3761	28.2603	28.9513	CB3	34.1211	32.5441	28.0191	31.656	31.0412	CB3	32.457	31.0479	27.0431	29.9705	29.91	CB3	27.3888	26.1174	24.0117	25.7093	25.8204	CB3	24.3203	23.2402	21.5444	23.2743	24.4881	CB3	28.2539	26.9967	23.8899	26.5166	27.3447
CASE IV
Daxis AVG (start&end)		CA1:OA1	CA1:OA2	CA1:OA3	CA1:OB1	CA1:OB2	CA1:OB3	CA2:OA1	CA2:OA2	CA2:OA3	CA2:OB1	CA2:OB2	CA2:OB3	CA3:OA1	CA3:OA2	CA3:OA3	CA3:OB1	CA3:OB2	CA3:OB3	CB1:OA1	CB1:OA2	CB1:OA3	CB1:OB1	CB1:OB2	CB1:OB3	CB2:OA1	CB2:OA2	CB2:OA3	CB2:OB1	CB2:OB2	CB2:OB3	CB3:OA1	CB3:OA2	CB3:OA3	CB3:OB1	CB3:OB2	CB3:OB3
	CA1:OA1
	CA1:OA2	3.96183
	CA1:OA3	5.51227	2.15265
	CA1:OB1	9.41184	12.8945	14.6989
	CA1:OB2	4.82152	8.19745	9.94329	4.90295
	CA1:OB3	2.57769	2.18712	3.99388	10.979	6.18999
	CA2:OA1	1.49833	5.22322	6.83852	8.19366	3.82918	3.91408
	CA2:OA2	3.10641	1.33827	3.29232	11.8103	7.21425	2.1107	4.12292
	CA2:OA3	4.45851	1.27031	1.27479	13.6529	8.95633	3.12003	5.72951	2.21707
	CA2:OB1	11.0153	14.4998	16.3181	1.85404	6.66804	12.6514	9.74282	13.3815	15.2451
	CA2:OB2	6.07233	9.52078	11.299	3.42336	1.61894	7.59731	4.93075	8.46757	10.2697	5.12784
	CA2:OB3	1.99422	3.16133	5.06303	9.78446	5.08185	1.38323	2.67875	2.23376	4.09567	11.4237	6.41484
	CA3:OA1	2.07777	5.76465	7.38507	7.71254	3.4333	4.45963	0.600524	4.63933	6.26445	9.24255	4.47899	3.19132
	CA3:OA2	2.9195	1.84708	3.7455	11.365	6.79524	2.35066	3.69952	0.531145	2.61478	12.9261	8.0269	1.90221	4.18894
	CA3:OA3	4.04722	1.03566	1.76037	13.2307	8.54877	2.78363	5.29393	1.89307	0.507425	14.8146	9.84997	3.7299	5.81847	2.24174
	CA3:OB1	11.6717	15.1646	16.9806	2.57269	7.36975	13.3368	10.3844	14.0379	15.9003	0.739453	5.81868	12.1016	9.87494	13.5775	15.4653
	CA3:OB2	6.61234	10.0891	11.8653	2.87487	2.24344	8.1925	5.44029	9.02261	10.8258	4.5418	0.645533	6.99774	4.97236	8.57466	10.4001	5.21921
	CA3:OB3	2.17967	3.62064	5.51105	9.30017	4.61896	1.91042	2.28216	2.64204	4.51899	10.9292	5.92811	0.550105	2.72025	2.25355	4.13686	11.6022	6.50311
	CB1:OA1	1.87958	5.56748	7.19533	7.85303	3.54472	4.255	0.39067	4.4469	6.07866	9.39124	4.60539	2.99121	0.228772	4.00445	5.63731	10.0287	5.10699	2.5382
	CB1:OA2	2.99537	1.6742	3.62016	11.5097	6.93595	2.27956	3.85272	0.346408	2.52059	13.0742	8.17302	2.00133	4.35319	0.203674	2.17279	13.7281	8.72418	2.37619	4.16451
	CB1:OA3	4.18483	1.03977	1.59392	13.3619	8.67546	2.86591	5.44058	1.94053	0.329819	14.9492	9.98102	3.82205	5.97031	2.31716	0.195706	15.6023	10.5343	4.23823	5.78625	2.23354
	CB1:OB1	11.4605	14.9375	16.7589	2.32903	7.13409	13.1005	10.1797	13.8138	15.6816	0.482673	5.58741	11.8678	9.67519	13.3559	15.249	0.277749	4.99499	11.3709	9.82582	13.5049	15.3845
	CB1:OB2	6.44665	9.89441	11.6779	3.04475	2.03177	7.98474	5.28624	8.83165	10.6423	4.72988	0.421218	6.7932	4.82642	8.38692	10.2197	5.41524	0.244652	6.30219	4.95595	8.53436	10.3519	5.18595
	CB1:OB3	2.16687	3.4734	5.38111	9.46056	4.77885	1.73207	2.42325	2.50689	4.40025	11.0931	6.09396	0.358935	2.89508	2.13152	4.02679	11.7686	6.67284	0.210456	2.70409	2.24639	4.12265	11.5356	6.46942
	CB2:OA1	0.793085	4.18303	5.80975	9.07433	4.55563	2.90903	1.07504	3.13551	4.71957	10.654	5.74996	1.80297	1.66106	2.78233	4.30043	11.3089	6.28794	1.73407	1.44492	2.90646	4.43713	11.0954	6.1174	1.75568
	CB2:OA2	3.8527	0.738573	2.74044	12.6509	8.01856	2.24564	5.01264	0.942047	1.83497	14.2362	9.30387	2.96152	5.54487	1.4595	1.60944	14.8984	9.86801	3.4116	5.34754	1.26813	1.60894	14.6706	9.67214	3.25937	3.98927
	CB2:OA3	5.28632	1.69457	0.705185	14.4344	9.71352	3.72859	6.58026	2.81305	0.898672	16.0388	11.0477	4.76555	7.12332	3.28221	1.39296	16.6997	11.6121	5.21529	6.93268	3.14326	1.20926	16.4771	11.4233	5.08007	5.55228	2.17297
	CB2:OB1	9.85666	13.2568	15.0931	0.940854	5.42169	11.3744	8.61782	12.153	14.0339	1.33135	3.90183	10.1577	8.13792	11.7055	13.6111	2.05361	3.35084	9.67091	8.27355	11.8487	13.7406	1.7891	3.51206	9.82947	9.48584	12.9934	14.812
	CB2:OB2	5.18825	8.4699	10.2682	4.4977	0.850396	6.49545	4.12535	7.44332	9.25998	6.22116	1.15482	5.33562	3.713	7.01517	8.85112	6.9209	1.78507	4.86215	3.81816	7.15446	8.97518	6.68117	1.55326	5.01995	4.85174	8.25704	10.0154	4.94736
	CB2:OB3	2.40656	2.38453	4.33979	10.6946	5.97324	0.768011	3.5939	1.66148	3.43354	12.344	7.3353	0.975442	4.13398	1.71502	3.10324	13.0265	7.92545	1.51219	3.92735	1.66459	3.17352	12.7893	7.71647	1.31439	2.58957	2.19863	4.02089	11.0657	6.23656
	CB3:OA1	2.65568	6.31221	7.94504	7.21739	3.11077	5.01173	1.17189	5.16485	6.81442	8.72498	4.03435	3.72622	0.582813	4.70341	6.36456	9.35091	4.51177	3.23617	0.787781	4.87044	6.51774	9.15415	4.37137	3.41793	2.22814	6.07824	7.67603	7.63689	3.31467	4.67689
	CB3:OA2	2.94464	2.35619	4.23624	10.9161	6.40084	2.70095	3.30969	1.03359	3.0754	12.4642	7.59493	1.80044	3.76279	0.51388	2.67625	13.1124	8.13645	1.9527	3.58472	0.694058	2.76862	12.8918	7.95026	1.85817	2.53654	1.95757	3.77925	11.2493	6.59627	2.0443	4.25672
	CB3:OA3	3.63553	0.898627	2.24364	12.7974	8.14053	2.4549	4.85044	1.55329	0.98412	14.3719	9.4247	3.34736	5.3687	1.86253	0.488038	15.0199	9.97084	3.74302	5.18948	1.81283	0.661174	14.8048	9.79188	3.63804	3.86857	1.35916	1.86623	13.1737	8.43457	2.74953	5.91021	2.26855
	CB3:OB1	12.3589	15.8491	17.6681	3.29845	8.09571	14.0398	11.0584	14.7139	16.5809	1.45838	6.5387	12.7974	10.5439	14.2511	16.1437	0.730533	5.93577	12.2959	10.7002	14.4025	16.2816	0.982154	6.13354	12.463	11.9906	15.5775	17.3832	2.76554	7.6408	13.7237	10.0144	13.7828	15.6959
	CB3:OB2	7.18133	10.6817	12.4607	2.29572	2.86048	8.80596	5.97849	9.60125	11.4115	3.92767	1.26243	7.59965	5.49837	9.1494	10.9828	4.59838	0.63074	7.10196	5.63867	9.30016	11.1185	4.37802	0.851926	7.27251	6.85031	10.453	12.2034	2.77207	2.40425	8.53103	5.0205	8.70483	10.5497	5.31287
	CB3:OB3	2.43979	4.09779	5.99202	8.81081	4.18435	2.44018	2.00258	3.06795	4.97648	10.4275	5.44984	1.07297	2.28561	2.65461	4.58522	11.0976	6.01886	0.534582	2.13151	2.784	4.69116	10.8673	5.81928	0.720555	1.86177	3.8666	5.68977	9.17374	4.39645	2.03034	2.76239	2.27407	4.18062	11.7888	6.61206
Daxis	CA1 fix	OA1	OA2	OA3	OB1	OB2	CA2 fix	OA1	OA2	OA3	OB1	OB2	CA3 fix	OA1	OA2	OA3	OB1	OB2	CB1 fix	OA1	OA2	OA3	OB1	OB2	CB2 fix	OA1	OA2	OA3	OB1	OB2	CB3 fix	OA1	OA2	OA3	OB1	OB2			Daxis	C fix	All	OA bite	OB bite	Mix
	OA2	3.96183					OA2	4.12292					OA2	4.18894					OA2	4.16451					OA2	3.98927					OA2	4.25672								AVG	7.05983	4.01554	7.63983	7.88125
	OA3	5.51227	2.15265				OA3	5.72951	2.21707				OA3	5.81847	2.24174				OA3	5.78625	2.23354				OA3	5.55228	2.17297				OA3	5.91021	2.26855							SD	4.01302	1.47757	2.79633	4.45932
	OB1	9.41184	12.8945	14.6989			OB1	9.74282	13.3815	15.2451			OB1	9.87494	13.5775	15.4653			OB1	9.82582	13.5049	15.3845			OB1	9.48584	12.9934	14.812			OB1	10.0144	13.7828	15.6959
	OB2	4.82152	8.19745	9.94329	4.90295		OB2	4.93075	8.46757	10.2697	5.12784		OB2	4.97236	8.57466	10.4001	5.21921		OB2	4.95595	8.53436	10.3519	5.18595		OB2	4.85174	8.25704	10.0154	4.94736		OB2	5.0205	8.70483	10.5497	5.31287											All	Same Bite Values	Mix Bite Values
	OB3	2.57769	2.18712	3.99388	10.979	6.18999	OB3	2.67875	2.23376	4.09567	11.4237	6.41484	OB3	2.72025	2.25355	4.13686	11.6022	6.50311	OB3	2.70409	2.24639	4.12265	11.5356	6.46942	OB3	2.58957	2.19863	4.02089	11.0657	6.23656	OB3	2.76239	2.27407	4.18062	11.7888	6.61206									AVG	4.16197	3.64905	4.54123
																																													SD	4.08841	3.05809	4.68125
	OA1 Fix	CA1	CA2	CA3	CB1	CB2	OA2 fix	CA1	CA2	CA3	CB1	CB2	OA3 fix	CA1	CA2	CA3	CB1	CB2	OB1 fix	CA1	CA2	CA3	CB1	CB2	OB2 fix	CA1	CA2	CA3	CB1	CB2	OB3 fix	CA1	CA2	CA3	CB1	CB2				O fix	All	CA bite	CB bite	Mix
	CA2	1.49833					CA2	1.33827					CA2	1.27479					CA2	1.85404					CA2	1.61894					CA2	1.38323								AVG	1.26411	1.38631	1.47382	1.15348
	CA3	2.07777	0.600524				CA3	1.84708	0.531145				CA3	1.76037	0.507425				CA3	2.57269	0.739453				CA3	2.24344	0.645533				CA3	1.91042	0.550105							SD	0.727829	0.656864	0.64078	0.766145
	CB1	1.87958	0.39067	0.228772			CB1	1.6742	0.346408	0.203674			CB1	1.59392	0.329819	0.195706			CB1	2.32903	0.482673	0.277749			CB1	2.03177	0.421218	0.244652			CB1	1.73207	0.358935	0.210456
	CB2	0.793085	1.07504	1.66106	1.44492		CB2	0.738573	0.942047	1.4595	1.26813		CB2	0.705185	0.898672	1.39296	1.20926		CB2	0.940854	1.33135	2.05361	1.7891		CB2	0.850396	1.15482	1.78507	1.55326		CB2	0.768011	0.975442	1.51219	1.31439
	CB3	2.65568	1.17189	0.582813	0.787781	2.22814	CB3	2.35619	1.03359	0.51388	0.694058	1.95757	CB3	2.24364	0.98412	0.488038	0.661174	1.86623	CB3	3.29845	1.45838	0.730533	0.982154	2.76554	CB3	2.86048	1.26243	0.63074	0.851926	2.40425	CB3	2.44018	1.07297	0.534582	0.720555	2.03034
EcD_rms	CA1 fix	OA1	OA2	OA3	OB1	OB2	CA2 fix	OA1	OA2	OA3	OB1	OB2	CA3 fix	OA1	OA2	OA3	OB1	OB2	CB1 fix	OA1	OA2	OA3	OB1	OB2	CB2 fix	OA1	OA2	OA3	OB1	OB2	CB3 fix	OA1	OA2	OA3	OB1	OB2			EcD_rms	C fix	All	OA bite	OB bite	Mix
	OA2	55.2496					OA2	57.496					OA2	58.4167					OA2	58.076					OA2	55.6322					OA2	59.3619								AVG	54.3962	55.325	69.3999	49.0854
	OA3	64.115	40.9191				OA3	66.6418	42.1435				OA3	67.6765	42.6126				OA3	67.3018	42.4567				OA3	64.5804	41.3052				OA3	68.7435	43.1222							SD	16.1164	10.4579	8.65287	16.4798
	OB1	57.8647	70.0825	66.1828			OB1	59.8996	72.7297	68.6423			OB1	60.7119	73.795	69.6335			OB1	60.4099	73.4005	69.2696			OB1	58.3197	70.6201	66.6919			OB1	61.5696	74.9106	70.6718
	OB2	33.128	54.3761	54.8156	68.6351		OB2	33.8785	56.1679	56.6153	71.7833		OB2	34.1644	56.8783	57.3341	73.0623		OB2	34.0517	56.6109	57.068	72.5967		OB2	33.3356	54.7714	55.2132	69.2568		OB2	34.4952	57.7417	58.1588	74.3735											All	Same Bite Values	Mix Bite Values
	OB3	23.9527	32.0085	36.0183	75.2797	56.4657	OB3	24.8917	32.6912	36.9362	78.3288	58.5168	OB3	25.2774	32.9807	37.3077	79.5527	59.322	OB3	25.1272	32.876	37.1796	79.0966	59.0147	OB3	24.063	32.177	36.2619	75.8742	56.8905	OB3	25.669	33.2811	37.7024	80.8323	60.3159									AVG	49.8074	53.715	47.4591
																																													SD	14.1997	13.7173	14.5072
	OA1 Fix	CA1	CA2	CA3	CB1	CB2	OA2 fix	CA1	CA2	CA3	CB1	CB2	OA3 fix	CA1	CA2	CA3	CB1	CB2	OB1 fix	CA1	CA2	CA3	CB1	CB2	OB2 fix	CA1	CA2	CA3	CB1	CB2	OB3 fix	CA1	CA2	CA3	CB1	CB2				O fix	All	CA bite	CB bite	Mix
	CA2	50.7693					CA2	45.3459					CA2	43.1947					CA2	62.8222					CA2	54.856					CA2	46.8694								AVG	45.2187	45.8405	43.5102	45.5809
	CA3	49.5228	37.8781				CA3	44.0243	33.502				CA3	41.9577	32.0059				CA3	61.3188	46.6411				CA3	53.4714	40.717				CA3	45.534	34.6979							SD	10.1589	8.71165	6.725	11.5411
	CB1	52.7523	50.9505	24.8831			CB1	46.9881	45.1779	22.1533			CB1	44.735	43.0144	21.2867			CB1	65.3668	62.9495	30.2103			CB1	57.0239	54.9346	26.6104			CB1	48.6122	46.8117	22.8909
	CB2	48.3362	38.0854	38.3852	41.2643		CB2	45.0139	33.374	33.7273	36.2155		CB2	42.9789	31.8373	32.1897	34.5344		CB2	57.3423	47.1657	47.4564	51.0936		CB2	51.8291	40.9118	41.2508	44.3583		CB2	46.808	34.5571	34.9449	37.5366
	CB3	51.5089	49.1044	58.2197	47.1586	43.2053	CB3	45.7	43.3094	51.3337	41.5481	37.9589	CB3	43.5171	41.2366	48.7522	39.5796	36.1877	CB3	63.9759	61.1089	72.9761	58.7943	53.626	CB3	55.4812	52.8983	63.0074	50.9985	46.6204	CB3	47.3292	44.9597	53.4017	43.1343	39.3699
EcD_max_error	CA1 fix	OA1	OA2	OA3	OB1	OB2	CA2 fix	OA1	OA2	OA3	OB1	OB2	CA3 fix	OA1	OA2	OA3	OB1	OB2	CB1 fix	OA1	OA2	OA3	OB1	OB2	CB2 fix	OA1	OA2	OA3	OB1	OB2	CB3 fix	OA1	OA2	OA3	OB1	OB2			EcD_max_error	C fix	All	OA bite	OB bite	Mix
	OA2	28.0274					OA2	29.167					OA2	29.6341					OA2	29.4612					OA2	28.2215					OA2	30.1136								AVG	29.6248	29.422	33.1077	28.5315
	OA3	31.3914	25.8559				OA3	32.6286	26.6296				OA3	33.1352	26.9259				OA3	32.9517	26.8275				OA3	31.6193	26.0999				OA3	33.6576	27.2479							SD	4.63908	2.61659	5.6606	4.27943
	OB1	31.8141	32.3276	31.6413			OB1	32.9329	33.5486	32.8172			OB1	33.3795	34.04	33.2911			OB1	33.2135	33.8581	33.1171			OB1	32.0643	32.5755	31.8847			OB1	33.851	34.5546	33.7875
	OB2	26.0232	28.9125	28.449	38.4281		OB2	26.6127	29.8653	29.383	40.1907		OB2	26.8373	30.243	29.756	40.9068		OB2	26.7487	30.1008	29.6179	40.6461		OB2	26.1863	29.1227	28.6553	38.7761		OB2	27.0972	30.7021	30.1841	41.6409											All	Same Bite Values	Mix Bite Values
	OB3	19.3058	23.8257	26.9272	31.1692	25.964	OB3	20.0627	24.3338	27.6134	32.4316	26.9072	OB3	20.3736	24.5493	27.8912	32.9384	27.2774	OB3	20.2525	24.4714	27.7954	32.7495	27.1361	OB3	19.3948	23.9511	27.1093	31.4153	26.1594	OB3	20.6892	24.773	28.1862	33.4682	27.7344									AVG	26.8283	27.6632	26.409
																																													SD	5.41114	5.96531	5.28921
	OA1 Fix	CA1	CA2	CA3	CB1	CB2	OA2 fix	CA1	CA2	CA3	CB1	CB2	OA3 fix	CA1	CA2	CA3	CB1	CB2	OB1 fix	CA1	CA2	CA3	CB1	CB2	OB2 fix	CA1	CA2	CA3	CB1	CB2	OB3 fix	CA1	CA2	CA3	CB1	CB2				O fix	All	CA bite	CB bite	Mix
	CA2	27.5804					CA2	24.6341					CA2	23.4655					CA2	34.1281					CA2	29.8005					CA2	25.4617								AVG	24.0318	24.4977	23.2374	24.1413
	CA3	25.6658	20.5942				CA3	22.8161	18.2149				CA3	21.7451	17.4015				CA3	31.7793	25.3586				CA3	27.7122	22.1377				CA3	23.5986	18.8651							SD	4.64243	4.54659	3.6561	4.99731
	CB1	26.4443	22.6144	17.493			CB1	23.5548	20.0522	15.5739			CB1	22.4253	19.0919	14.9646			CB1	32.7679	27.9401	21.238			CB1	28.5856	24.3827	18.7072			CB1	24.3689	20.7773	16.0924
	CB2	30.342	21.6538	21.2527	21.885		CB2	28.2565	18.9751	18.6738	19.2073		CB2	26.9791	18.1014	17.8225	18.3157		CB2	35.9954	26.8166	26.2752	27.098		CB2	32.5346	23.2608	22.8393	23.5259		CB2	29.3827	19.6478	19.3479	19.908
	CB3	26.1491	24.3061	28.0383	25.3966	23.016	CB3	23.2002	21.4376	24.7221	22.3752	20.2211	CB3	22.092	20.4116	23.4788	21.315	19.2776	CB3	32.4781	30.2481	35.145	31.6628	28.5672	CB3	28.1657	26.184	30.344	27.4645	24.8352	CB3	24.0272	22.2545	25.718	23.2294	20.9728

## Sheet: d_axis Modjaw
CASE I						Modjaw-1	Modjaw-2	Modjaw-3	Modjaw-4	Modjaw-5										Modjaw-1	Modjaw-2	Modjaw-3	Modjaw-4	Modjaw-5
		Start				-105.941	-105.889	-105.932	-105.811	-105.905						End				103.96	103.982	103.921	103.996	103.989				AVG by axis										EXCLUSION		AVG by axis
						60.0754	60.5894	56.206	61.1351	62.1889										59.311	59.827	56.1985	60.0673	60.8501
						31.5514	30.1362	32.1555	28.7114	30.49										36.2228	35.7658	37.8591	35.9063	35.6646					Modjaw-1	Modjaw-2	Modjaw-3	Modjaw-4	Modjaw-5								Modjaw-1	Modjaw-2	Modjaw-3	Modjaw-4	Modjaw-5
	1	Modjaw-1	-105.941	60.0754	31.5514										1	Modjaw-1	103.96	59.311	36.2228								1	Modjaw-1												Modjaw-1
	1	Modjaw-2	-105.889	60.5894	30.1362	1.50655									1	Modjaw-2	103.982	59.827	35.7658	0.68963							1	Modjaw-2	1.09809											Modjaw-2	1.09809
	1	Modjaw-3	-105.932	56.206	32.1555	3.91628	4.82635								1	Modjaw-3	103.921	56.1985	37.8591	3.51663	4.18947						1	Modjaw-3	3.71645	4.50791										Modjaw-3	3.71645	4.50791
	1	Modjaw-4	-105.811	61.1351	28.7114	3.03405	1.52772	6.01436							1	Modjaw-4	103.996	60.0673	35.9063	0.820645	0.278712	4.33436					1	Modjaw-4	1.92735	0.903216	5.17436				AVG	SD				Modjaw-4	1.92735	0.903216	5.17436				AVG	SD
	1	Modjaw-5	-105.905	62.1889	30.49	2.36532	1.63824	6.21045	2.06948						1	Modjaw-5	103.989	60.8501	35.6646	1.63745	1.02812	5.14372	0.819295				1	Modjaw-5	2.00139	1.33318	5.67708	1.44439			2.77834	1.812				Modjaw-5	2.00139	1.33318	5.67708	2.477			1.62337	0.60708
CASE II						Modjaw-1	Modjaw-2	Modjaw-3	Modjaw-4	Modjaw-5										Modjaw-1	Modjaw-2	Modjaw-3	Modjaw-4	Modjaw-5
		Start				-106.195	-106.131	-106.162	-106.19	-106.225						End				112.264	112.339	112.314	112.289	112.248				AVG by axis
						61.7502	64.8958	63.9888	63.2052	61.6334										56.799	59.2786	58.6139	58.3161	57.6519
						28.1623	29.201	28.6091	29.7321	29.0848										29.5108	29.9072	28.8375	29.4201	28.6781					Modjaw-1	Modjaw-2	Modjaw-3	Modjaw-4	Modjaw-5
	2	Modjaw-1	-106.195	61.7502	28.1623										2	Modjaw-1	112.264	56.799	29.5108								2	Modjaw-1
	2	Modjaw-2	-106.131	64.8958	29.201	3.31328									2	Modjaw-2	112.339	59.2786	29.9072	2.51221							2	Modjaw-2	2.91274
	2	Modjaw-3	-106.162	63.9888	28.6091	2.28299	1.08349								2	Modjaw-3	112.314	58.6139	28.8375	1.93641	1.25965						2	Modjaw-3	2.1097	1.17157
	2	Modjaw-4	-106.19	63.2052	29.7321	2.1404	1.77304	1.36965							2	Modjaw-4	112.289	58.3161	29.4201	1.52001	1.07989	0.654777					2	Modjaw-4	1.83021	1.42647	1.01221				AVG	SD
	2	Modjaw-5	-106.225	61.6334	29.0848	0.930349	3.26582	2.40378	1.70023						2	Modjaw-5	112.248	57.6519	28.6781	1.19209	2.04086	0.977348	0.996698				2	Modjaw-5	1.06122	2.65334	1.69056	1.34846			1.72165	0.659843
CASE III						Modjaw-1	Modjaw-2	Modjaw-3	Modjaw-4	Modjaw-5										Modjaw-1	Modjaw-2	Modjaw-3	Modjaw-4	Modjaw-5
		Start				-102.705	-102.265	-102.553	-102.448	-102.619						End				108.357	108.807	108.165	108.369	108.271				AVG by axis												AVG by axis
						67.1059	73.1497	67.0125	67.9681	67.2134										54.1552	60.3872	50.1149	52.2115	52.0871
						33.5216	30.2595	31.6973	34.3852	31.9867										38.4144	34.8289	38.7618	37.4495	38.6942					Modjaw-1	Modjaw-2	Modjaw-3	Modjaw-4	Modjaw-5								Modjaw-1	Modjaw-2	Modjaw-3	Modjaw-4	Modjaw-5
	3	Modjaw-1	-102.705	67.1059	33.5216										3	Modjaw-1	108.357	54.1552	38.4144								3	Modjaw-1												Modjaw-1
	3	Modjaw-2	-102.265	73.1497	30.2595	6.88204									3	Modjaw-2	108.807	60.3872	34.8289	7.2039							3	Modjaw-2	7.04297											Modjaw-2	7.04297
	3	Modjaw-3	-102.553	67.0125	31.6973	1.833	6.30995								3	Modjaw-3	108.165	50.1149	38.7618	4.05975	11.0182						3	Modjaw-3	2.94638	8.66406										Modjaw-3	2.94638	8.66406
	3	Modjaw-4	-102.448	67.9681	34.3852	1.24709	6.626	2.85465							3	Modjaw-4	108.369	52.2115	37.4495	2.17006	8.5966	2.48183					3	Modjaw-4	1.70858	7.6113	2.66824				AVG	SD				Modjaw-4	1.70858	7.6113	2.66824				AVG	SD
	3	Modjaw-5	-102.619	67.2134	31.9867	1.54106	6.19259	0.358426	2.52024						3	Modjaw-5	108.271	52.0871	38.6942	2.08871	9.17167	1.9762	1.25473				3	Modjaw-5	1.81489	7.68213	1.16731	1.88749			4.31933	3.01825				Modjaw-5	1.81489	7.68213	1.16731	1.88749			2.03215	0.657448
CASE IV						Modjaw-1	Modjaw-2	Modjaw-3	Modjaw-4	Modjaw-5										Modjaw-1	Modjaw-2	Modjaw-3	Modjaw-4	Modjaw-5
		Start				-97.8504	-97.8003	-97.8399	-97.8977	-97.9236						End				93.9283	94.0167	93.8587	94.0107	93.7088				AVG by axis
						54.9843	55.5036	56.1348	55.8098	56.3692										64.7221	64.6205	65.8062	64.3568	66.7162
						33.7448	34.9202	35.3743	32.6816	34.5706										22.6198	23.7176	22.8894	22.5935	21.8612					Modjaw-1	Modjaw-2	Modjaw-3	Modjaw-4	Modjaw-5
	4	Modjaw-1	-97.8504	54.9843	33.7448										3	Modjaw-1	93.9283	64.7221	22.6198								4	Modjaw-1
	4	Modjaw-2	-97.8003	55.5036	34.9202	1.28598									3	Modjaw-2	94.0167	64.6205	23.7176	1.10603							4	Modjaw-2	1.19601
	4	Modjaw-3	-97.8399	56.1348	35.3743	1.99475	0.778581								3	Modjaw-3	93.8587	65.8062	22.8894	1.11929	1.45491						4	Modjaw-3	1.55702	1.11675
	4	Modjaw-4	-97.8977	55.8098	32.6816	1.34688	2.26154	2.71286							3	Modjaw-4	94.0107	64.3568	22.5935	0.375401	1.15463	1.48708					4	Modjaw-4	0.86114	1.70809	2.09997				AVG	SD
	4	Modjaw-5	-97.9236	56.3692	34.5706	1.61408	0.94164	0.841358	1.97026						3	Modjaw-5	93.7088	66.7162	21.8612	2.14478	2.81655	1.38122	2.48881				4	Modjaw-5	1.87943	1.8791	1.11129	2.22953			1.56383	0.46954
																																			ALL												ALL after exclusion
																																			AVG	SD											AVG	SD
																																			2.59579	2.06169											1.71212	0.589949
