# Supplementary material for: Status report on novel intraoral scanner-based registration method of axes of rotation of the mandible: Proof of potential applicability and technological glass ceiling of in-house development
Source: PLoS One. 2026 Feb 23;21(2):e0342893. doi: 10.1371/journal.pone.0342893 (PMC12928589; doi:10.1371/journal.pone.0342893)
Supplement: S3 Table — Derived parameters start at Row No. 4323. (XLSX) [file pone.0342893.s003.xlsx]

## Sheet: result_lm_setup_1
	Num_of_point_modifier	Base	case	Direction and Deg	angle_calc_deg	exec_time	rms	max_error	rms_starting	max_error_starting	angle_between_axis	angle_orig_deg	Daxis_AVG_start&end	AEcFE_rms	AEcFE_max_error			Daxis_AVG_start&end	Daxis_start	Daxis_end	calc_axis_start_x	calc_axis_start_y	calc_axis_start_z	calc_axis_end_x	calc_axis_end_y	calc_axis_end_z			orig_axis_start_x	orig_axis_start_y	orig_axis_start_z	orig_axis_end_x	orig_axis_end_y	orig_axis_end_z
0	1	1:CA1	(CA1:OA1):(CA1:OA2):	-3	-3.19737	0.0814571	0.0531319	0.111351	4.04406	5.04056	0.386676	-3	4.89512	92.1315	43.9612			4.89512	5.36996	4.42029	-98.3615	59.8326	39.1907	101.424	52.0598	34.1515			-97.7626	64.7516	41.2599	101.978	55.6884	36.6142
1	1	1:CA1	(CA1:OA1):(CA1:OA3):	-3	-3.20664	0.051394	0.0579175	0.106331	4.04406	5.04056	0.479793	-3	5.12964	88.568	48.242			5.12964	4.7206	5.53868	-97.7084	60.3532	39.5467	101.987	51.3063	33.227			-97.7626	64.7516	41.2599	101.978	55.6884	36.6142
2	1	1:CA1	(CA1:OA1):(CA1:OB1):	-3	-3.0777	0.123859	0.0298581	0.0680547	4.04406	5.04056	1.23074	-3	3.03793	101.746	44.6395			3.03793	4.42893	1.64693	-99.5394	61.3205	39.0952	100.374	56.0376	36.4832			-97.7626	64.7516	41.2599	101.978	55.6884	36.6142
3	1	1:CA1	(CA1:OA1):(CA1:OB2):	-3	-3.02989	0.0367565	0.0359707	0.0569004	4.04406	5.04056	1.30807	-3	2.94876	81.9767	51.8231			2.94876	3.50231	2.39521	-99.6031	62.3197	39.5381	100.318	57.406	36.7892			-97.7626	64.7516	41.2599	101.978	55.6884	36.6142
4	1	1:CA1	(CA1:OA1):(CA1:OB3):	-3	-3.19616	0.0588393	0.0571215	0.0963574	4.04406	5.04056	0.595572	-3	4.93155	86.3344	51.1798			4.93155	5.73573	4.12738	-98.6812	59.8373	38.4485	101.141	52.8504	33.7366			-97.7626	64.7516	41.2599	101.978	55.6884	36.6142
5	1	1:CA1	(CA1:OA1):(CA1:OA2):	-2	-2.13151	0.082644	0.0359387	0.0752824	2.69621	3.36059	0.386676	-2	4.89465	136.194	65.0172			4.89465	5.36953	4.41977	-98.355	59.8324	39.1906	101.43	52.0596	34.1514			-97.7626	64.7516	41.2599	101.978	55.6884	36.6142
6	1	1:CA1	(CA1:OA1):(CA1:OA3):	-2	-2.13774	0.053973	0.0387424	0.0715338	2.69621	3.36059	0.479793	-2	5.13024	132.419	71.7177			5.13024	4.72124	5.53924	-97.6988	60.3527	39.5464	101.997	51.3059	33.2267			-97.7626	64.7516	41.2599	101.978	55.6884	36.6142
7	1	1:CA1	(CA1:OA1):(CA1:OB1):	-2	-2.05184	0.151277	0.0197849	0.0455235	2.69621	3.36059	1.23074	-2	3.03729	153.515	66.719			3.03729	4.42857	1.646	-99.5384	61.3205	39.0952	100.375	56.0375	36.4832			-97.7626	64.7516	41.2599	101.978	55.6884	36.6142
8	1	1:CA1	(CA1:OA1):(CA1:OB2):	-2	-2.02004	0.035192	0.0239642	0.0379461	2.69621	3.36059	1.30807	-2	2.94696	122.973	77.6615			2.94696	3.50082	2.39309	-99.6001	62.3197	39.538	100.321	57.4059	36.7892			-97.7626	64.7516	41.2599	101.978	55.6884	36.6142
9	1	1:CA1	(CA1:OA1):(CA1:OB3):	-2	-2.13089	0.0652831	0.0375669	0.0648008	2.69621	3.36059	0.595572	-2	4.93053	131.247	76.0875			4.93053	5.73486	4.1262	-98.6739	59.837	38.4483	101.148	52.8501	33.7365			-97.7626	64.7516	41.2599	101.978	55.6884	36.6142
10	1	1:CA1	(CA1:OA1):(CA1:OA2):	-1	-1.06571	0.0687587	0.0182566	0.0381728	1.34816	1.68036	0.386676	-1	4.89418	268.077	128.211			4.89418	5.3691	4.41926	-98.3483	59.8321	39.1904	101.437	52.0593	34.1512			-97.7626	64.7516	41.2599	101.978	55.6884	36.6142
11	1	1:CA1	(CA1:OA1):(CA1:OA3):	-1	-1.06885	0.077451	0.0194693	0.0361325	1.34816	1.68036	0.479793	-1	5.13085	263.535	142.001			5.13085	4.72189	5.5398	-97.6892	60.3523	39.5461	102.006	51.3054	33.2264			-97.7626	64.7516	41.2599	101.978	55.6884	36.6142
12	1	1:CA1	(CA1:OA1):(CA1:OB1):	-1	-1.02594	0.0862253	0.00984747	0.0228457	1.34816	1.68036	1.23074	-1	3.03631	308.333	132.905			3.03631	4.42803	1.64458	-99.537	61.3205	39.0952	100.376	56.0375	36.4832			-97.7626	64.7516	41.2599	101.978	55.6884	36.6142
13	1	1:CA1	(CA1:OA1):(CA1:OB2):	-1	-1.01007	0.0357244	0.0119802	0.0189828	1.34816	1.68036	1.30807	-1	2.94484	245.809	155.132			2.94484	3.49907	2.39061	-99.5966	62.3196	39.538	100.324	57.4058	36.7891			-97.7626	64.7516	41.2599	101.978	55.6884	36.6142
14	1	1:CA1	(CA1:OA1):(CA1:OB3):	-1	-1.0655	0.0734239	0.0185543	0.0326972	1.34816	1.68036	0.595572	-1	4.92949	265.679	150.762			4.92949	5.73399	4.125	-98.6664	59.8368	38.4481	101.156	52.8499	33.7363			-97.7626	64.7516	41.2599	101.978	55.6884	36.6142
15	1	1:CA1	(CA1:OA1):(CA1:OA2):	1	1.06559	0.0817659	0.0189107	0.0392568	1.34816	1.68036	0.386676	1	4.89324	258.755	124.647			4.89324	5.36825	4.41824	-98.3347	59.8316	39.19	101.451	52.0588	34.1508			-97.7626	64.7516	41.2599	101.978	55.6884	36.6142
16	1	1:CA1	(CA1:OA1):(CA1:OA3):	1	1.06879	0.0880198	0.0197615	0.0369178	1.34816	1.68036	0.479793	1	5.1321	259.702	139.014			5.1321	4.72323	5.54097	-97.6704	60.3515	39.5455	102.025	51.3046	33.2258			-97.7626	64.7516	41.2599	101.978	55.6884	36.6142
17	1	1:CA1	(CA1:OA1):(CA1:OB1):	1	1.02597	0.101347	0.00980408	0.0230339	1.34816	1.68036	1.23074	1	3.03334	309.396	131.69			3.03334	4.42639	1.64029	-99.5326	61.3203	39.0951	100.381	56.0374	36.4832			-97.7626	64.7516	41.2599	101.978	55.6884	36.6142
18	1	1:CA1	(CA1:OA1):(CA1:OB2):	1	1.01017	0.0513513	0.0119951	0.0190123	1.34816	1.68036	1.30807	1	2.93966	245.071	154.619			2.93966	3.49479	2.38453	-99.588	62.3194	39.5379	100.333	57.4056	36.789			-97.7626	64.7516	41.2599	101.978	55.6884	36.6142
19	1	1:CA1	(CA1:OA1):(CA1:OB3):	1	1.06558	0.064841	0.0181846	0.033336	1.34816	1.68036	0.595572	1	4.92737	270.964	147.809			4.92737	5.73219	4.12255	-98.6508	59.8362	38.4477	101.172	52.8493	33.7359			-97.7626	64.7516	41.2599	101.978	55.6884	36.6142
20	1	1:CA1	(CA1:OA1):(CA1:OA2):	2	2.13104	0.0588965	0.0385491	0.0796401	2.69621	3.36059	0.386676	2	4.89278	126.923	61.4362			4.89278	5.36783	4.41773	-98.3277	59.8313	39.1899	101.458	52.0585	34.1507			-97.7626	64.7516	41.2599	101.978	55.6884	36.6142
21	1	1:CA1	(CA1:OA1):(CA1:OA3):	2	2.13748	0.153732	0.0399081	0.0747683	2.69621	3.36059	0.479793	2	5.13274	128.614	68.6486			5.13274	4.72392	5.54156	-97.6612	60.351	39.5452	102.034	51.3042	33.2255			-97.7626	64.7516	41.2599	101.978	55.6884	36.6142
22	1	1:CA1	(CA1:OA1):(CA1:OB1):	2	2.05196	0.164207	0.0196118	0.0462763	2.69621	3.36059	1.23074	2	3.03136	154.568	65.5056			3.03136	4.42529	1.63742	-99.5296	61.3203	39.0951	100.384	56.0373	36.4831			-97.7626	64.7516	41.2599	101.978	55.6884	36.6142
23	1	1:CA1	(CA1:OA1):(CA1:OB2):	2	2.02045	0.0351906	0.0240239	0.0380644	2.69621	3.36059	1.30807	2	2.93661	122.237	77.1483			2.93661	3.49227	2.38094	-99.583	62.3192	39.5378	100.338	57.4055	36.7889			-97.7626	64.7516	41.2599	101.978	55.6884	36.6142
24	1	1:CA1	(CA1:OA1):(CA1:OB3):	2	2.13123	0.0680683	0.0360921	0.067353	2.69621	3.36059	0.595572	2	4.92629	136.492	73.1413			4.92629	5.73128	4.1213	-98.6427	59.836	38.4476	101.18	52.8491	33.7357			-97.7626	64.7516	41.2599	101.978	55.6884	36.6142
25	1	1:CA1	(CA1:OA1):(CA1:OA2):	3	3.19633	0.0649424	0.0589825	0.121304	4.04406	5.04056	0.386676	3	4.89232	82.9452	40.3311			4.89232	5.36741	4.41723	-98.3206	59.8311	39.1897	101.465	52.0582	34.1505			-97.7626	64.7516	41.2599	101.978	55.6884	36.6142
26	1	1:CA1	(CA1:OA1):(CA1:OA3):	3	3.20606	0.070812	0.0605287	0.113718	4.04406	5.04056	0.479793	3	5.13339	84.8092	45.1414			5.13339	4.72461	5.54217	-97.6521	60.3506	39.545	102.043	51.3037	33.2252			-97.7626	64.7516	41.2599	101.978	55.6884	36.6142
27	1	1:CA1	(CA1:OA1):(CA1:OB1):	3	3.07797	0.11762	0.0294703	0.0697462	4.04406	5.04056	1.23074	3	3.02904	102.783	43.4294			3.02904	4.42402	1.63406	-99.5262	61.3202	39.095	100.387	56.0372	36.4831			-97.7626	64.7516	41.2599	101.978	55.6884	36.6142
28	1	1:CA1	(CA1:OA1):(CA1:OB2):	3	3.03082	0.0407767	0.0361049	0.0571663	4.04406	5.04056	1.30807	3	2.93324	81.2423	51.3107			2.93324	3.48949	2.37699	-99.5774	62.3191	39.5377	100.343	57.4053	36.7888			-97.7626	64.7516	41.2599	101.978	55.6884	36.6142
29	1	1:CA1	(CA1:OA1):(CA1:OB3):	3	3.19691	0.130901	0.0538183	0.102114	4.04406	5.04056	0.595572	3	4.9252	91.5153	48.2322			4.9252	5.73036	4.12004	-98.6344	59.8357	38.4474	101.188	52.8488	33.7355			-97.7626	64.7516	41.2599	101.978	55.6884	36.6142
30	1	1:CA1	(CA1:OA2):(CA1:OA1):	-3	-2.81436	0.0668101	0.049977	0.104502	3.79455	4.78609	0.386676	-3	4.89495	97.9441	46.8408			4.89495	5.36978	4.42012	-97.7438	64.7508	41.2595	101.997	55.6876	36.6138			-98.3415	59.8319	39.1902	101.444	52.059	34.151
31	1	1:CA1	(CA1:OA2):(CA1:OA3):	-3	-3.00873	0.0347977	0.0159317	0.0216041	3.79455	4.78609	0.518141	-3	1.11385	69.914	51.5572			1.11385	0.90824	1.31945	-97.6877	60.3522	39.5461	102.008	51.3054	33.2263			-98.3415	59.8319	39.1902	101.444	52.059	34.151
32	1	1:CA1	(CA1:OA2):(CA1:OB1):	-3	-2.88739	0.0346601	0.0431149	0.083108	3.79455	4.78609	0.996831	-3	3.3153	76.8945	39.8914			3.3153	1.90109	4.7295	-99.5207	61.32	39.0949	100.392	56.0371	36.483			-98.3415	59.8319	39.1902	101.444	52.059	34.151
33	1	1:CA1	(CA1:OA2):(CA1:OB2):	-3	-2.84245	0.035938	0.0577619	0.114673	3.79455	4.78609	1.05019	-3	4.43292	76.7447	38.6571			4.43292	2.80211	6.06374	-99.5841	62.3193	39.5378	100.337	57.4055	36.7889			-98.3415	59.8319	39.1902	101.444	52.059	34.151
34	1	1:CA1	(CA1:OA2):(CA1:OB3):	-3	-2.9988	0.0366609	0.0370398	0.0390784	3.79455	4.78609	0.244136	-3	0.872334	23.5513	22.3227			0.872334	0.808129	0.936538	-98.6611	59.8366	38.448	101.161	52.8497	33.7362			-98.3415	59.8319	39.1902	101.444	52.059	34.151
35	1	1:CA1	(CA1:OA2):(CA1:OA1):	-2	-1.87629	0.0901105	0.0337824	0.0705923	2.52986	3.19093	0.386676	-2	4.89453	144.884	69.3353			4.89453	5.36941	4.41966	-97.7499	64.751	41.2596	101.991	55.6879	36.6139			-98.3415	59.8319	39.1902	101.444	52.059	34.151
36	1	1:CA1	(CA1:OA2):(CA1:OA3):	-2	-2.00587	0.0347683	0.0104833	0.0143408	2.52986	3.19093	0.518141	-2	1.11549	106.406	77.7845			1.11549	0.910173	1.3208	-97.6849	60.3521	39.546	102.01	51.3052	33.2262			-98.3415	59.8319	39.1902	101.444	52.059	34.151
37	1	1:CA1	(CA1:OA2):(CA1:OB1):	-2	-1.92502	0.0724058	0.0290789	0.0558807	2.52986	3.19093	0.996831	-2	3.31759	114.089	59.3692			3.31759	1.90439	4.73079	-99.5259	61.3202	39.095	100.387	56.0372	36.4831			-98.3415	59.8319	39.1902	101.444	52.059	34.151
38	1	1:CA1	(CA1:OA2):(CA1:OB2):	-2	-1.89511	0.0682058	0.0392152	0.0773452	2.52986	3.19093	1.05019	-2	4.43402	113.069	57.3277			4.43402	2.80362	6.06442	-99.5873	62.3193	39.5379	100.333	57.4056	36.789			-98.3415	59.8319	39.1902	101.444	52.059	34.151
39	1	1:CA1	(CA1:OA2):(CA1:OB3):	-2	-1.99937	0.0698624	0.024708	0.0260683	2.52986	3.19093	0.244136	-2	0.872081	35.2955	33.4537			0.872081	0.807857	0.936305	-98.6604	59.8366	38.448	101.162	52.8497	33.7362			-98.3415	59.8319	39.1902	101.444	52.059	34.151
40	1	1:CA1	(CA1:OA2):(CA1:OA1):	-1	-0.938177	0.136072	0.017147	0.0357662	1.26498	1.59552	0.386676	-1	4.89412	285.422	136.836			4.89412	5.36904	4.4192	-97.7562	64.7513	41.2598	101.984	55.6882	36.6141			-98.3415	59.8319	39.1902	101.444	52.059	34.151
41	1	1:CA1	(CA1:OA2):(CA1:OA3):	-1	-1.00295	0.0494795	0.00517343	0.00714036	1.26498	1.59552	0.518141	-1	1.11702	215.915	156.438			1.11702	0.91198	1.32207	-97.6822	60.352	39.5459	102.013	51.3051	33.2261			-98.3415	59.8319	39.1902	101.444	52.059	34.151
42	1	1:CA1	(CA1:OA2):(CA1:OB1):	-1	-0.962562	0.0502052	0.0147185	0.0281824	1.26498	1.59552	0.996831	-1	3.31973	225.548	117.794			3.31973	1.90745	4.732	-99.5306	61.3203	39.0951	100.383	56.0373	36.4831			-98.3415	59.8319	39.1902	101.444	52.059	34.151
43	1	1:CA1	(CA1:OA2):(CA1:OB2):	-1	-0.947634	0.0413072	0.0199726	0.0391225	1.26498	1.59552	1.05019	-1	4.43499	222.053	113.361			4.43499	2.80495	6.06502	-99.5901	62.3194	39.5379	100.331	57.4056	36.789			-98.3415	59.8319	39.1902	101.444	52.059	34.151
44	1	1:CA1	(CA1:OA2):(CA1:OB3):	-1	-0.999767	0.0447099	0.0123604	0.013041	1.26498	1.59552	0.244136	-1	0.871798	70.5316	66.8504			0.871798	0.807552	0.936043	-98.6596	59.8365	38.448	101.163	52.8496	33.7361			-98.3415	59.8319	39.1902	101.444	52.059	34.151
45	1	1:CA1	(CA1:OA2):(CA1:OA1):	1	0.938255	0.0807865	0.0177245	0.0367202	1.26498	1.59552	0.386676	1	4.8933	276.075	133.259			4.8933	5.36831	4.41829	-97.769	64.7519	41.2601	101.971	55.6887	36.6144			-98.3415	59.8319	39.1902	101.444	52.059	34.151
46	1	1:CA1	(CA1:OA2):(CA1:OA3):	1	1.003	0.0350041	0.00503918	0.00708334	1.26498	1.59552	0.518141	1	1.11977	222.213	158.085			1.11977	0.915213	1.32433	-97.6775	60.3518	39.5458	102.018	51.3049	33.226			-98.3415	59.8319	39.1902	101.444	52.059	34.151
47	1	1:CA1	(CA1:OA2):(CA1:OB1):	1	0.962675	0.0362685	0.0151082	0.0286786	1.26498	1.59552	0.996831	1	3.32351	219.981	115.888			3.32351	1.91289	4.73414	-99.5391	61.3205	39.0952	100.374	56.0375	36.4832			-98.3415	59.8319	39.1902	101.444	52.059	34.151
48	1	1:CA1	(CA1:OA2):(CA1:OB2):	1	0.947803	0.0606391	0.0207338	0.0400263	1.26498	1.59552	1.05019	1	4.43652	213.975	110.84			4.43652	2.80707	6.06597	-99.5946	62.3195	39.538	100.326	57.4058	36.7891			-98.3415	59.8319	39.1902	101.444	52.059	34.151
49	1	1:CA1	(CA1:OA2):(CA1:OB3):	1	0.999933	0.0418079	0.01237	0.0130513	1.26498	1.59552	0.244136	1	0.871139	70.4234	66.7475			0.871139	0.806842	0.935435	-98.6577	59.8365	38.4479	101.165	52.8496	33.7361			-98.3415	59.8319	39.1902	101.444	52.059	34.151
50	1	1:CA1	(CA1:OA2):(CA1:OA1):	2	1.8766	0.0630727	0.036088	0.0744693	2.52986	3.19093	0.386676	2	4.89289	135.582	65.7035			4.89289	5.36794	4.41785	-97.7756	64.7522	41.2602	101.965	55.689	36.6145			-98.3415	59.8319	39.1902	101.444	52.059	34.151
51	1	1:CA1	(CA1:OA2):(CA1:OA3):	2	2.00604	0.0486584	0.00994658	0.0141134	2.52986	3.19093	0.518141	2	1.12098	112.7	79.4265			1.12098	0.916635	1.32532	-97.6755	60.3517	39.5457	102.02	51.3048	33.2259			-98.3415	59.8319	39.1902	101.444	52.059	34.151
52	1	1:CA1	(CA1:OA2):(CA1:OB1):	2	1.92547	0.059797	0.0306359	0.0578649	2.52986	3.19093	0.996831	2	3.32516	108.538	57.4643			3.32516	1.91525	4.73507	-99.5427	61.3206	39.0952	100.37	56.0376	36.4833			-98.3415	59.8319	39.1902	101.444	52.059	34.151
53	1	1:CA1	(CA1:OA2):(CA1:OB2):	2	1.89579	0.042995	0.0422573	0.0809593	2.52986	3.19093	1.05019	2	4.43709	105.002	54.8063			4.43709	2.80785	6.06632	-99.5963	62.3196	39.538	100.324	57.4058	36.7891			-98.3415	59.8319	39.1902	101.444	52.059	34.151
54	1	1:CA1	(CA1:OA2):(CA1:OB3):	2	2.00003	0.0402608	0.0247465	0.0261092	2.52986	3.19093	0.244136	2	0.870764	35.1873	33.3508			0.870764	0.806439	0.935089	-98.6566	59.8364	38.4479	101.166	52.8495	33.7361			-98.3415	59.8319	39.1902	101.444	52.059	34.151
55	1	1:CA1	(CA1:OA2):(CA1:OA1):	3	2.81506	0.0447717	0.0551473	0.113331	3.79455	4.78609	0.386676	3	4.89249	88.7168	43.17			4.89249	5.36758	4.4174	-97.7822	64.7525	41.2604	101.958	55.6893	36.6147			-98.3415	59.8319	39.1902	101.444	52.059	34.151
56	1	1:CA1	(CA1:OA2):(CA1:OA3):	3	3.00911	0.058974	0.0147249	0.0210957	3.79455	4.78609	0.518141	3	1.12208	76.2026	53.1899			1.12208	0.917927	1.32623	-97.6736	60.3516	39.5456	102.022	51.3047	33.2259			-98.3415	59.8319	39.1902	101.444	52.059	34.151
57	1	1:CA1	(CA1:OA2):(CA1:OB1):	3	2.8884	0.0520613	0.0466109	0.0875694	3.79455	4.78609	0.996831	3	3.32665	71.3706	37.9887			3.32665	1.91738	4.73591	-99.546	61.3207	39.0953	100.367	56.0377	36.4833			-98.3415	59.8319	39.1902	101.444	52.059	34.151
58	1	1:CA1	(CA1:OA2):(CA1:OB2):	3	2.84397	0.0408077	0.064596	0.122801	3.79455	4.78609	1.05019	3	4.43752	68.6964	36.1357			4.43752	2.80844	6.06659	-99.5976	62.3196	39.538	100.323	57.4058	36.7891			-98.3415	59.8319	39.1902	101.444	52.059	34.151
59	1	1:CA1	(CA1:OA2):(CA1:OB3):	3	3.0003	0.04562	0.0371265	0.0391704	3.79455	4.78609	0.244136	3	0.870359	23.4431	22.2198			0.870359	0.806003	0.934715	-98.6554	59.8364	38.4479	101.167	52.8495	33.736			-98.3415	59.8319	39.1902	101.444	52.059	34.151
60	1	1:CA1	(CA1:OA3):(CA1:OA1):	-3	-2.80611	0.0611024	0.054208	0.0991742	3.78326	4.77537	0.479793	-3	5.12987	94.633	51.7258			5.12987	4.72081	5.53893	-97.7359	64.7504	41.2593	102.005	55.6872	36.6136			-97.6798	60.3519	39.5458	102.016	51.305	33.2261
61	1	1:CA1	(CA1:OA3):(CA1:OA2):	-3	-2.99124	0.0391767	0.0158835	0.0214899	3.78326	4.77537	0.518141	-3	1.11382	70.1246	51.83			1.11382	0.908151	1.31949	-98.3335	59.8316	39.19	101.452	52.0587	34.1508			-97.6798	60.3519	39.5458	102.016	51.305	33.2261
62	1	1:CA1	(CA1:OA3):(CA1:OB1):	-3	-2.87892	0.04706	0.048741	0.0948825	3.78326	4.77537	1.51493	-3	4.04413	82.9717	42.6225			4.04413	2.12121	5.96704	-99.5126	61.3198	39.0948	100.401	56.0368	36.4829			-97.6798	60.3519	39.5458	102.016	51.305	33.2261
63	1	1:CA1	(CA1:OA3):(CA1:OB2):	-3	-2.83414	0.063463	0.059526	0.122935	3.78326	4.77537	1.56614	-3	4.9958	83.9264	40.6377			4.9958	2.73226	7.25935	-99.5759	62.3191	39.5377	100.345	57.4053	36.7888			-97.6798	60.3519	39.5458	102.016	51.305	33.2261
64	1	1:CA1	(CA1:OA3):(CA1:OB3):	-3	-2.99011	0.0480642	0.0311329	0.0379333	3.78326	4.77537	0.74953	-3	1.69434	54.4228	44.6663			1.69434	1.55526	1.83342	-98.6531	59.8363	38.4478	101.169	52.8494	33.736			-97.6798	60.3519	39.5458	102.016	51.305	33.2261
65	1	1:CA1	(CA1:OA3):(CA1:OA1):	-2	-1.87076	0.0590804	0.0362627	0.0667272	2.52233	3.18378	0.479793	-2	5.13039	141.478	76.8861			5.13039	4.72138	5.5394	-97.7449	64.7508	41.2595	101.996	55.6876	36.6138			-97.6798	60.3519	39.5458	102.016	51.305	33.2261
66	1	1:CA1	(CA1:OA3):(CA1:OA2):	-2	-1.99412	0.0348189	0.0104518	0.0142658	2.52233	3.18378	0.518141	-2	1.11547	106.725	78.1918			1.11547	0.910114	1.32083	-98.3364	59.8317	39.1901	101.449	52.0588	34.1509			-97.6798	60.3519	39.5458	102.016	51.305	33.2261
67	1	1:CA1	(CA1:OA3):(CA1:OB1):	-2	-1.91934	0.0579093	0.032501	0.0636368	2.52233	3.18378	1.51493	-2	4.04883	124.576	63.6241			4.04883	2.12823	5.96944	-99.5206	61.32	39.0949	100.393	56.0371	36.483			-97.6798	60.3519	39.5458	102.016	51.305	33.2261
68	1	1:CA1	(CA1:OA3):(CA1:OB2):	-2	-1.88954	0.0589721	0.0401107	0.0826186	2.52233	3.18378	1.56614	-2	4.99878	124.625	60.5043			4.99878	2.73663	7.26093	-99.5821	62.3192	39.5378	100.339	57.4054	36.7889			-97.6798	60.3519	39.5458	102.016	51.305	33.2261
69	1	1:CA1	(CA1:OA3):(CA1:OB3):	-2	-1.99353	0.0403864	0.0207619	0.0252616	2.52233	3.18378	0.74953	-2	1.69551	81.6644	67.1181			1.69551	1.55654	1.83448	-98.6553	59.8364	38.4479	101.167	52.8495	33.736			-97.6798	60.3519	39.5458	102.016	51.305	33.2261
70	1	1:CA1	(CA1:OA3):(CA1:OA1):	-1	-0.935392	0.0629666	0.0182203	0.0336864	1.26121	1.59195	0.479793	-1	5.13093	281.605	152.314			5.13093	4.72196	5.53989	-97.7538	64.7512	41.2597	101.987	55.688	36.614			-97.6798	60.3519	39.5458	102.016	51.305	33.2261
71	1	1:CA1	(CA1:OA3):(CA1:OA2):	-1	-0.997037	0.0388029	0.00515795	0.00710347	1.26121	1.59195	0.518141	-1	1.11701	216.562	157.249			1.11701	0.911951	1.32208	-98.3391	59.8318	39.1902	101.446	52.0589	34.151			-97.6798	60.3519	39.5458	102.016	51.305	33.2261
72	1	1:CA1	(CA1:OA3):(CA1:OB1):	-1	-0.959702	0.0644715	0.0162699	0.0320161	1.26121	1.59195	1.51493	-1	4.05322	249.124	126.599			4.05322	2.13476	5.97169	-99.5281	61.3202	39.095	100.385	56.0373	36.4831			-97.6798	60.3519	39.5458	102.016	51.305	33.2261
73	1	1:CA1	(CA1:OA3):(CA1:OB2):	-1	-0.944829	0.065129	0.0202878	0.0416471	1.26121	1.59195	1.56614	-1	5.00148	246.527	120.092			5.00148	2.74059	7.26237	-99.5876	62.3194	39.5379	100.333	57.4056	36.789			-97.6798	60.3519	39.5458	102.016	51.305	33.2261
74	1	1:CA1	(CA1:OA3):(CA1:OB3):	-1	-0.996827	0.0742648	0.0103855	0.0126171	1.26121	1.59195	0.74953	-1	1.69653	163.356	134.462			1.69653	1.55765	1.83541	-98.6571	59.8365	38.4479	101.165	52.8496	33.7361			-97.6798	60.3519	39.5458	102.016	51.305	33.2261
75	1	1:CA1	(CA1:OA3):(CA1:OA1):	1	0.935437	0.0749092	0.018477	0.034376	1.26121	1.59195	0.479793	1	5.13202	277.752	149.291			5.13202	4.72316	5.54088	-97.7713	64.752	41.2601	101.969	55.6888	36.6144			-97.6798	60.3519	39.5458	102.016	51.305	33.2261
76	1	1:CA1	(CA1:OA3):(CA1:OA2):	1	0.996996	0.0369642	0.00502428	0.00704757	1.26121	1.59195	0.518141	1	1.11978	222.873	158.889			1.11978	0.915241	1.32432	-98.3438	59.832	39.1903	101.442	52.0591	34.1511			-97.6798	60.3519	39.5458	102.016	51.305	33.2261
77	1	1:CA1	(CA1:OA3):(CA1:OB1):	1	0.959779	0.0608208	0.0163563	0.0324311	1.26121	1.59195	1.51493	1	4.06103	248.286	125.22			4.06103	2.14638	5.97569	-99.5414	61.3206	39.0952	100.372	56.0376	36.4833			-97.6798	60.3519	39.5458	102.016	51.305	33.2261
78	1	1:CA1	(CA1:OA3):(CA1:OB2):	1	0.944963	0.0459044	0.0208068	0.0423427	1.26121	1.59195	1.56614	1	5.00604	240.596	118.227			5.00604	2.74727	7.2648	-99.597	62.3196	39.538	100.324	57.4058	36.7891			-97.6798	60.3519	39.5458	102.016	51.305	33.2261
79	1	1:CA1	(CA1:OA3):(CA1:OB3):	1	0.996951	0.043011	0.0103979	0.0126551	1.26121	1.59195	0.74953	1	1.69811	163.312	134.184			1.69811	1.55938	1.83685	-98.66	59.8366	38.448	101.162	52.8497	33.7361			-97.6798	60.3519	39.5458	102.016	51.305	33.2261
80	1	1:CA1	(CA1:OA3):(CA1:OA1):	2	1.87093	0.0507402	0.0372873	0.069599	2.52233	3.18378	0.479793	2	5.13258	137.65	73.745			5.13258	4.72377	5.54139	-97.7799	64.7524	41.2603	101.961	55.6892	36.6146			-97.6798	60.3519	39.5458	102.016	51.305	33.2261
81	1	1:CA1	(CA1:OA3):(CA1:OA2):	2	1.99395	0.0365949	0.00991737	0.0140432	2.52233	3.18378	0.518141	2	1.121	113.034	79.825			1.121	0.916691	1.32531	-98.3459	59.832	39.1903	101.439	52.0592	34.1511			-97.6798	60.3519	39.5458	102.016	51.305	33.2261
82	1	1:CA1	(CA1:OA3):(CA1:OB1):	2	1.91965	0.0586877	0.0328458	0.0652961	2.52233	3.18378	1.51493	2	4.06445	123.743	62.2465			4.06445	2.15145	5.97745	-99.5472	61.3207	39.0953	100.366	56.0378	36.4833			-97.6798	60.3519	39.5458	102.016	51.305	33.2261
83	1	1:CA1	(CA1:OA3):(CA1:OB2):	2	1.89007	0.0731237	0.042184	0.0853996	2.52233	3.18378	1.56614	2	5.00789	118.715	58.6407			5.00789	2.74999	7.26579	-99.6008	62.3197	39.538	100.32	57.4059	36.7892			-97.6798	60.3519	39.5458	102.016	51.305	33.2261
84	1	1:CA1	(CA1:OA3):(CA1:OB3):	2	1.99403	0.0418944	0.0208118	0.0254432	2.52233	3.18378	0.74953	2	1.69867	81.6205	66.7633			1.69867	1.55999	1.83735	-98.661	59.8366	38.448	101.161	52.8497	33.7362			-97.6798	60.3519	39.5458	102.016	51.305	33.2261
85	1	1:CA1	(CA1:OA3):(CA1:OA1):	3	2.80651	0.0535738	0.0565045	0.105767	3.78326	4.77537	0.479793	3	5.13315	90.8451	48.5324			5.13315	4.72439	5.54191	-97.7884	64.7528	41.2605	101.952	55.6896	36.6148			-97.6798	60.3519	39.5458	102.016	51.305	33.2261
86	1	1:CA1	(CA1:OA3):(CA1:OA2):	3	2.99087	0.0356889	0.014682	0.020992	3.78326	4.77537	0.518141	3	1.12211	76.4277	53.4543			1.12211	0.91801	1.32621	-98.3478	59.8321	39.1904	101.438	52.0593	34.1512			-97.6798	60.3519	39.5458	102.016	51.305	33.2261
87	1	1:CA1	(CA1:OA3):(CA1:OB1):	3	2.87961	0.0603013	0.0495148	0.0986128	3.78326	4.77537	1.51493	3	4.06754	82.1479	41.2476			4.06754	2.15604	5.97904	-99.5524	61.3209	39.0954	100.361	56.0379	36.4834			-97.6798	60.3519	39.5458	102.016	51.305	33.2261
88	1	1:CA1	(CA1:OA3):(CA1:OB2):	3	2.83535	0.0492854	0.0641796	0.129188	3.78326	4.77537	1.56614	3	5.00946	78.0538	38.7765			5.00946	2.75229	7.26663	-99.604	62.3198	39.5381	100.317	57.406	36.7892			-97.6798	60.3519	39.5458	102.016	51.305	33.2261
89	1	1:CA1	(CA1:OA3):(CA1:OB3):	3	2.99123	0.0394409	0.031245	0.0383639	3.78326	4.77537	0.74953	3	1.69907	54.379	44.2884			1.69907	1.56042	1.83772	-98.6617	59.8366	38.448	101.161	52.8497	33.7362			-97.6798	60.3519	39.5458	102.016	51.305	33.2261
90	1	1:CA1	(CA1:OB1):(CA1:OA1):	-3	-2.9241	0.191211	0.0290886	0.0661944	3.94164	4.93702	1.23074	-3	3.03772	104.43	45.8909			3.03772	4.42875	1.64669	-97.7585	64.7514	41.2598	101.982	55.6883	36.6141			-99.535	61.3204	39.0951	100.378	56.0374	36.4832
91	1	1:CA1	(CA1:OB1):(CA1:OA2):	-3	-3.11664	0.0348301	0.0447352	0.0865233	3.94164	4.93702	0.996831	-3	3.31463	74.0946	38.3091			3.31463	1.90028	4.72899	-98.3569	59.8325	39.1906	101.428	52.0596	34.1514			-99.535	61.3204	39.0951	100.378	56.0374	36.4832
92	1	1:CA1	(CA1:OB1):(CA1:OA3):	-3	-3.12567	0.060375	0.0507892	0.0991981	3.94164	4.93702	1.51493	-3	4.04293	79.6022	40.7561			4.04293	2.11985	5.96601	-97.7036	60.353	39.5466	101.992	51.3061	33.2268			-99.535	61.3204	39.0951	100.378	56.0374	36.4832
93	1	1:CA1	(CA1:OB1):(CA1:OB2):	-3	-2.95341	0.0401859	0.0195776	0.036335	3.94164	4.93702	0.112829	-3	1.24906	63.8006	34.3763			1.24906	1.09481	1.40331	-99.5986	62.3196	39.538	100.322	57.4058	36.7891			-99.535	61.3204	39.0951	100.378	56.0374	36.4832
94	1	1:CA1	(CA1:OB1):(CA1:OB3):	-3	-3.11556	0.0530477	0.038763	0.0693368	3.94164	4.93702	0.775147	-3	3.05435	78.7954	44.0508			3.05435	1.8318	4.27689	-98.6765	59.8371	38.4484	101.146	52.8502	33.7365			-99.535	61.3204	39.0951	100.378	56.0374	36.4832
95	1	1:CA1	(CA1:OB1):(CA1:OA1):	-2	-1.94936	0.121126	0.0192793	0.0442784	2.62793	3.29156	1.23074	-2	3.03713	157.533	68.5917			3.03713	4.42844	1.64583	-97.7594	64.7515	41.2598	101.981	55.6883	36.6142			-99.535	61.3204	39.0951	100.378	56.0374	36.4832
96	1	1:CA1	(CA1:OB1):(CA1:OA2):	-2	-2.07764	0.0355849	0.0301817	0.0581949	2.62793	3.29156	0.996831	-2	3.31716	109.906	57.0009			3.31716	1.90386	4.73046	-98.3514	59.8323	39.1905	101.434	52.0594	34.1513			-99.535	61.3204	39.0951	100.378	56.0374	36.4832
97	1	1:CA1	(CA1:OB1):(CA1:OA3):	-2	-2.08371	0.0605628	0.0338623	0.0665396	2.62793	3.29156	1.51493	-2	4.04806	119.545	60.8368			4.04806	2.12734	5.96878	-97.6951	60.3526	39.5463	102	51.3057	33.2265			-99.535	61.3204	39.0951	100.378	56.0374	36.4832
98	1	1:CA1	(CA1:OB1):(CA1:OB2):	-2	-1.969	0.0413041	0.0133307	0.0245049	2.62793	3.29156	0.112829	-2	1.24891	93.6872	50.9659			1.24891	1.09465	1.40318	-99.5966	62.3196	39.538	100.324	57.4058	36.7891			-99.535	61.3204	39.0951	100.378	56.0374	36.4832
99	1	1:CA1	(CA1:OB1):(CA1:OB3):	-2	-2.07711	0.0737541	0.0254148	0.0462994	2.62793	3.29156	0.775147	-2	3.05661	120.269	66.0184			3.05661	1.83495	4.27827	-98.6703	59.8369	38.4482	101.152	52.85	33.7364			-99.535	61.3204	39.0951	100.378	56.0374	36.4832
100	1	1:CA1	(CA1:OB1):(CA1:OA1):	-1	-0.974663	0.0776002	0.00959731	0.0222199	1.31401	1.64584	1.23074	-1	3.03622	316.362	136.644			3.03622	4.42795	1.64449	-97.7607	64.7515	41.2599	101.98	55.6884	36.6142			-99.535	61.3204	39.0951	100.378	56.0374	36.4832
101	1	1:CA1	(CA1:OB1):(CA1:OA2):	-1	-1.03876	0.0453622	0.0152825	0.0293588	1.31401	1.64584	0.996831	-1	3.31951	217.21	113.067			3.31951	1.90719	4.73184	-98.3463	59.8321	39.1903	101.439	52.0592	34.1511			-99.535	61.3204	39.0951	100.378	56.0374	36.4832
102	1	1:CA1	(CA1:OB1):(CA1:OA3):	-1	-1.04182	0.0492542	0.0169505	0.0334816	1.31401	1.64584	1.51493	-1	4.05284	239.098	121.047			4.05284	2.13433	5.97136	-97.6872	60.3522	39.5461	102.008	51.3053	33.2263			-99.535	61.3204	39.0951	100.378	56.0374	36.4832
103	1	1:CA1	(CA1:OB1):(CA1:OB2):	-1	-0.984533	0.080785	0.00680617	0.012393	1.31401	1.64584	0.112829	-1	1.24877	183.476	100.764			1.24877	1.09448	1.40305	-99.5946	62.3195	39.538	100.326	57.4058	36.7891			-99.535	61.3204	39.0951	100.378	56.0374	36.4832
104	1	1:CA1	(CA1:OB1):(CA1:OB3):	-1	-1.03859	0.0616987	0.0125068	0.0231964	1.31401	1.64584	0.775147	-1	3.05878	244.569	131.864			3.05878	1.83797	4.27959	-98.6643	59.8367	38.4481	101.158	52.8498	33.7363			-99.535	61.3204	39.0951	100.378	56.0374	36.4832
105	1	1:CA1	(CA1:OB1):(CA1:OA1):	1	0.974636	0.0993881	0.00955581	0.0223996	1.31401	1.64584	1.23074	1	3.03344	317.444	135.424			3.03344	4.42648	1.64039	-97.7649	64.7517	41.26	101.976	55.6886	36.6143			-99.535	61.3204	39.0951	100.378	56.0374	36.4832
106	1	1:CA1	(CA1:OB1):(CA1:OA2):	1	1.03862	0.0394039	0.015701	0.0298953	1.31401	1.64584	0.996831	1	3.32371	211.688	111.178			3.32371	1.91314	4.73429	-98.3372	59.8317	39.1901	101.448	52.0589	34.1509			-99.535	61.3204	39.0951	100.378	56.0374	36.4832
107	1	1:CA1	(CA1:OB1):(CA1:OA3):	1	1.04173	0.0489542	0.0170428	0.0339285	1.31401	1.64584	1.51493	1	4.06139	238.305	119.705			4.06139	2.14679	5.97599	-97.673	60.3516	39.5456	102.022	51.3047	33.2258			-99.535	61.3204	39.0951	100.378	56.0374	36.4832
108	1	1:CA1	(CA1:OB1):(CA1:OB2):	1	0.984602	0.0387053	0.00709135	0.0126729	1.31401	1.64584	0.112829	1	1.24848	176.056	98.5151			1.24848	1.09415	1.4028	-99.5905	62.3194	39.5379	100.33	57.4057	36.789			-99.535	61.3204	39.0951	100.378	56.0374	36.4832
109	1	1:CA1	(CA1:OB1):(CA1:OB3):	1	1.03863	0.0809736	0.0121475	0.0233175	1.31401	1.64584	0.775147	1	3.06283	252.136	131.354			3.06283	1.84361	4.28206	-98.6533	59.8363	38.4478	101.169	52.8494	33.736			-99.535	61.3204	39.0951	100.378	56.0374	36.4832
110	1	1:CA1	(CA1:OB1):(CA1:OA1):	2	1.94925	0.0953913	0.0191138	0.0449966	2.62793	3.29156	1.23074	2	3.03156	158.606	67.3731			3.03156	4.42548	1.63763	-97.7677	64.7518	41.26	101.973	55.6887	36.6144			-99.535	61.3204	39.0951	100.378	56.0374	36.4832
111	1	1:CA1	(CA1:OB1):(CA1:OA2):	2	2.07709	0.0377827	0.0318536	0.06034	2.62793	3.29156	0.996831	2	3.32555	104.401	55.1136			3.32555	1.91574	4.73537	-98.3332	59.8315	39.19	101.452	52.0587	34.1508			-99.535	61.3204	39.0951	100.378	56.0374	36.4832
112	1	1:CA1	(CA1:OB1):(CA1:OA3):	2	2.08335	0.0469403	0.0342307	0.0683259	2.62793	3.29156	1.51493	2	4.06514	118.757	59.4964			4.06514	2.15225	5.97803	-97.6668	60.3513	39.5454	102.029	51.3044	33.2256			-99.535	61.3204	39.0951	100.378	56.0374	36.4832
113	1	1:CA1	(CA1:OB1):(CA1:OB2):	2	1.96928	0.0640361	0.0144709	0.0256246	2.62793	3.29156	0.112829	2	1.24833	86.2651	48.7162			1.24833	1.09399	1.40267	-99.5885	62.3194	39.5379	100.332	57.4056	36.789			-99.535	61.3204	39.0951	100.378	56.0374	36.4832
114	1	1:CA1	(CA1:OB1):(CA1:OB3):	2	2.0773	0.10183	0.0239806	0.0467833	2.62793	3.29156	0.775147	2	3.06471	127.8	65.5087			3.06471	1.84622	4.28321	-98.6483	59.8361	38.4477	101.174	52.8493	33.7359			-99.535	61.3204	39.0951	100.378	56.0374	36.4832
115	1	1:CA1	(CA1:OB1):(CA1:OA1):	3	2.92385	0.132663	0.0287175	0.0678083	3.94164	4.93702	1.23074	3	3.02936	105.488	44.6754			3.02936	4.42432	1.6344	-97.771	64.752	41.2601	101.97	55.6888	36.6144			-99.535	61.3204	39.0951	100.378	56.0374	36.4832
116	1	1:CA1	(CA1:OB1):(CA1:OA2):	3	3.11539	0.0357652	0.0484882	0.0913459	3.94164	4.93702	0.996831	3	3.32722	68.6191	36.4244			3.32722	1.91809	4.73634	-98.3296	59.8314	39.1899	101.456	52.0586	34.1507			-99.535	61.3204	39.0951	100.378	56.0374	36.4832
117	1	1:CA1	(CA1:OB1):(CA1:OA3):	3	3.12486	0.0749743	0.0516155	0.103213	3.94164	4.93702	1.51493	3	4.06854	78.8241	39.4188			4.06854	2.1572	5.97988	-97.6612	60.351	39.5452	102.034	51.3042	33.2255			-99.535	61.3204	39.0951	100.378	56.0374	36.4832
118	1	1:CA1	(CA1:OB1):(CA1:OB2):	3	2.95403	0.0517042	0.0221411	0.0388535	3.94164	4.93702	0.112829	3	1.24819	56.3744	32.1256			1.24819	1.09383	1.40255	-99.5864	62.3193	39.5378	100.334	57.4055	36.789			-99.535	61.3204	39.0951	100.378	56.0374	36.4832
119	1	1:CA1	(CA1:OB1):(CA1:OB3):	3	3.11599	0.0781326	0.0355467	0.0704239	3.94164	4.93702	0.775147	3	3.06649	86.2664	43.5433			3.06649	1.84869	4.28429	-98.6435	59.836	38.4476	101.179	52.8491	33.7358			-99.535	61.3204	39.0951	100.378	56.0374	36.4832
120	1	1:CA1	(CA1:OB2):(CA1:OA1):	-3	-2.97016	0.0348651	0.0356133	0.0561109	4.00337	5.00073	1.30807	-3	2.94834	82.7876	52.5449			2.94834	3.50179	2.3949	-97.7527	64.7512	41.2597	101.988	55.688	36.614			-99.5926	62.3195	39.5379	100.328	57.4057	36.7891
121	1	1:CA1	(CA1:OB2):(CA1:OA2):	-3	-3.16563	0.11092	0.0607755	0.121067	4.00337	5.00073	1.05019	-3	4.43232	72.9294	36.6104			4.43232	2.80135	6.06329	-98.3514	59.8323	39.1905	101.434	52.0594	34.1513			-99.5926	62.3195	39.5379	100.328	57.4057	36.7891
122	1	1:CA1	(CA1:OB2):(CA1:OA3):	-3	-3.17484	0.120692	0.0628904	0.130471	4.00337	5.00073	1.56614	-3	4.99447	79.4155	38.2803			4.99447	2.73058	7.25836	-97.6984	60.3527	39.5464	101.997	51.3058	33.2266			-99.5926	62.3195	39.5379	100.328	57.4057	36.7891
123	1	1:CA1	(CA1:OB2):(CA1:OB1):	-3	-3.04726	0.0611968	0.0198662	0.0369046	4.00337	5.00073	0.112829	-3	1.24908	62.8744	33.8462			1.24908	1.09483	1.40333	-99.529	61.3202	39.095	100.384	56.0373	36.4831			-99.5926	62.3195	39.5379	100.328	57.4057	36.7891
124	1	1:CA1	(CA1:OB2):(CA1:OB3):	-3	-3.16465	0.0802169	0.0441689	0.0966278	4.00337	5.00073	0.818386	-3	4.20442	95.1897	43.5116			4.20442	2.86354	5.54531	-98.6709	59.8369	38.4482	101.151	52.85	33.7364			-99.5926	62.3195	39.5379	100.328	57.4057	36.7891
125	1	1:CA1	(CA1:OB2):(CA1:OA1):	-2	-1.98	0.0406621	0.0237253	0.0374186	2.66908	3.33403	1.30807	-2	2.94668	124.2	78.749			2.94668	3.50046	2.39289	-97.7555	64.7513	41.2597	101.985	55.6881	36.6141			-99.5926	62.3195	39.5379	100.328	57.4057	36.7891
126	1	1:CA1	(CA1:OB2):(CA1:OA2):	-2	-2.11022	0.0349433	0.0412976	0.0817087	2.66908	3.33403	1.05019	-2	4.43363	107.358	54.2614			4.43363	2.80313	6.06413	-98.3477	59.8321	39.1904	101.438	52.0593	34.1512			-99.5926	62.3195	39.5379	100.328	57.4057	36.7891
127	1	1:CA1	(CA1:OB2):(CA1:OA3):	-2	-2.11641	0.0577083	0.0423958	0.0877204	2.66908	3.33403	1.56614	-2	4.99792	117.887	56.9755			4.99792	2.73554	7.26029	-97.6916	60.3524	39.5462	102.004	51.3055	33.2264			-99.5926	62.3195	39.5379	100.328	57.4057	36.7891
128	1	1:CA1	(CA1:OB2):(CA1:OB1):	-2	-2.03144	0.108811	0.0135314	0.0248932	2.66908	3.33403	0.112829	-2	1.24892	92.298	50.1714			1.24892	1.09466	1.40319	-99.531	61.3203	39.0951	100.382	56.0373	36.4831			-99.5926	62.3195	39.5379	100.328	57.4057	36.7891
129	1	1:CA1	(CA1:OB2):(CA1:OB3):	-2	-2.10976	0.0502224	0.029423	0.0648473	2.66908	3.33403	0.818386	-2	4.20564	142.937	64.8545			4.20564	2.86513	5.54615	-98.6665	59.8368	38.4481	101.156	52.8499	33.7363			-99.5926	62.3195	39.5379	100.328	57.4057	36.7891
130	1	1:CA1	(CA1:OB2):(CA1:OA1):	-1	-0.98995	0.0379884	0.0118602	0.0187181	1.33459	1.66708	1.30807	-1	2.9447	248.283	157.318			2.9447	3.49888	2.39051	-97.7588	64.7514	41.2598	101.982	55.6883	36.6142			-99.5926	62.3195	39.5379	100.328	57.4057	36.7891
131	1	1:CA1	(CA1:OB2):(CA1:OA2):	-1	-1.05501	0.037549	0.0210523	0.0413546	1.33459	1.66708	1.05019	-1	4.4348	210.656	107.238			4.4348	2.80472	6.06488	-98.3444	59.832	39.1903	101.441	52.0592	34.1511			-99.5926	62.3195	39.5379	100.328	57.4057	36.7891
132	1	1:CA1	(CA1:OB2):(CA1:OA3):	-1	-1.05813	0.0587063	0.0214549	0.0442388	1.33459	1.66708	1.56614	-1	5.00106	233.097	113.047			5.00106	2.74006	7.26206	-97.6854	60.3521	39.546	102.01	51.3052	33.2262			-99.5926	62.3195	39.5379	100.328	57.4057	36.7891
133	1	1:CA1	(CA1:OB2):(CA1:OB1):	-1	-1.01568	0.0407012	0.00691076	0.0125913	1.33459	1.66708	0.112829	-1	1.24877	180.7	99.1773			1.24877	1.09449	1.40306	-99.533	61.3203	39.0951	100.38	56.0374	36.4832			-99.5926	62.3195	39.5379	100.328	57.4057	36.7891
134	1	1:CA1	(CA1:OB2):(CA1:OB3):	-1	-1.05487	0.0641866	0.0147292	0.0326492	1.33459	1.66708	0.818386	-1	4.20677	285.608	128.848			4.20677	2.86662	5.54693	-98.6625	59.8366	38.448	101.16	52.8497	33.7362			-99.5926	62.3195	39.5379	100.328	57.4057	36.7891
135	1	1:CA1	(CA1:OB2):(CA1:OA1):	1	0.98985	0.0358281	0.0118737	0.0187454	1.33459	1.66708	1.30807	1	2.93981	247.59	156.828			2.93981	3.49499	2.38463	-97.7669	64.7518	41.26	101.974	55.6886	36.6143			-99.5926	62.3195	39.5379	100.328	57.4057	36.7891
136	1	1:CA1	(CA1:OB2):(CA1:OA2):	1	1.05478	0.0358348	0.0218952	0.0423589	1.33459	1.66708	1.05019	1	4.43669	202.633	104.741			4.43669	2.80729	6.0661	-98.3391	59.8318	39.1902	101.446	52.0589	34.151			-99.5926	62.3195	39.5379	100.328	57.4057	36.7891
137	1	1:CA1	(CA1:OB2):(CA1:OA3):	1	1.05795	0.0464971	0.0220326	0.0450202	1.33459	1.66708	1.56614	1	5.00642	227.228	111.204			5.00642	2.74777	7.26508	-97.6748	60.3517	39.5457	102.02	51.3048	33.2259			-99.5926	62.3195	39.5379	100.328	57.4057	36.7891
138	1	1:CA1	(CA1:OB2):(CA1:OB1):	1	1.01561	0.0410662	0.00720442	0.0128795	1.33459	1.66708	0.112829	1	1.24847	173.292	96.9347			1.24847	1.09415	1.40279	-99.5371	61.3205	39.0952	100.376	56.0375	36.4832			-99.5926	62.3195	39.5379	100.328	57.4057	36.7891
139	1	1:CA1	(CA1:OB2):(CA1:OB3):	1	1.05484	0.0704956	0.0148512	0.0331326	1.33459	1.66708	0.818386	1	4.20878	283.396	127.028			4.20878	2.86925	5.54832	-98.6552	59.8364	38.4479	101.167	52.8495	33.736			-99.5926	62.3195	39.5379	100.328	57.4057	36.7891
140	1	1:CA1	(CA1:OB2):(CA1:OA1):	2	1.9796	0.0396969	0.023779	0.0375275	2.66908	3.33403	1.30807	2	2.9369	123.508	78.2599			2.9369	3.49267	2.38113	-97.7717	64.752	41.2601	101.969	55.6889	36.6145			-99.5926	62.3195	39.5379	100.328	57.4057	36.7891
141	1	1:CA1	(CA1:OB2):(CA1:OA2):	2	2.1093	0.0351267	0.0446656	0.0857246	2.66908	3.33403	1.05019	2	4.43742	99.3476	51.7637			4.43742	2.80827	6.06657	-98.3371	59.8317	39.1901	101.448	52.0589	34.1509			-99.5926	62.3195	39.5379	100.328	57.4057	36.7891
142	1	1:CA1	(CA1:OB2):(CA1:OA3):	2	2.11569	0.0630684	0.0447028	0.0908444	2.66908	3.33403	1.56614	2	5.00864	112.043	55.1342			5.00864	2.75094	7.26633	-97.6705	60.3515	39.5455	102.025	51.3046	33.2258			-99.5926	62.3195	39.5379	100.328	57.4057	36.7891
143	1	1:CA1	(CA1:OB2):(CA1:OB1):	2	2.03114	0.0531383	0.0147056	0.0260457	2.66908	3.33403	0.112829	2	1.24832	84.8879	47.9281			1.24832	1.09398	1.40266	-99.5392	61.3205	39.0952	100.374	56.0375	36.4832			-99.5926	62.3195	39.5379	100.328	57.4057	36.7891
144	1	1:CA1	(CA1:OB2):(CA1:OB3):	2	2.10962	0.0784109	0.0299098	0.0667795	2.66908	3.33403	0.818386	2	4.20965	140.745	63.0381			4.20965	2.87039	5.54892	-98.6521	59.8363	38.4478	101.17	52.8494	33.736			-99.5926	62.3195	39.5379	100.328	57.4057	36.7891
145	1	1:CA1	(CA1:OB2):(CA1:OA1):	3	2.96926	0.0497251	0.035734	0.0563558	4.00337	5.00073	1.30807	3	2.93369	82.098	52.0565			2.93369	3.49012	2.37726	-97.7771	64.7523	41.2602	101.963	55.6891	36.6146			-99.5926	62.3195	39.5379	100.328	57.4057	36.7891
146	1	1:CA1	(CA1:OB2):(CA1:OA2):	3	3.16356	0.0369618	0.0683402	0.130098	4.00337	5.00073	1.05019	3	4.438	64.9398	34.1126			4.438	2.80905	6.06694	-98.3354	59.8316	39.1901	101.45	52.0588	34.1509			-99.5926	62.3195	39.5379	100.328	57.4057	36.7891
147	1	1:CA1	(CA1:OB2):(CA1:OA3):	3	3.17321	0.0911438	0.0680663	0.137494	4.00337	5.00073	1.56614	3	5.01054	73.6126	36.4419			5.01054	2.75367	7.2674	-97.6667	60.3513	39.5454	102.029	51.3044	33.2256			-99.5926	62.3195	39.5379	100.328	57.4057	36.7891
148	1	1:CA1	(CA1:OB2):(CA1:OB1):	3	3.04658	0.0411575	0.0225059	0.039497	4.00337	5.00073	0.112829	3	1.24818	55.46	31.6018			1.24818	1.09382	1.40254	-99.5413	61.3206	39.0952	100.372	56.0376	36.4833			-99.5926	62.3195	39.5379	100.328	57.4057	36.7891
149	1	1:CA1	(CA1:OB2):(CA1:OB3):	3	3.16433	0.0835018	0.0452583	0.10097	4.00337	5.00073	0.818386	3	4.21044	93.0312	41.7			4.21044	2.87142	5.54946	-98.6493	59.8362	38.4477	101.173	52.8493	33.7359			-99.5926	62.3195	39.5379	100.328	57.4057	36.7891
150	1	1:CA1	(CA1:OB3):(CA1:OA1):	-3	-2.81527	0.0442941	0.0534704	0.0901084	3.79494	4.78926	0.595572	-3	4.93117	92.2223	54.7248			4.93117	5.73536	4.12698	-97.7416	64.7507	41.2594	101.999	55.6875	36.6138			-98.6587	59.8365	38.4479	101.164	52.8496	33.7361
151	1	1:CA1	(CA1:OB3):(CA1:OA2):	-3	-3.00091	0.0422227	0.0370527	0.0390913	3.79494	4.78926	0.244136	-3	0.872281	23.5416	22.3139			0.872281	0.808068	0.936495	-98.3392	59.8318	39.1902	101.446	52.0589	34.151			-98.6587	59.8365	38.4479	101.164	52.8496	33.7361
152	1	1:CA1	(CA1:OB3):(CA1:OA3):	-3	-3.00972	0.042134	0.0312347	0.037917	3.79494	4.78926	0.74953	-3	1.69413	54.2387	44.68			1.69413	1.55509	1.83317	-97.6857	60.3521	39.546	102.01	51.3053	33.2262			-98.6587	59.8365	38.4479	101.164	52.8496	33.7361
153	1	1:CA1	(CA1:OB3):(CA1:OB1):	-3	-2.88842	0.0758944	0.0372526	0.0665163	3.79494	4.78926	0.775147	-3	3.05475	82.001	45.9249			3.05475	1.83227	4.27724	-99.5178	61.3199	39.0949	100.395	56.037	36.483			-98.6587	59.8365	38.4479	101.164	52.8496	33.7361
154	1	1:CA1	(CA1:OB3):(CA1:OB2):	-3	-2.84357	0.0815768	0.0418578	0.0914061	3.79494	4.78926	0.818386	-3	4.20479	100.454	46.0011			4.20479	2.86396	5.54561	-99.5811	62.3192	39.5378	100.34	57.4054	36.7889			-98.6587	59.8365	38.4479	101.164	52.8496	33.7361
155	1	1:CA1	(CA1:OB3):(CA1:OA1):	-2	-1.87676	0.0698543	0.0351997	0.0605861	2.53012	3.19304	0.595572	-2	4.93027	140.066	81.3763			4.93027	5.73461	4.12593	-97.7484	64.751	41.2596	101.992	55.6878	36.6139			-98.6587	59.8365	38.4479	101.164	52.8496	33.7361
156	1	1:CA1	(CA1:OB3):(CA1:OA2):	-2	-2.00044	0.0391321	0.0247146	0.0260744	2.53012	3.19304	0.244136	-2	0.872047	35.2846	33.4446			0.872047	0.807817	0.936276	-98.3399	59.8318	39.1902	101.445	52.059	34.151			-98.6587	59.8365	38.4479	101.164	52.8496	33.7361
157	1	1:CA1	(CA1:OB3):(CA1:OA3):	-2	-2.00635	0.0430715	0.0208286	0.0252486	2.53012	3.19304	0.74953	-2	1.69537	81.3965	67.1471			1.69537	1.55643	1.83432	-97.6835	60.352	39.5459	102.012	51.3052	33.2262			-98.6587	59.8365	38.4479	101.164	52.8496	33.7361
158	1	1:CA1	(CA1:OB3):(CA1:OB1):	-2	-1.92556	0.0565157	0.0244405	0.0444228	2.53012	3.19304	0.775147	-2	3.05687	125.074	68.8132			3.05687	1.83525	4.2785	-99.5238	61.3201	39.095	100.389	56.0371	36.483			-98.6587	59.8365	38.4479	101.164	52.8496	33.7361
159	1	1:CA1	(CA1:OB3):(CA1:OB2):	-2	-1.89572	0.154474	0.0278915	0.0613287	2.53012	3.19304	0.818386	-2	4.20587	150.794	68.5792			4.20587	2.8654	5.54634	-99.5852	62.3193	39.5378	100.336	57.4055	36.789			-98.6587	59.8365	38.4479	101.164	52.8496	33.7361
160	1	1:CA1	(CA1:OB3):(CA1:OA1):	-1	-0.938343	0.0950358	0.0173996	0.0305619	1.26511	1.59658	0.595572	-1	4.92936	283.303	161.291			4.92936	5.73386	4.12486	-97.7554	64.7513	41.2597	101.985	55.6881	36.6141			-98.6587	59.8365	38.4479	101.164	52.8496	33.7361
161	1	1:CA1	(CA1:OB3):(CA1:OA2):	-1	-1.00014	0.0399902	0.0123627	0.0130428	1.26511	1.59658	0.244136	-1	0.87178	70.5172	66.8401			0.87178	0.807532	0.936029	-98.3407	59.8318	39.1902	101.445	52.059	34.151			-98.6587	59.8365	38.4479	101.164	52.8496	33.7361
162	1	1:CA1	(CA1:OB3):(CA1:OA3):	-1	-1.00312	0.040508	0.0104182	0.0126096	1.26511	1.59658	0.74953	-1	1.69646	162.837	134.537			1.69646	1.55759	1.83533	-97.6815	60.352	39.5459	102.014	51.3051	33.2261			-98.6587	59.8365	38.4479	101.164	52.8496	33.7361
163	1	1:CA1	(CA1:OB3):(CA1:OB1):	-1	-0.962759	0.0904934	0.0120347	0.0222587	1.26511	1.59658	0.775147	-1	3.05891	254.175	137.425			3.05891	1.83812	4.2797	-99.5296	61.3203	39.0951	100.384	56.0373	36.4831			-98.6587	59.8365	38.4479	101.164	52.8496	33.7361
164	1	1:CA1	(CA1:OB3):(CA1:OB2):	-1	-0.947866	0.0821435	0.0139638	0.030869	1.26511	1.59658	0.818386	-1	4.20689	301.272	136.282			4.20689	2.86675	5.54702	-99.5891	62.3194	39.5379	100.332	57.4056	36.789			-98.6587	59.8365	38.4479	101.164	52.8496	33.7361
165	1	1:CA1	(CA1:OB3):(CA1:OA1):	1	0.938284	0.0687056	0.0170728	0.0311344	1.26511	1.59658	0.595572	1	4.9275	288.616	158.266			4.9275	5.73232	4.12268	-97.7699	64.7519	41.2601	101.971	55.6888	36.6144			-98.6587	59.8365	38.4479	101.164	52.8496	33.7361
166	1	1:CA1	(CA1:OB3):(CA1:OA2):	1	0.999971	0.0404816	0.0123703	0.0130504	1.26511	1.59658	0.244136	1	0.871156	70.4234	66.7531			0.871156	0.806863	0.935449	-98.3425	59.8319	39.1902	101.443	52.0591	34.151			-98.6587	59.8365	38.4479	101.164	52.8496	33.7361
167	1	1:CA1	(CA1:OB3):(CA1:OA3):	1	1.00299	0.0426259	0.0104294	0.0127275	1.26511	1.59658	0.74953	1	1.69818	162.826	133.426			1.69818	1.55944	1.83692	-97.6784	60.3518	39.5458	102.017	51.3049	33.226			-98.6587	59.8365	38.4479	101.164	52.8496	33.7361
168	1	1:CA1	(CA1:OB3):(CA1:OB1):	1	0.962723	0.0679464	0.0117011	0.0223771	1.26511	1.59658	0.775147	1	3.06271	261.745	136.868			3.06271	1.84347	4.28195	-99.5402	61.3205	39.0952	100.373	56.0376	36.4833			-98.6587	59.8365	38.4479	101.164	52.8496	33.7361
169	1	1:CA1	(CA1:OB3):(CA1:OB2):	1	0.947894	0.0671191	0.0140739	0.0313043	1.26511	1.59658	0.818386	1	4.20868	299.042	134.444			4.20868	2.86913	5.54823	-99.5958	62.3196	39.538	100.325	57.4058	36.7891			-98.6587	59.8365	38.4479	101.164	52.8496	33.7361
170	1	1:CA1	(CA1:OB3):(CA1:OA1):	2	1.87652	0.07462	0.0338957	0.0628741	2.53012	3.19304	0.595572	2	4.92655	145.345	78.3558			4.92655	5.73154	4.12157	-97.7775	64.7523	41.2603	101.963	55.6891	36.6146			-98.6587	59.8365	38.4479	101.164	52.8496	33.7361
171	1	1:CA1	(CA1:OB3):(CA1:OA2):	2	1.99978	0.0455763	0.024745	0.026105	2.53012	3.19304	0.244136	2	0.870798	35.1909	33.3576			0.870798	0.806479	0.935116	-98.3435	59.8319	39.1903	101.442	52.0591	34.1511			-98.6587	59.8365	38.4479	101.164	52.8496	33.7361
172	1	1:CA1	(CA1:OB3):(CA1:OA3):	2	2.00585	0.0430713	0.0208735	0.0255865	2.53012	3.19304	0.74953	2	1.69881	81.3858	66.3947			1.69881	1.56011	1.83751	-97.6772	60.3518	39.5457	102.018	51.3049	33.226			-98.6587	59.8365	38.4479	101.164	52.8496	33.7361
173	1	1:CA1	(CA1:OB3):(CA1:OB1):	2	1.92542	0.0817776	0.0231089	0.0448958	2.53012	3.19304	0.775147	2	3.06448	132.61	68.2574			3.06448	1.84595	4.283	-99.5451	61.3207	39.0953	100.368	56.0377	36.4833			-98.6587	59.8365	38.4479	101.164	52.8496	33.7361
174	1	1:CA1	(CA1:OB3):(CA1:OB2):	2	1.89583	0.124316	0.0283308	0.0630691	2.53012	3.19304	0.818386	2	4.20946	148.582	66.7436			4.20946	2.87016	5.54875	-99.5987	62.3196	39.538	100.322	57.4059	36.7891			-98.6587	59.8365	38.4479	101.164	52.8496	33.7361
175	1	1:CA1	(CA1:OB3):(CA1:OA1):	3	2.81474	0.0804753	0.0505478	0.0952717	3.79494	4.78926	0.595572	3	4.92559	97.4442	51.7005			4.92559	5.73074	4.12045	-97.7852	64.7526	41.2604	101.955	55.6895	36.6148			-98.6587	59.8365	38.4479	101.164	52.8496	33.7361
176	1	1:CA1	(CA1:OB3):(CA1:OA2):	3	2.99942	0.0406461	0.037121	0.0391601	3.79494	4.78926	0.244136	3	0.87041	23.4479	22.2269			0.87041	0.806064	0.934756	-98.3447	59.832	39.1903	101.441	52.0592	34.1511			-98.6587	59.8365	38.4479	101.164	52.8496	33.7361
177	1	1:CA1	(CA1:OB3):(CA1:OA3):	3	3.00859	0.0411394	0.0313358	0.0385768	3.79494	4.78926	0.74953	3	1.69928	54.228	44.0493			1.69928	1.56061	1.83794	-97.6764	60.3517	39.5457	102.019	51.3048	33.226			-98.6587	59.8365	38.4479	101.164	52.8496	33.7361
178	1	1:CA1	(CA1:OB3):(CA1:OB1):	3	2.88811	0.0941021	0.0342656	0.0675796	3.79494	4.78926	0.775147	3	3.06614	89.4818	45.3709			3.06614	1.84829	4.28399	-99.5498	61.3208	39.0953	100.363	56.0378	36.4834			-98.6587	59.8365	38.4479	101.164	52.8496	33.7361
179	1	1:CA1	(CA1:OB3):(CA1:OB2):	3	2.84382	0.0930378	0.0428417	0.0953183	3.79494	4.78926	0.818386	3	4.21016	98.2724	44.1694			4.21016	2.87109	5.54922	-99.6013	62.3197	39.5381	100.319	57.4059	36.7892			-98.6587	59.8365	38.4479	101.164	52.8496	33.7361
180	1	1:CA2	(CA2:OA1):(CA2:OA2):	-3	-3.19754	0.0896592	0.0531471	0.111371	4.04645	5.04337	0.379534	-3	4.9008	92.2119	44.0044			4.9008	5.35936	4.44224	-98.558	59.7811	38.9044	101.25	52.3087	34.3428			-97.9843	64.6954	40.9641	101.782	55.9635	36.8112
181	1	1:CA2	(CA2:OA1):(CA2:OA3):	-3	-3.20674	0.0938649	0.0579279	0.106426	4.04645	5.04337	0.485151	-3	5.13544	88.6523	48.2536			5.13544	4.70717	5.56372	-97.9036	60.3065	39.2647	101.819	51.5537	33.419			-97.9843	64.6954	40.9641	101.782	55.9635	36.8112
182	1	1:CA2	(CA2:OA1):(CA2:OB1):	-3	-3.07787	0.189384	0.0296344	0.0678659	4.04645	5.04337	1.21714	-3	3.01633	101.785	44.4454			3.01633	4.40518	1.62748	-99.7329	61.2647	38.8245	100.193	56.2839	36.66			-97.9843	64.6954	40.9641	101.782	55.9635	36.8112
183	1	1:CA2	(CA2:OA1):(CA2:OB2):	-3	-3.02997	0.0376732	0.035628	0.056454	4.04645	5.04337	1.29642	-3	2.92326	82.0497	51.7814			2.92326	3.47685	2.36967	-99.801	62.2639	39.2683	100.133	57.6581	36.966			-97.9843	64.6954	40.9641	101.782	55.9635	36.8112
184	1	1:CA2	(CA2:OA1):(CA2:OB3):	-3	-3.19636	0.0587533	0.0570926	0.0963854	4.04645	5.04337	0.580237	-3	4.93478	86.4346	51.1984			4.93478	5.70157	4.16799	-98.8593	59.7918	38.1898	100.982	53.0799	33.9099			-97.9843	64.6954	40.9641	101.782	55.9635	36.8112
185	1	1:CA2	(CA2:OA1):(CA2:OA2):	-2	-2.13162	0.077769	0.03595	0.0752942	2.6978	3.36246	0.379534	-2	4.90034	136.31	65.0827			4.90034	5.35894	4.44175	-98.5514	59.7808	38.9042	101.257	52.3084	34.3427			-97.9843	64.6954	40.9641	101.782	55.9635	36.8112
186	1	1:CA2	(CA2:OA1):(CA2:OA3):	-2	-2.1378	0.0824969	0.0387496	0.0716026	2.6978	3.36246	0.485151	-2	5.13607	132.545	71.7302			5.13607	4.70784	5.5643	-97.894	60.3061	39.2645	101.829	51.5533	33.4187			-97.9843	64.6954	40.9641	101.782	55.9635	36.8112
187	1	1:CA2	(CA2:OA1):(CA2:OB1):	-2	-2.05196	0.142382	0.0196496	0.0454033	2.6978	3.36246	1.21714	-2	3.0156	153.468	66.4182			3.0156	4.40478	1.62642	-99.7318	61.2647	38.8245	100.194	56.2838	36.66			-97.9843	64.6954	40.9641	101.782	55.9635	36.8112
188	1	1:CA2	(CA2:OA1):(CA2:OB2):	-2	-2.02008	0.0371189	0.0237437	0.0376529	2.6978	3.36246	1.29642	-2	2.92137	123.038	77.5868			2.92137	3.47529	2.36745	-99.7979	62.2639	39.2683	100.136	57.6581	36.966			-97.9843	64.6954	40.9641	101.782	55.9635	36.8112
189	1	1:CA2	(CA2:OA1):(CA2:OB3):	-2	-2.13103	0.0587046	0.0375581	0.0648246	2.6978	3.36246	0.580237	-2	4.93379	131.364	76.1098			4.93379	5.70072	4.16685	-98.8519	59.7916	38.1896	100.99	53.0797	33.9097			-97.9843	64.6954	40.9641	101.782	55.9635	36.8112
190	1	1:CA2	(CA2:OA1):(CA2:OA2):	-1	-1.06576	0.0811718	0.0182628	0.038178	1.34895	1.68129	0.379534	-1	4.89989	268.299	128.343			4.89989	5.35853	4.44126	-98.5448	59.7806	38.9041	101.264	52.3082	34.3425			-97.9843	64.6954	40.9641	101.782	55.9635	36.8112
191	1	1:CA2	(CA2:OA1):(CA2:OA3):	-1	-1.06888	0.0501661	0.0194731	0.0361677	1.34895	1.68129	0.485151	-1	5.13671	263.785	142.025			5.13671	4.70853	5.56489	-97.8844	60.3056	39.2642	101.838	51.5529	33.4184			-97.9843	64.6954	40.9641	101.782	55.9635	36.8112
192	1	1:CA2	(CA2:OA1):(CA2:OB1):	-1	-1.026	0.0639155	0.00978686	0.0227882	1.34895	1.68129	1.21714	-1	3.01454	308.019	132.285			3.01454	4.40419	1.62488	-99.7302	61.2646	38.8245	100.196	56.2838	36.66			-97.9843	64.6954	40.9641	101.782	55.9635	36.8112
193	1	1:CA2	(CA2:OA1):(CA2:OB2):	-1	-1.01009	0.0355659	0.0118739	0.0188383	1.34895	1.68129	1.29642	-1	2.91916	245.847	154.959			2.91916	3.47347	2.36486	-99.7942	62.2638	39.2683	100.139	57.658	36.966			-97.9843	64.6954	40.9641	101.782	55.9635	36.8112
194	1	1:CA2	(CA2:OA1):(CA2:OB3):	-1	-1.06557	0.138297	0.0185554	0.0327117	1.34895	1.68129	0.580237	-1	4.93278	265.841	150.796			4.93278	5.69986	4.16569	-98.8442	59.7913	38.1895	100.997	53.0794	33.9096			-97.9843	64.6954	40.9641	101.782	55.9635	36.8112
195	1	1:CA2	(CA2:OA1):(CA2:OA2):	1	1.06565	0.0760245	0.0189183	0.0392609	1.34895	1.68129	0.379534	1	4.899	258.955	124.78			4.899	5.35771	4.44028	-98.5312	59.7801	38.9038	101.277	52.3077	34.3422			-97.9843	64.6954	40.9641	101.782	55.9635	36.8112
196	1	1:CA2	(CA2:OA1):(CA2:OA3):	1	1.06882	0.0554571	0.019766	0.0369549	1.34895	1.68129	0.485151	1	5.13801	259.942	139.035			5.13801	4.70993	5.5661	-97.8657	60.3048	39.2636	101.857	51.552	33.4179			-97.9843	64.6954	40.9641	101.782	55.9635	36.8112
197	1	1:CA2	(CA2:OA1):(CA2:OB1):	1	1.02603	0.170089	0.00975769	0.0229816	1.34895	1.68129	1.21714	1	3.01142	308.62	131.036			3.01142	4.40248	1.62036	-99.7256	61.2645	38.8244	100.201	56.2837	36.6599			-97.9843	64.6954	40.9641	101.782	55.9635	36.8112
198	1	1:CA2	(CA2:OA1):(CA2:OB2):	1	1.01019	0.0379939	0.0118967	0.0188722	1.34895	1.68129	1.29642	1	2.91382	244.927	154.397			2.91382	3.46907	2.35857	-99.7854	62.2636	39.2682	100.148	57.6578	36.9659			-97.9843	64.6954	40.9641	101.782	55.9635	36.8112
199	1	1:CA2	(CA2:OA1):(CA2:OB3):	1	1.06565	0.0663185	0.018197	0.0333551	1.34895	1.68129	0.580237	1	4.93073	270.963	147.825			4.93073	5.69812	4.16334	-98.8284	59.7908	38.1891	101.013	53.0789	33.9092			-97.9843	64.6954	40.9641	101.782	55.9635	36.8112
200	1	1:CA2	(CA2:OA1):(CA2:OA2):	2	2.13115	0.0635033	0.0385658	0.0796468	2.6978	3.36246	0.379534	2	4.89855	127.018	61.5035			4.89855	5.35731	4.4398	-98.5242	59.7798	38.9036	101.284	52.3074	34.342			-97.9843	64.6954	40.9641	101.782	55.9635	36.8112
201	1	1:CA2	(CA2:OA1):(CA2:OA3):	2	2.13754	0.0925484	0.0399178	0.0748541	2.6978	3.36246	0.485151	2	5.13868	128.731	68.6493			5.13868	4.71064	5.56671	-97.8564	60.3044	39.2634	101.866	51.5516	33.4176			-97.9843	64.6954	40.9641	101.782	55.9635	36.8112
202	1	1:CA2	(CA2:OA1):(CA2:OB1):	2	2.05207	0.118943	0.0195333	0.0461765	2.6978	3.36246	1.21714	2	3.00937	154.063	65.1709			3.00937	4.40135	1.61738	-99.7226	61.2644	38.8244	100.204	56.2836	36.6599			-97.9843	64.6954	40.9641	101.782	55.9635	36.8112
203	1	1:CA2	(CA2:OA1):(CA2:OB2):	2	2.02049	0.043586	0.0238347	0.0377883	2.6978	3.36246	1.29642	2	2.91068	122.119	77.026			2.91068	3.46648	2.35488	-99.7802	62.2634	39.2681	100.154	57.6577	36.9658			-97.9843	64.6954	40.9641	101.782	55.9635	36.8112
204	1	1:CA2	(CA2:OA1):(CA2:OB3):	2	2.13135	0.149314	0.0361287	0.0673957	2.6978	3.36246	0.580237	2	4.92968	136.448	73.1454			4.92968	5.69723	4.16214	-98.8201	59.7905	38.189	101.021	53.0786	33.9091			-97.9843	64.6954	40.9641	101.782	55.9635	36.8112
205	1	1:CA2	(CA2:OA1):(CA2:OA2):	3	3.19649	0.076201	0.05901	0.121313	4.04645	5.04337	0.379534	3	4.89811	83.0048	40.3758			4.89811	5.35691	4.43932	-98.5172	59.7795	38.9035	101.291	52.3071	34.3419			-97.9843	64.6954	40.9641	101.782	55.9635	36.8112
206	1	1:CA2	(CA2:OA1):(CA2:OA3):	3	3.20615	0.0679371	0.0605448	0.11385	4.04645	5.04337	0.485151	3	5.13935	84.8852	45.1416			5.13935	4.71137	5.56734	-97.8473	60.304	39.2631	101.876	51.5512	33.4174			-97.9843	64.6954	40.9641	101.782	55.9635	36.8112
207	1	1:CA2	(CA2:OA1):(CA2:OB1):	3	3.07812	0.136899	0.0293737	0.0696039	4.04645	5.04337	1.21714	3	3.00698	102.37	43.2013			3.00698	4.40005	1.61392	-99.719	61.2643	38.8244	100.207	56.2835	36.6598			-97.9843	64.6954	40.9641	101.782	55.9635	36.8112
208	1	1:CA2	(CA2:OA1):(CA2:OB2):	3	3.03087	0.0393057	0.0358326	0.0567583	4.04645	5.04337	1.29642	3	2.90724	81.1341	51.2215			2.90724	3.46365	2.35084	-99.7745	62.2633	39.268	100.159	57.6575	36.9657			-97.9843	64.6954	40.9641	101.782	55.9635	36.8112
209	1	1:CA2	(CA2:OA1):(CA2:OB3):	3	3.19709	0.10866	0.0538913	0.102233	4.04645	5.04337	0.580237	3	4.92863	91.4551	48.21			4.92863	5.69633	4.16093	-98.8117	59.7903	38.1888	101.03	53.0783	33.9089			-97.9843	64.6954	40.9641	101.782	55.9635	36.8112
210	1	1:CA2	(CA2:OA2):(CA2:OA1):	-3	-2.81421	0.123084	0.0499891	0.104514	3.7966	4.78853	0.379534	-3	4.90063	98.0341	46.8897			4.90063	5.35919	4.44207	-97.9655	64.6946	40.9637	101.801	55.9627	36.8108			-98.538	59.7803	38.9039	101.27	52.3079	34.3424
211	1	1:CA2	(CA2:OA2):(CA2:OA3):	-3	-3.00867	0.0429134	0.0159608	0.0216441	3.7966	4.78853	0.520077	-3	1.11795	70.0435	51.6516			1.11795	0.913646	1.32226	-97.883	60.3056	39.2641	101.84	51.5528	33.4184			-98.538	59.7803	38.9039	101.27	52.3079	34.3424
212	1	1:CA2	(CA2:OA2):(CA2:OB1):	-3	-2.8874	0.0417721	0.0426781	0.0827955	3.7966	4.78853	0.991071	-3	3.30847	77.5215	39.9596			3.30847	1.8952	4.72174	-99.7142	61.2642	38.8243	100.212	56.2834	36.6598			-98.538	59.7803	38.9039	101.27	52.3079	34.3424
213	1	1:CA2	(CA2:OA2):(CA2:OB2):	-3	-2.84237	0.039201	0.057368	0.114444	3.7966	4.78853	1.04626	-3	4.43181	77.2523	38.7247			4.43181	2.80111	6.06251	-99.782	62.2635	39.2681	100.152	57.6577	36.9658			-98.538	59.7803	38.9039	101.27	52.3079	34.3424
214	1	1:CA2	(CA2:OA2):(CA2:OB3):	-3	-2.99884	0.0588713	0.0366355	0.0388324	3.7966	4.78853	0.232526	-3	0.849898	23.1987	21.8863			0.849898	0.775556	0.924239	-98.8393	59.7912	38.1894	101.002	53.0793	33.9095			-98.538	59.7803	38.9039	101.27	52.3079	34.3424
215	1	1:CA2	(CA2:OA2):(CA2:OA1):	-2	-1.87619	0.0871589	0.0337914	0.0705991	2.53123	3.19256	0.379534	-2	4.90023	145.014	69.4092			4.90023	5.35883	4.44164	-97.9717	64.6949	40.9639	101.794	55.963	36.8109			-98.538	59.7803	38.9039	101.27	52.3079	34.3424
216	1	1:CA2	(CA2:OA2):(CA2:OA3):	-2	-2.00582	0.0354269	0.0105024	0.0143673	2.53123	3.19256	0.520077	-2	1.1196	106.604	77.9268			1.1196	0.915586	1.32362	-97.8801	60.3055	39.264	101.843	51.5527	33.4183			-98.538	59.7803	38.9039	101.27	52.3079	34.3424
217	1	1:CA2	(CA2:OA2):(CA2:OB1):	-2	-1.92503	0.0359213	0.0287883	0.0556725	2.53123	3.19256	0.991071	-2	3.3107	115.001	59.4674			3.3107	1.8984	4.723	-99.7192	61.2643	38.8244	100.207	56.2835	36.6599			-98.538	59.7803	38.9039	101.27	52.3079	34.3424
218	1	1:CA2	(CA2:OA2):(CA2:OB2):	-2	-1.89506	0.0383852	0.0389539	0.0771936	2.53123	3.19256	1.04626	-2	4.43285	113.797	57.4251			4.43285	2.80255	6.06315	-99.7851	62.2636	39.2681	100.149	57.6578	36.9659			-98.538	59.7803	38.9039	101.27	52.3079	34.3424
219	1	1:CA2	(CA2:OA2):(CA2:OB3):	-2	-1.99939	0.0344934	0.0244392	0.0259026	2.53123	3.19256	0.232526	-2	0.849598	34.7638	32.7998			0.849598	0.77523	0.923967	-98.8384	59.7911	38.1894	101.003	53.0792	33.9095			-98.538	59.7803	38.9039	101.27	52.3079	34.3424
220	1	1:CA2	(CA2:OA2):(CA2:OA1):	-1	-0.938128	0.0689054	0.017152	0.0357691	1.26566	1.59634	0.379534	-1	4.89984	285.672	136.985			4.89984	5.35847	4.4412	-97.9779	64.6952	40.964	101.788	55.9633	36.8111			-98.538	59.7803	38.9039	101.27	52.3079	34.3424
221	1	1:CA2	(CA2:OA2):(CA2:OA3):	-1	-1.00293	0.0366492	0.00518279	0.00715362	1.26566	1.59634	0.520077	-1	1.12114	216.32	156.724			1.12114	0.917399	1.32489	-97.8774	60.3053	39.264	101.845	51.5526	33.4182			-98.538	59.7803	38.9039	101.27	52.3079	34.3424
222	1	1:CA2	(CA2:OA2):(CA2:OB1):	-1	-0.962566	0.0377841	0.0145736	0.0280784	1.26566	1.59634	0.991071	-1	3.31277	227.313	117.983			3.31277	1.90138	4.72417	-99.7239	61.2645	38.8244	100.202	56.2836	36.6599			-98.538	59.7803	38.9039	101.27	52.3079	34.3424
223	1	1:CA2	(CA2:OA2):(CA2:OB2):	-1	-0.947607	0.0570228	0.0198427	0.0390472	1.26566	1.59634	1.04626	-1	4.43376	223.445	113.549			4.43376	2.8038	6.06372	-99.7878	62.2636	39.2682	100.146	57.6578	36.9659			-98.538	59.7803	38.9039	101.27	52.3079	34.3424
224	1	1:CA2	(CA2:OA2):(CA2:OB3):	-1	-0.999777	0.0415244	0.0122263	0.0129573	1.26566	1.59634	0.232526	-1	0.84927	69.4627	65.5439			0.84927	0.774872	0.923668	-98.8374	59.7911	38.1893	101.004	53.0792	33.9094			-98.538	59.7803	38.9039	101.27	52.3079	34.3424
225	1	1:CA2	(CA2:OA2):(CA2:OA1):	1	0.938207	0.0868001	0.0177307	0.036722	1.26566	1.59634	0.379534	1	4.89905	276.303	133.409			4.89905	5.35777	4.44034	-97.9907	64.6957	40.9643	101.775	55.9638	36.8113			-98.538	59.7803	38.9039	101.27	52.3079	34.3424
226	1	1:CA2	(CA2:OA2):(CA2:OA3):	1	1.00297	0.0799177	0.0050482	0.00709656	1.26566	1.59634	0.520077	1	1.1239	222.635	158.373			1.1239	0.920643	1.32717	-97.8727	60.3051	39.2638	101.85	51.5524	33.4181			-98.538	59.7803	38.9039	101.27	52.3079	34.3424
227	1	1:CA2	(CA2:OA2):(CA2:OB1):	1	0.962677	0.0366907	0.0149645	0.028575	1.26566	1.59634	0.991071	1	3.31643	221.62	116.061			3.31643	1.90664	4.72623	-99.732	61.2647	38.8245	100.194	56.2838	36.66			-98.538	59.7803	38.9039	101.27	52.3079	34.3424
228	1	1:CA2	(CA2:OA2):(CA2:OB2):	1	0.947774	0.0421238	0.0206057	0.0399521	1.26566	1.59634	1.04626	1	4.43518	215.241	111.013			4.43518	2.80576	6.0646	-99.792	62.2637	39.2682	100.142	57.6579	36.9659			-98.538	59.7803	38.9039	101.27	52.3079	34.3424
229	1	1:CA2	(CA2:OA2):(CA2:OB3):	1	0.999941	0.0454681	0.0122365	0.0129657	1.26566	1.59634	0.232526	1	0.848531	69.3441	65.4441			0.848531	0.774065	0.922996	-98.8352	59.791	38.1893	101.006	53.0791	33.9094			-98.538	59.7803	38.9039	101.27	52.3079	34.3424
230	1	1:CA2	(CA2:OA2):(CA2:OA1):	2	1.87651	0.08795	0.0361016	0.0744711	2.53123	3.19256	0.379534	2	4.89866	135.691	65.7794			4.89866	5.35742	4.43991	-97.9972	64.696	40.9644	101.769	55.9641	36.8115			-98.538	59.7803	38.9039	101.27	52.3079	34.3424
231	1	1:CA2	(CA2:OA2):(CA2:OA3):	2	2.00599	0.0706317	0.0099643	0.0141398	2.53123	3.19256	0.520077	2	1.12512	112.915	79.571			1.12512	0.922071	1.32817	-97.8706	60.305	39.2638	101.852	51.5523	33.418			-98.538	59.7803	38.9039	101.27	52.3079	34.3424
232	1	1:CA2	(CA2:OA2):(CA2:OB1):	2	1.92548	0.058974	0.03035	0.057658	2.53123	3.19256	0.991071	2	3.31802	109.325	57.5466			3.31802	1.90891	4.72713	-99.7356	61.2648	38.8245	100.191	56.2839	36.66			-98.538	59.7803	38.9039	101.27	52.3079	34.3424
233	1	1:CA2	(CA2:OA2):(CA2:OB2):	2	1.89573	0.0375376	0.042003	0.0808121	2.53123	3.19256	1.04626	2	4.43569	105.604	54.889			4.43569	2.80647	6.06492	-99.7935	62.2637	39.2682	100.14	57.658	36.966			-98.538	59.7803	38.9039	101.27	52.3079	34.3424
234	1	1:CA2	(CA2:OA2):(CA2:OB3):	2	2.00005	0.0432949	0.0244801	0.0259364	2.53123	3.19256	0.232526	2	0.84812	34.6452	32.6999			0.84812	0.773618	0.922622	-98.834	59.791	38.1893	101.008	53.0791	33.9094			-98.538	59.7803	38.9039	101.27	52.3079	34.3424
235	1	1:CA2	(CA2:OA2):(CA2:OA1):	3	2.81492	0.0468638	0.0551697	0.113333	3.7966	4.78853	0.379534	3	4.89828	88.7857	43.2204			4.89828	5.35707	4.43949	-98.0038	64.6963	40.9645	101.762	55.9644	36.8116			-98.538	59.7803	38.9039	101.27	52.3079	34.3424
236	1	1:CA2	(CA2:OA2):(CA2:OA3):	3	3.00905	0.065191	0.014751	0.0211353	3.7966	4.78853	0.520077	3	1.12623	76.3489	53.2864			1.12623	0.923368	1.32908	-97.8687	60.305	39.2637	101.854	51.5522	33.418			-98.538	59.7803	38.9039	101.27	52.3079	34.3424
237	1	1:CA2	(CA2:OA2):(CA2:OB1):	3	2.88841	0.0371213	0.0461845	0.0872598	3.7966	4.78853	0.991071	3	3.31945	71.8736	38.0409			3.31945	1.91096	4.72793	-99.7387	61.2648	38.8246	100.188	56.284	36.6601			-98.538	59.7803	38.9039	101.27	52.3079	34.3424
238	1	1:CA2	(CA2:OA2):(CA2:OB2):	3	2.84388	0.0358188	0.0642177	0.122582	3.7966	4.78853	1.04626	3	4.43607	69.0786	36.1885			4.43607	2.80699	6.06515	-99.7946	62.2638	39.2683	100.139	57.658	36.966			-98.538	59.7803	38.9039	101.27	52.3079	34.3424
239	1	1:CA2	(CA2:OA2):(CA2:OB3):	3	3.00032	0.0925944	0.0367277	0.0389086	3.7966	4.78853	0.232526	3	0.847683	23.0802	21.7865			0.847683	0.773141	0.922225	-98.8327	59.791	38.1892	101.009	53.079	33.9093			-98.538	59.7803	38.9039	101.27	52.3079	34.3424
240	1	1:CA2	(CA2:OA3):(CA2:OA1):	-3	-2.80602	0.149328	0.0542162	0.0992596	3.78539	4.77792	0.485151	-3	5.13568	94.7259	51.7399			5.13568	4.70739	5.56397	-97.9576	64.6943	40.9636	101.809	55.9624	36.8107			-97.875	60.3052	39.2639	101.848	51.5525	33.4182
241	1	1:CA2	(CA2:OA3):(CA2:OA2):	-3	-2.9913	0.0444303	0.0159129	0.02153	3.78539	4.77792	0.520077	-3	1.11793	70.2527	51.924			1.11793	0.913556	1.3223	-98.53	59.78	38.9038	101.278	52.3076	34.3422			-97.875	60.3052	39.2639	101.848	51.5525	33.4182
242	1	1:CA2	(CA2:OA3):(CA2:OB1):	-3	-2.879	0.0675306	0.0483497	0.0946116	3.78539	4.77792	1.51107	-3	4.03724	83.501	42.6718			4.03724	2.1132	5.96129	-99.7061	61.264	38.8242	100.22	56.2832	36.6597			-97.875	60.3052	39.2639	101.848	51.5525	33.4182
243	1	1:CA2	(CA2:OA3):(CA2:OB2):	-3	-2.83413	0.079247	0.0591297	0.122688	3.78539	4.77792	1.56387	-3	4.99375	84.4542	40.7027			4.99375	2.72759	7.25991	-99.7738	62.2633	39.268	100.16	57.6575	36.9657			-97.875	60.3052	39.2639	101.848	51.5525	33.4182
244	1	1:CA2	(CA2:OA3):(CA2:OB3):	-3	-2.99022	0.0479949	0.0305969	0.0372192	3.78539	4.77792	0.737712	-3	1.66844	54.5298	44.8274			1.66844	1.52772	1.80917	-98.8312	59.7909	38.1892	101.01	53.079	33.9093			-97.875	60.3052	39.2639	101.848	51.5525	33.4182
245	1	1:CA2	(CA2:OA3):(CA2:OA1):	-2	-1.8707	0.103927	0.0362684	0.0667895	2.52375	3.18548	0.485151	-2	5.13623	141.617	76.9018			5.13623	4.70799	5.56447	-97.9666	64.6947	40.9638	101.8	55.9628	36.8108			-97.875	60.3052	39.2639	101.848	51.5525	33.4182
246	1	1:CA2	(CA2:OA3):(CA2:OA2):	-2	-1.99416	0.0391765	0.010471	0.0142925	2.52375	3.18548	0.520077	-2	1.11958	106.922	78.3336			1.11958	0.915526	1.32364	-98.5329	59.7801	38.9038	101.275	52.3077	34.3422			-97.875	60.3052	39.2639	101.848	51.5525	33.4182
247	1	1:CA2	(CA2:OA3):(CA2:OB1):	-2	-1.91939	0.0501873	0.0322383	0.0634555	2.52375	3.18548	1.51107	-2	4.04189	125.375	63.6964			4.04189	2.12012	5.96365	-99.714	61.2642	38.8243	100.212	56.2834	36.6598			-97.875	60.3052	39.2639	101.848	51.5525	33.4182
248	1	1:CA2	(CA2:OA3):(CA2:OB2):	-2	-1.88953	0.0691185	0.0398465	0.0824546	2.52375	3.18548	1.56387	-2	4.99666	125.398	60.5989			4.99666	2.73186	7.26146	-99.7798	62.2634	39.2681	100.154	57.6576	36.9658			-97.875	60.3052	39.2639	101.848	51.5525	33.4182
249	1	1:CA2	(CA2:OA3):(CA2:OB3):	-2	-1.9936	0.0405066	0.0204079	0.0247877	2.52375	3.18548	0.737712	-2	1.66954	81.8082	67.3534			1.66954	1.52891	1.81016	-98.8332	59.791	38.1892	101.008	53.0791	33.9093			-97.875	60.3052	39.2639	101.848	51.5525	33.4182
250	1	1:CA2	(CA2:OA3):(CA2:OA1):	-1	-0.935365	0.0453045	0.0182233	0.0337183	1.26192	1.5928	0.485151	-1	5.13679	281.88	152.344			5.13679	4.7086	5.56497	-97.9755	64.6951	40.9639	101.791	55.9631	36.811			-97.875	60.3052	39.2639	101.848	51.5525	33.4182
251	1	1:CA2	(CA2:OA3):(CA2:OA2):	-1	-0.997059	0.0681052	0.0051674	0.00711679	1.26192	1.5928	0.520077	-1	1.12113	216.963	157.534			1.12113	0.91737	1.3249	-98.5355	59.7802	38.9039	101.273	52.3078	34.3423			-97.875	60.3052	39.2639	101.848	51.5525	33.4182
252	1	1:CA2	(CA2:OA3):(CA2:OB1):	-1	-0.959728	0.0699997	0.0161378	0.0319251	1.26192	1.5928	1.51107	-1	4.04621	250.729	126.741			4.04621	2.12657	5.96586	-99.7214	61.2644	38.8244	100.205	56.2836	36.6599			-97.875	60.3052	39.2639	101.848	51.5525	33.4182
253	1	1:CA2	(CA2:OA3):(CA2:OB2):	-1	-0.944823	0.0541532	0.0201558	0.0415655	1.26192	1.5928	1.56387	-1	4.99929	248.032	120.275			4.99929	2.73573	7.26286	-99.7852	62.2636	39.2682	100.148	57.6578	36.9659			-97.875	60.3052	39.2639	101.848	51.5525	33.4182
254	1	1:CA2	(CA2:OA3):(CA2:OB3):	-1	-0.99686	0.0420682	0.0102101	0.0123909	1.26192	1.5928	0.737712	-1	1.67048	163.61	134.816			1.67048	1.52995	1.81102	-98.8349	59.791	38.1893	101.007	53.0791	33.9094			-97.875	60.3052	39.2639	101.848	51.5525	33.4182
255	1	1:CA2	(CA2:OA3):(CA2:OA1):	1	0.93541	0.162182	0.0184806	0.0344095	1.26192	1.5928	0.485151	1	5.13793	278.017	149.317			5.13793	4.70985	5.56601	-97.993	64.6958	40.9643	101.773	55.9639	36.8114			-97.875	60.3052	39.2639	101.848	51.5525	33.4182
256	1	1:CA2	(CA2:OA3):(CA2:OA2):	1	0.997019	0.066504	0.00503339	0.00706084	1.26192	1.5928	0.520077	1	1.12391	223.292	159.176			1.12391	0.920672	1.32716	-98.5403	59.7804	38.904	101.268	52.308	34.3424			-97.875	60.3052	39.2639	101.848	51.5525	33.4182
257	1	1:CA2	(CA2:OA3):(CA2:OB1):	1	0.959804	0.113911	0.016223	0.0323397	1.26192	1.5928	1.51107	1	4.0539	249.885	125.354			4.0539	2.138	5.96979	-99.7344	61.2647	38.8245	100.192	56.2839	36.66			-97.875	60.3052	39.2639	101.848	51.5525	33.4182
258	1	1:CA2	(CA2:OA3):(CA2:OB2):	1	0.944955	0.0694869	0.0206757	0.0422619	1.26192	1.5928	1.56387	1	5.00371	242.009	118.398			5.00371	2.74222	7.26521	-99.7943	62.2638	39.2683	100.139	57.658	36.966			-97.875	60.3052	39.2639	101.848	51.5525	33.4182
259	1	1:CA2	(CA2:OA3):(CA2:OB3):	1	0.996982	0.0433688	0.0102259	0.0125235	1.26192	1.5928	0.737712	1	1.67192	163.499	133.502			1.67192	1.53151	1.81232	-98.8375	59.7911	38.1893	101.004	53.0792	33.9094			-97.875	60.3052	39.2639	101.848	51.5525	33.4182
260	1	1:CA2	(CA2:OA3):(CA2:OA1):	2	1.87088	0.0801597	0.0372952	0.0696766	2.52375	3.18548	0.485151	2	5.13851	137.78	73.748			5.13851	4.71049	5.56654	-98.0016	64.6962	40.9645	101.765	55.9643	36.8116			-97.875	60.3052	39.2639	101.848	51.5525	33.4182
261	1	1:CA2	(CA2:OA3):(CA2:OA2):	2	1.994	0.0783372	0.00993526	0.0140697	2.52375	3.18548	0.520077	2	1.12514	113.247	79.9688			1.12514	0.922127	1.32816	-98.5424	59.7805	38.904	101.266	52.3081	34.3425			-97.875	60.3052	39.2639	101.848	51.5525	33.4182
262	1	1:CA2	(CA2:OA3):(CA2:OB1):	2	1.91969	0.110146	0.0325787	0.0651127	2.52375	3.18548	1.51107	2	4.05725	124.537	62.3112			4.05725	2.14298	5.97151	-99.7401	61.2649	38.8246	100.186	56.284	36.6601			-97.875	60.3052	39.2639	101.848	51.5525	33.4182
263	1	1:CA2	(CA2:OA3):(CA2:OB2):	2	1.89006	0.105073	0.041923	0.0852387	2.52375	3.18548	1.56387	2	5.0055	119.398	58.7233			5.0055	2.74483	7.26616	-99.798	62.2639	39.2683	100.136	57.6581	36.966			-97.875	60.3052	39.2639	101.848	51.5525	33.4182
264	1	1:CA2	(CA2:OA3):(CA2:OB3):	2	1.99409	0.0811646	0.0204709	0.0251794	2.52375	3.18548	0.737712	2	1.6724	81.6968	66.4195			1.6724	1.53205	1.81276	-98.8384	59.7911	38.1894	101.003	53.0792	33.9095			-97.875	60.3052	39.2639	101.848	51.5525	33.4182
265	1	1:CA2	(CA2:OA3):(CA2:OA1):	3	2.80643	0.0773973	0.0565175	0.105887	3.78539	4.77792	0.485151	3	5.1391	90.9293	48.5338			5.1391	4.71113	5.56707	-98.01	64.6966	40.9647	101.756	55.9647	36.8117			-97.875	60.3052	39.2639	101.848	51.5525	33.4182
266	1	1:CA2	(CA2:OA3):(CA2:OA2):	3	2.99094	0.0408125	0.0147083	0.0210317	3.78539	4.77792	0.520077	3	1.12626	76.5728	53.5504			1.12626	0.923451	1.32906	-98.5443	59.7806	38.9041	101.264	52.3082	34.3425			-97.875	60.3052	39.2639	101.848	51.5525	33.4182
267	1	1:CA2	(CA2:OA3):(CA2:OB1):	3	2.87968	0.0844605	0.0491135	0.0983373	3.78539	4.77792	1.51107	3	4.06027	82.6712	41.2892			4.06027	2.14747	5.97307	-99.7452	61.265	38.8247	100.181	56.2842	36.6601			-97.875	60.3052	39.2639	101.848	51.5525	33.4182
268	1	1:CA2	(CA2:OA3):(CA2:OB2):	3	2.83532	0.112233	0.0637902	0.128948	3.78539	4.77792	1.56387	3	5.007	78.4916	38.8295			5.007	2.74703	7.26696	-99.801	62.2639	39.2683	100.133	57.6581	36.966			-97.875	60.3052	39.2639	101.848	51.5525	33.4182
269	1	1:CA2	(CA2:OA3):(CA2:OB3):	3	2.99132	0.0835919	0.0307384	0.0379674	3.78539	4.77792	0.737712	3	1.67274	54.4185	44.0572			1.67274	1.53241	1.81306	-98.839	59.7912	38.1894	101.002	53.0793	33.9095			-97.875	60.3052	39.2639	101.848	51.5525	33.4182
270	1	1:CA2	(CA2:OB1):(CA2:OA1):	-3	-2.92393	0.139853	0.0288704	0.0660108	3.94376	4.93945	1.21714	-3	3.01612	104.471	45.6913			3.01612	4.405	1.62724	-97.9798	64.6953	40.964	101.786	55.9633	36.8111			-99.7281	61.2646	38.8245	100.198	56.2837	36.6599
271	1	1:CA2	(CA2:OB1):(CA2:OA2):	-3	-3.11663	0.0353696	0.0442811	0.0861933	3.94376	4.93945	0.991071	-3	3.30782	74.7006	38.3768			3.30782	1.89441	4.72124	-98.553	59.7809	38.9043	101.255	52.3085	34.3427			-99.7281	61.2646	38.8245	100.198	56.2837	36.6599
272	1	1:CA2	(CA2:OB1):(CA2:OA3):	-3	-3.12559	0.0653887	0.0503804	0.0989079	3.94376	4.93945	1.51107	-3	4.03606	80.1118	40.8063			4.03606	2.11185	5.96028	-97.8984	60.3063	39.2646	101.824	51.5535	33.4188			-99.7281	61.2646	38.8245	100.198	56.2837	36.6599
273	1	1:CA2	(CA2:OB1):(CA2:OB2):	-3	-2.95331	0.0402467	0.0195951	0.0363838	3.94376	4.93945	0.11448	-3	1.25236	63.9119	34.4209			1.25236	1.09548	1.40925	-99.7961	62.2638	39.2683	100.138	57.658	36.966			-99.7281	61.2646	38.8245	100.198	56.2837	36.6599
274	1	1:CA2	(CA2:OB1):(CA2:OB3):	-3	-3.11558	0.0436852	0.0388056	0.0694579	3.94376	4.93945	0.783443	-3	3.06101	78.8806	44.07			3.06101	1.82649	4.29553	-98.8542	59.7917	38.1897	100.987	53.0798	33.9098			-99.7281	61.2646	38.8245	100.198	56.2837	36.6599
275	1	1:CA2	(CA2:OB1):(CA2:OA1):	-2	-1.94925	0.124279	0.0191471	0.0441611	2.62934	3.29318	1.21714	-2	3.01545	157.488	68.2829			3.01545	4.40464	1.62625	-97.9808	64.6953	40.9641	101.785	55.9634	36.8111			-99.7281	61.2646	38.8245	100.198	56.2837	36.6599
276	1	1:CA2	(CA2:OB1):(CA2:OA2):	-2	-2.07764	0.0390127	0.0298797	0.0579751	2.62934	3.29318	0.991071	-2	3.31028	110.787	57.0983			3.31028	1.89789	4.72267	-98.5476	59.7807	38.9042	101.261	52.3083	34.3426			-99.7281	61.2646	38.8245	100.198	56.2837	36.6599
277	1	1:CA2	(CA2:OB1):(CA2:OA3):	-2	-2.08366	0.075443	0.0335878	0.0663452	2.62934	3.29318	1.51107	-2	4.04112	120.315	60.9106			4.04112	2.11924	5.963	-97.89	60.3059	39.2643	101.833	51.5531	33.4186			-99.7281	61.2646	38.8245	100.198	56.2837	36.6599
278	1	1:CA2	(CA2:OB1):(CA2:OB2):	-2	-1.96893	0.0525696	0.0133427	0.0245383	2.62934	3.29318	0.11448	-2	1.25221	93.8495	51.0308			1.25221	1.09531	1.40911	-99.7941	62.2638	39.2683	100.14	57.658	36.966			-99.7281	61.2646	38.8245	100.198	56.2837	36.6599
279	1	1:CA2	(CA2:OB1):(CA2:OB3):	-2	-2.07712	0.0620251	0.0254424	0.0463801	2.62934	3.29318	0.783443	-2	3.06331	120.402	66.0479			3.06331	1.8297	4.29692	-98.848	59.7915	38.1896	100.994	53.0796	33.9097			-99.7281	61.2646	38.8245	100.198	56.2837	36.6599
280	1	1:CA2	(CA2:OB1):(CA2:OA1):	-1	-0.97461	0.158278	0.00953788	0.0221637	1.31472	1.64665	1.21714	-1	3.01446	316.051	136.009			3.01446	4.40412	1.62479	-97.9823	64.6954	40.9641	101.784	55.9634	36.8112			-99.7281	61.2646	38.8245	100.198	56.2837	36.6599
281	1	1:CA2	(CA2:OB1):(CA2:OA2):	-1	-1.03876	0.0399303	0.015132	0.029249	1.31472	1.64665	0.991071	-1	3.31257	218.912	113.254			3.31257	1.90113	4.72401	-98.5426	59.7805	38.904	101.266	52.3081	34.3425			-99.7281	61.2646	38.8245	100.198	56.2837	36.6599
282	1	1:CA2	(CA2:OB1):(CA2:OA3):	-1	-1.04179	0.0686946	0.0168125	0.0333841	1.31472	1.64665	1.51107	-1	4.04584	240.645	121.191			4.04584	2.12614	5.96554	-97.8822	60.3055	39.2641	101.841	51.5528	33.4184			-99.7281	61.2646	38.8245	100.198	56.2837	36.6599
283	1	1:CA2	(CA2:OB1):(CA2:OB2):	-1	-0.984499	0.0406604	0.0068124	0.0124101	1.31472	1.64665	0.11448	-1	1.25206	183.791	100.89			1.25206	1.09513	1.40898	-99.7921	62.2637	39.2682	100.142	57.6579	36.9659			-99.7281	61.2646	38.8245	100.198	56.2837	36.6599
284	1	1:CA2	(CA2:OB1):(CA2:OB3):	-1	-1.03859	0.0724385	0.0125203	0.0232369	1.31472	1.64665	0.783443	-1	3.06552	244.844	131.925			3.06552	1.83277	4.29826	-98.842	59.7913	38.1894	100.999	53.0794	33.9095			-99.7281	61.2646	38.8245	100.198	56.2837	36.6599
285	1	1:CA2	(CA2:OB1):(CA2:OA1):	1	0.974584	0.168983	0.00950992	0.022348	1.31472	1.64665	1.21714	1	3.01152	316.671	134.755			3.01152	4.40257	1.62046	-97.9867	64.6956	40.9642	101.779	55.9636	36.8113			-99.7281	61.2646	38.8245	100.198	56.2837	36.6599
286	1	1:CA2	(CA2:OB1):(CA2:OA2):	1	1.03862	0.0424383	0.0155518	0.029786	1.31472	1.64665	0.991071	1	3.31663	213.263	111.349			3.31663	1.90688	4.72638	-98.5338	59.7802	38.9038	101.274	52.3078	34.3423			-99.7281	61.2646	38.8245	100.198	56.2837	36.6599
287	1	1:CA2	(CA2:OB1):(CA2:OA3):	1	1.04171	0.061758	0.0169036	0.0338305	1.31472	1.64665	1.51107	1	4.05425	239.845	119.84			4.05425	2.1384	5.97009	-97.8683	60.3049	39.2637	101.855	51.5522	33.418			-99.7281	61.2646	38.8245	100.198	56.2837	36.6599
288	1	1:CA2	(CA2:OB1):(CA2:OB2):	1	0.984568	0.0473905	0.00709801	0.012691	1.31472	1.64665	0.11448	1	1.25176	176.353	98.6336			1.25176	1.0948	1.40872	-99.788	62.2636	39.2682	100.146	57.6578	36.9659			-99.7281	61.2646	38.8245	100.198	56.2837	36.6599
289	1	1:CA2	(CA2:OB1):(CA2:OB3):	1	1.03864	0.087662	0.0121604	0.0233582	1.31472	1.64665	0.783443	1	3.06963	252.429	131.416			3.06963	1.83851	4.30076	-98.831	59.7909	38.1892	101.011	53.079	33.9093			-99.7281	61.2646	38.8245	100.198	56.2837	36.6599
290	1	1:CA2	(CA2:OB1):(CA2:OA1):	2	1.94915	0.110029	0.0190355	0.0448981	2.62934	3.29318	1.21714	2	3.00957	158.103	67.0311			3.00957	4.40155	1.6176	-97.9896	64.6957	40.9642	101.776	55.9638	36.8113			-99.7281	61.2646	38.8245	100.198	56.2837	36.6599
291	1	1:CA2	(CA2:OB1):(CA2:OA2):	2	2.07709	0.0989308	0.0315567	0.0601219	2.62934	3.29318	0.991071	2	3.3184	105.157	55.1946			3.3184	1.90939	4.72742	-98.53	59.78	38.9038	101.278	52.3076	34.3422			-99.7281	61.2646	38.8245	100.198	56.2837	36.6599
292	1	1:CA2	(CA2:OB1):(CA2:OA3):	2	2.08331	0.0796061	0.0339516	0.0681296	2.62934	3.29318	1.51107	2	4.05793	119.521	59.5619			4.05793	2.14377	5.97208	-97.8623	60.3047	39.2635	101.861	51.5519	33.4178			-99.7281	61.2646	38.8245	100.198	56.2837	36.6599
293	1	1:CA2	(CA2:OB1):(CA2:OB2):	2	1.96921	0.0503743	0.0144847	0.0256616	2.62934	3.29318	0.11448	2	1.25161	86.4092	48.7737			1.25161	1.09463	1.40859	-99.7859	62.2636	39.2682	100.148	57.6578	36.9659			-99.7281	61.2646	38.8245	100.198	56.2837	36.6599
294	1	1:CA2	(CA2:OB1):(CA2:OB3):	2	2.07731	0.0931149	0.0240058	0.046865	2.62934	3.29318	0.783443	2	3.07154	127.95	65.5401			3.07154	1.84116	4.30191	-98.8259	59.7907	38.1891	101.016	53.0788	33.9092			-99.7281	61.2646	38.8245	100.198	56.2837	36.6599
295	1	1:CA2	(CA2:OB1):(CA2:OA1):	3	2.9237	0.120601	0.0286204	0.0676673	3.94376	4.93945	1.21714	3	3.00731	105.076	44.4426			3.00731	4.40036	1.61426	-97.993	64.6958	40.9643	101.773	55.9639	36.8114			-99.7281	61.2646	38.8245	100.198	56.2837	36.6599
296	1	1:CA2	(CA2:OB1):(CA2:OA2):	3	3.1154	0.0358455	0.0480457	0.0910196	3.94376	4.93945	0.991071	3	3.32	69.1008	36.4756			3.32	1.91165	4.72835	-98.5265	59.7799	38.9037	101.282	52.3075	34.3421			-99.7281	61.2646	38.8245	100.198	56.2837	36.6599
297	1	1:CA2	(CA2:OB1):(CA2:OA3):	3	3.12479	0.0688727	0.0511962	0.102918	3.94376	4.93945	1.51107	3	4.06126	79.3273	39.4609			4.06126	2.14862	5.97389	-97.8568	60.3044	39.2634	101.866	51.5517	33.4176			-99.7281	61.2646	38.8245	100.198	56.2837	36.6599
298	1	1:CA2	(CA2:OB1):(CA2:OB2):	3	2.95393	0.0475459	0.0221626	0.0389104	3.94376	4.93945	0.11448	3	1.25146	56.4675	32.1627			1.25146	1.09447	1.40846	-99.7838	62.2635	39.2681	100.15	57.6577	36.9659			-99.7281	61.2646	38.8245	100.198	56.2837	36.6599
299	1	1:CA2	(CA2:OB1):(CA2:OB3):	3	3.116	0.0780807	0.0355839	0.0705473	3.94376	4.93945	0.783443	3	3.07334	86.3689	43.5642			3.07334	1.84367	4.30301	-98.8212	59.7906	38.189	101.02	53.0787	33.9091			-99.7281	61.2646	38.8245	100.198	56.2837	36.6599
300	1	1:CA2	(CA2:OB2):(CA2:OA1):	-3	-2.97009	0.0758908	0.0352736	0.055673	4.00566	5.00331	1.29642	-3	2.92286	82.8625	52.5004			2.92286	3.47634	2.36938	-97.974	64.695	40.9639	101.792	55.9631	36.811			-99.7901	62.2637	39.2682	100.144	57.6579	36.9659
301	1	1:CA2	(CA2:OB2):(CA2:OA2):	-3	-3.16573	0.0859847	0.0603611	0.120826	4.00566	5.00331	1.04626	-3	4.43123	73.412	36.6746			4.43123	2.80038	6.06207	-98.5474	59.7807	38.9041	101.261	52.3083	34.3426			-99.7901	62.2637	39.2682	100.144	57.6579	36.9659
302	1	1:CA2	(CA2:OB2):(CA2:OA3):	-3	-3.17487	0.125513	0.0624714	0.130204	4.00566	5.00331	1.56387	-3	4.99244	79.9156	38.3431			4.99244	2.72594	7.25894	-97.8931	60.306	39.2644	101.83	51.5533	33.4187			-99.7901	62.2637	39.2682	100.144	57.6579	36.9659
303	1	1:CA2	(CA2:OB2):(CA2:OB1):	-3	-3.04736	0.0788822	0.0198847	0.0369554	4.00566	5.00331	0.11448	-3	1.25238	62.9821	33.8889			1.25238	1.09549	1.40926	-99.722	61.2644	38.8244	100.204	56.2836	36.6599			-99.7901	62.2637	39.2682	100.144	57.6579	36.9659
304	1	1:CA2	(CA2:OB2):(CA2:OB3):	-3	-3.16478	0.0765684	0.0442169	0.0967871	4.00566	5.00331	0.828085	-3	4.21332	95.2875	43.5318			4.21332	2.85683	5.56981	-98.8486	59.7915	38.1896	100.993	53.0796	33.9097			-99.7901	62.2637	39.2682	100.144	57.6579	36.9659
305	1	1:CA2	(CA2:OB2):(CA2:OA1):	-2	-1.97996	0.0678387	0.0235066	0.0371309	2.67061	3.33575	1.29642	-2	2.9211	124.267	78.6702			2.9211	3.47494	2.36725	-97.9769	64.6951	40.964	101.789	55.9632	36.8111			-99.7901	62.2637	39.2682	100.144	57.6579	36.9659
306	1	1:CA2	(CA2:OB2):(CA2:OA2):	-2	-2.11029	0.0387006	0.0410228	0.0815489	2.67061	3.33575	1.04626	-2	4.43248	108.049	54.3536			4.43248	2.80208	6.06287	-98.5438	59.7805	38.9041	101.264	52.3081	34.3425			-99.7901	62.2637	39.2682	100.144	57.6579	36.9659
307	1	1:CA2	(CA2:OB2):(CA2:OA3):	-2	-2.11643	0.0795438	0.0421165	0.0875433	2.67061	3.33575	1.56387	-2	4.99582	118.619	57.0668			4.99582	2.7308	7.26083	-97.8865	60.3057	39.2642	101.836	51.553	33.4185			-99.7901	62.2637	39.2682	100.144	57.6579	36.9659
308	1	1:CA2	(CA2:OB2):(CA2:OB1):	-2	-2.03151	0.0557358	0.0135441	0.024928	2.67061	3.33575	0.11448	-2	1.25222	92.4549	50.2335			1.25222	1.09532	1.40912	-99.724	61.2645	38.8244	100.202	56.2836	36.6599			-99.7901	62.2637	39.2682	100.144	57.6579	36.9659
309	1	1:CA2	(CA2:OB2):(CA2:OB3):	-2	-2.10985	0.0622816	0.0294548	0.0649545	2.67061	3.33575	0.828085	-2	4.21455	143.085	64.8846			4.21455	2.85844	5.57065	-98.8442	59.7913	38.1895	100.997	53.0794	33.9096			-99.7901	62.2637	39.2682	100.144	57.6579	36.9659
310	1	1:CA2	(CA2:OB2):(CA2:OA1):	-1	-0.98993	0.0431268	0.0117548	0.0185764	1.33535	1.66794	1.29642	-1	2.91902	248.325	157.136			2.91902	3.47329	2.36476	-97.9803	64.6953	40.964	101.786	55.9634	36.8111			-99.7901	62.2637	39.2682	100.144	57.6579	36.9659
311	1	1:CA2	(CA2:OB2):(CA2:OA2):	-1	-1.05504	0.0426106	0.0209158	0.0412754	1.33535	1.66794	1.04626	-1	4.43358	211.973	107.415			4.43358	2.80358	6.06358	-98.5407	59.7804	38.904	101.268	52.308	34.3424			-99.7901	62.2637	39.2682	100.144	57.6579	36.9659
312	1	1:CA2	(CA2:OB2):(CA2:OA3):	-1	-1.05814	0.10208	0.0213154	0.0441506	1.33535	1.66794	1.56387	-1	4.99888	234.519	113.223			4.99888	2.73521	7.26256	-97.8804	60.3055	39.2641	101.842	51.5527	33.4183			-99.7901	62.2637	39.2682	100.144	57.6579	36.9659
313	1	1:CA2	(CA2:OB2):(CA2:OB1):	-1	-1.01572	0.0724962	0.0069173	0.0126092	1.33535	1.66794	0.11448	-1	1.25206	181.004	99.2977			1.25206	1.09514	1.40899	-99.7261	61.2645	38.8244	100.2	56.2837	36.6599			-99.7901	62.2637	39.2682	100.144	57.6579	36.9659
314	1	1:CA2	(CA2:OB2):(CA2:OB3):	-1	-1.05492	0.148311	0.014745	0.0327034	1.33535	1.66794	0.828085	-1	4.21569	285.906	128.907			4.21569	2.85995	5.57144	-98.8401	59.7912	38.1894	101.001	53.0793	33.9095			-99.7901	62.2637	39.2682	100.144	57.6579	36.9659
315	1	1:CA2	(CA2:OB2):(CA2:OA1):	1	0.989832	0.0570004	0.011776	0.0186078	1.33535	1.66794	1.29642	1	2.91396	247.449	156.599			2.91396	3.46926	2.35866	-97.9887	64.6956	40.9642	101.777	55.9637	36.8113			-99.7901	62.2637	39.2682	100.144	57.6579	36.9659
316	1	1:CA2	(CA2:OB2):(CA2:OA2):	1	1.05481	0.043798	0.0217608	0.0422811	1.33535	1.66794	1.04626	1	4.43535	203.823	104.902			4.43535	2.80598	6.06472	-98.5357	59.7802	38.9039	101.273	52.3078	34.3423			-99.7901	62.2637	39.2682	100.144	57.6579	36.9659
317	1	1:CA2	(CA2:OB2):(CA2:OA3):	1	1.05796	0.049298	0.0218941	0.044933	1.33535	1.66794	1.56387	1	5.00409	228.559	111.368			5.00409	2.7427	7.26549	-97.8702	60.305	39.2638	101.853	51.5522	33.418			-99.7901	62.2637	39.2682	100.144	57.6579	36.9659
318	1	1:CA2	(CA2:OB2):(CA2:OB1):	1	1.01564	0.0422485	0.00721144	0.0128983	1.33535	1.66794	0.11448	1	1.25175	173.579	97.0477			1.25175	1.09479	1.40871	-99.7302	61.2646	38.8245	100.196	56.2838	36.66			-99.7901	62.2637	39.2682	100.144	57.6579	36.9659
319	1	1:CA2	(CA2:OB2):(CA2:OB3):	1	1.05488	0.0860612	0.0148673	0.033188	1.33535	1.66794	0.828085	1	4.21772	283.691	127.086			4.21772	2.86261	5.57283	-98.833	59.791	38.1892	101.009	53.0791	33.9093			-99.7901	62.2637	39.2682	100.144	57.6579	36.9659
320	1	1:CA2	(CA2:OB2):(CA2:OA1):	2	1.97957	0.0348017	0.0235912	0.0372563	2.67061	3.33575	1.29642	2	2.91097	123.392	78.1337			2.91097	3.46689	2.35506	-97.9937	64.6959	40.9643	101.772	55.9639	36.8114			-99.7901	62.2637	39.2682	100.144	57.6579	36.9659
321	1	1:CA2	(CA2:OB2):(CA2:OA2):	2	2.10938	0.0346165	0.0443992	0.0855704	2.67061	3.33575	1.04626	2	4.43601	99.9121	51.8405			4.43601	2.80688	6.06515	-98.5339	59.7802	38.9038	101.274	52.3078	34.3423			-99.7901	62.2637	39.2682	100.144	57.6579	36.9659
322	1	1:CA2	(CA2:OB2):(CA2:OA3):	2	2.11572	0.0526338	0.0444273	0.0906713	2.67061	3.33575	1.56387	2	5.00623	112.684	55.213			5.00623	2.74577	7.26669	-97.866	60.3048	39.2636	101.857	51.5521	33.4179			-99.7901	62.2637	39.2682	100.144	57.6579	36.9659
323	1	1:CA2	(CA2:OB2):(CA2:OB1):	2	2.03121	0.0395162	0.0147201	0.0260843	2.67061	3.33575	0.11448	2	1.2516	85.0266	47.9828			1.2516	1.09462	1.40858	-99.7324	61.2647	38.8245	100.194	56.2838	36.66			-99.7901	62.2637	39.2682	100.144	57.6579	36.9659
324	1	1:CA2	(CA2:OB2):(CA2:OB3):	2	2.1097	0.0918193	0.0299424	0.0668916	2.67061	3.33575	0.828085	2	4.2186	140.891	63.0663			4.2186	2.86377	5.57344	-98.8298	59.7909	38.1892	101.012	53.079	33.9093			-99.7901	62.2637	39.2682	100.144	57.6579	36.9659
325	1	1:CA2	(CA2:OB2):(CA2:OA1):	3	2.96921	0.0370145	0.0354635	0.055955	4.00566	5.00331	1.29642	3	2.90768	81.9909	51.9647			2.90768	3.46428	2.35109	-97.9992	64.6961	40.9644	101.767	55.9642	36.8115			-99.7901	62.2637	39.2682	100.144	57.6579	36.9659
326	1	1:CA2	(CA2:OB2):(CA2:OA2):	3	3.16368	0.0346048	0.0679443	0.129869	4.00566	5.00331	1.04626	3	4.43653	65.2966	34.1615			4.43653	2.80758	6.06548	-98.5324	59.7801	38.9038	101.276	52.3077	34.3422			-99.7901	62.2637	39.2682	100.144	57.6579	36.9659
327	1	1:CA2	(CA2:OB2):(CA2:OA3):	3	3.17325	0.0736725	0.0676557	0.137236	4.00566	5.00331	1.56387	3	5.00805	74.0226	36.4923			5.00805	2.74839	7.26771	-97.8624	60.3047	39.2635	101.86	51.5519	33.4178			-99.7901	62.2637	39.2682	100.144	57.6579	36.9659
328	1	1:CA2	(CA2:OB2):(CA2:OB1):	3	3.04668	0.0401061	0.0225285	0.0395564	4.00566	5.00331	0.11448	3	1.25145	55.5495	31.6371			1.25145	1.09445	1.40845	-99.7345	61.2647	38.8245	100.192	56.2839	36.66			-99.7901	62.2637	39.2682	100.144	57.6579	36.9659
329	1	1:CA2	(CA2:OB2):(CA2:OB3):	3	3.16445	0.117471	0.0453083	0.10114	4.00566	5.00331	0.828085	3	4.21939	93.1263	41.7184			4.21939	2.8648	5.57398	-98.8271	59.7908	38.1891	101.014	53.0789	33.9092			-99.7901	62.2637	39.2682	100.144	57.6579	36.9659
330	1	1:CA2	(CA2:OB3):(CA2:OA1):	-3	-2.81509	0.0470095	0.0534425	0.0901337	3.79695	4.79162	0.580237	-3	4.93441	92.3312	54.7454			4.93441	5.70121	4.1676	-97.9629	64.6945	40.9637	101.803	55.9626	36.8108			-98.8364	59.7911	38.1893	101.005	53.0792	33.9094
331	1	1:CA2	(CA2:OB3):(CA2:OA2):	-3	-3.00088	0.0390451	0.036648	0.0388423	3.79695	4.79162	0.232526	-3	0.84985	23.1896	21.8795			0.84985	0.775499	0.924202	-98.5352	59.7802	38.9039	101.273	52.3078	34.3423			-98.8364	59.7911	38.1893	101.005	53.0792	33.9094
332	1	1:CA2	(CA2:OB3):(CA2:OA3):	-3	-3.00962	0.0397413	0.0306959	0.0372044	3.79695	4.79162	0.737712	-3	1.66824	54.3473	44.8398			1.66824	1.52755	1.80893	-97.8805	60.3055	39.2641	101.842	51.5527	33.4183			-98.8364	59.7911	38.1893	101.005	53.0792	33.9094
333	1	1:CA2	(CA2:OB3):(CA2:OB1):	-3	-2.8884	0.0690966	0.0372933	0.0666316	3.79695	4.79162	0.783443	-3	3.06142	82.0905	45.9455			3.06142	1.82696	4.29588	-99.7109	61.2641	38.8243	100.215	56.2833	36.6598			-98.8364	59.7911	38.1893	101.005	53.0792	33.9094
334	1	1:CA2	(CA2:OB3):(CA2:OB2):	-3	-2.84345	0.0742021	0.0419015	0.0915529	3.79695	4.79162	0.828085	-3	4.21368	100.562	46.0245			4.21368	2.85725	5.57011	-99.7786	62.2634	39.2681	100.155	57.6576	36.9658			-98.8364	59.7911	38.1893	101.005	53.0792	33.9094
335	1	1:CA2	(CA2:OB3):(CA2:OA1):	-2	-1.87665	0.0715814	0.0351905	0.0606073	2.53146	3.19462	0.580237	-2	4.93354	140.195	81.4017			4.93354	5.70048	4.16659	-97.9699	64.6948	40.9638	101.796	55.9629	36.8109			-98.8364	59.7911	38.1893	101.005	53.0792	33.9094
336	1	1:CA2	(CA2:OB3):(CA2:OA2):	-2	-2.00042	0.0397549	0.0244455	0.0259066	2.53146	3.19462	0.232526	-2	0.849567	34.7536	32.7934			0.849567	0.775192	0.923942	-98.5361	59.7803	38.9039	101.272	52.3078	34.3423			-98.8364	59.7911	38.1893	101.005	53.0792	33.9094
337	1	1:CA2	(CA2:OB3):(CA2:OA3):	-2	-2.00629	0.0428867	0.0204727	0.0247934	2.53146	3.19462	0.737712	-2	1.6694	81.5427	67.3325			1.6694	1.5288	1.81	-97.8784	60.3054	39.264	101.844	51.5526	33.4183			-98.8364	59.7911	38.1893	101.005	53.0792	33.9094
338	1	1:CA2	(CA2:OB3):(CA2:OB1):	-2	-1.92555	0.0478897	0.0244669	0.0444998	2.53146	3.19462	0.783443	-2	3.06358	125.213	68.8448			3.06358	1.83001	4.29715	-99.7169	61.2643	38.8243	100.209	56.2835	36.6598			-98.8364	59.7911	38.1893	101.005	53.0792	33.9094
339	1	1:CA2	(CA2:OB3):(CA2:OB2):	-2	-1.89564	0.0873754	0.0279205	0.0614273	2.53146	3.19462	0.828085	-2	4.21478	150.957	68.6142			4.21478	2.85872	5.57085	-99.7827	62.2635	39.2681	100.151	57.6577	36.9658			-98.8364	59.7911	38.1893	101.005	53.0792	33.9094
340	1	1:CA2	(CA2:OB3):(CA2:OA1):	-1	-0.938286	0.0731661	0.0173999	0.0305746	1.26578	1.59737	0.580237	-1	4.93265	283.488	161.332			4.93265	5.69974	4.16556	-97.977	64.6951	40.964	101.789	55.9632	36.8111			-98.8364	59.7911	38.1893	101.005	53.0792	33.9094
341	1	1:CA2	(CA2:OB3):(CA2:OA2):	-1	-1.00013	0.0432329	0.0122284	0.012958	1.26578	1.59737	0.232526	-1	0.849255	69.4492	65.5388			0.849255	0.774853	0.923656	-98.537	59.7803	38.9039	101.271	52.3079	34.3423			-98.8364	59.7911	38.1893	101.005	53.0792	33.9094
342	1	1:CA2	(CA2:OB3):(CA2:OA3):	-1	-1.00308	0.0399868	0.0102419	0.0124624	1.26578	1.59737	0.737712	-1	1.67041	163.096	134.036			1.67041	1.52989	1.81094	-97.8765	60.3053	39.2639	101.846	51.5525	33.4182			-98.8364	59.7911	38.1893	101.005	53.0792	33.9094
343	1	1:CA2	(CA2:OB3):(CA2:OB1):	-1	-0.962753	0.082968	0.0120475	0.0222973	1.26578	1.59737	0.783443	-1	3.06565	254.463	137.49			3.06565	1.83292	4.29837	-99.7227	61.2644	38.8244	100.204	56.2836	36.6599			-98.8364	59.7911	38.1893	101.005	53.0792	33.9094
344	1	1:CA2	(CA2:OB3):(CA2:OB2):	-1	-0.947828	0.0943625	0.0139782	0.0309187	1.26578	1.59737	0.828085	-1	4.21581	301.598	136.351			4.21581	2.86008	5.57154	-99.7866	62.2636	39.2682	100.147	57.6578	36.9659			-98.8364	59.7911	38.1893	101.005	53.0792	33.9094
345	1	1:CA2	(CA2:OB3):(CA2:OA1):	1	0.938229	0.0826709	0.0170832	0.0311509	1.26578	1.59737	0.580237	1	4.93085	288.638	158.289			4.93085	5.69824	4.16347	-97.9918	64.6958	40.9643	101.774	55.9639	36.8114			-98.8364	59.7911	38.1893	101.005	53.0792	33.9094
346	1	1:CA2	(CA2:OB3):(CA2:OA2):	1	0.999965	0.0351026	0.0122367	0.012964	1.26578	1.59737	0.232526	1	0.848546	69.3446	65.4542			0.848546	0.774084	0.923008	-98.5391	59.7804	38.904	101.269	52.308	34.3424			-98.8364	59.7911	38.1893	101.005	53.0792	33.9094
347	1	1:CA2	(CA2:OB3):(CA2:OA3):	1	1.00296	0.0401816	0.0102565	0.0125938	1.26578	1.59737	0.737712	1	1.67198	163.017	132.762			1.67198	1.53157	1.81239	-97.8737	60.3052	39.2639	101.849	51.5524	33.4181			-98.8364	59.7911	38.1893	101.005	53.0792	33.9094
348	1	1:CA2	(CA2:OB3):(CA2:OB1):	1	0.962718	0.0623078	0.0117134	0.0224159	1.26578	1.59737	0.783443	1	3.06951	262.05	136.934			3.06951	1.83837	4.30065	-99.7334	61.2647	38.8245	100.193	56.2839	36.66			-98.8364	59.7911	38.1893	101.005	53.0792	33.9094
349	1	1:CA2	(CA2:OB3):(CA2:OB2):	1	0.947856	0.0636036	0.0140886	0.0313552	1.26578	1.59737	0.828085	1	4.21762	299.365	134.511			4.21762	2.86249	5.57275	-99.7933	62.2637	39.2682	100.14	57.658	36.966			-98.8364	59.7911	38.1893	101.005	53.0792	33.9094
350	1	1:CA2	(CA2:OB3):(CA2:OA1):	2	1.87642	0.0722575	0.0339268	0.0629107	2.53146	3.19462	0.580237	2	4.92994	145.311	78.364			4.92994	5.69747	4.1624	-97.9994	64.6961	40.9644	101.767	55.9642	36.8115			-98.8364	59.7911	38.1893	101.005	53.0792	33.9094
351	1	1:CA2	(CA2:OB3):(CA2:OA2):	2	1.99977	0.033778	0.0244784	0.0259303	2.53146	3.19462	0.232526	2	0.84815	34.6489	32.7088			0.84815	0.773655	0.922646	-98.5403	59.7804	38.904	101.268	52.308	34.3424			-98.8364	59.7911	38.1893	101.005	53.0792	33.9094
352	1	1:CA2	(CA2:OB3):(CA2:OA3):	2	2.0058	0.04003	0.020531	0.0253187	2.53146	3.19462	0.737712	2	1.67254	81.464	66.0592			1.67254	1.53217	1.8129	-97.8727	60.3051	39.2638	101.85	51.5524	33.4181			-98.8364	59.7911	38.1893	101.005	53.0792	33.9094
353	1	1:CA2	(CA2:OB3):(CA2:OB1):	2	1.92541	0.0870943	0.023133	0.0449739	2.53146	3.19462	0.783443	2	3.0713	132.767	68.2906			3.0713	1.84089	4.30171	-99.7383	61.2648	38.8246	100.188	56.284	36.6601			-98.8364	59.7911	38.1893	101.005	53.0792	33.9094
354	1	1:CA2	(CA2:OB3):(CA2:OB2):	2	1.89575	0.070709	0.0283605	0.0631719	2.53146	3.19462	0.828085	2	4.2184	148.742	66.7766			4.2184	2.86353	5.57327	-99.7962	62.2638	39.2683	100.138	57.658	36.966			-98.8364	59.7911	38.1893	101.005	53.0792	33.9094
355	1	1:CA2	(CA2:OB3):(CA2:OA1):	3	2.81458	0.0842035	0.0506104	0.0953772	3.79695	4.79162	0.580237	3	4.92902	97.3914	51.6792			4.92902	5.6967	4.16133	-98.0072	64.6964	40.9646	101.759	55.9645	36.8117			-98.8364	59.7911	38.1893	101.005	53.0792	33.9094
356	1	1:CA2	(CA2:OB3):(CA2:OA2):	3	2.9994	0.0356629	0.0367222	0.0388956	3.79695	4.79162	0.232526	3	0.847728	23.0849	21.7949			0.847728	0.773197	0.922259	-98.5416	59.7805	38.904	101.267	52.3081	34.3424			-98.8364	59.7911	38.1893	101.005	53.0792	33.9094
357	1	1:CA2	(CA2:OB3):(CA2:OA3):	3	3.00851	0.0667093	0.0308269	0.0381745	3.79695	4.79162	0.737712	3	1.67294	54.2688	43.8235			1.67294	1.5326	1.81327	-97.872	60.3051	39.2638	101.851	51.5523	33.4181			-98.8364	59.7911	38.1893	101.005	53.0792	33.9094
358	1	1:CA2	(CA2:OB3):(CA2:OB1):	3	2.88809	0.0915222	0.0343012	0.0676971	3.79695	4.79162	0.783443	3	3.07299	89.5884	45.3932			3.07299	1.84327	4.30271	-99.7429	61.2649	38.8246	100.183	56.2841	36.6601			-98.8364	59.7911	38.1893	101.005	53.0792	33.9094
359	1	1:CA2	(CA2:OB3):(CA2:OB2):	3	2.8437	0.0769393	0.0428871	0.0954742	3.79695	4.79162	0.828085	3	4.2191	98.377	44.1911			4.2191	2.86447	5.57374	-99.7988	62.2639	39.2683	100.135	57.6581	36.966			-98.8364	59.7911	38.1893	101.005	53.0792	33.9094
360	1	1:CA3	(CA3:OA1):(CA3:OA2):	-3	-3.19788	0.0682707	0.0532347	0.111546	4.0569	5.05386	0.38585	-3	4.92141	92.4475	44.1201			4.92141	5.39584	4.44699	-98.3707	60.0941	39.1708	101.416	52.2399	34.3305			-97.7697	65.0364	41.251	101.972	55.8945	36.8026
361	1	1:CA3	(CA3:OA1):(CA3:OA3):	-3	-3.20718	0.0689023	0.0580357	0.106625	4.0569	5.05386	0.480633	-3	5.15729	88.8641	48.3686			5.15729	4.74337	5.57121	-97.7124	60.6173	39.5284	101.985	51.4808	33.4029			-97.7697	65.0364	41.251	101.972	55.8945	36.8026
362	1	1:CA3	(CA3:OA1):(CA3:OB1):	-3	-3.07852	0.122282	0.0299658	0.0685498	4.0569	5.05386	1.23385	-3	3.05788	102.045	44.6081			3.05788	4.46169	1.65406	-99.5559	61.5709	39.0817	100.358	56.2268	36.6571			-97.7697	65.0364	41.251	101.972	55.8945	36.8026
363	1	1:CA3	(CA3:OA1):(CA3:OB2):	-3	-3.03055	0.0344651	0.0359509	0.0571474	4.0569	5.05386	1.3112	-3	2.96014	82.3384	51.7983			2.96014	3.52663	2.39364	-99.6194	62.5771	39.5284	100.302	57.6021	36.9647			-97.7697	65.0364	41.251	101.972	55.8945	36.8026
364	1	1:CA3	(CA3:OA1):(CA3:OB3):	-3	-3.19738	0.0638428	0.0574098	0.0970368	4.0569	5.05386	0.596593	-3	4.9741	86.6421	51.26			4.9741	5.77596	4.17224	-98.6895	60.0797	38.432	101.134	53.017	33.8998			-97.7697	65.0364	41.251	101.972	55.8945	36.8026
365	1	1:CA3	(CA3:OA1):(CA3:OA2):	-2	-2.13184	0.073163	0.0360104	0.0754167	2.70477	3.36945	0.38585	-2	4.92094	136.653	65.2501			4.92094	5.39541	4.44647	-98.3641	60.0938	39.1706	101.423	52.2397	34.3303			-97.7697	65.0364	41.251	101.972	55.8945	36.8026
366	1	1:CA3	(CA3:OA1):(CA3:OA3):	-2	-2.1381	0.0631394	0.0388213	0.0717366	2.70477	3.36945	0.480633	-2	5.1579	132.862	71.9005			5.1579	4.74402	5.57177	-97.7027	60.6168	39.5281	101.995	51.4804	33.4027			-97.7697	65.0364	41.251	101.972	55.8945	36.8026
367	1	1:CA3	(CA3:OA1):(CA3:OB1):	-2	-2.05239	0.158645	0.019866	0.0458596	2.70477	3.36945	1.23385	-2	3.05717	153.889	66.6636			3.05717	4.4613	1.65303	-99.5549	61.5708	39.0817	100.359	56.2267	36.6571			-97.7697	65.0364	41.251	101.972	55.8945	36.8026
368	1	1:CA3	(CA3:OA1):(CA3:OB2):	-2	-2.02047	0.0356104	0.0239548	0.0381146	2.70477	3.36945	1.3112	-2	2.95826	123.494	77.6149			2.95826	3.52509	2.39143	-99.6164	62.5771	39.5283	100.305	57.6021	36.9646			-97.7697	65.0364	41.251	101.972	55.8945	36.8026
369	1	1:CA3	(CA3:OA1):(CA3:OB3):	-2	-2.13171	0.0694587	0.0377636	0.0652616	2.70477	3.36945	0.596593	-2	4.97307	131.69	76.2021			4.97307	5.77509	4.17106	-98.6821	60.0795	38.4318	101.142	53.0167	33.8997			-97.7697	65.0364	41.251	101.972	55.8945	36.8026
370	1	1:CA3	(CA3:OA1):(CA3:OA2):	-1	-1.06588	0.0726833	0.0182943	0.0382422	1.35244	1.68479	0.38585	-1	4.92047	268.963	128.666			4.92047	5.39498	4.44596	-98.3574	60.0936	39.1705	101.43	52.2394	34.3302			-97.7697	65.0364	41.251	101.972	55.8945	36.8026
371	1	1:CA3	(CA3:OA1):(CA3:OA3):	-1	-1.06903	0.0557289	0.0195092	0.0362361	1.35244	1.68479	0.480633	-1	5.15851	264.414	142.358			5.15851	4.74468	5.57234	-97.6932	60.6164	39.5278	102.004	51.48	33.4024			-97.7697	65.0364	41.251	101.972	55.8945	36.8026
372	1	1:CA3	(CA3:OA1):(CA3:OB1):	-1	-1.02622	0.0569355	0.00989294	0.0230168	1.35244	1.68479	1.23385	-1	3.05612	308.919	132.778			3.05612	4.46072	1.65151	-99.5533	61.5708	39.0816	100.361	56.2267	36.6571			-97.7697	65.0364	41.251	101.972	55.8945	36.8026
373	1	1:CA3	(CA3:OA1):(CA3:OB2):	-1	-1.01029	0.0339026	0.0119775	0.019069	1.35244	1.68479	1.3112	-1	2.95606	246.801	155.02			2.95606	3.52328	2.38885	-99.6128	62.577	39.5283	100.309	57.602	36.9646			-97.7697	65.0364	41.251	101.972	55.8945	36.8026
374	1	1:CA3	(CA3:OA1):(CA3:OB3):	-1	-1.06591	0.0695932	0.0186555	0.0329318	1.35244	1.68479	0.596593	-1	4.97203	266.518	150.98			4.97203	5.7742	4.16985	-98.6745	60.0792	38.4317	101.149	53.0164	33.8995			-97.7697	65.0364	41.251	101.972	55.8945	36.8026
375	1	1:CA3	(CA3:OA1):(CA3:OA2):	1	1.06576	0.075561	0.0189528	0.0393312	1.35244	1.68479	0.38585	1	4.91954	259.568	125.08			4.91954	5.39413	4.44494	-98.3438	60.093	39.1701	101.443	52.2389	34.3298			-97.7697	65.0364	41.251	101.972	55.8945	36.8026
376	1	1:CA3	(CA3:OA1):(CA3:OA3):	1	1.06897	0.0529602	0.0198032	0.0370266	1.35244	1.68479	0.480633	1	5.15978	260.553	139.353			5.15978	4.74603	5.57352	-97.6743	60.6155	39.5273	102.023	51.4791	33.4018			-97.7697	65.0364	41.251	101.972	55.8945	36.8026
377	1	1:CA3	(CA3:OA1):(CA3:OB1):	1	1.02624	0.107642	0.0098603	0.0232115	1.35244	1.68479	1.23385	1	3.05301	309.626	131.53			3.05301	4.45901	1.64701	-99.5487	61.5707	39.0816	100.365	56.2266	36.657			-97.7697	65.0364	41.251	101.972	55.8945	36.8026
378	1	1:CA3	(CA3:OA1):(CA3:OB2):	1	1.01039	0.0355005	0.0119969	0.0191027	1.35244	1.68479	1.3112	1	2.95073	245.957	154.466			2.95073	3.51889	2.38256	-99.6039	62.5768	39.5282	100.318	57.6017	36.9645			-97.7697	65.0364	41.251	101.972	55.8945	36.8026
379	1	1:CA3	(CA3:OA1):(CA3:OB3):	1	1.06599	0.0747414	0.0182929	0.033579	1.35244	1.68479	0.596593	1	4.96989	271.684	148.006			4.96989	5.7724	4.16739	-98.6586	60.0786	38.4313	101.165	53.0159	33.8991			-97.7697	65.0364	41.251	101.972	55.8945	36.8026
380	1	1:CA3	(CA3:OA1):(CA3:OA2):	2	2.13138	0.0685325	0.0386383	0.0797946	2.70477	3.36945	0.38585	2	4.91907	127.311	61.6467			4.91907	5.39371	4.44444	-98.3368	60.0928	39.17	101.45	52.2386	34.3297			-97.7697	65.0364	41.251	101.972	55.8945	36.8026
381	1	1:CA3	(CA3:OA1):(CA3:OA3):	2	2.13784	0.101856	0.0399941	0.0750021	2.70477	3.36945	0.480633	2	5.16042	129.03	68.8037			5.16042	4.74672	5.57412	-97.6651	60.6151	39.527	102.032	51.4787	33.4015			-97.7697	65.0364	41.251	101.972	55.8945	36.8026
382	1	1:CA3	(CA3:OA1):(CA3:OB1):	2	2.05251	0.101388	0.0197358	0.0466378	2.70477	3.36945	1.23385	2	3.05095	154.59	65.4179			3.05095	4.45788	1.64402	-99.5457	61.5706	39.0815	100.368	56.2265	36.657			-97.7697	65.0364	41.251	101.972	55.8945	36.8026
383	1	1:CA3	(CA3:OA1):(CA3:OB2):	2	2.02088	0.0348237	0.0240323	0.0382495	2.70477	3.36945	1.3112	2	2.94759	122.651	77.0621			2.94759	3.51631	2.37886	-99.5987	62.5766	39.5281	100.323	57.6016	36.9644			-97.7697	65.0364	41.251	101.972	55.8945	36.8026
384	1	1:CA3	(CA3:OA1):(CA3:OB3):	2	2.13203	0.0848529	0.0363172	0.067848	2.70477	3.36945	0.596593	2	4.9688	136.817	73.2343			4.9688	5.77147	4.16613	-98.6503	60.0783	38.4311	101.174	53.0156	33.8989			-97.7697	65.0364	41.251	101.972	55.8945	36.8026
385	1	1:CA3	(CA3:OA1):(CA3:OA2):	3	3.19683	0.0692828	0.0591246	0.121545	4.0569	5.05386	0.38585	3	4.91862	83.1907	40.4674			4.91862	5.39329	4.44394	-98.3298	60.0925	39.1698	101.457	52.2383	34.3295			-97.7697	65.0364	41.251	101.972	55.8945	36.8026
386	1	1:CA3	(CA3:OA1):(CA3:OA3):	3	3.2066	0.0622656	0.0606626	0.114078	4.0569	5.05386	0.480633	3	5.16108	85.0785	45.2415			5.16108	4.74743	5.57473	-97.6559	60.6147	39.5267	102.041	51.4783	33.4012			-97.7697	65.0364	41.251	101.972	55.8945	36.8026
387	1	1:CA3	(CA3:OA1):(CA3:OB1):	3	3.07878	0.102815	0.0296741	0.0702987	4.0569	5.05386	1.23385	3	3.04856	102.734	43.3658			3.04856	4.45656	1.64055	-99.5422	61.5705	39.0815	100.372	56.2264	36.6569			-97.7697	65.0364	41.251	101.972	55.8945	36.8026
388	1	1:CA3	(CA3:OA1):(CA3:OB2):	3	3.03146	0.0353818	0.036125	0.0574506	4.0569	5.05386	1.3112	3	2.94414	81.4985	51.2464			2.94414	3.51348	2.37479	-99.593	62.5765	39.528	100.329	57.6015	36.9643			-97.7697	65.0364	41.251	101.972	55.8945	36.8026
389	1	1:CA3	(CA3:OA1):(CA3:OB3):	3	3.19811	0.0778718	0.0541703	0.102901	4.0569	5.05386	0.596593	3	4.96771	91.7054	48.2768			4.96771	5.77054	4.16487	-98.6419	60.078	38.4309	101.182	53.0153	33.8988			-97.7697	65.0364	41.251	101.972	55.8945	36.8026
390	1	1:CA3	(CA3:OA2):(CA3:OA1):	-3	-2.81391	0.0815141	0.0500666	0.104668	3.80599	4.79799	0.38585	-3	4.92124	98.2939	47.0176			4.92124	5.39566	4.44681	-97.7509	65.0356	41.2506	101.991	55.8936	36.8022			-98.3507	60.0933	39.1703	101.436	52.2391	34.33
391	1	1:CA3	(CA3:OA2):(CA3:OA3):	-3	-3.00876	0.0449188	0.0160015	0.021692	3.80599	4.79799	0.520727	-3	1.12058	70.0298	51.6587			1.12058	0.914117	1.32705	-97.6917	60.6163	39.5278	102.006	51.4799	33.4023			-98.3507	60.0933	39.1703	101.436	52.2391	34.33
392	1	1:CA3	(CA3:OA2):(CA3:OB1):	-3	-2.88771	0.0343053	0.0428377	0.0829823	3.80599	4.79799	0.998679	-3	3.31664	77.4234	39.968			3.31664	1.89674	4.73653	-99.5373	61.5704	39.0814	100.377	56.2263	36.6569			-98.3507	60.0933	39.1703	101.436	52.2391	34.33
393	1	1:CA3	(CA3:OA2):(CA3:OB2):	-3	-2.84262	0.0400164	0.0575382	0.114573	3.80599	4.79799	1.05224	-3	4.44044	77.1737	38.7565			4.44044	2.80302	6.07785	-99.6004	62.5767	39.5281	100.321	57.6017	36.9644			-98.3507	60.0933	39.1703	101.436	52.2391	34.33
394	1	1:CA3	(CA3:OA2):(CA3:OB3):	-3	-2.99948	0.0406225	0.0368827	0.0389162	3.80599	4.79799	0.243527	-3	0.868425	23.5456	22.3152			0.868425	0.804723	0.932127	-98.6694	60.079	38.4315	101.154	53.0163	33.8994			-98.3507	60.0933	39.1703	101.436	52.2391	34.33
395	1	1:CA3	(CA3:OA2):(CA3:OA1):	-2	-1.87599	0.0731051	0.0338448	0.0707068	2.53749	3.19886	0.38585	-2	4.92083	145.394	69.5948			4.92083	5.39529	4.44636	-97.757	65.0359	41.2507	101.984	55.8939	36.8023			-98.3507	60.0933	39.1703	101.436	52.2391	34.33
396	1	1:CA3	(CA3:OA2):(CA3:OA3):	-2	-2.00589	0.0361648	0.0105288	0.014399	2.53749	3.19886	0.520727	-2	1.12224	106.588	77.9383			1.12224	0.916064	1.32841	-97.6888	60.6162	39.5277	102.008	51.4798	33.4022			-98.3507	60.0933	39.1703	101.436	52.2391	34.33
397	1	1:CA3	(CA3:OA2):(CA3:OB1):	-2	-1.92524	0.0337853	0.0288937	0.055797	2.53749	3.19886	0.998679	-2	3.3189	114.866	59.4817			3.3189	1.9	4.7378	-99.5423	61.5705	39.0815	100.372	56.2264	36.6569			-98.3507	60.0933	39.1703	101.436	52.2391	34.33
398	1	1:CA3	(CA3:OA2):(CA3:OB2):	-2	-1.89522	0.0434651	0.0390682	0.0772805	2.53749	3.19886	1.05224	-2	4.4415	113.686	57.4725			4.4415	2.80449	6.07851	-99.6035	62.5767	39.5282	100.318	57.6017	36.9645			-98.3507	60.0933	39.1703	101.436	52.2391	34.33
399	1	1:CA3	(CA3:OA2):(CA3:OB3):	-2	-1.99982	0.0384345	0.0245994	0.0259559	2.53749	3.19886	0.243527	-2	0.868131	35.2908	33.4463			0.868131	0.804407	0.931855	-98.6686	60.079	38.4315	101.155	53.0162	33.8994			-98.3507	60.0933	39.1703	101.436	52.2391	34.33
400	1	1:CA3	(CA3:OA2):(CA3:OA1):	-1	-0.938029	0.0735476	0.0171797	0.0358254	1.26879	1.59949	0.38585	-1	4.92041	286.408	137.344			4.92041	5.39492	4.4459	-97.7633	65.0362	41.2508	101.978	55.8942	36.8025			-98.3507	60.0933	39.1703	101.436	52.2391	34.33
401	1	1:CA3	(CA3:OA2):(CA3:OA3):	-1	-1.00296	0.034097	0.0051956	0.00716933	1.26879	1.59949	0.520727	-1	1.12378	216.295	156.749			1.12378	0.917884	1.32968	-97.6862	60.6161	39.5276	102.011	51.4796	33.4021			-98.3507	60.0933	39.1703	101.436	52.2391	34.33
402	1	1:CA3	(CA3:OA2):(CA3:OB1):	-1	-0.962668	0.0337842	0.0146258	0.0281407	1.26879	1.59949	0.998679	-1	3.32101	227.065	118.015			3.32101	1.90303	4.73899	-99.547	61.5706	39.0816	100.367	56.2265	36.657			-98.3507	60.0933	39.1703	101.436	52.2391	34.33
403	1	1:CA3	(CA3:OA2):(CA3:OB2):	-1	-0.947688	0.0336742	0.0199003	0.0390912	1.26879	1.59949	1.05224	-1	4.44243	223.234	113.643			4.44243	2.80578	6.07909	-99.6063	62.5768	39.5282	100.315	57.6018	36.9645			-98.3507	60.0933	39.1703	101.436	52.2391	34.33
404	1	1:CA3	(CA3:OA2):(CA3:OB3):	-1	-0.999991	0.0379395	0.0123041	0.0129827	1.26879	1.59949	0.243527	-1	0.867806	70.5297	66.8433			0.867806	0.804057	0.931555	-98.6676	60.079	38.4315	101.156	53.0162	33.8993			-98.3507	60.0933	39.1703	101.436	52.2391	34.33
405	1	1:CA3	(CA3:OA2):(CA3:OA1):	1	0.938107	0.0878084	0.017761	0.0367834	1.26879	1.59949	0.38585	1	4.91959	276.989	133.745			4.91959	5.39419	4.445	-97.7761	65.0367	41.2511	101.965	55.8948	36.8028			-98.3507	60.0933	39.1703	101.436	52.2391	34.33
406	1	1:CA3	(CA3:OA2):(CA3:OA3):	1	1.00301	0.0395234	0.00506029	0.00711204	1.26879	1.59949	0.520727	1	1.12655	222.625	158.4			1.12655	0.921139	1.33196	-97.6814	60.6158	39.5275	102.016	51.4794	33.402			-98.3507	60.0933	39.1703	101.436	52.2391	34.33
407	1	1:CA3	(CA3:OA2):(CA3:OB1):	1	0.96278	0.039896	0.0150158	0.0286373	1.26879	1.59949	0.998679	1	3.32474	221.416	116.098			3.32474	1.90839	4.74109	-99.5552	61.5709	39.0817	100.359	56.2268	36.6571			-98.3507	60.0933	39.1703	101.436	52.2391	34.33
408	1	1:CA3	(CA3:OA2):(CA3:OB2):	1	0.947856	0.0363998	0.0206642	0.0399972	1.26879	1.59949	1.05224	1	4.44389	215.053	111.105			4.44389	2.80779	6.07999	-99.6105	62.5769	39.5283	100.311	57.6019	36.9646			-98.3507	60.0933	39.1703	101.436	52.2391	34.33
409	1	1:CA3	(CA3:OA2):(CA3:OB3):	1	1.00016	0.0521913	0.0123099	0.0129886	1.26879	1.59949	0.243527	1	0.867064	70.4366	66.7556			0.867064	0.803259	0.93087	-98.6655	60.0789	38.4315	101.158	53.0161	33.8993			-98.3507	60.0933	39.1703	101.436	52.2391	34.33
410	1	1:CA3	(CA3:OA2):(CA3:OA1):	2	1.87631	0.0765457	0.0361652	0.0746002	2.53749	3.19886	0.38585	2	4.91919	136.02	65.9407			4.91919	5.39383	4.44455	-97.7827	65.037	41.2513	101.959	55.8951	36.8029			-98.3507	60.0933	39.1703	101.436	52.2391	34.33
411	1	1:CA3	(CA3:OA2):(CA3:OA3):	2	2.00605	0.0748811	0.00998777	0.0141707	2.53749	3.19886	0.520727	2	1.12777	112.915	79.5845			1.12777	0.92257	1.33296	-97.6793	60.6158	39.5274	102.018	51.4793	33.4019			-98.3507	60.0933	39.1703	101.436	52.2391	34.33
412	1	1:CA3	(CA3:OA2):(CA3:OB1):	2	1.92568	0.0392535	0.0304517	0.0577826	2.53749	3.19886	0.998679	2	3.32635	109.234	57.5666			3.32635	1.9107	4.742	-99.5588	61.571	39.0817	100.355	56.2268	36.6571			-98.3507	60.0933	39.1703	101.436	52.2391	34.33
413	1	1:CA3	(CA3:OA2):(CA3:OB2):	2	1.89589	0.0356042	0.0421209	0.0809037	2.53749	3.19886	1.05224	2	4.44442	105.516	54.9348			4.44442	2.80852	6.08032	-99.6121	62.577	39.5283	100.31	57.6019	36.9646			-98.3507	60.0933	39.1703	101.436	52.2391	34.33
414	1	1:CA3	(CA3:OA2):(CA3:OB3):	2	2.00048	0.0408835	0.0246224	0.0259797	2.53749	3.19886	0.243527	2	0.866649	35.1977	33.3587			0.866649	0.802812	0.930487	-98.6643	60.0788	38.4314	101.16	53.0161	33.8993			-98.3507	60.0933	39.1703	101.436	52.2391	34.33
415	1	1:CA3	(CA3:OA2):(CA3:OA1):	3	2.81462	0.0452559	0.0552699	0.113535	3.80599	4.79799	0.38585	3	4.91879	88.9957	43.324			4.91879	5.39347	4.44411	-97.7893	65.0373	41.2514	101.952	55.8954	36.8031			-98.3507	60.0933	39.1703	101.436	52.2391	34.33
416	1	1:CA3	(CA3:OA2):(CA3:OA3):	3	3.00914	0.0575037	0.0147852	0.0211814	3.80599	4.79799	0.520727	3	1.12887	76.3515	53.2955			1.12887	0.92387	1.33387	-97.6775	60.6157	39.5274	102.02	51.4792	33.4019			-98.3507	60.0933	39.1703	101.436	52.2391	34.33
417	1	1:CA3	(CA3:OA2):(CA3:OB1):	3	2.88872	0.0356836	0.0463357	0.0874468	3.80599	4.79799	0.998679	3	3.3278	71.8193	38.0551			3.3278	1.91278	4.74281	-99.562	61.571	39.0817	100.352	56.2269	36.6572			-98.3507	60.0933	39.1703	101.436	52.2391	34.33
418	1	1:CA3	(CA3:OA2):(CA3:OB2):	3	2.84412	0.0356328	0.064396	0.122722	3.80599	4.79799	1.05224	3	4.44481	69.0231	36.2187			4.44481	2.80906	6.08056	-99.6132	62.577	39.5283	100.308	57.602	36.9646			-98.3507	60.0933	39.1703	101.436	52.2391	34.33
419	1	1:CA3	(CA3:OA2):(CA3:OB3):	3	3.00096	0.0397971	0.0369344	0.0389698	3.80599	4.79799	0.243527	3	0.866205	23.4525	22.2276			0.866205	0.802333	0.930076	-98.663	60.0788	38.4314	101.161	53.016	33.8992			-98.3507	60.0933	39.1703	101.436	52.2391	34.33
420	1	1:CA3	(CA3:OA3):(CA3:OA1):	-3	-2.80564	0.076807	0.0543095	0.0994321	3.79463	4.7872	0.480633	-3	5.15752	94.9653	51.8698			5.15752	4.74358	5.57146	-97.7429	65.0352	41.2504	101.998	55.8933	36.802			-97.6837	60.6159	39.5275	102.014	51.4795	33.4021
421	1	1:CA3	(CA3:OA3):(CA3:OA2):	-3	-2.99121	0.0341134	0.0159529	0.021577	3.79463	4.7872	0.520727	-3	1.12056	70.2414	51.9329			1.12056	0.914026	1.32709	-98.3426	60.093	39.1701	101.444	52.2388	34.3298			-97.6837	60.6159	39.5275	102.014	51.4795	33.4021
422	1	1:CA3	(CA3:OA3):(CA3:OB1):	-3	-2.87921	0.0625641	0.0485266	0.0948395	3.79463	4.7872	1.51934	-3	4.05309	83.5232	42.7363			4.05309	2.12491	5.98128	-99.5291	61.5702	39.0813	100.385	56.2261	36.6568			-97.6837	60.6159	39.5275	102.014	51.4795	33.4021
423	1	1:CA3	(CA3:OA3):(CA3:OB2):	-3	-2.83428	0.0693479	0.0593124	0.122951	3.79463	4.7872	1.57057	-3	5.00823	84.4382	40.7336			5.00823	2.73608	7.28038	-99.5922	62.5765	39.528	100.329	57.6014	36.9643			-97.6837	60.6159	39.5275	102.014	51.4795	33.4021
424	1	1:CA3	(CA3:OA3):(CA3:OB3):	-3	-2.99076	0.0422642	0.0308733	0.0376581	3.79463	4.7872	0.750051	-3	1.69469	54.8919	45.0021			1.69469	1.56398	1.8254	-98.6613	60.0787	38.4314	101.163	53.016	33.8992			-97.6837	60.6159	39.5275	102.014	51.4795	33.4021
425	1	1:CA3	(CA3:OA3):(CA3:OA1):	-2	-1.87044	0.0759258	0.0363306	0.0669056	2.52992	3.19167	0.480633	-2	5.15805	141.975	77.0944			5.15805	4.74416	5.57194	-97.752	65.0356	41.2506	101.989	55.8937	36.8022			-97.6837	60.6159	39.5275	102.014	51.4795	33.4021
426	1	1:CA3	(CA3:OA3):(CA3:OA2):	-2	-1.9941	0.0350509	0.010497	0.0143236	2.52992	3.19167	0.520727	-2	1.12222	106.909	78.3477			1.12222	0.916004	1.32843	-98.3455	60.0931	39.1702	101.442	52.2389	34.3299			-97.6837	60.6159	39.5275	102.014	51.4795	33.4021
427	1	1:CA3	(CA3:OA3):(CA3:OB1):	-2	-1.91953	0.0501733	0.0323546	0.0636077	2.52992	3.19167	1.51934	-2	4.05778	125.416	63.7938			4.05778	2.13189	5.98367	-99.5371	61.5704	39.0814	100.377	56.2263	36.6569			-97.6837	60.6159	39.5275	102.014	51.4795	33.4021
428	1	1:CA3	(CA3:OA3):(CA3:OB2):	-2	-1.88963	0.0724232	0.0399682	0.0826304	2.52992	3.19167	1.57057	-2	5.01118	125.379	60.6457			5.01118	2.74041	7.28194	-99.5983	62.5766	39.5281	100.323	57.6016	36.9644			-97.6837	60.6159	39.5275	102.014	51.4795	33.4021
429	1	1:CA3	(CA3:OA3):(CA3:OB3):	-2	-1.99396	0.0469897	0.0205872	0.0250763	2.52992	3.19167	0.750051	-2	1.69581	82.3723	67.6261			1.69581	1.5652	1.82643	-98.6634	60.0788	38.4314	101.16	53.016	33.8992			-97.6837	60.6159	39.5275	102.014	51.4795	33.4021
430	1	1:CA3	(CA3:OA3):(CA3:OA1):	-1	-0.935235	0.0430579	0.0182546	0.0337775	1.26501	1.59589	0.480633	-1	5.15859	282.591	152.722			5.15859	4.74475	5.57243	-97.7609	65.036	41.2508	101.981	55.8941	36.8024			-97.6837	60.6159	39.5275	102.014	51.4795	33.4021
431	1	1:CA3	(CA3:OA3):(CA3:OA2):	-1	-0.997027	0.0337052	0.00518	0.00713219	1.26501	1.59589	0.520727	-1	1.12377	216.945	157.564			1.12377	0.917855	1.32969	-98.3482	60.0932	39.1702	101.439	52.239	34.33			-97.6837	60.6159	39.5275	102.014	51.4795	33.4021
432	1	1:CA3	(CA3:OA3):(CA3:OB1):	-1	-0.959799	0.0663142	0.0161952	0.0320014	1.26501	1.59589	1.51934	-1	4.06214	250.824	126.936			4.06214	2.13838	5.9859	-99.5445	61.5706	39.0815	100.369	56.2265	36.657			-97.6837	60.6159	39.5275	102.014	51.4795	33.4021
433	1	1:CA3	(CA3:OA3):(CA3:OB2):	-1	-0.944874	0.0515878	0.0202167	0.0416538	1.26501	1.59589	1.57057	-1	5.01384	248.005	120.369			5.01384	2.74432	7.28336	-99.6037	62.5767	39.5282	100.318	57.6017	36.9645			-97.6837	60.6159	39.5275	102.014	51.4795	33.4021
434	1	1:CA3	(CA3:OA3):(CA3:OB3):	-1	-0.997041	0.0399349	0.0102973	0.0125236	1.26501	1.59589	0.750051	-1	1.69678	164.779	135.486			1.69678	1.56625	1.82731	-98.6651	60.0789	38.4314	101.159	53.0161	33.8993			-97.6837	60.6159	39.5275	102.014	51.4795	33.4021
435	1	1:CA3	(CA3:OA3):(CA3:OA1):	1	0.93528	0.07149	0.0185128	0.0344715	1.26501	1.59589	0.480633	1	5.1597	278.71	149.68			5.1597	4.74596	5.57343	-97.7784	65.0368	41.2512	101.963	55.8949	36.8028			-97.6837	60.6159	39.5275	102.014	51.4795	33.4021
436	1	1:CA3	(CA3:OA3):(CA3:OA2):	1	0.996987	0.0358522	0.00504528	0.00707602	1.26501	1.59589	0.520727	1	1.12656	223.29	159.208			1.12656	0.921167	1.33195	-98.353	60.0934	39.1704	101.434	52.2392	34.3301			-97.6837	60.6159	39.5275	102.014	51.4795	33.4021
437	1	1:CA3	(CA3:OA3):(CA3:OB1):	1	0.959875	0.0489447	0.0162789	0.0324163	1.26501	1.59589	1.51934	1	4.06989	250.01	125.551			4.06989	2.14991	5.98987	-99.5576	61.5709	39.0817	100.356	56.2268	36.6571			-97.6837	60.6159	39.5275	102.014	51.4795	33.4021
438	1	1:CA3	(CA3:OA3):(CA3:OB2):	1	0.945006	0.0632429	0.0207367	0.0423511	1.26501	1.59589	1.57057	1	5.01832	242.002	118.493			5.01832	2.75089	7.28575	-99.6129	62.577	39.5283	100.309	57.602	36.9646			-97.6837	60.6159	39.5275	102.014	51.4795	33.4021
439	1	1:CA3	(CA3:OA3):(CA3:OB3):	1	0.997163	0.0658576	0.0103082	0.0125739	1.26501	1.59589	0.750051	1	1.69825	164.747	135.062			1.69825	1.56784	1.82865	-98.6678	60.079	38.4315	101.156	53.0162	33.8993			-97.6837	60.6159	39.5275	102.014	51.4795	33.4021
440	1	1:CA3	(CA3:OA3):(CA3:OA1):	2	1.87062	0.0527067	0.037361	0.0698042	2.52992	3.19167	0.480633	2	5.16026	138.119	73.9248			5.16026	4.74658	5.57395	-97.787	65.0372	41.2514	101.954	55.8953	36.803			-97.6837	60.6159	39.5275	102.014	51.4795	33.4021
441	1	1:CA3	(CA3:OA3):(CA3:OA2):	2	1.99393	0.0339923	0.00995834	0.0141	2.52992	3.19167	0.520727	2	1.12779	113.251	79.9849			1.12779	0.922627	1.33295	-98.3551	60.0935	39.1704	101.432	52.2393	34.3301			-97.6837	60.6159	39.5275	102.014	51.4795	33.4021
442	1	1:CA3	(CA3:OA3):(CA3:OB1):	2	1.91984	0.079634	0.0326891	0.0652664	2.52992	3.19167	1.51934	2	4.07327	124.606	62.4099			4.07327	2.15493	5.99161	-99.5633	61.5711	39.0818	100.351	56.227	36.6572			-97.6837	60.6159	39.5275	102.014	51.4795	33.4021
443	1	1:CA3	(CA3:OA3):(CA3:OB2):	2	1.89016	0.0612741	0.0420451	0.0854181	2.52992	3.19167	1.57057	2	5.02013	119.399	58.7712			5.02013	2.75355	7.28671	-99.6166	62.5771	39.5283	100.305	57.6021	36.9646			-97.6837	60.6159	39.5275	102.014	51.4795	33.4021
444	1	1:CA3	(CA3:OA3):(CA3:OB3):	2	1.99445	0.0655715	0.0206309	0.0252791	2.52992	3.19167	0.750051	2	1.69875	82.3402	67.1998			1.69875	1.56839	1.82911	-98.6687	60.079	38.4315	101.155	53.0162	33.8994			-97.6837	60.6159	39.5275	102.014	51.4795	33.4021
445	1	1:CA3	(CA3:OA3):(CA3:OA1):	3	2.80604	0.0626643	0.056619	0.106084	3.79463	4.7872	0.480633	3	5.16084	91.1503	48.6485			5.16084	4.7472	5.57447	-97.7955	65.0376	41.2516	101.946	55.8957	36.8032			-97.6837	60.6159	39.5275	102.014	51.4795	33.4021
446	1	1:CA3	(CA3:OA3):(CA3:OA2):	3	2.99084	0.0359876	0.0147419	0.0210769	3.79463	4.7872	0.520727	3	1.1289	76.5777	53.5613			1.1289	0.923954	1.33385	-98.357	60.0936	39.1705	101.43	52.2394	34.3302			-97.6837	60.6159	39.5275	102.014	51.4795	33.4021
447	1	1:CA3	(CA3:OA3):(CA3:OB1):	3	2.8799	0.061588	0.0492772	0.0985686	3.79463	4.7872	1.51934	3	4.07632	82.7222	41.3551			4.07632	2.15945	5.99318	-99.5684	61.5712	39.0818	100.346	56.2271	36.6573			-97.6837	60.6159	39.5275	102.014	51.4795	33.4021
448	1	1:CA3	(CA3:OA3):(CA3:OB2):	3	2.83547	0.0554569	0.063974	0.129219	3.79463	4.7872	1.57057	3	5.02165	78.4951	38.8615			5.02165	2.75578	7.28752	-99.6197	62.5771	39.5284	100.302	57.6021	36.9647			-97.6837	60.6159	39.5275	102.014	51.4795	33.4021
449	1	1:CA3	(CA3:OA3):(CA3:OB3):	3	2.99186	0.039079	0.0309715	0.0381154	3.79463	4.7872	0.750051	3	1.69909	54.8599	44.5776			1.69909	1.56876	1.82943	-98.6693	60.079	38.4315	101.155	53.0163	33.8994			-97.6837	60.6159	39.5275	102.014	51.4795	33.4021
450	1	1:CA3	(CA3:OB1):(CA3:OA1):	-3	-2.92331	0.111262	0.0291866	0.0666596	3.9531	4.94888	1.23385	-3	3.05766	104.763	45.8698			3.05766	4.46151	1.65381	-97.7653	65.0362	41.2509	101.976	55.8943	36.8025			-99.5513	61.5708	39.0816	100.363	56.2266	36.657
451	1	1:CA3	(CA3:OB1):(CA3:OA2):	-3	-3.11629	0.0347731	0.0444424	0.0863798	3.9531	4.94888	0.998679	-3	3.31598	74.6128	38.3884			3.31598	1.89594	4.73602	-98.3657	60.0939	39.1707	101.421	52.2397	34.3304			-99.5513	61.5708	39.0816	100.363	56.2266	36.657
452	1	1:CA3	(CA3:OB1):(CA3:OA3):	-3	-3.12535	0.0652249	0.0505612	0.0991398	3.9531	4.94888	1.51934	-3	4.0519	80.1385	40.8706			4.0519	2.12355	5.98026	-97.7073	60.617	39.5283	101.99	51.4806	33.4028			-99.5513	61.5708	39.0816	100.363	56.2266	36.657
453	1	1:CA3	(CA3:OB1):(CA3:OB2):	-3	-2.95325	0.0399854	0.0196268	0.0364308	3.9531	4.94888	0.113022	-3	1.2566	64.0248	34.4929			1.2566	1.10278	1.41042	-99.6146	62.577	39.5283	100.307	57.602	36.9646			-99.5513	61.5708	39.0816	100.363	56.2266	36.657
454	1	1:CA3	(CA3:OB1):(CA3:OB3):	-3	-3.11591	0.0509281	0.0388897	0.0695786	3.9531	4.94888	0.779515	-3	3.0727	79.0106	44.1616			3.0727	1.84315	4.30226	-98.6845	60.0796	38.4319	101.139	53.0168	33.8997			-99.5513	61.5708	39.0816	100.363	56.2266	36.657
455	1	1:CA3	(CA3:OB1):(CA3:OA1):	-2	-1.94884	0.169849	0.0193536	0.0445942	2.63556	3.29946	1.23385	-2	3.05701	157.956	68.5517			3.05701	4.46117	1.65285	-97.7663	65.0363	41.2509	101.975	55.8943	36.8025			-99.5513	61.5708	39.0816	100.363	56.2266	36.657
456	1	1:CA3	(CA3:OB1):(CA3:OA2):	-2	-2.07741	0.0361919	0.0299862	0.0580993	2.63556	3.29946	0.998679	-2	3.31847	110.667	57.1173			3.31847	1.89948	4.73747	-98.3603	60.0937	39.1705	101.427	52.2395	34.3302			-99.5513	61.5708	39.0816	100.363	56.2266	36.657
457	1	1:CA3	(CA3:OB1):(CA3:OA3):	-2	-2.08351	0.119882	0.0337066	0.0665002	2.63556	3.29946	1.51934	-2	4.05701	120.362	61.0075			4.05701	2.131	5.98301	-97.6988	60.6166	39.528	101.998	51.4802	33.4025			-99.5513	61.5708	39.0816	100.363	56.2266	36.657
458	1	1:CA3	(CA3:OB1):(CA3:OB2):	-2	-1.96889	0.0408485	0.0133649	0.0245707	2.63556	3.29946	0.113022	-2	1.25645	94.0112	51.1363			1.25645	1.10261	1.41029	-99.6127	62.577	39.5283	100.309	57.602	36.9646			-99.5513	61.5708	39.0816	100.363	56.2266	36.657
459	1	1:CA3	(CA3:OB1):(CA3:OB3):	-2	-2.07735	0.0612457	0.0254962	0.0464608	2.63556	3.29946	0.779515	-2	3.07498	120.605	66.1844			3.07498	1.84632	4.30365	-98.6782	60.0793	38.4317	101.146	53.0166	33.8996			-99.5513	61.5708	39.0816	100.363	56.2266	36.657
460	1	1:CA3	(CA3:OB1):(CA3:OA1):	-1	-0.974402	0.0832391	0.00963916	0.0223806	1.31783	1.6498	1.23385	-1	3.05603	317.044	136.548			3.05603	4.46065	1.65142	-97.7677	65.0364	41.2509	101.974	55.8944	36.8026			-99.5513	61.5708	39.0816	100.363	56.2266	36.657
461	1	1:CA3	(CA3:OB1):(CA3:OA2):	-1	-1.03865	0.0342479	0.0151847	0.0293111	1.31783	1.6498	0.998679	-1	3.3208	218.695	113.295			3.3208	1.90278	4.73883	-98.3553	60.0935	39.1704	101.432	52.2393	34.3301			-99.5513	61.5708	39.0816	100.363	56.2266	36.657
462	1	1:CA3	(CA3:OB1):(CA3:OA3):	-1	-1.04172	0.0606859	0.016871	0.0334618	1.31783	1.6498	1.51934	-1	4.06177	240.754	121.385			4.06177	2.13795	5.98558	-97.691	60.6163	39.5278	102.006	51.4799	33.4023			-99.5513	61.5708	39.0816	100.363	56.2266	36.657
463	1	1:CA3	(CA3:OB1):(CA3:OB2):	-1	-0.984479	0.0401118	0.00682405	0.0124268	1.31783	1.6498	0.113022	-1	1.25631	184.1	101.097			1.25631	1.10245	1.41016	-99.6106	62.5769	39.5283	100.311	57.6019	36.9646			-99.5513	61.5708	39.0816	100.363	56.2266	36.657
464	1	1:CA3	(CA3:OB1):(CA3:OB3):	-1	-1.0387	0.0556848	0.0125461	0.0232774	1.31783	1.6498	0.779515	-1	3.07717	245.269	132.196			3.07717	1.84936	4.30498	-98.6723	60.0791	38.4316	101.152	53.0164	33.8994			-99.5513	61.5708	39.0816	100.363	56.2266	36.657
465	1	1:CA3	(CA3:OB1):(CA3:OA1):	1	0.974376	0.0988851	0.0096079	0.0225661	1.31783	1.6498	1.23385	1	3.05311	317.77	135.296			3.05311	4.4591	1.64711	-97.7721	65.0366	41.251	101.969	55.8946	36.8027			-99.5513	61.5708	39.0816	100.363	56.2266	36.657
466	1	1:CA3	(CA3:OB1):(CA3:OA2):	1	1.03851	0.034682	0.0156034	0.0298479	1.31783	1.6498	0.998679	1	3.32494	213.091	111.396			3.32494	1.90863	4.74124	-98.3464	60.0931	39.1702	101.441	52.239	34.3299			-99.5513	61.5708	39.0816	100.363	56.2266	36.657
467	1	1:CA3	(CA3:OB1):(CA3:OA3):	1	1.04163	0.0535119	0.0169605	0.0339084	1.31783	1.6498	1.51934	1	4.07024	239.984	120.037			4.07024	2.15032	5.99017	-97.677	60.6156	39.5273	102.02	51.4792	33.4019			-99.5513	61.5708	39.0816	100.363	56.2266	36.657
468	1	1:CA3	(CA3:OB1):(CA3:OB2):	1	0.984548	0.0429099	0.00711078	0.0127086	1.31783	1.6498	0.113022	1	1.25602	176.635	98.8315			1.25602	1.10212	1.40991	-99.6065	62.5768	39.5282	100.315	57.6018	36.9645			-99.5513	61.5708	39.0816	100.363	56.2266	36.657
469	1	1:CA3	(CA3:OB1):(CA3:OB3):	1	1.03875	0.0959551	0.0121843	0.0233992	1.31783	1.6498	0.779515	1	3.08125	252.886	131.682			3.08125	1.85504	4.30747	-98.6612	60.0787	38.4314	101.163	53.016	33.8992			-99.5513	61.5708	39.0816	100.363	56.2266	36.657
470	1	1:CA3	(CA3:OB1):(CA3:OA1):	2	1.94873	0.174302	0.0192289	0.0453357	2.63556	3.29946	1.23385	2	3.05116	158.676	67.3015			3.05116	4.45807	1.64424	-97.775	65.0367	41.2511	101.966	55.8947	36.8027			-99.5513	61.5708	39.0816	100.363	56.2266	36.657
471	1	1:CA3	(CA3:OB1):(CA3:OA2):	2	2.07687	0.0384176	0.0316588	0.0602456	2.63556	3.29946	0.998679	2	3.32674	105.081	55.2196			3.32674	1.91118	4.74229	-98.3426	60.093	39.1701	101.445	52.2388	34.3298			-99.5513	61.5708	39.0816	100.363	56.2266	36.657
472	1	1:CA3	(CA3:OB1):(CA3:OA3):	2	2.08315	0.0646694	0.0340639	0.0682856	2.63556	3.29946	1.51934	2	4.07395	119.598	59.6605			4.07395	2.15572	5.99219	-97.6709	60.6154	39.5272	102.026	51.4789	33.4017			-99.5513	61.5708	39.0816	100.363	56.2266	36.657
473	1	1:CA3	(CA3:OB1):(CA3:OB2):	2	1.96917	0.0512125	0.0145113	0.0256979	2.63556	3.29946	0.113022	2	1.25587	86.5442	48.8706			1.25587	1.10196	1.40978	-99.6045	62.5768	39.5282	100.317	57.6018	36.9645			-99.5513	61.5708	39.0816	100.363	56.2266	36.657
474	1	1:CA3	(CA3:OB1):(CA3:OB3):	2	2.07753	0.0648351	0.0240522	0.0469477	2.63556	3.29946	0.779515	2	3.08314	128.186	65.6718			3.08314	1.85766	4.30862	-98.6562	60.0786	38.4312	101.168	53.0158	33.8991			-99.5513	61.5708	39.0816	100.363	56.2266	36.657
475	1	1:CA3	(CA3:OB1):(CA3:OA1):	3	2.92308	0.138134	0.0289071	0.0683262	3.9531	4.94888	1.23385	3	3.04889	105.472	44.6226			3.04889	4.45688	1.6409	-97.7784	65.0368	41.2512	101.963	55.8949	36.8028			-99.5513	61.5708	39.0816	100.363	56.2266	36.657
476	1	1:CA3	(CA3:OB1):(CA3:OA2):	3	3.11506	0.034272	0.0481972	0.091205	3.9531	4.94888	0.998679	3	3.32836	69.0571	36.4932			3.32836	1.91348	4.74324	-98.3391	60.0929	39.17	101.448	52.2387	34.3297			-99.5513	61.5708	39.0816	100.363	56.2266	36.657
477	1	1:CA3	(CA3:OB1):(CA3:OA3):	3	3.12456	0.0710745	0.0513625	0.103153	3.9531	4.94888	1.51934	3	4.07731	79.383	39.5267			4.07731	2.16061	5.99401	-97.6654	60.6151	39.527	102.032	51.4787	33.4015			-99.5513	61.5708	39.0816	100.363	56.2266	36.657
478	1	1:CA3	(CA3:OB1):(CA3:OB2):	3	2.95387	0.0509326	0.0222043	0.0389664	3.9531	4.94888	0.113022	3	1.25573	56.5536	32.226			1.25573	1.1018	1.40966	-99.6023	62.5767	39.5282	100.319	57.6017	36.9645			-99.5513	61.5708	39.0816	100.363	56.2266	36.657
479	1	1:CA3	(CA3:OB1):(CA3:OB3):	3	3.11634	0.0690966	0.0356515	0.0706724	3.9531	4.94888	0.779515	3	3.08493	86.5302	43.6511			3.08493	1.86015	4.30971	-98.6514	60.0784	38.4311	101.172	53.0156	33.899			-99.5513	61.5708	39.0816	100.363	56.2266	36.657
480	1	1:CA3	(CA3:OB2):(CA3:OA1):	-3	-2.96952	0.0343778	0.0355862	0.0563444	4.01522	5.01298	1.3112	-3	2.95972	83.1704	52.529			2.95972	3.52611	2.39333	-97.7595	65.036	41.2507	101.982	55.894	36.8024			-99.6086	62.5769	39.5282	100.313	57.6019	36.9645
481	1	1:CA3	(CA3:OB2):(CA3:OA2):	-3	-3.16546	0.0455048	0.0605356	0.120952	4.01522	5.01298	1.05224	-3	4.43984	73.3427	36.7074			4.43984	2.80228	6.07741	-98.3602	60.0937	39.1705	101.427	52.2395	34.3302			-99.6086	62.5769	39.5282	100.313	57.6019	36.9645
482	1	1:CA3	(CA3:OB2):(CA3:OA3):	-3	-3.17469	0.080337	0.0626615	0.130477	4.01522	5.01298	1.57057	-3	5.00691	79.904	38.3739			5.00691	2.73442	7.2794	-97.702	60.6168	39.5281	101.995	51.4804	33.4026			-99.6086	62.5769	39.5282	100.313	57.6019	36.9645
483	1	1:CA3	(CA3:OB2):(CA3:OB1):	-3	-3.04743	0.0816381	0.0199171	0.0370038	4.01522	5.01298	0.113022	-3	1.25662	63.0922	33.9591			1.25662	1.1028	1.41044	-99.5452	61.5706	39.0815	100.369	56.2265	36.657			-99.6086	62.5769	39.5282	100.313	57.6019	36.9645
484	1	1:CA3	(CA3:OB2):(CA3:OB3):	-3	-3.16518	0.0914421	0.0442955	0.0969418	4.01522	5.01298	0.822511	-3	4.2297	95.4883	43.6313			4.2297	2.88171	5.57769	-98.6789	60.0794	38.4318	101.145	53.0166	33.8996			-99.6086	62.5769	39.5282	100.313	57.6019	36.9645
485	1	1:CA3	(CA3:OB2):(CA3:OA1):	-2	-1.97958	0.0351253	0.023711	0.037578	2.67699	3.3422	1.3112	-2	2.95798	124.751	78.7157			2.95798	3.52473	2.39123	-97.7624	65.0361	41.2508	101.979	55.8942	36.8025			-99.6086	62.5769	39.5282	100.313	57.6019	36.9645
486	1	1:CA3	(CA3:OB2):(CA3:OA2):	-2	-2.11011	0.0358257	0.04114	0.0816345	2.67699	3.3422	1.05224	-2	4.44112	107.951	54.4025			4.44112	2.80401	6.07823	-98.3566	60.0935	39.1704	101.431	52.2394	34.3302			-99.6086	62.5769	39.5282	100.313	57.6019	36.9645
487	1	1:CA3	(CA3:OB2):(CA3:OA3):	-2	-2.11632	0.0448987	0.0422431	0.0877259	2.67699	3.3422	1.57057	-2	5.01032	118.607	57.1134			5.01032	2.73933	7.28131	-97.6953	60.6165	39.5279	102.002	51.4801	33.4024			-99.6086	62.5769	39.5282	100.313	57.6019	36.9645
488	1	1:CA3	(CA3:OB2):(CA3:OB1):	-2	-2.03155	0.0542862	0.0135669	0.0249613	2.67699	3.3422	0.113022	-2	1.25646	92.6125	50.3364			1.25646	1.10262	1.4103	-99.5472	61.5706	39.0816	100.367	56.2265	36.657			-99.6086	62.5769	39.5282	100.313	57.6019	36.9645
489	1	1:CA3	(CA3:OB2):(CA3:OB3):	-2	-2.11012	0.0747464	0.0295063	0.0650593	2.67699	3.3422	0.822511	-2	4.23092	143.39	65.0318			4.23092	2.88331	5.57853	-98.6745	60.0792	38.4317	101.149	53.0164	33.8995			-99.6086	62.5769	39.5282	100.313	57.6019	36.9645
490	1	1:CA3	(CA3:OB2):(CA3:OA1):	-1	-0.989739	0.0681498	0.0118551	0.0187998	1.33854	1.67116	1.3112	-1	2.95592	249.337	157.232			2.95592	3.5231	2.38875	-97.7658	65.0363	41.2509	101.976	55.8943	36.8025			-99.6086	62.5769	39.5282	100.313	57.6019	36.9645
491	1	1:CA3	(CA3:OB2):(CA3:OA2):	-1	-1.05495	0.132932	0.0209748	0.0413187	1.33854	1.67116	1.05224	-1	4.44225	211.79	107.512			4.44225	2.80555	6.07895	-98.3534	60.0934	39.1704	101.434	52.2393	34.3301			-99.6086	62.5769	39.5282	100.313	57.6019	36.9645
492	1	1:CA3	(CA3:OB2):(CA3:OA3):	-1	-1.05808	0.0663311	0.0213787	0.0442423	1.33854	1.67116	1.57057	-1	5.01343	234.506	113.317			5.01343	2.7438	7.28306	-97.6892	60.6162	39.5277	102.008	51.4798	33.4022			-99.6086	62.5769	39.5282	100.313	57.6019	36.9645
493	1	1:CA3	(CA3:OB2):(CA3:OB1):	-1	-1.01574	0.0672877	0.00692927	0.0126264	1.33854	1.67116	0.113022	-1	1.25631	181.305	99.499			1.25631	1.10245	1.41017	-99.5492	61.5707	39.0816	100.365	56.2266	36.657			-99.6086	62.5769	39.5282	100.313	57.6019	36.9645
494	1	1:CA3	(CA3:OB2):(CA3:OB3):	-1	-1.05505	0.0835018	0.0147706	0.0327566	1.33854	1.67116	0.822511	-1	4.23206	286.519	129.197			4.23206	2.8848	5.57932	-98.6704	60.0791	38.4316	101.153	53.0163	33.8994			-99.6086	62.5769	39.5282	100.313	57.6019	36.9645
495	1	1:CA3	(CA3:OB2):(CA3:OA1):	1	0.98964	0.0393558	0.0118729	0.018831	1.33854	1.67116	1.3112	1	2.95087	248.538	156.703			2.95087	3.51909	2.38265	-97.7741	65.0366	41.2511	101.967	55.8947	36.8027			-99.6086	62.5769	39.5282	100.313	57.6019	36.9645
496	1	1:CA3	(CA3:OB2):(CA3:OA2):	1	1.05472	0.0345542	0.0218206	0.0423255	1.33854	1.67116	1.05224	1	4.44407	203.664	104.997			4.44407	2.80801	6.08012	-98.3483	60.0932	39.1702	101.439	52.2391	34.33			-99.6086	62.5769	39.5282	100.313	57.6019	36.9645
497	1	1:CA3	(CA3:OB2):(CA3:OA3):	1	1.0579	0.0978043	0.0219574	0.0450257	1.33854	1.67116	1.57057	1	5.0187	228.565	111.463			5.0187	2.75138	7.28602	-97.6788	60.6157	39.5274	102.018	51.4793	33.4019			-99.6086	62.5769	39.5282	100.313	57.6019	36.9645
498	1	1:CA3	(CA3:OB2):(CA3:OB1):	1	1.01566	0.0849702	0.00722457	0.0129166	1.33854	1.67116	0.113022	1	1.25601	173.853	97.2403			1.25601	1.10212	1.4099	-99.5534	61.5708	39.0816	100.361	56.2267	36.6571			-99.6086	62.5769	39.5282	100.313	57.6019	36.9645
499	1	1:CA3	(CA3:OB2):(CA3:OB3):	1	1.05501	0.0709841	0.0148931	0.0332431	1.33854	1.67116	0.822511	1	4.23407	284.298	127.367			4.23407	2.88743	5.58071	-98.6632	60.0788	38.4314	101.161	53.016	33.8992			-99.6086	62.5769	39.5282	100.313	57.6019	36.9645
500	1	1:CA3	(CA3:OB2):(CA3:OA1):	2	1.97919	0.0641084	0.0237822	0.037703	2.67699	3.3422	1.3112	2	2.94788	123.953	78.187			2.94788	3.51672	2.37904	-97.7791	65.0369	41.2512	101.962	55.8949	36.8028			-99.6086	62.5769	39.5282	100.313	57.6019	36.9645
501	1	1:CA3	(CA3:OB2):(CA3:OA2):	2	2.1092	0.0479255	0.0445197	0.0856604	2.67699	3.3422	1.05224	2	4.44475	99.8379	51.888			4.44475	2.80894	6.08056	-98.3464	60.0931	39.1702	101.441	52.239	34.3299			-99.6086	62.5769	39.5282	100.313	57.6019	36.9645
502	1	1:CA3	(CA3:OB2):(CA3:OA3):	2	2.1156	0.0548928	0.0445541	0.0908576	2.67699	3.3422	1.57057	2	5.02087	112.692	55.2608			5.02087	2.75449	7.28724	-97.6746	60.6155	39.5273	102.023	51.4791	33.4018			-99.6086	62.5769	39.5282	100.313	57.6019	36.9645
503	1	1:CA3	(CA3:OB2):(CA3:OB1):	2	2.03125	0.0463789	0.0147475	0.0261218	2.67699	3.3422	0.113022	2	1.25586	85.1574	48.0771			1.25586	1.10195	1.40977	-99.5555	61.5709	39.0817	100.358	56.2268	36.6571			-99.6086	62.5769	39.5282	100.313	57.6019	36.9645
504	1	1:CA3	(CA3:OB2):(CA3:OB3):	2	2.10997	0.112039	0.0299947	0.0670037	2.67699	3.3422	0.822511	2	4.23494	141.19	63.2046			4.23494	2.88858	5.58131	-98.66	60.0787	38.4313	101.164	53.0159	33.8992			-99.6086	62.5769	39.5282	100.313	57.6019	36.9645
505	1	1:CA3	(CA3:OB2):(CA3:OA1):	3	2.96864	0.0428436	0.0357461	0.0566255	4.01522	5.01298	1.3112	3	2.94459	82.375	52.0011			2.94459	3.51411	2.37506	-97.7846	65.0371	41.2513	101.957	55.8952	36.803			-99.6086	62.5769	39.5282	100.313	57.6019	36.9645
506	1	1:CA3	(CA3:OB2):(CA3:OA2):	3	3.1634	0.0386503	0.0681262	0.130006	4.01522	5.01298	1.05224	3	4.44528	65.2507	34.1929			4.44528	2.80966	6.0809	-98.345	60.0931	39.1702	101.442	52.2389	34.3299			-99.6086	62.5769	39.5282	100.313	57.6019	36.9645
507	1	1:CA3	(CA3:OB2):(CA3:OA3):	3	3.17308	0.0573461	0.0678464	0.137517	4.01522	5.01298	1.57057	3	5.02272	74.0307	36.5244			5.02272	2.75715	7.28828	-97.671	60.6154	39.5272	102.026	51.479	33.4017			-99.6086	62.5769	39.5282	100.313	57.6019	36.9645
508	1	1:CA3	(CA3:OB2):(CA3:OB1):	3	3.04674	0.050539	0.0225715	0.0396142	4.01522	5.01298	0.113022	3	1.25572	55.6329	31.6986			1.25572	1.10179	1.40965	-99.5576	61.5709	39.0817	100.356	56.2268	36.6571			-99.6086	62.5769	39.5282	100.313	57.6019	36.9645
509	1	1:CA3	(CA3:OB2):(CA3:OB3):	3	3.16486	0.156371	0.0453884	0.101312	4.01522	5.01298	0.822511	3	4.23573	93.3218	41.8089			4.23573	2.88961	5.58185	-98.6573	60.0786	38.4313	101.167	53.0158	33.8991			-99.6086	62.5769	39.5282	100.313	57.6019	36.9645
510	1	1:CA3	(CA3:OB3):(CA3:OA1):	-3	-2.81419	0.0561135	0.0537207	0.0907115	3.80554	4.80027	0.596593	-3	4.97371	92.5847	54.83			4.97371	5.77559	4.17184	-97.7484	65.0355	41.2505	101.993	55.8935	36.8021			-98.6666	60.0789	38.4315	101.157	53.0162	33.8993
511	1	1:CA3	(CA3:OB3):(CA3:OA2):	-3	-3.00024	0.0383904	0.0368874	0.0389191	3.80554	4.80027	0.243527	-3	0.868373	23.5412	22.3123			0.868373	0.804662	0.932084	-98.348	60.0932	39.1702	101.439	52.239	34.3299			-98.6666	60.0789	38.4315	101.157	53.0162	33.8993
512	1	1:CA3	(CA3:OB3):(CA3:OA3):	-3	-3.00907	0.0488997	0.0309677	0.037634	3.80554	4.80027	0.750051	-3	1.69449	54.7179	45.0254			1.69449	1.56381	1.82516	-97.6893	60.6162	39.5277	102.008	51.4798	33.4022			-98.6666	60.0789	38.4315	101.157	53.0162	33.8993
513	1	1:CA3	(CA3:OB3):(CA3:OB1):	-3	-2.88809	0.127857	0.0373697	0.0667403	3.80554	4.80027	0.779515	-3	3.07312	82.2354	46.0459			3.07312	1.84362	4.30261	-99.534	61.5703	39.0814	100.38	56.2262	36.6568			-98.6666	60.0789	38.4315	101.157	53.0162	33.8993
514	1	1:CA3	(CA3:OB3):(CA3:OB2):	-3	-2.84309	0.0851793	0.0419704	0.0916881	3.80554	4.80027	0.822511	-3	4.23006	100.787	46.1353			4.23006	2.88213	5.57799	-99.5971	62.5766	39.5281	100.325	57.6016	36.9644			-98.6666	60.0789	38.4315	101.157	53.0162	33.8993
515	1	1:CA3	(CA3:OB3):(CA3:OA1):	-2	-1.87604	0.101546	0.0353711	0.0609947	2.53719	3.20038	0.596593	-2	4.97281	140.59	81.5286			4.97281	5.77484	4.17079	-97.7553	65.0358	41.2507	101.986	55.8938	36.8023			-98.6666	60.0789	38.4315	101.157	53.0162	33.8993
516	1	1:CA3	(CA3:OB3):(CA3:OA2):	-2	-2	0.0565343	0.0246005	0.0259553	2.53719	3.20038	0.243527	-2	0.868096	35.2878	33.4459			0.868096	0.804366	0.931827	-98.3488	60.0932	39.1703	101.438	52.2391	34.33			-98.6666	60.0789	38.4315	101.157	53.0162	33.8993
517	1	1:CA3	(CA3:OB3):(CA3:OA3):	-2	-2.00593	0.0598333	0.0206488	0.0250582	2.53719	3.20038	0.750051	-2	1.69568	82.1196	67.6695			1.69568	1.56508	1.82627	-97.6872	60.6161	39.5277	102.01	51.4797	33.4022			-98.6666	60.0789	38.4315	101.157	53.0162	33.8993
518	1	1:CA3	(CA3:OB3):(CA3:OB1):	-2	-1.92534	0.0516591	0.0245158	0.0445725	2.53719	3.20038	0.779515	-2	3.07525	125.44	68.9944			3.07525	1.84663	4.30388	-99.54	61.5705	39.0815	100.374	56.2263	36.6569			-98.6666	60.0789	38.4315	101.157	53.0162	33.8993
519	1	1:CA3	(CA3:OB3):(CA3:OB2):	-2	-1.8954	0.130895	0.0279657	0.0615188	2.53719	3.20038	0.822511	-2	4.23115	151.298	68.7782			4.23115	2.88358	5.57873	-99.6012	62.5767	39.5281	100.32	57.6017	36.9644			-98.6666	60.0789	38.4315	101.157	53.0162	33.8993
520	1	1:CA3	(CA3:OB3):(CA3:OA1):	-1	-0.937986	0.100515	0.017488	0.0307697	1.26864	1.60025	0.596593	-1	4.9719	284.303	161.584			4.9719	5.77408	4.16972	-97.7624	65.0361	41.2508	101.979	55.8942	36.8025			-98.6666	60.0789	38.4315	101.157	53.0162	33.8993
521	1	1:CA3	(CA3:OB3):(CA3:OA2):	-1	-0.999915	0.0437164	0.0123036	0.0129811	1.26864	1.60025	0.243527	-1	0.867789	70.531	66.8503			0.867789	0.804036	0.931541	-98.3497	60.0933	39.1703	101.437	52.2391	34.33			-98.6666	60.0789	38.4315	101.157	53.0162	33.8993
522	1	1:CA3	(CA3:OB3):(CA3:OA3):	-1	-1.0029	0.0445173	0.0103275	0.0125135	1.26864	1.60025	0.750051	-1	1.69671	164.291	135.59			1.69671	1.56619	1.82723	-97.6853	60.616	39.5276	102.012	51.4796	33.4021			-98.6666	60.0789	38.4315	101.157	53.0162	33.8993
523	1	1:CA3	(CA3:OB3):(CA3:OB1):	-1	-0.96265	0.184991	0.012071	0.0223338	1.26864	1.60025	0.779515	-1	3.0773	254.932	137.787			3.0773	1.84951	4.30509	-99.5458	61.5706	39.0816	100.368	56.2265	36.657			-98.6666	60.0789	38.4315	101.157	53.0162	33.8993
524	1	1:CA3	(CA3:OB3):(CA3:OB2):	-1	-0.947707	0.0724368	0.0140007	0.0309652	1.26864	1.60025	0.822511	-1	4.23217	302.283	136.675			4.23217	2.88493	5.57941	-99.6051	62.5768	39.5282	100.317	57.6018	36.9645			-98.6666	60.0789	38.4315	101.157	53.0162	33.8993
525	1	1:CA3	(CA3:OB3):(CA3:OA1):	1	0.937928	0.0903676	0.0171678	0.0313491	1.26864	1.60025	0.596593	1	4.97003	289.498	158.538			4.97003	5.77252	4.16753	-97.7772	65.0368	41.2511	101.964	55.8948	36.8028			-98.6666	60.0789	38.4315	101.157	53.0162	33.8993
526	1	1:CA3	(CA3:OB3):(CA3:OA2):	1	0.999751	0.0557151	0.0123074	0.0129845	1.26864	1.60025	0.243527	1	0.867081	70.4522	66.7784			0.867081	0.803279	0.930884	-98.3517	60.0934	39.1703	101.435	52.2392	34.33			-98.6666	60.0789	38.4315	101.157	53.0162	33.8993
527	1	1:CA3	(CA3:OB3):(CA3:OA3):	1	1.00278	0.0491695	0.0103372	0.0126426	1.26864	1.60025	0.750051	1	1.69832	164.292	134.333			1.69832	1.5679	1.82873	-97.6824	60.6159	39.5275	102.015	51.4795	33.402			-98.6666	60.0789	38.4315	101.157	53.0162	33.8993
528	1	1:CA3	(CA3:OB3):(CA3:OB1):	1	0.962615	0.0685031	0.0117353	0.0224528	1.26864	1.60025	0.779515	1	3.08113	262.552	137.227			3.08113	1.85489	4.30736	-99.5565	61.5709	39.0817	100.357	56.2268	36.6571			-98.6666	60.0789	38.4315	101.157	53.0162	33.8993
529	1	1:CA3	(CA3:OB3):(CA3:OB2):	1	0.947735	0.119349	0.0141111	0.0314032	1.26864	1.60025	0.822511	1	4.23397	300.044	134.826			4.23397	2.88731	5.58062	-99.6118	62.5769	39.5283	100.31	57.6019	36.9646			-98.6666	60.0789	38.4315	101.157	53.0162	33.8993
530	1	1:CA3	(CA3:OB3):(CA3:OA1):	2	1.87581	0.0750906	0.0340932	0.0633109	2.53719	3.20038	0.596593	2	4.96907	145.75	78.4868			4.96907	5.77173	4.16641	-97.7848	65.0371	41.2513	101.957	55.8952	36.803			-98.6666	60.0789	38.4315	101.157	53.0162	33.8993
531	1	1:CA3	(CA3:OB3):(CA3:OA2):	2	1.99934	0.0993974	0.0246153	0.0259688	2.53719	3.20038	0.243527	2	0.866683	35.209	33.374			0.866683	0.802852	0.930513	-98.3529	60.0934	39.1704	101.434	52.2392	34.3301			-98.6666	60.0789	38.4315	101.157	53.0162	33.8993
532	1	1:CA3	(CA3:OB3):(CA3:OA3):	2	2.00543	0.068161	0.0206877	0.0254152	2.53719	3.20038	0.750051	2	1.69889	82.1207	66.8453			1.69889	1.56851	1.82926	-97.6814	60.6158	39.5275	102.016	51.4794	33.402			-98.6666	60.0789	38.4315	101.157	53.0162	33.8993
533	1	1:CA3	(CA3:OB3):(CA3:OB1):	2	1.9252	0.0830231	0.0231753	0.0450484	2.53719	3.20038	0.779515	2	3.0829	133.025	68.4354			3.0829	1.85739	4.30841	-99.5614	61.571	39.0817	100.352	56.2269	36.6572			-98.6666	60.0789	38.4315	101.157	53.0162	33.8993
534	1	1:CA3	(CA3:OB3):(CA3:OB2):	2	1.89551	0.0638783	0.0284063	0.0632697	2.53719	3.20038	0.822511	2	4.23474	149.078	66.9316			4.23474	2.88835	5.58114	-99.6148	62.577	39.5283	100.307	57.602	36.9646			-98.6666	60.0789	38.4315	101.157	53.0162	33.8993
535	1	1:CA3	(CA3:OB3):(CA3:OA1):	3	2.81367	0.0745821	0.0508566	0.0959662	3.80554	4.80027	0.596593	3	4.96811	97.6886	51.7693			4.96811	5.77093	4.16528	-97.7927	65.0375	41.2515	101.949	55.8956	36.8031			-98.6666	60.0789	38.4315	101.157	53.0162	33.8993
536	1	1:CA3	(CA3:OB3):(CA3:OA2):	3	2.99876	0.0467463	0.0369208	0.0389496	3.80554	4.80027	0.243527	3	0.866255	23.4625	22.2404			0.866255	0.802394	0.930115	-98.3541	60.0935	39.1704	101.433	52.2393	34.3301			-98.6666	60.0789	38.4315	101.157	53.0162	33.8993
537	1	1:CA3	(CA3:OB3):(CA3:OA3):	3	3.00796	0.0396214	0.0310549	0.0383174	3.80554	4.80027	0.750051	3	1.6993	54.7191	44.3479			1.6993	1.56895	1.82964	-97.6806	60.6158	39.5275	102.017	51.4794	33.402			-98.6666	60.0789	38.4315	101.157	53.0162	33.8993
538	1	1:CA3	(CA3:OB3):(CA3:OB1):	3	2.88778	0.0701346	0.0343629	0.0678098	3.80554	4.80027	0.779515	3	3.08458	89.7648	45.4887			3.08458	1.85975	4.30941	-99.5661	61.5711	39.0818	100.348	56.227	36.6572			-98.6666	60.0789	38.4315	101.157	53.0162	33.8993
539	1	1:CA3	(CA3:OB3):(CA3:OB2):	3	2.84334	0.13303	0.0429571	0.0956237	3.80554	4.80027	0.822511	3	4.23544	98.597	44.2928			4.23544	2.88927	5.58161	-99.6174	62.5771	39.5283	100.304	57.6021	36.9646			-98.6666	60.0789	38.4315	101.157	53.0162	33.8993
540	1	1:CB1	(CB1:OA1):(CB1:OA2):-3.0	-3	-3.19824	0.0926833	0.0533631	0.111819	4.07127	5.06768	0.407824	-3	4.94922	92.7461	44.2611			4.94922	5.47519	4.42325	-97.7443	60.7489	40.0021	101.963	51.7226	34.0477			-97.0566	65.7461	42.1311	102.593	55.3385	36.5162
541	1	1:CB1	(CB1:OA1):(CB1:OA3):-3.0	-3	-3.20779	0.0542827	0.058183	0.106811	4.07127	5.06768	0.464973	-3	5.18605	89.1335	48.5537			5.18605	4.82749	5.54461	-97.0827	61.26	40.348	102.521	50.9606	33.1144			-97.0566	65.7461	42.1311	102.593	55.3385	36.5162
542	1	1:CB1	(CB1:OA1):(CB1:OB1):-3.0	-3	-3.07927	0.19867	0.0308694	0.0700451	4.07127	5.06768	1.28397	-3	3.16302	102.465	45.157			3.16302	4.59407	1.73198	-98.953	62.2192	39.8793	100.912	55.74	36.411			-97.0566	65.7461	42.1311	102.593	55.3385	36.5162
543	1	1:CB1	(CB1:OA1):(CB1:OB2):-3.0	-3	-3.03126	0.055697	0.037006	0.0589659	4.07127	5.06768	1.35477	-3	3.0624	82.7542	51.9351			3.0624	3.64719	2.47761	-99.0007	63.2396	40.3312	100.873	57.1092	36.7206			-97.0566	65.7461	42.1311	102.593	55.3385	36.5162
544	1	1:CB1	(CB1:OA1):(CB1:OB3):-3.0	-3	-3.19874	0.0548823	0.0580318	0.098172	4.07127	5.06768	0.651222	-3	5.03683	86.7943	51.3062			5.03683	5.9547	4.11897	-98.1219	60.6812	39.1865	101.636	52.543	33.6467			-97.0566	65.7461	42.1311	102.593	55.3385	36.5162
545	1	1:CB1	(CB1:OA1):(CB1:OA2):-2.0	-2	-2.13209	0.0757282	0.0360984	0.0756102	2.71435	3.37867	0.407824	-2	4.94869	137.089	65.45			4.94869	5.47471	4.42266	-97.7377	60.7486	40.0019	101.97	51.7223	34.0475			-97.0566	65.7461	42.1311	102.593	55.3385	36.5162
546	1	1:CB1	(CB1:OA1):(CB1:OA3):-2.0	-2	-2.13851	0.0482759	0.0389197	0.0718614	2.71435	3.37867	0.464973	-2	5.18657	133.263	72.1747			5.18657	4.82805	5.5451	-97.073	61.2595	40.3477	102.531	50.9601	33.114			-97.0566	65.7461	42.1311	102.593	55.3385	36.5162
547	1	1:CB1	(CB1:OA1):(CB1:OB1):-2.0	-2	-2.0529	0.174191	0.0204447	0.0468509	2.71435	3.37867	1.28397	-2	3.16244	154.683	67.5002			3.16244	4.59374	1.73114	-98.9521	62.2192	39.8793	100.913	55.7399	36.411			-97.0566	65.7461	42.1311	102.593	55.3385	36.5162
548	1	1:CB1	(CB1:OA1):(CB1:OB2):-2.0	-2	-2.02095	0.0410228	0.0246431	0.039321	2.71435	3.37867	1.35477	-2	3.06066	124.2	77.8376			3.06066	3.64575	2.47556	-98.9979	63.2395	40.3311	100.876	57.1092	36.7205			-97.0566	65.7461	42.1311	102.593	55.3385	36.5162
549	1	1:CB1	(CB1:OA1):(CB1:OB3):-2.0	-2	-2.13262	0.0741348	0.0381557	0.0660156	2.71435	3.37867	0.651222	-2	5.0357	131.978	76.2804			5.0357	5.95376	4.11764	-98.1147	60.6809	39.1863	101.643	52.5427	33.6465			-97.0566	65.7461	42.1311	102.593	55.3385	36.5162
550	1	1:CB1	(CB1:OA1):(CB1:OA2):-1.0	-1	-1.066	0.0867283	0.0183398	0.0383449	1.35723	1.6894	0.407824	-1	4.94816	269.805	129.044			4.94816	5.47423	4.42208	-97.731	60.7483	40.0017	101.976	51.722	34.0473			-97.0566	65.7461	42.1311	102.593	55.3385	36.5162
551	1	1:CB1	(CB1:OA1):(CB1:OA3):-1.0	-1	-1.06923	0.0466835	0.0195588	0.0363004	1.35723	1.6894	0.464973	-1	5.18711	265.206	142.894			5.18711	4.82861	5.5456	-97.0634	61.259	40.3473	102.54	50.9597	33.1137			-97.0566	65.7461	42.1311	102.593	55.3385	36.5162
552	1	1:CB1	(CB1:OA1):(CB1:OB1):-1.0	-1	-1.02647	0.122115	0.0101707	0.0235098	1.35723	1.6894	1.28397	-1	3.16151	310.845	134.476			3.16151	4.59322	1.72979	-98.9507	62.2192	39.8793	100.914	55.7399	36.411			-97.0566	65.7461	42.1311	102.593	55.3385	36.5162
553	1	1:CB1	(CB1:OA1):(CB1:OB2):-1.0	-1	-1.01053	0.0398145	0.0123144	0.0196694	1.35723	1.6894	1.35477	-1	3.05858	248.374	155.499			3.05858	3.64404	2.47312	-98.9945	63.2394	40.3311	100.879	57.1091	36.7205			-97.0566	65.7461	42.1311	102.593	55.3385	36.5162
554	1	1:CB1	(CB1:OA1):(CB1:OB3):-1.0	-1	-1.06637	0.0678303	0.0188405	0.033308	1.35723	1.6894	0.651222	-1	5.03454	267.22	151.151			5.03454	5.9528	4.11627	-98.1073	60.6806	39.1861	101.65	52.5424	33.6463			-97.0566	65.7461	42.1311	102.593	55.3385	36.5162
555	1	1:CB1	(CB1:OA1):(CB1:OA2):1.0	1	1.06588	0.0764644	0.0190021	0.0394458	1.35723	1.6894	0.407824	1	4.9471	260.344	125.415			4.9471	5.47328	4.42092	-97.7172	60.7477	40.0012	101.99	51.7213	34.0469			-97.0566	65.7461	42.1311	102.593	55.3385	36.5162
556	1	1:CB1	(CB1:OA1):(CB1:OA3):1.0	1	1.06917	0.0854082	0.0198545	0.0370947	1.35723	1.6894	0.464973	1	5.18822	261.312	139.864			5.18822	4.82978	5.54665	-97.0444	61.2581	40.3467	102.559	50.9587	33.113			-97.0566	65.7461	42.1311	102.593	55.3385	36.5162
557	1	1:CB1	(CB1:OA1):(CB1:OB1):1.0	1	1.0265	0.108606	0.0101158	0.0237002	1.35723	1.6894	1.28397	1	3.15857	312.243	133.272			3.15857	4.59158	1.72556	-98.9464	62.219	39.8792	100.919	55.7398	36.4109			-97.0566	65.7461	42.1311	102.593	55.3385	36.5162
558	1	1:CB1	(CB1:OA1):(CB1:OB2):1.0	1	1.01064	0.0404501	0.0123202	0.0196982	1.35723	1.6894	1.35477	1	3.05344	247.841	155.011			3.05344	3.63981	2.46707	-98.986	63.2391	40.3309	100.887	57.1088	36.7203			-97.0566	65.7461	42.1311	102.593	55.3385	36.5162
559	1	1:CB1	(CB1:OA1):(CB1:OB3):1.0	1	1.06645	0.0778654	0.0184567	0.0339551	1.35723	1.6894	0.651222	1	5.03215	272.647	148.2			5.03215	5.95083	4.11346	-98.0917	60.68	39.1856	101.666	52.5417	33.6459			-97.0566	65.7461	42.1311	102.593	55.3385	36.5162
560	1	1:CB1	(CB1:OA1):(CB1:OA2):2.0	2	2.13163	0.0651178	0.0387416	0.0800376	2.71435	3.37867	0.407824	2	4.94657	127.681	61.8031			4.94657	5.4728	4.42034	-97.7101	60.7474	40.001	101.997	51.721	34.0467			-97.0566	65.7461	42.1311	102.593	55.3385	36.5162
561	1	1:CB1	(CB1:OA1):(CB1:OA3):2.0	2	2.13825	0.0720949	0.0400994	0.075138	2.71435	3.37867	0.464973	2	5.18879	129.398	69.0568			5.18879	4.83039	5.54718	-97.0351	61.2576	40.3463	102.568	50.9582	33.1126			-97.0566	65.7461	42.1311	102.593	55.3385	36.5162
562	1	1:CB1	(CB1:OA1):(CB1:OB1):2.0	2	2.05303	0.129714	0.0202256	0.0476118	2.71435	3.37867	1.28397	2	3.15658	156.068	66.2982			3.15658	4.59047	1.72268	-98.9435	62.2189	39.8792	100.921	55.7397	36.4109			-97.0566	65.7461	42.1311	102.593	55.3385	36.5162
563	1	1:CB1	(CB1:OA1):(CB1:OB2):2.0	2	2.02137	0.0804327	0.0246661	0.0394361	2.71435	3.37867	1.35477	2	3.05038	123.667	77.3497			3.05038	3.63729	2.46347	-98.981	63.239	40.3308	100.892	57.1086	36.7202			-97.0566	65.7461	42.1311	102.593	55.3385	36.5162
564	1	1:CB1	(CB1:OA1):(CB1:OB3):2.0	2	2.13297	0.0716815	0.0366247	0.0686015	2.71435	3.37867	0.651222	2	5.03092	137.364	73.3354			5.03092	5.94981	4.11202	-98.0836	60.6797	39.1854	101.674	52.5414	33.6456			-97.0566	65.7461	42.1311	102.593	55.3385	36.5162
565	1	1:CB1	(CB1:OA1):(CB1:OA2):3.0	3	3.19721	0.0646775	0.0592869	0.121928	4.07127	5.06768	0.407824	3	4.94605	83.4256	40.5651			4.94605	5.47233	4.41976	-97.7029	60.747	40.0008	102.005	51.7207	34.0465			-97.0566	65.7461	42.1311	102.593	55.3385	36.5162
566	1	1:CB1	(CB1:OA1):(CB1:OA3):3.0	3	3.20722	0.0524659	0.0608254	0.11429	4.07127	5.06768	0.464973	3	5.18937	85.3159	45.4053			5.18937	4.83101	5.54773	-97.0259	61.2571	40.346	102.578	50.9577	33.1123			-97.0566	65.7461	42.1311	102.593	55.3385	36.5162
567	1	1:CB1	(CB1:OA1):(CB1:OB1):3.0	3	3.07957	0.117657	0.0303787	0.0717556	4.07127	5.06768	1.28397	3	3.15423	103.83	43.958			3.15423	4.58916	1.7193	-98.94	62.2188	39.8791	100.925	55.7396	36.4108			-97.0566	65.7461	42.1311	102.593	55.3385	36.5162
568	1	1:CB1	(CB1:OA1):(CB1:OB2):3.0	3	3.03221	0.0367806	0.0370578	0.0592246	4.07127	5.06768	1.35477	3	3.04699	82.2225	51.448			3.04699	3.6345	2.45948	-98.9754	63.2388	40.3307	100.898	57.1085	36.7201			-97.0566	65.7461	42.1311	102.593	55.3385	36.5162
569	1	1:CB1	(CB1:OA1):(CB1:OB3):3.0	3	3.19953	0.0812635	0.054603	0.103981	4.07127	5.06768	0.651222	3	5.02967	92.1134	48.371			5.02967	5.94878	4.11056	-98.0752	60.6793	39.1852	101.682	52.5411	33.6454			-97.0566	65.7461	42.1311	102.593	55.3385	36.5162
570	1	1:CB1	(CB1:OA2):(CB1:OA1):-3.0	-3	-2.81359	0.0670404	0.0501821	0.104915	3.81904	4.81054	0.407824	-3	4.94902	98.6213	47.1719			4.94902	5.47499	4.42305	-97.0376	65.7451	42.1305	102.612	55.3375	36.5156			-97.7241	60.748	40.0014	101.983	51.7217	34.0471
571	1	1:CB1	(CB1:OA2):(CB1:OA3):-3.0	-3	-3.00899	0.0364642	0.0160183	0.021681	3.81904	4.81054	0.517901	-3	1.11671	69.7143	51.5063			1.11671	0.90521	1.3282	-97.0618	61.259	40.3473	102.542	50.9596	33.1136			-97.7241	60.748	40.0014	101.983	51.7217	34.0471
572	1	1:CB1	(CB1:OA2):(CB1:OB1):-3.0	-3	-2.88808	0.034508	0.043683	0.0838465	3.81904	4.81054	1.02066	-3	3.34357	76.5417	39.8773			3.34357	1.90839	4.77876	-98.9342	62.2186	39.879	100.931	55.7394	36.4107			-97.7241	60.748	40.0014	101.983	51.7217	34.0471
573	1	1:CB1	(CB1:OA2):(CB1:OB2):-3.0	-3	-2.84296	0.0389972	0.0583676	0.115233	3.81904	4.81054	1.06837	-3	4.46088	76.4272	38.7118			4.46088	2.80975	6.11201	-98.9816	63.239	40.3308	100.892	57.1087	36.7202			-97.7241	60.748	40.0014	101.983	51.7217	34.0471
574	1	1:CB1	(CB1:OA2):(CB1:OB3):-3.0	-3	-3.00042	0.0410824	0.0378694	0.0394911	3.81904	4.81054	0.281138	-3	0.935708	24.7088	23.6941			0.935708	0.901243	0.970173	-98.1017	60.6804	39.1859	101.656	52.5422	33.6461			-97.7241	60.748	40.0014	101.983	51.7217	34.0471
575	1	1:CB1	(CB1:OA2):(CB1:OA1):-2.0	-2	-1.87578	0.0865908	0.033924	0.0708811	2.54619	3.20723	0.407824	-2	4.94856	145.872	69.8149			4.94856	5.47458	4.42253	-97.0439	65.7455	42.1307	102.606	55.3378	36.5158			-97.7241	60.748	40.0014	101.983	51.7217	34.0471
576	1	1:CB1	(CB1:OA2):(CB1:OA3):-2.0	-2	-2.00604	0.0385067	0.0105395	0.0143912	2.54619	3.20723	0.517901	-2	1.11835	106.111	77.7108			1.11835	0.90716	1.32955	-97.0589	61.2588	40.3472	102.545	50.9594	33.1135			-97.7241	60.748	40.0014	101.983	51.7217	34.0471
577	1	1:CB1	(CB1:OA2):(CB1:OB1):-2.0	-2	-1.92549	0.0367267	0.0294557	0.0563738	2.54619	3.20723	1.02066	-2	3.34598	113.594	59.3535			3.34598	1.91186	4.78011	-98.9395	62.2188	39.8791	100.925	55.7395	36.4108			-97.7241	60.748	40.0014	101.983	51.7217	34.0471
578	1	1:CB1	(CB1:OA2):(CB1:OB2):-2.0	-2	-1.89546	0.0832992	0.0396219	0.0777223	2.54619	3.20723	1.06837	-2	4.46205	112.616	57.4101			4.46205	2.81136	6.11273	-98.985	63.2391	40.3309	100.888	57.1088	36.7203			-97.7241	60.748	40.0014	101.983	51.7217	34.0471
579	1	1:CB1	(CB1:OA2):(CB1:OB3):-2.0	-2	-2.00045	0.0437002	0.0252492	0.0263383	2.54619	3.20723	0.281138	-2	0.935484	37.05	35.518			0.935484	0.901009	0.969958	-98.1011	60.6804	39.1859	101.656	52.5421	33.6461			-97.7241	60.748	40.0014	101.983	51.7217	34.0471
580	1	1:CB1	(CB1:OA2):(CB1:OA1):-1.0	-1	-0.937921	0.0652885	0.0172206	0.0359176	1.27314	1.60368	0.407824	-1	4.94809	287.336	137.762			4.94809	5.47417	4.42202	-97.0502	65.7458	42.1309	102.6	55.3381	36.516			-97.7241	60.748	40.0014	101.983	51.7217	34.0471
581	1	1:CB1	(CB1:OA2):(CB1:OA3):-1.0	-1	-1.00304	0.0346406	0.00520072	0.00716524	1.27314	1.60368	0.517901	-1	1.1199	215.335	156.296			1.1199	0.908981	1.33081	-97.0563	61.2587	40.3471	102.547	50.9593	33.1134			-97.7241	60.748	40.0014	101.983	51.7217	34.0471
582	1	1:CB1	(CB1:OA2):(CB1:OB1):-1.0	-1	-0.962796	0.0342028	0.0149058	0.0284293	1.27314	1.60368	1.02066	-1	3.34823	224.625	117.774			3.34823	1.91509	4.78137	-98.9443	62.2189	39.8792	100.921	55.7397	36.4109			-97.7241	60.748	40.0014	101.983	51.7217	34.0471
583	1	1:CB1	(CB1:OA2):(CB1:OB2):-1.0	-1	-0.947807	0.0474703	0.0201774	0.0393129	1.27314	1.60368	1.06837	-1	4.46308	221.192	113.527			4.46308	2.81279	6.11337	-98.9879	63.2392	40.3309	100.885	57.1089	36.7203			-97.7241	60.748	40.0014	101.983	51.7217	34.0471
584	1	1:CB1	(CB1:OA2):(CB1:OB3):-1.0	-1	-1.00031	0.0359178	0.0126251	0.0131734	1.27314	1.60368	0.281138	-1	0.93522	74.0762	70.9928			0.93522	0.900735	0.969704	-98.1004	60.6804	39.1859	101.657	52.5421	33.6461			-97.7241	60.748	40.0014	101.983	51.7217	34.0471
585	1	1:CB1	(CB1:OA2):(CB1:OA1):1.0	1	0.937999	0.0910676	0.0178051	0.0368858	1.27314	1.60368	0.407824	1	4.94716	277.851	134.121			4.94716	5.47334	4.42098	-97.0632	65.7465	42.1312	102.587	55.3388	36.5163			-97.7241	60.748	40.0014	101.983	51.7217	34.0471
586	1	1:CB1	(CB1:OA2):(CB1:OA3):1.0	1	1.00308	0.0349631	0.00506491	0.00710756	1.27314	1.60368	0.517901	1	1.12265	221.653	157.952			1.12265	0.912236	1.33306	-97.0516	61.2584	40.3469	102.552	50.959	33.1132			-97.7241	60.748	40.0014	101.983	51.7217	34.0471
587	1	1:CB1	(CB1:OA2):(CB1:OB1):1.0	1	0.96291	0.0399971	0.0152936	0.0289264	1.27314	1.60368	1.02066	1	3.3522	219.19	115.887			3.3522	1.9208	4.7836	-98.953	62.2192	39.8793	100.912	55.74	36.411			-97.7241	60.748	40.0014	101.983	51.7217	34.0471
588	1	1:CB1	(CB1:OA2):(CB1:OB2):1.0	1	0.947977	0.0342083	0.0209415	0.0402204	1.27314	1.60368	1.06837	1	4.46473	213.2	111.007			4.46473	2.81507	6.11439	-98.9927	63.2393	40.331	100.881	57.109	36.7204			-97.7241	60.748	40.0014	101.983	51.7217	34.0471
589	1	1:CB1	(CB1:OA2):(CB1:OB3):1.0	1	1.00048	0.0395405	0.012623	0.0131786	1.27314	1.60368	0.281138	1	0.934574	74.0372	70.9161			0.934574	0.900063	0.969085	-98.0987	60.6803	39.1858	101.659	52.542	33.6461			-97.7241	60.748	40.0014	101.983	51.7217	34.0471
590	1	1:CB1	(CB1:OA2):(CB1:OA1):2.0	2	1.87609	0.0733972	0.0362572	0.0748172	2.54619	3.20723	0.407824	2	4.9467	136.434	66.1172			4.9467	5.47293	4.42047	-97.0698	65.7468	42.1314	102.58	55.3391	36.5165			-97.7241	60.748	40.0014	101.983	51.7217	34.0471
591	1	1:CB1	(CB1:OA2):(CB1:OA3):2.0	2	2.00621	0.0361593	0.00999651	0.0141613	2.54619	3.20723	0.517901	2	1.12386	112.425	79.3613			1.12386	0.913666	1.33406	-97.0496	61.2583	40.3468	102.554	50.9589	33.1132			-97.7241	60.748	40.0014	101.983	51.7217	34.0471
592	1	1:CB1	(CB1:OA2):(CB1:OB1):2.0	2	1.92594	0.0351958	0.0310047	0.0583612	2.54619	3.20723	1.02066	2	3.35393	108.175	57.4686			3.35393	1.92329	4.78458	-98.9567	62.2193	39.8794	100.908	55.7401	36.4111			-97.7241	60.748	40.0014	101.983	51.7217	34.0471
593	1	1:CB1	(CB1:OA2):(CB1:OB2):2.0	2	1.89614	0.0448449	0.0426756	0.0813514	2.54619	3.20723	1.06837	2	4.46535	104.635	54.8896			4.46535	2.81592	6.11477	-98.9945	63.2394	40.3311	100.879	57.1091	36.7205			-97.7241	60.748	40.0014	101.983	51.7217	34.0471
594	1	1:CB1	(CB1:OA2):(CB1:OB3):2.0	2	2.00112	0.0380445	0.025241	0.0263589	2.54619	3.20723	0.281138	2	0.934194	37.0109	35.4413			0.934194	0.899667	0.96872	-98.0977	60.6803	39.1858	101.66	52.542	33.646			-97.7241	60.748	40.0014	101.983	51.7217	34.0471
595	1	1:CB1	(CB1:OA2):(CB1:OA1):3.0	3	2.81429	0.0634797	0.0554141	0.113877	3.81904	4.81054	0.407824	3	4.94624	89.2596	43.435			4.94624	5.47253	4.41995	-97.0766	65.7472	42.1316	102.574	55.3395	36.5167			-97.7241	60.748	40.0014	101.983	51.7217	34.0471
596	1	1:CB1	(CB1:OA2):(CB1:OA3):3.0	3	3.00938	0.0716093	0.0147975	0.0211668	3.81904	4.81054	0.517901	3	1.12496	76.0234	53.1474			1.12496	0.914964	1.33496	-97.0477	61.2582	40.3468	102.556	50.9588	33.1131			-97.7241	60.748	40.0014	101.983	51.7217	34.0471
597	1	1:CB1	(CB1:OA2):(CB1:OB1):3.0	3	2.88911	0.0342798	0.0471613	0.088315	3.81904	4.81054	1.02066	3	3.35549	71.1492	37.9945			3.35549	1.92552	4.78545	-98.9601	62.2195	39.8794	100.905	55.7402	36.4112			-97.7241	60.748	40.0014	101.983	51.7217	34.0471
598	1	1:CB1	(CB1:OA2):(CB1:OB2):3.0	3	2.8445	0.0372629	0.0652279	0.123395	3.81904	4.81054	1.06837	3	4.46582	68.4649	36.1912			4.46582	2.81658	6.11507	-98.9958	63.2394	40.3311	100.878	57.1091	36.7205			-97.7241	60.748	40.0014	101.983	51.7217	34.0471
599	1	1:CB1	(CB1:OA2):(CB1:OB3):3.0	3	3.00193	0.0417228	0.0378509	0.0395374	3.81904	4.81054	0.281138	3	0.933775	24.6698	23.6175			0.933775	0.899232	0.968318	-98.0965	60.6802	39.1858	101.661	52.5419	33.646			-97.7241	60.748	40.0014	101.983	51.7217	34.0471
600	1	1:CB1	(CB1:OA3):(CB1:OA1):-3.0	-3	-2.8051	0.0664542	0.054437	0.0995887	3.80735	4.79934	0.464973	-3	5.18625	95.2707	52.0767			5.18625	4.82767	5.54483	-97.0298	65.7447	42.1303	102.62	55.3371	36.5154			-97.0539	61.2586	40.347	102.55	50.9592	33.1133
601	1	1:CB1	(CB1:OA3):(CB1:OA2):-3.0	-3	-2.99098	0.036799	0.0159684	0.0215645	3.80735	4.79934	0.517901	-3	1.11668	69.9306	51.7832			1.11668	0.905121	1.32824	-97.7162	60.7476	40.0012	101.991	51.7213	34.0469			-97.0539	61.2586	40.347	102.55	50.9592	33.1133
602	1	1:CB1	(CB1:OA3):(CB1:OB1):-3.0	-3	-2.87936	0.0519826	0.0493064	0.0956602	3.80735	4.79934	1.53852	-3	4.09077	82.9663	42.7636			4.09077	2.15538	6.02617	-98.9261	62.2184	39.8789	100.939	55.7391	36.4106			-97.0539	61.2586	40.347	102.55	50.9592	33.1133
603	1	1:CB1	(CB1:OA3):(CB1:OB2):-3.0	-3	-2.83441	0.0916831	0.0601292	0.123824	3.80735	4.79934	1.58427	-3	5.03765	83.7803	40.684			5.03765	2.75794	7.31736	-98.9735	63.2387	40.3307	100.9	57.1084	36.7201			-97.0539	61.2586	40.347	102.55	50.9592	33.1133
604	1	1:CB1	(CB1:OA3):(CB1:OB3):-3.0	-3	-2.99147	0.0389032	0.0320449	0.0393413	3.80735	4.79934	0.787877	-3	1.7765	55.4377	45.156			1.7765	1.66268	1.89031	-98.0937	60.6801	39.1857	101.664	52.5418	33.6459			-97.0539	61.2586	40.347	102.55	50.9592	33.1133
605	1	1:CB1	(CB1:OA3):(CB1:OA1):-2.0	-2	-1.87009	0.0437214	0.0364158	0.0670105	2.53839	3.19977	0.464973	-2	5.18671	142.43	77.4014			5.18671	4.82817	5.54525	-97.0388	65.7452	42.1306	102.611	55.3375	36.5157			-97.0539	61.2586	40.347	102.55	50.9592	33.1133
606	1	1:CB1	(CB1:OA3):(CB1:OA2):-2.0	-2	-1.99394	0.0344949	0.0105068	0.0143148	2.53839	3.19977	0.517901	-2	1.11834	106.439	78.1243			1.11834	0.907101	1.32957	-97.719	60.7478	40.0013	101.988	51.7214	34.047			-97.0539	61.2586	40.347	102.55	50.9592	33.1133
607	1	1:CB1	(CB1:OA3):(CB1:OB1):-2.0	-2	-1.91964	0.0620112	0.032875	0.0641574	2.53839	3.19977	1.53852	-2	4.0956	124.581	63.8367			4.0956	2.16255	6.02864	-98.9343	62.2186	39.879	100.931	55.7394	36.4107			-97.0539	61.2586	40.347	102.55	50.9592	33.1133
608	1	1:CB1	(CB1:OA3):(CB1:OB2):-2.0	-2	-1.88972	0.0543592	0.040514	0.0832142	2.53839	3.19977	1.58427	-2	5.04072	124.419	60.5753			5.04072	2.76246	7.31899	-98.9797	63.2389	40.3308	100.894	57.1086	36.7202			-97.0539	61.2586	40.347	102.55	50.9592	33.1133
609	1	1:CB1	(CB1:OA3):(CB1:OB3):-2.0	-2	-1.99443	0.0503449	0.0213565	0.0261896	2.53839	3.19977	0.787877	-2	1.77775	83.2415	67.8798			1.77775	1.66402	1.89147	-98.096	60.6802	39.1858	101.662	52.5419	33.646			-97.0539	61.2586	40.347	102.55	50.9592	33.1133
610	1	1:CB1	(CB1:OA3):(CB1:OA1):-1.0	-1	-0.935057	0.0665977	0.0182975	0.0338314	1.26924	1.59994	0.464973	-1	5.18718	283.491	153.324			5.18718	4.82867	5.54568	-97.0478	65.7457	42.1308	102.602	55.338	36.5159			-97.0539	61.2586	40.347	102.55	50.9592	33.1133
611	1	1:CB1	(CB1:OA3):(CB1:OA2):-1.0	-1	-0.996951	0.0574453	0.0051847	0.00712763	1.26924	1.59994	0.517901	-1	1.11989	215.998	157.119			1.11989	0.908952	1.33082	-97.7217	60.7479	40.0014	101.986	51.7215	34.047			-97.0539	61.2586	40.347	102.55	50.9592	33.1133
612	1	1:CB1	(CB1:OA3):(CB1:OB1):-1.0	-1	-0.959852	0.070967	0.0164556	0.0322775	1.26924	1.59994	1.53852	-1	4.10009	249.161	127.026			4.10009	2.16923	6.03095	-98.9418	62.2189	39.8791	100.923	55.7396	36.4108			-97.0539	61.2586	40.347	102.55	50.9592	33.1133
613	1	1:CB1	(CB1:OA3):(CB1:OB2):-1.0	-1	-0.94492	0.0487349	0.0204901	0.0419466	1.26924	1.59994	1.58427	-1	5.04351	246.144	120.237			5.04351	2.76655	7.32048	-98.9854	63.2391	40.3309	100.888	57.1088	36.7203			-97.0539	61.2586	40.347	102.55	50.9592	33.1133
614	1	1:CB1	(CB1:OA3):(CB1:OB3):-1.0	-1	-0.99728	0.0407994	0.0106761	0.013076	1.26924	1.59994	0.787877	-1	1.77884	166.618	136.039			1.77884	1.66519	1.89248	-98.0979	60.6803	39.1858	101.66	52.542	33.646			-97.0539	61.2586	40.347	102.55	50.9592	33.1133
615	1	1:CB1	(CB1:OA3):(CB1:OA1):1.0	1	0.9351	0.0666728	0.0185571	0.0345284	1.26924	1.59994	0.464973	1	5.18815	279.577	150.257			5.18815	4.82972	5.54657	-97.0654	65.7466	42.1313	102.585	55.3389	36.5164			-97.0539	61.2586	40.347	102.55	50.9592	33.1133
616	1	1:CB1	(CB1:OA3):(CB1:OA2):1.0	1	0.99691	0.0345042	0.0050495	0.00707108	1.26924	1.59994	0.517901	1	1.12266	222.331	158.768			1.12266	0.912264	1.33306	-97.7264	60.7481	40.0015	101.981	51.7218	34.0472			-97.0539	61.2586	40.347	102.55	50.9592	33.1133
617	1	1:CB1	(CB1:OA3):(CB1:OB1):1.0	1	0.959931	0.0971828	0.0165394	0.0326947	1.26924	1.59994	1.53852	1	4.10808	248.382	125.65			4.10808	2.18109	6.03507	-98.9553	62.2193	39.8794	100.91	55.7401	36.4111			-97.0539	61.2586	40.347	102.55	50.9592	33.1133
618	1	1:CB1	(CB1:OA3):(CB1:OB2):1.0	1	0.945055	0.0464377	0.0210108	0.0426454	1.26924	1.59994	1.58427	1	5.04823	240.269	118.377			5.04823	2.77347	7.323	-98.995	63.2394	40.3311	100.878	57.1091	36.7205			-97.0539	61.2586	40.347	102.55	50.9592	33.1133
619	1	1:CB1	(CB1:OA3):(CB1:OB3):1.0	1	0.997406	0.0409288	0.0106757	0.0130385	1.26924	1.59994	0.787877	1	1.78052	166.782	136.559			1.78052	1.667	1.89404	-98.101	60.6804	39.1859	101.657	52.5421	33.6461			-97.0539	61.2586	40.347	102.55	50.9592	33.1133
620	1	1:CB1	(CB1:OA3):(CB1:OA1):2.0	2	1.87026	0.0471632	0.0374518	0.069917	2.53839	3.19977	0.464973	2	5.18865	138.542	74.2115			5.18865	4.83026	5.54703	-97.0741	65.747	42.1316	102.576	55.3394	36.5166			-97.0539	61.2586	40.347	102.55	50.9592	33.1133
621	1	1:CB1	(CB1:OA3):(CB1:OA2):2.0	2	1.99378	0.0387893	0.00996631	0.0140897	2.53839	3.19977	0.517901	2	1.12388	112.768	79.766			1.12388	0.913722	1.33404	-97.7285	60.7482	40.0016	101.979	51.7219	34.0472			-97.0539	61.2586	40.347	102.55	50.9592	33.1133
622	1	1:CB1	(CB1:OA3):(CB1:OB1):2.0	2	1.91995	0.0594459	0.0332097	0.0658254	2.53839	3.19977	1.53852	2	4.11157	123.806	62.4617			4.11157	2.18626	6.03687	-98.9612	62.2195	39.8795	100.904	55.7402	36.4112			-97.0539	61.2586	40.347	102.55	50.9592	33.1133
623	1	1:CB1	(CB1:OA3):(CB1:OB2):2.0	2	1.89026	0.0595298	0.0425937	0.0860084	2.53839	3.19977	1.58427	2	5.05015	118.566	58.717			5.05015	2.77628	7.32402	-98.9989	63.2395	40.3311	100.874	57.1092	36.7205			-97.0539	61.2586	40.347	102.55	50.9592	33.1133
624	1	1:CB1	(CB1:OA3):(CB1:OB3):2.0	2	1.99494	0.0411825	0.0213549	0.0260397	2.53839	3.19977	0.787877	2	1.78112	83.4055	68.4001			1.78112	1.66764	1.89459	-98.1021	60.6804	39.1859	101.656	52.5422	33.6462			-97.0539	61.2586	40.347	102.55	50.9592	33.1133
625	1	1:CB1	(CB1:OA3):(CB1:OA1):3.0	3	2.8055	0.0603611	0.056759	0.106259	3.80735	4.79934	0.464973	3	5.18915	91.4244	48.8352			5.18915	4.83081	5.5475	-97.0827	65.7475	42.1318	102.567	55.3398	36.5169			-97.0539	61.2586	40.347	102.55	50.9592	33.1133
626	1	1:CB1	(CB1:OA3):(CB1:OA2):3.0	3	2.99061	0.046313	0.0147532	0.021061	3.80735	4.79934	0.517901	3	1.12499	76.2543	53.416			1.12499	0.915047	1.33494	-97.7304	60.7483	40.0016	101.977	51.7219	34.0473			-97.0539	61.2586	40.347	102.55	50.9592	33.1133
627	1	1:CB1	(CB1:OA3):(CB1:OB1):3.0	3	2.88007	0.0800109	0.0500575	0.0994101	3.80735	4.79934	1.53852	3	4.11472	82.1998	41.3913			4.11472	2.19093	6.0385	-98.9664	62.2197	39.8796	100.898	55.7404	36.4113			-97.0539	61.2586	40.347	102.55	50.9592	33.1133
628	1	1:CB1	(CB1:OA3):(CB1:OB2):3.0	3	2.83563	0.0363853	0.0647972	0.130106	3.80735	4.79934	1.58427	3	5.05178	77.963	38.8281			5.05178	2.77867	7.32489	-99.0022	63.2396	40.3312	100.871	57.1093	36.7206			-97.0539	61.2586	40.347	102.55	50.9592	33.1133
629	1	1:CB1	(CB1:OA3):(CB1:OB3):3.0	3	2.9926	0.0905588	0.0320413	0.0390041	3.80735	4.79934	0.787877	3	1.78155	55.6016	45.6759			1.78155	1.6681	1.89499	-98.1028	60.6805	39.1859	101.655	52.5422	33.6462			-97.0539	61.2586	40.347	102.55	50.9592	33.1133
630	1	1:CB1	(CB1:OB1):(CB1:OA1):-3.0	-3	-2.92259	0.133497	0.0300569	0.0680884	3.96611	4.96161	1.28397	-3	3.16281	105.227	46.4515			3.16281	4.59389	1.73173	-97.0528	65.7459	42.131	102.597	55.3383	36.516			-98.9488	62.2191	39.8793	100.916	55.7398	36.411
631	1	1:CB1	(CB1:OB1):(CB1:OA2):-3.0	-3	-3.11588	0.0348186	0.0453152	0.087275	3.96611	4.96161	1.02066	-3	3.34288	73.7695	38.3028			3.34288	1.90754	4.77822	-97.7399	60.7487	40.0019	101.968	51.7224	34.0476			-98.9488	62.2191	39.8793	100.916	55.7398	36.411
632	1	1:CB1	(CB1:OB1):(CB1:OA3):-3.0	-3	-3.12518	0.0689504	0.0513708	0.0999989	3.96611	4.96161	1.53852	-3	4.08955	79.6083	40.8959			4.08955	2.15398	6.02511	-97.0781	61.2598	40.3479	102.526	50.9604	33.1142			-98.9488	62.2191	39.8793	100.916	55.7398	36.411
633	1	1:CB1	(CB1:OB1):(CB1:OB2):-3.0	-3	-2.95323	0.0405908	0.0196713	0.0364733	3.96611	4.96161	0.107983	-3	1.26065	64.0856	34.5636			1.26065	1.11693	1.40436	-98.9964	63.2394	40.3311	100.877	57.1091	36.7205			-98.9488	62.2191	39.8793	100.916	55.7398	36.411
634	1	1:CB1	(CB1:OB1):(CB1:OB3):-3.0	-3	-3.11649	0.0480061	0.0389788	0.0696304	3.96611	4.96161	0.760923	-3	3.08436	79.1291	44.2961			3.08436	1.88068	4.28803	-98.1174	60.6811	39.1863	101.64	52.5428	33.6466			-98.9488	62.2191	39.8793	100.916	55.7398	36.411
635	1	1:CB1	(CB1:OB1):(CB1:OA1):-2.0	-2	-1.94835	0.125473	0.0199113	0.0455416	2.64424	3.30795	1.28397	-2	3.16228	158.818	69.4372			3.16228	4.59361	1.73096	-97.0535	65.746	42.131	102.597	55.3383	36.5161			-98.9488	62.2191	39.8793	100.916	55.7398	36.411
636	1	1:CB1	(CB1:OB1):(CB1:OA2):-2.0	-2	-2.07713	0.0348189	0.0305661	0.0586965	2.64424	3.30795	1.02066	-2	3.34553	109.452	56.9971			3.34553	1.9113	4.77976	-97.7342	60.7485	40.0017	101.973	51.7221	34.0474			-98.9488	62.2191	39.8793	100.916	55.7398	36.411
637	1	1:CB1	(CB1:OB1):(CB1:OA3):-2.0	-2	-2.08338	0.0889192	0.0342469	0.0670755	2.64424	3.30795	1.53852	-2	4.0948	119.567	61.0477			4.0948	2.16164	6.02796	-97.0694	61.2594	40.3476	102.534	50.96	33.1139			-98.9488	62.2191	39.8793	100.916	55.7398	36.411
638	1	1:CB1	(CB1:OB1):(CB1:OB2):-2.0	-2	-1.96888	0.0805981	0.0133961	0.0245997	2.64424	3.30795	0.107983	-2	1.26051	94.0955	51.2409			1.26051	1.11678	1.40424	-98.9945	63.2394	40.3311	100.879	57.1091	36.7205			-98.9488	62.2191	39.8793	100.916	55.7398	36.411
639	1	1:CB1	(CB1:OB1):(CB1:OB3):-2.0	-2	-2.07773	0.0771143	0.0255526	0.0464958	2.64424	3.30795	0.760923	-2	3.08655	120.792	66.3833			3.08655	1.88371	4.28939	-98.1112	60.6808	39.1862	101.646	52.5425	33.6464			-98.9488	62.2191	39.8793	100.916	55.7398	36.411
640	1	1:CB1	(CB1:OB1):(CB1:OA1):-1.0	-1	-0.974158	0.0941339	0.00990703	0.022852	1.32217	1.65404	1.28397	-1	3.16142	319.109	138.343			3.16142	4.59314	1.72969	-97.0548	65.746	42.131	102.595	55.3384	36.5161			-98.9488	62.2191	39.8793	100.916	55.7398	36.411
641	1	1:CB1	(CB1:OB1):(CB1:OA2):-1.0	-1	-1.0385	0.0408809	0.0154735	0.0296098	1.32217	1.65404	1.02066	-1	3.34801	216.371	113.071			3.34801	1.91481	4.7812	-97.729	60.7482	40.0016	101.978	51.7219	34.0473			-98.9488	62.2191	39.8793	100.916	55.7398	36.411
642	1	1:CB1	(CB1:OB1):(CB1:OA3):-1.0	-1	-1.04165	0.0472832	0.0171413	0.0337506	1.32217	1.65404	1.53852	-1	4.0997	239.171	121.471			4.0997	2.16878	6.03062	-97.0613	61.2589	40.3473	102.542	50.9595	33.1136			-98.9488	62.2191	39.8793	100.916	55.7398	36.411
643	1	1:CB1	(CB1:OB1):(CB1:OB2):-1.0	-1	-0.984473	0.0393584	0.00684037	0.0124417	1.32217	1.65404	0.107983	-1	1.26038	184.256	101.303			1.26038	1.11663	1.40413	-98.9925	63.2393	40.331	100.881	57.109	36.7204			-98.9488	62.2191	39.8793	100.916	55.7398	36.411
644	1	1:CB1	(CB1:OB1):(CB1:OB3):-1.0	-1	-1.0389	0.0614192	0.0125728	0.0232952	1.32217	1.65404	0.760923	-1	3.08865	245.661	132.588			3.08865	1.88661	4.29069	-98.1053	60.6806	39.186	101.652	52.5423	33.6462			-98.9488	62.2191	39.8793	100.916	55.7398	36.411
645	1	1:CB1	(CB1:OB1):(CB1:OA1):1.0	1	0.974129	0.0995145	0.00985461	0.0230336	1.32217	1.65404	1.28397	1	3.15867	320.527	137.133			3.15867	4.59168	1.72567	-97.0589	65.7462	42.1311	102.591	55.3386	36.5162			-98.9488	62.2191	39.8793	100.916	55.7398	36.411
646	1	1:CB1	(CB1:OB1):(CB1:OA2):1.0	1	1.03836	0.0348644	0.0158896	0.0301469	1.32217	1.65404	1.02066	1	3.35241	210.982	111.203			3.35241	1.92106	4.78377	-97.7197	60.7478	40.0013	101.988	51.7215	34.047			-98.9488	62.2191	39.8793	100.916	55.7398	36.411
647	1	1:CB1	(CB1:OB1):(CB1:OA3):1.0	1	1.04156	0.0464571	0.0172308	0.0341995	1.32217	1.65404	1.53852	1	4.10844	238.436	120.132			4.10844	2.18151	6.03538	-97.047	61.2582	40.3468	102.557	50.9588	33.1131			-98.9488	62.2191	39.8793	100.916	55.7398	36.411
648	1	1:CB1	(CB1:OB1):(CB1:OB2):1.0	1	0.984542	0.0408263	0.00712857	0.0127243	1.32217	1.65404	0.107983	1	1.26012	176.77	99.0327			1.26012	1.11634	1.4039	-98.9885	63.2392	40.331	100.885	57.1089	36.7203			-98.9488	62.2191	39.8793	100.916	55.7398	36.411
649	1	1:CB1	(CB1:OB1):(CB1:OB3):1.0	1	1.03894	0.0774541	0.0122085	0.0234178	1.32217	1.65404	0.760923	1	3.09258	253.313	132.061			3.09258	1.89204	4.29312	-98.0942	60.6801	39.1857	101.663	52.5418	33.6459			-98.9488	62.2191	39.8793	100.916	55.7398	36.411
650	1	1:CB1	(CB1:OB1):(CB1:OA1):2.0	2	1.94824	0.131496	0.0197022	0.0462675	2.64424	3.30795	1.28397	2	3.15679	160.226	68.2292			3.15679	4.59067	1.72291	-97.0617	65.7464	42.1312	102.588	55.3387	36.5163			-98.9488	62.2191	39.8793	100.916	55.7398	36.411
651	1	1:CB1	(CB1:OB1):(CB1:OA2):2.0	2	2.07657	0.0420485	0.0322283	0.0608436	2.64424	3.30795	1.02066	2	3.35434	104.081	55.1306			3.35434	1.9238	4.78489	-97.7156	60.7476	40.0012	101.992	51.7213	34.0469			-98.9488	62.2191	39.8793	100.916	55.7398	36.411
652	1	1:CB1	(CB1:OB1):(CB1:OA3):2.0	2	2.08302	0.102254	0.034604	0.0688701	2.64424	3.30795	1.53852	2	4.11227	118.838	59.7106			4.11227	2.18708	6.03747	-97.0407	61.2579	40.3465	102.563	50.9585	33.1128			-98.9488	62.2191	39.8793	100.916	55.7398	36.411
653	1	1:CB1	(CB1:OB1):(CB1:OB2):2.0	2	1.96916	0.0621531	0.0145484	0.0257299	2.64424	3.30795	0.107983	2	1.25999	86.6071	48.97			1.25999	1.1162	1.40378	-98.9865	63.2391	40.3309	100.887	57.1088	36.7203			-98.9488	62.2191	39.8793	100.916	55.7398	36.411
654	1	1:CB1	(CB1:OB1):(CB1:OB3):2.0	2	2.07792	0.0663984	0.0240984	0.0469858	2.64424	3.30795	0.760923	2	3.09441	128.407	65.8584			3.09441	1.89456	4.29425	-98.0892	60.6799	39.1856	101.668	52.5416	33.6458			-98.9488	62.2191	39.8793	100.916	55.7398	36.411
655	1	1:CB1	(CB1:OB1):(CB1:OA1):3.0	3	2.92233	0.108668	0.0295882	0.06972	3.96611	4.96161	1.28397	3	3.15457	106.616	45.2463			3.15457	4.58949	1.71966	-97.0651	65.7466	42.1313	102.585	55.3389	36.5164			-98.9488	62.2191	39.8793	100.916	55.7398	36.411
656	1	1:CB1	(CB1:OB1):(CB1:OA2):3.0	3	3.11462	0.072084	0.0490469	0.092102	3.96611	4.96161	1.02066	3	3.35609	68.426	36.4388			3.35609	1.92627	4.78591	-97.7119	60.7475	40.0011	101.996	51.7211	34.0467			-98.9488	62.2191	39.8793	100.916	55.7398	36.411
657	1	1:CB1	(CB1:OB1):(CB1:OA3):3.0	3	3.12435	0.0724297	0.0521719	0.104033	3.96611	4.96161	1.53852	3	4.11575	78.8881	39.5619			4.11575	2.19212	6.03937	-97.035	61.2576	40.3463	102.569	50.9582	33.1126			-98.9488	62.2191	39.8793	100.916	55.7398	36.411
658	1	1:CB1	(CB1:OB1):(CB1:OB2):3.0	3	2.95385	0.0495243	0.0222619	0.0390154	3.96611	4.96161	0.107983	3	1.25987	56.5928	32.2915			1.25987	1.11606	1.40367	-98.9844	63.2391	40.3309	100.889	57.1087	36.7203			-98.9488	62.2191	39.8793	100.916	55.7398	36.411
659	1	1:CB1	(CB1:OB1):(CB1:OB3):3.0	3	3.11692	0.0912223	0.035718	0.0707312	3.96611	4.96161	0.760923	3	3.09613	86.6829	43.7732			3.09613	1.89694	4.29532	-98.0844	60.6797	39.1854	101.673	52.5414	33.6457			-98.9488	62.2191	39.8793	100.916	55.7398	36.411
660	1	1:CB1	(CB1:OB2):(CB1:OA1):-3.0	-3	-2.96881	0.0384631	0.0366212	0.0581154	4.02847	5.02596	1.35477	-3	3.06196	83.6117	52.6876			3.06196	3.64665	2.47727	-97.0471	65.7456	42.1308	102.603	55.338	36.5159			-98.9905	63.2393	40.331	100.883	57.1089	36.7204
661	1	1:CB1	(CB1:OB2):(CB1:OA2):-3.0	-3	-3.16506	0.035161	0.0614034	0.121641	4.02847	5.02596	1.06837	-3	4.46024	72.6383	36.6673			4.46024	2.80895	6.11153	-97.7344	60.7485	40.0018	101.973	51.7221	34.0474			-98.9905	63.2393	40.331	100.883	57.1089	36.7204
662	1	1:CB1	(CB1:OB2):(CB1:OA3):-3.0	-3	-3.17453	0.0452385	0.0635227	0.131405	4.02847	5.02596	1.58427	-3	5.03627	79.283	38.3263			5.03627	2.75622	7.31633	-97.0729	61.2595	40.3477	102.531	50.9601	33.114			-98.9905	63.2393	40.331	100.883	57.1089	36.7204
663	1	1:CB1	(CB1:OB2):(CB1:OB1):-3.0	-3	-3.04745	0.0460434	0.0199624	0.0370471	4.02847	5.02596	0.107983	-3	1.26066	63.1519	34.0286			1.26066	1.11695	1.40438	-98.9429	62.2189	39.8791	100.922	55.7396	36.4109			-98.9905	63.2393	40.331	100.883	57.1089	36.7204
664	1	1:CB1	(CB1:OB2):(CB1:OB3):-3.0	-3	-3.16578	0.0742419	0.0443684	0.0970219	4.02847	5.02596	0.798398	-3	4.24728	95.7277	43.7765			4.24728	2.93735	5.55721	-98.1119	60.6808	39.1862	101.646	52.5426	33.6464			-98.9905	63.2393	40.331	100.883	57.1089	36.7204
665	1	1:CB1	(CB1:OB2):(CB1:OA1):-2.0	-2	-1.9791	0.0367908	0.0243861	0.038753	2.68581	3.35085	1.35477	-2	3.06036	125.496	78.9709			3.06036	3.64538	2.47534	-97.0497	65.7458	42.1309	102.6	55.3381	36.516			-98.9905	63.2393	40.331	100.883	57.1089	36.7204
666	1	1:CB1	(CB1:OB2):(CB1:OA2):-2.0	-2	-2.10984	0.0348191	0.0417191	0.0820948	2.68581	3.35085	1.06837	-2	4.46164	106.945	54.3474			4.46164	2.81085	6.11243	-97.7306	60.7483	40.0016	101.977	51.722	34.0473			-98.9905	63.2393	40.331	100.883	57.1089	36.7204
667	1	1:CB1	(CB1:OB2):(CB1:OA3):-2.0	-2	-2.11621	0.0662963	0.0428185	0.0883467	2.68581	3.35085	1.58427	-2	5.03983	117.702	57.0461			5.03983	2.76134	7.31833	-97.066	61.2592	40.3474	102.538	50.9598	33.1138			-98.9905	63.2393	40.331	100.883	57.1089	36.7204
668	1	1:CB1	(CB1:OB2):(CB1:OB1):-2.0	-2	-2.03156	0.0485954	0.0135986	0.0249909	2.68581	3.35085	0.107983	-2	1.26052	92.6951	50.4392			1.26052	1.11679	1.40425	-98.9448	62.219	39.8792	100.92	55.7397	36.4109			-98.9905	63.2393	40.331	100.883	57.1089	36.7204
669	1	1:CB1	(CB1:OB2):(CB1:OB3):-2.0	-2	-2.11052	0.0637319	0.029554	0.0651146	2.68581	3.35085	0.798398	-2	4.24846	143.753	65.2459			4.24846	2.93888	5.55804	-98.1075	60.6807	39.1861	101.65	52.5424	33.6463			-98.9905	63.2393	40.331	100.883	57.1089	36.7204
670	1	1:CB1	(CB1:OB2):(CB1:OA1):-1.0	-1	-0.989497	0.0352211	0.0121855	0.0193846	1.34296	1.67549	1.35477	-1	3.05843	250.989	157.776			3.05843	3.64385	2.47301	-97.0529	65.7459	42.131	102.597	55.3383	36.5161			-98.9905	63.2393	40.331	100.883	57.1089	36.7204
671	1	1:CB1	(CB1:OB2):(CB1:OA2):-1.0	-1	-1.05481	0.0671706	0.0212645	0.0415495	1.34296	1.67549	1.06837	-1	4.46288	209.875	107.411			4.46288	2.81254	6.11322	-97.7271	60.7481	40.0015	101.98	51.7218	34.0472			-98.9905	63.2393	40.331	100.883	57.1089	36.7204
672	1	1:CB1	(CB1:OB2):(CB1:OA3):-1.0	-1	-1.05802	0.101296	0.0216669	0.0445535	1.34296	1.67549	1.58427	-1	5.04308	232.755	113.192			5.04308	2.76601	7.32016	-97.0596	61.2589	40.3472	102.544	50.9595	33.1135			-98.9905	63.2393	40.331	100.883	57.1089	36.7204
673	1	1:CB1	(CB1:OB2):(CB1:OB1):-1.0	-1	-1.01575	0.0535066	0.00694588	0.0126416	1.34296	1.67549	0.107983	-1	1.26039	181.458	99.7018			1.26039	1.11664	1.40413	-98.9468	62.219	39.8792	100.918	55.7398	36.4109			-98.9905	63.2393	40.331	100.883	57.1089	36.7204
674	1	1:CB1	(CB1:OB2):(CB1:OB3):-1.0	-1	-1.05525	0.0709155	0.0147942	0.0327853	1.34296	1.67549	0.798398	-1	4.24956	287.245	129.618			4.24956	2.94031	5.55881	-98.1034	60.6805	39.186	101.654	52.5422	33.6462			-98.9905	63.2393	40.331	100.883	57.1089	36.7204
675	1	1:CB1	(CB1:OB2):(CB1:OA1):1.0	1	0.989395	0.0358541	0.0121899	0.0194112	1.34296	1.67549	1.35477	1	3.05359	250.502	157.311			3.05359	3.64001	2.46718	-97.0609	65.7463	42.1312	102.589	55.3387	36.5163			-98.9905	63.2393	40.331	100.883	57.1089	36.7204
676	1	1:CB1	(CB1:OB2):(CB1:OA2):1.0	1	1.05458	0.0441792	0.0221102	0.0425575	1.34296	1.67549	1.06837	1	4.46492	201.939	104.915			4.46492	2.8153	6.11453	-97.7215	60.7479	40.0014	101.986	51.7215	34.047			-98.9905	63.2393	40.331	100.883	57.1089	36.7204
677	1	1:CB1	(CB1:OB2):(CB1:OA3):1.0	1	1.05784	0.0457044	0.0222462	0.0453384	1.34296	1.67549	1.58427	1	5.04863	226.944	111.354			5.04863	2.77398	7.32329	-97.0488	61.2583	40.3468	102.555	50.9589	33.1131			-98.9905	63.2393	40.331	100.883	57.1089	36.7204
678	1	1:CB1	(CB1:OB2):(CB1:OB1):1.0	1	1.01567	0.0387444	0.00724269	0.0129325	1.34296	1.67549	0.107983	1	1.26012	173.984	97.438			1.26012	1.11634	1.40389	-98.9509	62.2192	39.8793	100.914	55.7399	36.411			-98.9905	63.2393	40.331	100.883	57.1089	36.7204
679	1	1:CB1	(CB1:OB2):(CB1:OB3):1.0	1	1.05522	0.0770879	0.0149169	0.033274	1.34296	1.67549	0.798398	1	4.25151	285.013	127.773			4.25151	2.94285	5.56018	-98.0961	60.6802	39.1858	101.661	52.5419	33.646			-98.9905	63.2393	40.331	100.883	57.1089	36.7204
680	1	1:CB1	(CB1:OB2):(CB1:OA1):2.0	2	1.97869	0.0495248	0.0244037	0.038859	2.68581	3.35085	1.35477	2	3.05069	125.01	78.5066			3.05069	3.63771	2.46367	-97.0657	65.7466	42.1313	102.584	55.3389	36.5164			-98.9905	63.2393	40.331	100.883	57.1089	36.7204
681	1	1:CB1	(CB1:OB2):(CB1:OA2):2.0	2	2.10891	0.0362706	0.0450985	0.0861255	2.68581	3.35085	1.06837	2	4.4657	99.0211	51.8511			4.4657	2.81637	6.11503	-97.7194	60.7478	40.0013	101.988	51.7214	34.047			-98.9905	63.2393	40.331	100.883	57.1089	36.7204
682	1	1:CB1	(CB1:OB2):(CB1:OA3):2.0	2	2.11548	0.0490265	0.0451319	0.0914845	2.68581	3.35085	1.58427	2	5.05093	111.915	55.2108			5.05093	2.77727	7.32459	-97.0443	61.2581	40.3467	102.559	50.9587	33.113			-98.9905	63.2393	40.331	100.883	57.1089	36.7204
683	1	1:CB1	(CB1:OB2):(CB1:OB1):2.0	2	2.03126	0.0453849	0.0147853	0.0261544	2.68581	3.35085	0.107983	2	1.25998	85.2188	48.1747			1.25998	1.11619	1.40377	-98.953	62.2192	39.8793	100.912	55.74	36.411			-98.9905	63.2393	40.331	100.883	57.1089	36.7204
684	1	1:CB1	(CB1:OB2):(CB1:OB3):2.0	2	2.11038	0.0733101	0.0300432	0.0670681	2.68581	3.35085	0.798398	2	4.25237	141.541	63.4037			4.25237	2.94396	5.56077	-98.093	60.6801	39.1857	101.665	52.5418	33.6459			-98.9905	63.2393	40.331	100.883	57.1089	36.7204
685	1	1:CB1	(CB1:OB2):(CB1:OA1):3.0	3	2.96789	0.0342205	0.0366606	0.0583538	4.02847	5.02596	1.35477	3	3.04747	83.1266	52.224			3.04747	3.63516	2.45978	-97.071	65.7469	42.1315	102.579	55.3392	36.5166			-98.9905	63.2393	40.331	100.883	57.1089	36.7204
686	1	1:CB1	(CB1:OB2):(CB1:OA2):3.0	3	3.16297	0.034338	0.0689937	0.130705	4.02847	5.02596	1.06837	3	4.46633	64.7353	34.171			4.46633	2.81723	6.11544	-97.7176	60.7477	40.0013	101.99	51.7214	34.0469			-98.9905	63.2393	40.331	100.883	57.1089	36.7204
687	1	1:CB1	(CB1:OB2):(CB1:OA3):3.0	3	3.17289	0.077378	0.0687132	0.138459	4.02847	5.02596	1.58427	3	5.0529	73.5361	36.4938			5.0529	2.7801	7.3257	-97.0405	61.2579	40.3465	102.563	50.9585	33.1128			-98.9905	63.2393	40.331	100.883	57.1089	36.7204
688	1	1:CB1	(CB1:OB2):(CB1:OB1):3.0	3	3.04676	0.040179	0.0226303	0.0396641	4.02847	5.02596	0.107983	3	1.25985	55.6711	31.763			1.25985	1.11605	1.40366	-98.9551	62.2193	39.8794	100.91	55.74	36.4111			-98.9905	63.2393	40.331	100.883	57.1089	36.7204
689	1	1:CB1	(CB1:OB2):(CB1:OB3):3.0	3	3.16547	0.0989218	0.0454634	0.101412	4.02847	5.02596	0.798398	3	4.25314	93.5508	41.9392			4.25314	2.94496	5.56131	-98.0901	60.6799	39.1856	101.667	52.5417	33.6458			-98.9905	63.2393	40.331	100.883	57.1089	36.7204
690	1	1:CB1	(CB1:OB3):(CB1:OA1):-3.0	-3	-2.81298	0.0464139	0.0542741	0.0917219	3.81736	4.8117	0.651222	-3	5.03639	92.7956	54.9094			5.03639	5.95429	4.1185	-97.0359	65.745	42.1305	102.614	55.3374	36.5156			-98.0996	60.6803	39.1859	101.658	52.5421	33.6461
691	1	1:CB1	(CB1:OB3):(CB1:OA2):-3.0	-3	-2.99929	0.0582876	0.0378623	0.0394877	3.81736	4.8117	0.281138	-3	0.93564	24.7117	23.6945			0.93564	0.901167	0.970112	-97.7222	60.7479	40.0014	101.985	51.7216	34.0471			-98.0996	60.6803	39.1859	101.658	52.5421	33.6461
692	1	1:CB1	(CB1:OB3):(CB1:OA3):-3.0	-3	-3.00835	0.0400403	0.0321353	0.0392991	3.81736	4.8117	0.787877	-3	1.77627	55.2748	45.1988			1.77627	1.66251	1.89004	-97.0602	61.2589	40.3472	102.543	50.9595	33.1135			-98.0996	60.6803	39.1859	101.658	52.5421	33.6461
693	1	1:CB1	(CB1:OB3):(CB1:OB1):-3.0	-3	-2.88756	0.0591152	0.0374477	0.0667781	3.81736	4.8117	0.760923	-3	3.08476	82.3751	46.1942			3.08476	1.88114	4.28838	-98.9316	62.2185	39.879	100.933	55.7393	36.4107			-98.0996	60.6803	39.1859	101.658	52.5421	33.6461
694	1	1:CB1	(CB1:OB3):(CB1:OB2):-3.0	-3	-2.84255	0.160304	0.0420312	0.0917477	3.81736	4.8117	0.798398	-3	4.24763	101.059	46.2969			4.24763	2.93776	5.55751	-98.979	63.2389	40.3308	100.894	57.1086	36.7202			-98.0996	60.6803	39.1859	101.658	52.5421	33.6461
695	1	1:CB1	(CB1:OB3):(CB1:OA1):-2.0	-2	-1.87523	0.102774	0.0357205	0.0616663	2.54507	3.208	0.651222	-2	5.0354	140.967	81.6556			5.0354	5.95348	4.11732	-97.0426	65.7454	42.1307	102.607	55.3377	36.5158			-98.0996	60.6803	39.1859	101.658	52.5421	33.6461
696	1	1:CB1	(CB1:OB3):(CB1:OA2):-2.0	-2	-1.99936	0.0396311	0.0252423	0.0263333	2.54507	3.208	0.281138	-2	0.935438	37.0583	35.5229			0.935438	0.900959	0.969918	-97.7227	60.7479	40.0014	101.985	51.7216	34.0471			-98.0996	60.6803	39.1859	101.658	52.5421	33.6461
697	1	1:CB1	(CB1:OB3):(CB1:OA3):-2.0	-2	-2.00544	0.0411882	0.0214154	0.0261594	2.54507	3.208	0.787877	-2	1.7776	83.0057	67.9525			1.7776	1.66391	1.89129	-97.0578	61.2588	40.3471	102.546	50.9594	33.1135			-98.0996	60.6803	39.1859	101.658	52.5421	33.6461
698	1	1:CB1	(CB1:OB3):(CB1:OB1):-2.0	-2	-1.92499	0.0459533	0.0245651	0.0445981	2.54507	3.208	0.760923	-2	3.08681	125.658	69.2139			3.08681	1.88401	4.28961	-98.9376	62.2187	39.8791	100.927	55.7395	36.4108			-98.0996	60.6803	39.1859	101.658	52.5421	33.6461
699	1	1:CB1	(CB1:OB3):(CB1:OB2):-2.0	-2	-1.89504	0.119727	0.0280054	0.0615603	2.54507	3.208	0.798398	-2	4.24869	151.709	69.0167			4.24869	2.93914	5.55823	-98.9831	63.239	40.3309	100.89	57.1087	36.7202			-98.0996	60.6803	39.1859	101.658	52.5421	33.6461
700	1	1:CB1	(CB1:OB3):(CB1:OA1):-1.0	-1	-0.937578	0.0689027	0.0176531	0.031105	1.27258	1.60406	0.651222	-1	5.03439	285.184	161.852			5.03439	5.95266	4.11612	-97.0495	65.7457	42.1309	102.601	55.3381	36.516			-98.0996	60.6803	39.1859	101.658	52.5421	33.6461
701	1	1:CB1	(CB1:OB3):(CB1:OA2):-1.0	-1	-0.999594	0.0394197	0.0126206	0.0131696	1.27258	1.60406	0.281138	-1	0.935197	74.1009	71.0116			0.935197	0.900709	0.969684	-97.7234	60.748	40.0014	101.984	51.7216	34.0471			-98.0996	60.6803	39.1859	101.658	52.5421	33.6461
702	1	1:CB1	(CB1:OB3):(CB1:OA3):-1.0	-1	-1.00266	0.0396011	0.0107049	0.0130598	1.27258	1.60406	0.787877	-1	1.77876	166.163	136.201			1.77876	1.66513	1.89239	-97.0557	61.2586	40.3471	102.548	50.9593	33.1134			-98.0996	60.6803	39.1859	101.658	52.5421	33.6461
703	1	1:CB1	(CB1:OB3):(CB1:OB1):-1.0	-1	-0.962471	0.120056	0.0120944	0.0223469	1.27258	1.60406	0.760923	-1	3.08878	255.388	138.22			3.08878	1.88676	4.2908	-98.9434	62.2189	39.8792	100.922	55.7397	36.4109			-98.0996	60.6803	39.1859	101.658	52.5421	33.6461
704	1	1:CB1	(CB1:OB3):(CB1:OB2):-1.0	-1	-0.947526	0.0979843	0.0140203	0.0309868	1.27258	1.60406	0.798398	-1	4.24967	303.107	137.144			4.24967	2.94044	5.5589	-98.987	63.2391	40.3309	100.886	57.1088	36.7203			-98.0996	60.6803	39.1859	101.658	52.5421	33.6461
705	1	1:CB1	(CB1:OB3):(CB1:OA1):1.0	1	0.937516	0.068393	0.0173144	0.0316842	1.27258	1.60406	0.651222	1	5.0323	290.642	158.826			5.0323	5.95097	4.11362	-97.064	65.7465	42.1313	102.586	55.3388	36.5164			-98.0996	60.6803	39.1859	101.658	52.5421	33.6461
706	1	1:CB1	(CB1:OB3):(CB1:OA2):1.0	1	0.999426	0.0380647	0.0126164	0.0131721	1.27258	1.60406	0.281138	1	0.934597	74.0779	70.9525			0.934597	0.900089	0.969104	-97.725	60.748	40.0015	101.982	51.7217	34.0471			-98.0996	60.6803	39.1859	101.658	52.5421	33.6461
707	1	1:CB1	(CB1:OB3):(CB1:OA3):1.0	1	1.00253	0.0634258	0.0107031	0.0130201	1.27258	1.60406	0.787877	1	1.7806	166.362	136.757			1.7806	1.66707	1.89412	-97.0524	61.2585	40.3469	102.551	50.9591	33.1133			-98.0996	60.6803	39.1859	101.658	52.5421	33.6461
708	1	1:CB1	(CB1:OB3):(CB1:OB1):1.0	1	0.962436	0.0651691	0.0117565	0.0224666	1.27258	1.60406	0.760923	1	3.09246	263.043	137.647			3.09246	1.8919	4.29302	-98.954	62.2193	39.8793	100.911	55.74	36.4111			-98.0996	60.6803	39.1859	101.658	52.5421	33.6461
709	1	1:CB1	(CB1:OB3):(CB1:OB2):1.0	1	0.947553	0.066571	0.014131	0.0314267	1.27258	1.60406	0.798398	1	4.25141	300.858	135.28			4.25141	2.94273	5.56009	-98.9938	63.2394	40.3311	100.88	57.109	36.7204			-98.0996	60.6803	39.1859	101.658	52.5421	33.6461
710	1	1:CB1	(CB1:OB3):(CB1:OA1):2.0	2	1.87499	0.0905278	0.034369	0.063982	2.54507	3.208	0.651222	2	5.03122	146.389	78.6349			5.03122	5.9501	4.11234	-97.0715	65.7469	42.1315	102.579	55.3392	36.5166			-98.0996	60.6803	39.1859	101.658	52.5421	33.6461
711	1	1:CB1	(CB1:OB3):(CB1:OA2):2.0	2	1.99868	0.040278	0.0252256	0.0263433	2.54507	3.208	0.281138	2	0.934238	37.0353	35.4639			0.934238	0.899719	0.968758	-97.7259	60.7481	40.0015	101.982	51.7217	34.0472			-98.0996	60.6803	39.1859	101.658	52.5421	33.6461
712	1	1:CB1	(CB1:OB3):(CB1:OA3):2.0	2	2.00493	0.0406468	0.0214083	0.0260008	2.54507	3.208	0.787877	2	1.78127	83.2043	68.508			1.78127	1.66777	1.89476	-97.0511	61.2584	40.3469	102.552	50.959	33.1132			-98.0996	60.6803	39.1859	101.658	52.5421	33.6461
713	1	1:CB1	(CB1:OB3):(CB1:OB1):2.0	2	1.92485	0.120216	0.0232157	0.0450767	2.54507	3.208	0.760923	2	3.09417	133.279	68.6423			3.09417	1.89429	4.29405	-98.959	62.2194	39.8794	100.906	55.7402	36.4111			-98.0996	60.6803	39.1859	101.658	52.5421	33.6461
714	1	1:CB1	(CB1:OB3):(CB1:OB2):2.0	2	1.89515	0.085155	0.0284467	0.0633186	2.54507	3.208	0.798398	2	4.25217	149.479	67.1551			4.25217	2.94373	5.56061	-98.9968	63.2394	40.3311	100.877	57.1091	36.7205			-98.0996	60.6803	39.1859	101.658	52.5421	33.6461
715	1	1:CB1	(CB1:OB3):(CB1:OA1):3.0	3	2.81243	0.0804665	0.051245	0.0969257	3.81736	4.8117	0.651222	3	5.03013	98.1584	51.8968			5.03013	5.94922	4.11104	-97.0793	65.7473	42.1317	102.571	55.3396	36.5168			-98.0996	60.6803	39.1859	101.658	52.5421	33.6461
716	1	1:CB1	(CB1:OB3):(CB1:OA2):3.0	3	2.99777	0.0449355	0.0378247	0.0395102	3.81736	4.8117	0.281138	3	0.933842	24.6887	23.6355			0.933842	0.899309	0.968375	-97.727	60.7481	40.0015	101.98	51.7218	34.0472			-98.0996	60.6803	39.1859	101.658	52.5421	33.6461
717	1	1:CB1	(CB1:OB3):(CB1:OA3):3.0	3	3.0072	0.0408506	0.0321195	0.0391914	3.81736	4.8117	0.787877	3	1.78177	55.4732	45.4633			1.78177	1.6683	1.89524	-97.0502	61.2584	40.3469	102.553	50.959	33.1132			-98.0996	60.6803	39.1859	101.658	52.5421	33.6461
718	1	1:CB1	(CB1:OB3):(CB1:OB1):3.0	3	2.88724	0.0896428	0.034421	0.0678537	3.81736	4.8117	0.760923	3	3.09579	89.9391	45.6245			3.09579	1.89656	4.29503	-98.9636	62.2196	39.8795	100.901	55.7403	36.4112			-98.0996	60.6803	39.1859	101.658	52.5421	33.6461
719	1	1:CB1	(CB1:OB3):(CB1:OB2):3.0	3	2.8428	0.0905292	0.0430194	0.0957002	3.81736	4.8117	0.798398	3	4.25286	98.8592	44.4394			4.25286	2.94464	5.56108	-98.9994	63.2395	40.3312	100.874	57.1092	36.7205			-98.0996	60.6803	39.1859	101.658	52.5421	33.6461
720	1	1:CB2	(CB2:OA1):(CB2:OA2):-3.0	-3	-3.19779	0.0812078	0.053248	0.111566	4.06019	5.05645	0.400096	-3	4.92504	92.4924	44.1447			4.92504	5.43255	4.41752	-97.9619	60.4128	39.7006	101.774	51.7667	34.1364			-97.3057	65.3766	41.8084	102.377	55.3818	36.6027
721	1	1:CB2	(CB2:OA1):(CB2:OA3):-3.0	-3	-3.20728	0.0457749	0.0580597	0.106599	4.06019	5.05645	0.470146	-3	5.16178	88.9048	48.4222			5.16178	4.78514	5.53842	-97.3036	60.9262	40.0501	102.333	51.0077	33.2058			-97.3057	65.3766	41.8084	102.377	55.3818	36.6027
722	1	1:CB2	(CB2:OA1):(CB2:OB1):-3.0	-3	-3.07846	0.114539	0.0305367	0.0692187	4.06019	5.05645	1.26388	-3	3.11364	101.964	44.9826			3.11364	4.52596	1.70132	-99.1571	61.8926	39.5907	100.725	55.773	36.484			-97.3057	65.3766	41.8084	102.377	55.3818	36.6027
723	1	1:CB2	(CB2:OA1):(CB2:OB2):-3.0	-3	-3.03055	0.0361683	0.0367782	0.0581964	4.06019	5.05645	1.33704	-3	3.01908	82.0886	51.8773			3.01908	3.58704	2.45111	-99.2103	62.9046	40.0395	100.68	57.141	36.7923			-97.3057	65.3766	41.8084	102.377	55.3818	36.6027
724	1	1:CB2	(CB2:OA1):(CB2:OB3):-3.0	-3	-3.19755	0.0575132	0.0577935	0.0973636	4.06019	5.05645	0.631924	-3	4.99217	86.3794	51.2735			4.99217	5.86775	4.11659	-98.3178	60.3739	38.9136	101.463	52.5827	33.7258			-97.3057	65.3766	41.8084	102.377	55.3818	36.6027
725	1	1:CB2	(CB2:OA1):(CB2:OA2):-2.0	-2	-2.13179	0.0833187	0.0360194	0.0754351	2.70696	3.37118	0.400096	-2	4.92453	136.719	65.2816			4.92453	5.43209	4.41696	-97.9553	60.4125	39.7004	101.78	51.7665	34.1362			-97.3057	65.3766	41.8084	102.377	55.3818	36.6027
726	1	1:CB2	(CB2:OA1):(CB2:OA3):-2.0	-2	-2.13816	0.0491657	0.0388372	0.0717188	2.70696	3.37118	0.470146	-2	5.16233	132.922	71.9802			5.16233	4.78573	5.53894	-97.2939	60.9257	40.0498	102.343	51.0072	33.2054			-97.3057	65.3766	41.8084	102.377	55.3818	36.6027
727	1	1:CB2	(CB2:OA1):(CB2:OB1):-2.0	-2	-2.05236	0.105321	0.0202281	0.0462983	2.70696	3.37118	1.26388	-2	3.113	153.895	67.2377			3.113	4.5256	1.70039	-99.1562	61.8926	39.5907	100.726	55.7729	36.484			-97.3057	65.3766	41.8084	102.377	55.3818	36.6027
728	1	1:CB2	(CB2:OA1):(CB2:OB2):-2.0	-2	-2.02048	0.0368629	0.0244978	0.0388085	2.70696	3.37118	1.33704	-2	3.01728	123.165	77.7478			3.01728	3.58556	2.449	-99.2073	62.9045	40.0394	100.683	57.1409	36.7922			-97.3057	65.3766	41.8084	102.377	55.3818	36.6027
729	1	1:CB2	(CB2:OA1):(CB2:OB3):-2.0	-2	-2.13183	0.114194	0.0380008	0.0654718	2.70696	3.37118	0.631924	-2	4.99107	131.341	76.2324			4.99107	5.86683	4.1153	-98.3105	60.3737	38.9134	101.47	52.5824	33.7256			-97.3057	65.3766	41.8084	102.377	55.3818	36.6027
730	1	1:CB2	(CB2:OA1):(CB2:OA2):-1.0	-1	-1.06585	0.0926085	0.0182989	0.0382539	1.35353	1.68565	0.400096	-1	4.92402	269.089	128.719			4.92402	5.43163	4.4164	-97.9486	60.4122	39.7002	101.787	51.7662	34.1361			-97.3057	65.3766	41.8084	102.377	55.3818	36.6027
731	1	1:CB2	(CB2:OA1):(CB2:OA3):-1.0	-1	-1.06906	0.0976954	0.0195171	0.0362279	1.35353	1.68565	0.470146	-1	5.16289	264.532	142.512			5.16289	4.78632	5.53946	-97.2844	60.9252	40.0495	102.352	51.0067	33.2051			-97.3057	65.3766	41.8084	102.377	55.3818	36.6027
732	1	1:CB2	(CB2:OA1):(CB2:OB1):-1.0	-1	-1.0262	0.206488	0.0100647	0.0232326	1.35353	1.68565	1.26388	-1	3.11201	309.201	133.95			3.11201	4.52505	1.69897	-99.1547	61.8925	39.5906	100.727	55.7729	36.484			-97.3057	65.3766	41.8084	102.377	55.3818	36.6027
733	1	1:CB2	(CB2:OA1):(CB2:OB2):-1.0	-1	-1.01029	0.0402348	0.0122448	0.0194133	1.35353	1.68565	1.33704	-1	3.01516	246.239	155.314			3.01516	3.5838	2.44651	-99.2038	62.9044	40.0394	100.687	57.1408	36.7922			-97.3057	65.3766	41.8084	102.377	55.3818	36.6027
734	1	1:CB2	(CB2:OA1):(CB2:OB3):-1.0	-1	-1.06597	0.0616701	0.0187646	0.0330334	1.35353	1.68565	0.631924	-1	4.98994	265.924	151.058			4.98994	5.8659	4.11399	-98.303	60.3734	38.9132	101.478	52.5821	33.7254			-97.3057	65.3766	41.8084	102.377	55.3818	36.6027
735	1	1:CB2	(CB2:OA1):(CB2:OA2):1.0	1	1.06573	0.07216	0.0189577	0.0393479	1.35353	1.68565	0.400096	1	4.923	259.684	125.115			4.923	5.43072	4.41529	-97.9349	60.4116	39.6998	101.801	51.7656	34.1357			-97.3057	65.3766	41.8084	102.377	55.3818	36.6027
736	1	1:CB2	(CB2:OA1):(CB2:OA3):1.0	1	1.069	0.0622995	0.0198112	0.0370194	1.35353	1.68565	0.470146	1	5.16405	260.663	139.496			5.16405	4.78755	5.54055	-97.2655	60.9243	40.0488	102.371	51.0058	33.2044			-97.3057	65.3766	41.8084	102.377	55.3818	36.6027
737	1	1:CB2	(CB2:OA1):(CB2:OB1):1.0	1	1.02623	0.089747	0.0100134	0.0234207	1.35353	1.68565	1.26388	1	3.10899	310.484	132.746			3.10899	4.52337	1.69461	-99.1503	61.8924	39.5906	100.732	55.7727	36.4839			-97.3057	65.3766	41.8084	102.377	55.3818	36.6027
738	1	1:CB2	(CB2:OA1):(CB2:OB2):1.0	1	1.0104	0.0406919	0.012256	0.0194419	1.35353	1.68565	1.33704	1	3.00994	245.589	154.817			3.00994	3.57949	2.44039	-99.1952	62.9042	40.0392	100.695	57.1405	36.792			-97.3057	65.3766	41.8084	102.377	55.3818	36.6027
739	1	1:CB2	(CB2:OA1):(CB2:OB3):1.0	1	1.06606	0.0627289	0.0183824	0.0336744	1.35353	1.68565	0.631924	1	4.98763	271.326	148.114			4.98763	5.86397	4.11129	-98.2873	60.3727	38.9128	101.494	52.5815	33.725			-97.3057	65.3766	41.8084	102.377	55.3818	36.6027
740	1	1:CB2	(CB2:OA1):(CB2:OA2):2.0	2	2.13133	0.0703506	0.0386485	0.0798321	2.70696	3.37118	0.400096	2	4.9225	127.366	61.6607			4.9225	5.43026	4.41474	-97.9278	60.4113	39.6996	101.808	51.7653	34.1355			-97.3057	65.3766	41.8084	102.377	55.3818	36.6027
741	1	1:CB2	(CB2:OA1):(CB2:OA3):2.0	2	2.13791	0.0733578	0.0400104	0.0749817	2.70696	3.37118	0.470146	2	5.16465	129.083	68.8788			5.16465	4.78819	5.54111	-97.2562	60.9238	40.0485	102.38	51.0053	33.2041			-97.3057	65.3766	41.8084	102.377	55.3818	36.6027
742	1	1:CB2	(CB2:OA1):(CB2:OB1):2.0	2	2.05249	0.151708	0.0200234	0.0470501	2.70696	3.37118	1.26388	2	3.10696	155.166	66.0353			3.10696	4.52224	1.69169	-99.1473	61.8923	39.5905	100.735	55.7727	36.4839			-97.3057	65.3766	41.8084	102.377	55.3818	36.6027
743	1	1:CB2	(CB2:OA1):(CB2:OB2):2.0	2	2.0209	0.0370069	0.0245426	0.0389231	2.70696	3.37118	1.33704	2	3.00685	122.516	77.2512			3.00685	3.57694	2.43676	-99.1901	62.9041	40.0392	100.7	57.1404	36.792			-97.3057	65.3766	41.8084	102.377	55.3818	36.6027
744	1	1:CB2	(CB2:OA1):(CB2:OB3):2.0	2	2.13217	0.0747945	0.0364763	0.0680334	2.70696	3.37118	0.631924	2	4.98645	136.704	73.2942			4.98645	5.86299	4.10991	-98.2791	60.3724	38.9126	101.502	52.5812	33.7248			-97.3057	65.3766	41.8084	102.377	55.3818	36.6027
745	1	1:CB2	(CB2:OA1):(CB2:OA2):3.0	3	3.19675	0.078454	0.0591406	0.121608	4.06019	5.05645	0.400096	3	4.922	83.2254	40.4741			4.922	5.42981	4.41419	-97.9207	60.411	39.6994	101.815	51.765	34.1353			-97.3057	65.3766	41.8084	102.377	55.3818	36.6027
746	1	1:CB2	(CB2:OA1):(CB2:OA3):3.0	3	3.2067	0.0549409	0.0606876	0.114049	4.06019	5.05645	0.470146	3	5.16526	85.1123	45.2897			5.16526	4.78883	5.54168	-97.247	60.9234	40.0482	102.39	51.0048	33.2038			-97.3057	65.3766	41.8084	102.377	55.3818	36.6027
747	1	1:CB2	(CB2:OA1):(CB2:OB1):3.0	3	3.07875	0.13237	0.0300783	0.0709083	4.06019	5.05645	1.26388	3	3.10459	103.217	43.7832			3.10459	4.52092	1.68827	-99.1438	61.8922	39.5905	100.738	55.7725	36.4838			-97.3057	65.3766	41.8084	102.377	55.3818	36.6027
748	1	1:CB2	(CB2:OA1):(CB2:OB2):3.0	3	3.0315	0.0357616	0.0368788	0.0584539	4.06019	5.05645	1.33704	3	3.00345	81.4409	51.3815			3.00345	3.57413	2.43276	-99.1845	62.9039	40.0391	100.706	57.1402	36.7919			-97.3057	65.3766	41.8084	102.377	55.3818	36.6027
749	1	1:CB2	(CB2:OA1):(CB2:OB3):3.0	3	3.19833	0.0902209	0.0543789	0.103118	4.06019	5.05645	0.631924	3	4.98525	91.6761	48.345			4.98525	5.86199	4.10851	-98.2707	60.3721	38.9124	101.51	52.5808	33.7245			-97.3057	65.3766	41.8084	102.377	55.3818	36.6027
750	1	1:CB2	(CB2:OA2):(CB2:OA1):-3.0	-3	-2.81399	0.0805697	0.0500804	0.104691	3.80918	4.80052	0.400096	-3	4.92485	98.3389	47.0417			4.92485	5.43237	4.41733	-97.2868	65.3756	41.8079	102.395	55.3808	36.6022			-97.9418	60.4119	39.7	101.794	51.7659	34.1359
751	1	1:CB2	(CB2:OA2):(CB2:OA3):-3.0	-3	-3.00893	0.0350149	0.0159867	0.0216506	3.80918	4.80052	0.517884	-3	1.1154	69.7703	51.5179			1.1154	0.905419	1.32537	-97.2828	60.9251	40.0494	102.354	51.0066	33.205			-97.9418	60.4119	39.7	101.794	51.7659	34.1359
752	1	1:CB2	(CB2:OA2):(CB2:OB1):-3.0	-3	-2.88773	0.0476007	0.0435147	0.0837285	3.80918	4.80052	1.01058	-3	3.3337	76.6107	39.8156			3.3337	1.90642	4.76097	-99.1384	61.892	39.5904	100.744	55.7724	36.4837			-97.9418	60.4119	39.7	101.794	51.7659	34.1359
753	1	1:CB2	(CB2:OA2):(CB2:OB2):-3.0	-3	-2.8427	0.0391839	0.0582341	0.115238	3.80918	4.80052	1.06039	-3	4.45121	76.4364	38.6261			4.45121	2.80833	6.09409	-99.1911	62.9041	40.0392	100.699	57.1404	36.792			-97.9418	60.4119	39.7	101.794	51.7659	34.1359
754	1	1:CB2	(CB2:OA2):(CB2:OB3):-3.0	-3	-2.99972	0.0558069	0.0377459	0.0396194	3.80918	4.80052	0.267872	-3	0.914677	24.2325	23.0866			0.914677	0.864506	0.964847	-98.2976	60.3731	38.9131	101.483	52.5819	33.7252			-97.9418	60.4119	39.7	101.794	51.7659	34.1359
755	1	1:CB2	(CB2:OA2):(CB2:OA1):-2.0	-2	-1.87604	0.0885212	0.0338542	0.0707266	2.53961	3.20055	0.400096	-2	4.9244	145.459	69.6259			4.9244	5.43197	4.41684	-97.293	65.3759	41.8081	102.389	55.3811	36.6024			-97.9418	60.4119	39.7	101.794	51.7659	34.1359
756	1	1:CB2	(CB2:OA2):(CB2:OA3):-2.0	-2	-2.006	0.0375218	0.010519	0.0143714	2.53961	3.20055	0.517884	-2	1.11704	106.193	77.7269			1.11704	0.907362	1.32672	-97.28	60.925	40.0493	102.357	51.0065	33.2049			-97.9418	60.4119	39.7	101.794	51.7659	34.1359
757	1	1:CB2	(CB2:OA2):(CB2:OB1):-2.0	-2	-1.92525	0.0355542	0.0293487	0.0562974	2.53961	3.20055	1.01058	-2	3.33604	113.669	59.2574			3.33604	1.90978	4.76229	-99.1435	61.8922	39.5905	100.739	55.7725	36.4838			-97.9418	60.4119	39.7	101.794	51.7659	34.1359
758	1	1:CB2	(CB2:OA2):(CB2:OB2):-2.0	-2	-1.89528	0.0358961	0.0395354	0.0777258	2.53961	3.20055	1.06039	-2	4.45233	112.616	57.2826			4.45233	2.80988	6.09479	-99.1944	62.9042	40.0392	100.696	57.1405	36.792			-97.9418	60.4119	39.7	101.794	51.7659	34.1359
759	1	1:CB2	(CB2:OA2):(CB2:OB3):-2.0	-2	-1.99998	0.0401876	0.0251725	0.0264264	2.53961	3.20055	0.267872	-2	0.914423	36.3263	34.6027			0.914423	0.864238	0.964609	-98.2969	60.3731	38.9131	101.484	52.5819	33.7252			-97.9418	60.4119	39.7	101.794	51.7659	34.1359
760	1	1:CB2	(CB2:OA2):(CB2:OA1):-1.0	-1	-0.938054	0.0746677	0.0171845	0.0358375	1.26986	1.60033	0.400096	-1	4.92396	286.535	137.397			4.92396	5.43157	4.41634	-97.2993	65.3763	41.8082	102.383	55.3814	36.6025			-97.9418	60.4119	39.7	101.794	51.7659	34.1359
761	1	1:CB2	(CB2:OA2):(CB2:OA3):-1.0	-1	-1.00302	0.0451367	0.00519071	0.00715546	1.26986	1.60033	0.517884	-1	1.11858	215.496	156.325			1.11858	0.909179	1.32798	-97.2773	60.9249	40.0492	102.359	51.0063	33.2049			-97.9418	60.4119	39.7	101.794	51.7659	34.1359
762	1	1:CB2	(CB2:OA2):(CB2:OB1):-1.0	-1	-0.962677	0.0372212	0.014855	0.0283922	1.26986	1.60033	1.01058	-1	3.33821	224.72	117.575			3.33821	1.91291	4.76351	-99.1483	61.8923	39.5905	100.734	55.7727	36.4839			-97.9418	60.4119	39.7	101.794	51.7659	34.1359
763	1	1:CB2	(CB2:OA2):(CB2:OB2):-1.0	-1	-0.947717	0.0352421	0.0201353	0.0393146	1.26986	1.60033	1.06039	-1	4.45332	221.17	113.274			4.45332	2.81124	6.0954	-99.1973	62.9043	40.0393	100.693	57.1406	36.7921			-97.9418	60.4119	39.7	101.794	51.7659	34.1359
764	1	1:CB2	(CB2:OA2):(CB2:OB3):-1.0	-1	-1.00007	0.0410185	0.0125895	0.0132187	1.26986	1.60033	0.267872	-1	0.914133	72.611	69.1544			0.914133	0.863931	0.964336	-98.2961	60.3731	38.9131	101.485	52.5818	33.7252			-97.9418	60.4119	39.7	101.794	51.7659	34.1359
765	1	1:CB2	(CB2:OA2):(CB2:OA1):1.0	1	0.938131	0.07953	0.0177661	0.0368	1.26986	1.60033	0.400096	1	4.92307	277.105	133.779			4.92307	5.43078	4.41535	-97.3122	65.3769	41.8086	102.37	55.3821	36.6029			-97.9418	60.4119	39.7	101.794	51.7659	34.1359
766	1	1:CB2	(CB2:OA2):(CB2:OA3):1.0	1	1.00306	0.0398221	0.00505542	0.00709809	1.26986	1.60033	0.517884	1	1.12133	221.807	157.976			1.12133	0.912425	1.33023	-97.2726	60.9246	40.0491	102.364	51.0061	33.2047			-97.9418	60.4119	39.7	101.794	51.7659	34.1359
767	1	1:CB2	(CB2:OA2):(CB2:OB1):1.0	1	0.962792	0.0351441	0.0152477	0.0288913	1.26986	1.60033	1.01058	1	3.34207	219.185	115.677			3.34207	1.91845	4.76568	-99.1568	61.8926	39.5907	100.725	55.7729	36.484			-97.9418	60.4119	39.7	101.794	51.7659	34.1359
768	1	1:CB2	(CB2:OA2):(CB2:OB2):1.0	1	0.947888	0.0351644	0.0209015	0.0402219	1.26986	1.60033	1.06039	1	4.45489	213.137	110.758			4.45489	2.81341	6.09637	-99.2019	62.9044	40.0394	100.689	57.1407	36.7921			-97.9418	60.4119	39.7	101.794	51.7659	34.1359
769	1	1:CB2	(CB2:OA2):(CB2:OB3):1.0	1	1.00024	0.0450833	0.0125929	0.0132263	1.26986	1.60033	0.267872	1	0.913446	72.5368	69.0628			0.913446	0.863204	0.963689	-98.2942	60.373	38.913	101.487	52.5818	33.7251			-97.9418	60.4119	39.7	101.794	51.7659	34.1359
770	1	1:CB2	(CB2:OA2):(CB2:OA1):2.0	2	1.87636	0.0684814	0.0361757	0.0746371	2.53961	3.20055	0.400096	2	4.92262	136.075	65.9541			4.92262	5.43039	4.41486	-97.3188	65.3772	41.8087	102.363	55.3824	36.6031			-97.9418	60.4119	39.7	101.794	51.7659	34.1359
771	1	1:CB2	(CB2:OA2):(CB2:OA3):2.0	2	2.00617	0.069092	0.00997802	0.0141429	2.53961	3.20055	0.517884	2	1.12254	112.501	79.3711			1.12254	0.913853	1.33123	-97.2706	60.9245	40.049	102.366	51.006	33.2046			-97.9418	60.4119	39.7	101.794	51.7659	34.1359
772	1	1:CB2	(CB2:OA2):(CB2:OB1):2.0	2	1.92571	0.0401607	0.0309177	0.0582929	2.53961	3.20055	1.01058	2	3.34374	108.15	57.361			3.34374	1.92086	4.76663	-99.1605	61.8927	39.5907	100.722	55.7731	36.4841			-97.9418	60.4119	39.7	101.794	51.7659	34.1359
773	1	1:CB2	(CB2:OA2):(CB2:OB2):2.0	2	1.89596	0.0389419	0.0425973	0.081354	2.53961	3.20055	1.06039	2	4.45547	104.595	54.7665			4.45547	2.81421	6.09673	-99.2035	62.9044	40.0394	100.687	57.1408	36.7922			-97.9418	60.4119	39.7	101.794	51.7659	34.1359
774	1	1:CB2	(CB2:OA2):(CB2:OB3):2.0	2	2.00065	0.0465837	0.025186	0.0264567	2.53961	3.20055	0.267872	2	0.91305	36.2522	34.511			0.91305	0.862785	0.963315	-98.2932	60.373	38.913	101.488	52.5817	33.7251			-97.9418	60.4119	39.7	101.794	51.7659	34.1359
775	1	1:CB2	(CB2:OA2):(CB2:OA1):3.0	3	2.81469	0.0454495	0.0552863	0.113597	3.80918	4.80052	0.400096	3	4.92218	89.0308	43.3303			4.92218	5.42999	4.41438	-97.3255	65.3776	41.8089	102.357	55.3828	36.6032			-97.9418	60.4119	39.7	101.794	51.7659	34.1359
776	1	1:CB2	(CB2:OA2):(CB2:OA3):3.0	3	3.00932	0.0474668	0.0147706	0.0211396	3.80918	4.80052	0.517884	3	1.12364	76.0728	53.1532			1.12364	0.915148	1.33213	-97.2687	60.9244	40.049	102.368	51.0059	33.2046			-97.9418	60.4119	39.7	101.794	51.7659	34.1359
777	1	1:CB2	(CB2:OA2):(CB2:OB1):3.0	3	2.88876	0.0336111	0.0470377	0.0882155	3.80918	4.80052	1.01058	3	3.34525	71.1185	37.9213			3.34525	1.92302	4.76748	-99.1637	61.8928	39.5908	100.718	55.7732	36.4841			-97.9418	60.4119	39.7	101.794	51.7659	34.1359
778	1	1:CB2	(CB2:OA2):(CB2:OB2):3.0	3	2.84423	0.0344732	0.0651131	0.123398	3.80918	4.80052	1.06039	3	4.45591	68.4334	36.1099			4.45591	2.81481	6.09701	-99.2048	62.9045	40.0394	100.686	57.1408	36.7922			-97.9418	60.4119	39.7	101.794	51.7659	34.1359
779	1	1:CB2	(CB2:OA2):(CB2:OB3):3.0	3	3.00123	0.0417361	0.0377764	0.0396878	3.80918	4.80052	0.267872	3	0.912619	24.1584	22.995			0.912619	0.862328	0.962909	-98.292	60.3729	38.9129	101.489	52.5817	33.7251			-97.9418	60.4119	39.7	101.794	51.7659	34.1359
780	1	1:CB2	(CB2:OA3):(CB2:OA1):-3.0	-3	-2.80555	0.137477	0.0543303	0.0994074	3.79759	4.78945	0.470146	-3	5.16199	95.0113	51.9277			5.16199	4.78533	5.53865	-97.2789	65.3752	41.8077	102.403	55.3804	36.602			-97.2749	60.9247	40.0492	102.362	51.0062	33.2048
781	1	1:CB2	(CB2:OA3):(CB2:OA2):-3.0	-3	-2.99104	0.0568464	0.0159372	0.0215347	3.79759	4.78945	0.517884	-3	1.11537	69.9852	51.794			1.11537	0.905329	1.32541	-97.9338	60.4116	39.6998	101.802	51.7655	34.1356			-97.2749	60.9247	40.0492	102.362	51.0062	33.2048
782	1	1:CB2	(CB2:OA3):(CB2:OB1):-3.0	-3	-2.87907	0.0575976	0.0490741	0.0954828	3.79759	4.78945	1.52842	-3	4.07335	83.0042	42.6606			4.07335	2.14203	6.00468	-99.1303	61.8918	39.5903	100.752	55.7721	36.4836			-97.2749	60.9247	40.0492	102.362	51.0062	33.2048
783	1	1:CB2	(CB2:OA3):(CB2:OB2):-3.0	-3	-2.8342	0.0675702	0.0599439	0.123648	3.79759	4.78945	1.57612	-3	5.02249	83.7866	40.6192			5.02249	2.74918	7.2958	-99.183	62.9038	40.0391	100.708	57.1402	36.7918			-97.2749	60.9247	40.0492	102.362	51.0062	33.2048
784	1	1:CB2	(CB2:OA3):(CB2:OB3):-3.0	-3	-2.99083	0.0390971	0.0318293	0.0389114	3.79759	4.78945	0.773505	-3	1.74693	54.8845	44.8952			1.74693	1.62031	1.87356	-98.2896	60.3728	38.9129	101.491	52.5816	33.725			-97.2749	60.9247	40.0492	102.362	51.0062	33.2048
785	1	1:CB2	(CB2:OA3):(CB2:OA1):-2.0	-2	-1.87039	0.1555	0.0363444	0.0668879	2.53189	3.19317	0.470146	-2	5.16247	142.043	77.1809			5.16247	4.78585	5.53909	-97.2879	65.3757	41.8079	102.394	55.3809	36.6022			-97.2749	60.9247	40.0492	102.362	51.0062	33.2048
786	1	1:CB2	(CB2:OA3):(CB2:OA2):-2.0	-2	-1.99398	0.0426166	0.0104866	0.0142953	2.53189	3.19317	0.517884	-2	1.11702	106.519	78.1392			1.11702	0.907303	1.32674	-97.9367	60.4117	39.6999	101.799	51.7657	34.1357			-97.2749	60.9247	40.0492	102.362	51.0062	33.2048
787	1	1:CB2	(CB2:OA3):(CB2:OB1):-2.0	-2	-1.91944	0.0611238	0.0327264	0.0640417	2.53189	3.19317	1.52842	-2	4.0781	124.612	63.6788			4.0781	2.14909	6.00711	-99.1383	61.892	39.5904	100.744	55.7724	36.4837			-97.2749	60.9247	40.0492	102.362	51.0062	33.2048
788	1	1:CB2	(CB2:OA3):(CB2:OB2):-2.0	-2	-1.88958	0.0645649	0.040395	0.0830987	2.53189	3.19317	1.57612	-2	5.0255	124.409	60.4763			5.0255	2.7536	7.2974	-99.1892	62.904	40.0392	100.701	57.1403	36.7919			-97.2749	60.9247	40.0492	102.362	51.0062	33.2048
789	1	1:CB2	(CB2:OA3):(CB2:OB3):-2.0	-2	-1.99401	0.0403888	0.0212204	0.025908	2.53189	3.19317	0.773505	-2	1.74813	82.3797	67.4745			1.74813	1.6216	1.87465	-98.2918	60.3729	38.9129	101.489	52.5817	33.7251			-97.2749	60.9247	40.0492	102.362	51.0062	33.2048
790	1	1:CB2	(CB2:OA3):(CB2:OA1):-1.0	-1	-0.935207	0.0578291	0.0182614	0.0337692	1.26599	1.59665	0.470146	-1	5.16296	282.725	152.89			5.16296	4.78639	5.53954	-97.2969	65.3761	41.8082	102.385	55.3813	36.6025			-97.2749	60.9247	40.0492	102.362	51.0062	33.2048
791	1	1:CB2	(CB2:OA3):(CB2:OA2):-1.0	-1	-0.996971	0.0348902	0.00517483	0.00711802	1.26599	1.59665	0.517884	-1	1.11857	216.156	157.146			1.11857	0.909149	1.32799	-97.9393	60.4118	39.7	101.796	51.7658	34.1358			-97.2749	60.9247	40.0492	102.362	51.0062	33.2048
792	1	1:CB2	(CB2:OA3):(CB2:OB1):-1.0	-1	-0.959754	0.0522785	0.0163843	0.0322208	1.26599	1.59665	1.52842	-1	4.08252	249.172	126.704			4.08252	2.15566	6.00937	-99.1458	61.8922	39.5905	100.736	55.7726	36.4838			-97.2749	60.9247	40.0492	102.362	51.0062	33.2048
793	1	1:CB2	(CB2:OA3):(CB2:OB2):-1.0	-1	-0.944849	0.0586052	0.0204328	0.0418897	1.26599	1.59665	1.57612	-1	5.02823	246.087	120.035			5.02823	2.7576	7.29886	-99.1948	62.9042	40.0392	100.696	57.1405	36.792			-97.2749	60.9247	40.0492	102.362	51.0062	33.2048
794	1	1:CB2	(CB2:OA3):(CB2:OB3):-1.0	-1	-0.997068	0.0410731	0.0106118	0.0129376	1.26599	1.59665	0.773505	-1	1.74916	164.831	135.2			1.74916	1.62272	1.8756	-98.2937	60.373	38.913	101.487	52.5817	33.7251			-97.2749	60.9247	40.0492	102.362	51.0062	33.2048
795	1	1:CB2	(CB2:OA3):(CB2:OA1):1.0	1	0.935251	0.0644524	0.0185197	0.034464	1.26599	1.59665	0.470146	1	5.16398	278.837	149.837			5.16398	4.78749	5.54047	-97.3145	65.377	41.8086	102.368	55.3822	36.6029			-97.2749	60.9247	40.0492	102.362	51.0062	33.2048
796	1	1:CB2	(CB2:OA3):(CB2:OA2):1.0	1	0.99693	0.0349858	0.00504014	0.00706179	1.26599	1.59665	0.517884	1	1.12134	222.482	158.79			1.12134	0.912453	1.33022	-97.9441	60.412	39.7001	101.791	51.766	34.1359			-97.2749	60.9247	40.0492	102.362	51.0062	33.2048
797	1	1:CB2	(CB2:OA3):(CB2:OB1):1.0	1	0.959832	0.0609963	0.0164743	0.0326403	1.26599	1.59665	1.52842	1	4.09038	248.288	125.317			4.09038	2.16734	6.01341	-99.1591	61.8926	39.5907	100.723	55.773	36.4841			-97.2749	60.9247	40.0492	102.362	51.0062	33.2048
798	1	1:CB2	(CB2:OA3):(CB2:OB2):1.0	1	0.944985	0.0482521	0.0209575	0.04259	1.26599	1.59665	1.57612	1	5.03283	240.144	118.169			5.03283	2.76435	7.30131	-99.2042	62.9045	40.0394	100.686	57.1408	36.7922			-97.2749	60.9247	40.0492	102.362	51.0062	33.2048
799	1	1:CB2	(CB2:OA3):(CB2:OB3):1.0	1	0.997194	0.0390999	0.0106188	0.0129048	1.26599	1.59665	0.773505	1	1.75075	164.873	135.667			1.75075	1.62444	1.87706	-98.2965	60.3731	38.9131	101.484	52.5818	33.7252			-97.2749	60.9247	40.0492	102.362	51.0062	33.2048
800	1	1:CB2	(CB2:OA3):(CB2:OA1):2.0	2	1.87056	0.0464675	0.037375	0.0697837	2.53189	3.19317	0.470146	2	5.1645	138.181	74.0073			5.1645	4.78805	5.54095	-97.3231	65.3774	41.8089	102.359	55.3826	36.6032			-97.2749	60.9247	40.0492	102.362	51.0062	33.2048
801	1	1:CB2	(CB2:OA3):(CB2:OA2):2.0	2	1.99382	0.0422032	0.00994808	0.0140717	2.53189	3.19317	0.517884	2	1.12256	112.842	79.7745			1.12256	0.913909	1.33121	-97.9462	60.4121	39.7001	101.789	51.7661	34.136			-97.2749	60.9247	40.0492	102.362	51.0062	33.2048
802	1	1:CB2	(CB2:OA3):(CB2:OB1):2.0	2	1.91975	0.0692749	0.0330857	0.0657188	2.53189	3.19317	1.52842	2	4.09381	123.733	62.2927			4.09381	2.17243	6.01518	-99.1649	61.8928	39.5908	100.717	55.7732	36.4841			-97.2749	60.9247	40.0492	102.362	51.0062	33.2048
803	1	1:CB2	(CB2:OA3):(CB2:OB2):2.0	2	1.89012	0.064585	0.042491	0.085899	2.53189	3.19317	1.57612	2	5.0347	118.489	58.6119			5.0347	2.76709	7.30231	-99.208	62.9046	40.0395	100.683	57.1409	36.7922			-97.2749	60.9247	40.0492	102.362	51.0062	33.2048
804	1	1:CB2	(CB2:OA3):(CB2:OB3):2.0	2	1.99451	0.0403206	0.0212481	0.0258723	2.53189	3.19317	0.773505	2	1.75131	82.4216	67.6903			1.75131	1.62504	1.87757	-98.2975	60.3731	38.9131	101.483	52.5819	33.7252			-97.2749	60.9247	40.0492	102.362	51.0062	33.2048
805	1	1:CB2	(CB2:OA3):(CB2:OA1):3.0	3	2.80595	0.0455515	0.0566404	0.106054	3.79759	4.78945	0.470146	3	5.16503	91.1899	48.702			5.16503	4.78863	5.54144	-97.3317	65.3779	41.8091	102.351	55.3831	36.6034			-97.2749	60.9247	40.0492	102.362	51.0062	33.2048
806	1	1:CB2	(CB2:OA3):(CB2:OA2):3.0	3	2.99067	0.0368526	0.0147265	0.0210343	3.79759	4.78945	0.517884	3	1.12367	76.3023	53.4209			1.12367	0.915231	1.33211	-97.9481	60.4122	39.7002	101.787	51.7661	34.136			-97.2749	60.9247	40.0492	102.362	51.0062	33.2048
807	1	1:CB2	(CB2:OA3):(CB2:OB1):3.0	3	2.87978	0.116277	0.0498805	0.0992534	3.79759	4.78945	1.52842	3	4.0969	82.1344	41.2772			4.0969	2.17702	6.01678	-99.1701	61.893	39.5909	100.712	55.7734	36.4842			-97.2749	60.9247	40.0492	102.362	51.0062	33.2048
808	1	1:CB2	(CB2:OA3):(CB2:OB2):3.0	3	2.83542	0.051059	0.0646484	0.129944	3.79759	4.78945	1.57612	3	5.03628	77.9026	38.7573			5.03628	2.76941	7.30315	-99.2112	62.9047	40.0395	100.679	57.141	36.7923			-97.2749	60.9247	40.0492	102.362	51.0062	33.2048
809	1	1:CB2	(CB2:OA3):(CB2:OB3):3.0	3	2.99196	0.0474875	0.0318917	0.0390076	3.79759	4.78945	0.773505	3	1.7517	54.9264	44.9066			1.7517	1.62547	1.87793	-98.2983	60.3732	38.9131	101.483	52.5819	33.7253			-97.2749	60.9247	40.0492	102.362	51.0062	33.2048
810	1	1:CB2	(CB2:OB1):(CB2:OA1):-3.0	-3	-2.92336	0.109483	0.0297414	0.0673046	3.95635	4.95166	1.26388	-3	3.11342	104.683	46.2586			3.11342	4.52577	1.70106	-97.3016	65.3764	41.8083	102.381	55.3816	36.6026			-99.1527	61.8924	39.5906	100.729	55.7728	36.484
811	1	1:CB2	(CB2:OB1):(CB2:OA2):-3.0	-3	-3.11626	0.0376225	0.0451448	0.0871601	3.95635	4.95166	1.01058	-3	3.33301	73.8294	38.2401			3.33301	1.90558	4.76044	-97.9573	60.4126	39.7005	101.778	51.7665	34.1363			-99.1527	61.8924	39.5906	100.729	55.7728	36.484
812	1	1:CB2	(CB2:OB1):(CB2:OA3):-3.0	-3	-3.1255	0.0841224	0.0511328	0.0998203	3.95635	4.95166	1.52842	-3	4.07214	79.6385	40.7947			4.07214	2.14064	6.00364	-97.2988	60.9259	40.05	102.338	51.0074	33.2056			-99.1527	61.8924	39.5906	100.729	55.7728	36.484
813	1	1:CB2	(CB2:OB1):(CB2:OB2):-3.0	-3	-2.95331	0.0492692	0.0196374	0.0364253	3.95635	4.95166	0.109658	-3	1.25569	63.9438	34.473			1.25569	1.10837	1.40301	-99.2057	62.9045	40.0394	100.685	57.1408	36.7922			-99.1527	61.8924	39.5906	100.729	55.7728	36.484
814	1	1:CB2	(CB2:OB1):(CB2:OB3):-3.0	-3	-3.11615	0.0450325	0.0388947	0.069491	3.95635	4.95166	0.765288	-3	3.07218	78.987	44.2097			3.07218	1.8628	4.28155	-98.313	60.3737	38.9135	101.468	52.5825	33.7256			-99.1527	61.8924	39.5906	100.729	55.7728	36.484
815	1	1:CB2	(CB2:OB1):(CB2:OA1):-2.0	-2	-1.94887	0.203019	0.0197058	0.0450174	2.63774	3.30131	1.26388	-2	3.11283	157.965	69.1473			3.11283	4.52546	1.70021	-97.3025	65.3764	41.8083	102.38	55.3816	36.6026			-99.1527	61.8924	39.5906	100.729	55.7728	36.484
816	1	1:CB2	(CB2:OB1):(CB2:OA2):-2.0	-2	-2.07739	0.0347352	0.0304583	0.0586226	2.63774	3.30131	1.01058	-2	3.33559	109.514	56.8994			3.33559	1.90924	4.76194	-97.9517	60.4124	39.7003	101.784	51.7663	34.1361			-99.1527	61.8924	39.5906	100.729	55.7728	36.484
817	1	1:CB2	(CB2:OB1):(CB2:OA3):-2.0	-2	-2.0836	0.0727336	0.034095	0.0669592	2.63774	3.30131	1.52842	-2	4.07731	119.587	60.8924			4.07731	2.14819	6.00643	-97.2902	60.9255	40.0497	102.346	51.007	33.2053			-99.1527	61.8924	39.5906	100.729	55.7728	36.484
818	1	1:CB2	(CB2:OB1):(CB2:OB2):-2.0	-2	-1.96894	0.0393662	0.0133722	0.0245666	2.63774	3.30131	0.109658	-2	1.25555	93.8921	51.1079			1.25555	1.10821	1.40288	-99.2038	62.9044	40.0394	100.687	57.1408	36.7922			-99.1527	61.8924	39.5906	100.729	55.7728	36.484
819	1	1:CB2	(CB2:OB1):(CB2:OB3):-2.0	-2	-2.0775	0.0700607	0.0254988	0.0464033	2.63774	3.30131	0.765288	-2	3.07439	120.57	66.2538			3.07439	1.86587	4.28291	-98.3068	60.3735	38.9133	101.474	52.5822	33.7255			-99.1527	61.8924	39.5906	100.729	55.7728	36.484
820	1	1:CB2	(CB2:OB1):(CB2:OA1):-1.0	-1	-0.974416	0.0935023	0.00980641	0.022589	1.31892	1.65072	1.26388	-1	3.11192	317.335	137.762			3.11192	4.52497	1.69887	-97.3038	65.3765	41.8084	102.378	55.3817	36.6027			-99.1527	61.8924	39.5906	100.729	55.7728	36.484
821	1	1:CB2	(CB2:OB1):(CB2:OA2):-1.0	-1	-1.03863	0.0342047	0.0154224	0.0295741	1.31892	1.65072	1.01058	-1	3.338	216.438	112.869			3.338	1.91265	4.76334	-97.9466	60.4121	39.7002	101.789	51.7661	34.136			-99.1527	61.8924	39.5906	100.729	55.7728	36.484
822	1	1:CB2	(CB2:OB1):(CB2:OA3):-1.0	-1	-1.04176	0.0484307	0.0170688	0.0336939	1.31892	1.65072	1.52842	-1	4.08214	239.158	121.154			4.08214	2.15522	6.00905	-97.2823	60.9251	40.0494	102.354	51.0066	33.205			-99.1527	61.8924	39.5906	100.729	55.7728	36.484
823	1	1:CB2	(CB2:OB1):(CB2:OB2):-1.0	-1	-0.984501	0.0412974	0.00682783	0.0124246	1.31892	1.65072	0.109658	-1	1.25541	183.867	101.042			1.25541	1.10806	1.40276	-99.2018	62.9044	40.0394	100.689	57.1407	36.7921			-99.1527	61.8924	39.5906	100.729	55.7728	36.484
824	1	1:CB2	(CB2:OB1):(CB2:OB3):-1.0	-1	-1.03878	0.0856681	0.012547	0.023249	1.31892	1.65072	0.765288	-1	3.07651	245.2	132.329			3.07651	1.86881	4.28422	-98.3009	60.3733	38.9132	101.48	52.582	33.7253			-99.1527	61.8924	39.5906	100.729	55.7728	36.484
825	1	1:CB2	(CB2:OB1):(CB2:OA1):1.0	1	0.974387	0.10124	0.00975741	0.0227684	1.31892	1.65072	1.26388	1	3.10909	318.639	136.553			3.10909	4.52346	1.69472	-97.3081	65.3767	41.8085	102.374	55.3819	36.6028			-99.1527	61.8924	39.5906	100.729	55.7728	36.484
826	1	1:CB2	(CB2:OB1):(CB2:OA2):1.0	1	1.03849	0.0673637	0.015844	0.0301136	1.31892	1.65072	1.01058	1	3.34227	210.949	110.989			3.34227	1.91871	4.76584	-97.9374	60.4117	39.6999	101.798	51.7657	34.1357			-99.1527	61.8924	39.5906	100.729	55.7728	36.484
827	1	1:CB2	(CB2:OB1):(CB2:OA3):1.0	1	1.04167	0.0839639	0.0171649	0.0341455	1.31892	1.65072	1.52842	1	4.09074	238.319	119.803			4.09074	2.16775	6.01372	-97.2681	60.9244	40.0489	102.369	51.0059	33.2045			-99.1527	61.8924	39.5906	100.729	55.7728	36.484
828	1	1:CB2	(CB2:OB1):(CB2:OB2):1.0	1	0.98457	0.0717485	0.00711477	0.0127061	1.31892	1.65072	0.109658	1	1.25514	176.413	98.7826			1.25514	1.10776	1.40252	-99.1977	62.9043	40.0393	100.693	57.1406	36.7921			-99.1527	61.8924	39.5906	100.729	55.7728	36.484
829	1	1:CB2	(CB2:OB1):(CB2:OB3):1.0	1	1.03883	0.109377	0.0121845	0.0233716	1.31892	1.65072	0.765288	1	3.08049	252.82	131.805			3.08049	1.87431	4.28666	-98.2899	60.3728	38.9129	101.491	52.5816	33.725			-99.1527	61.8924	39.5906	100.729	55.7728	36.484
830	1	1:CB2	(CB2:OB1):(CB2:OA1):2.0	2	1.94875	0.126259	0.0195103	0.0457347	2.63774	3.30131	1.26388	2	3.10718	159.258	67.9393			3.10718	4.52244	1.69192	-97.3109	65.3768	41.8085	102.371	55.382	36.6028			-99.1527	61.8924	39.5906	100.729	55.7728	36.484
831	1	1:CB2	(CB2:OB1):(CB2:OA2):2.0	2	2.07683	0.0352931	0.0321424	0.0607793	2.63774	3.30131	1.01058	2	3.34414	104.042	55.0211			3.34414	1.92135	4.76693	-97.9335	60.4116	39.6998	101.802	51.7655	34.1356			-99.1527	61.8924	39.5906	100.729	55.7728	36.484
832	1	1:CB2	(CB2:OB1):(CB2:OA3):2.0	2	2.08323	0.0468822	0.034479	0.0687648	2.63774	3.30131	1.52842	2	4.09451	118.754	59.5437			4.09451	2.17324	6.01577	-97.2619	60.9241	40.0487	102.375	51.0056	33.2043			-99.1527	61.8924	39.5906	100.729	55.7728	36.484
833	1	1:CB2	(CB2:OB1):(CB2:OB2):2.0	2	1.96921	0.0491478	0.0145195	0.0256924	2.63774	3.30131	0.109658	2	1.25501	86.436	48.8474			1.25501	1.10761	1.40241	-99.1957	62.9042	40.0393	100.695	57.1405	36.792			-99.1527	61.8924	39.5906	100.729	55.7728	36.484
834	1	1:CB2	(CB2:OB1):(CB2:OB3):2.0	2	2.07769	0.0684154	0.0240518	0.0468934	2.63774	3.30131	0.765288	2	3.08233	128.154	65.7306			3.08233	1.87685	4.2878	-98.2848	60.3726	38.9128	101.496	52.5814	33.7249			-99.1527	61.8924	39.5906	100.729	55.7728	36.484
835	1	1:CB2	(CB2:OB1):(CB2:OA1):3.0	3	2.9231	0.147049	0.0293032	0.0689165	3.95635	4.95166	1.26388	3	3.10494	105.959	45.0536			3.10494	4.52125	1.68863	-97.3143	65.377	41.8086	102.368	55.3822	36.6029			-99.1527	61.8924	39.5906	100.729	55.7728	36.484
836	1	1:CB2	(CB2:OB1):(CB2:OA2):3.0	3	3.115	0.0387239	0.0489256	0.0920089	3.95635	4.95166	1.01058	3	3.34583	68.3861	36.3642			3.34583	1.92374	4.76792	-97.9299	60.4114	39.6997	101.806	51.7654	34.1355			-99.1527	61.8924	39.5906	100.729	55.7728	36.484
837	1	1:CB2	(CB2:OB1):(CB2:OA3):3.0	3	3.12467	0.0692368	0.0519941	0.103879	3.95635	4.95166	1.52842	3	4.09792	78.8151	39.4491			4.09792	2.1782	6.01763	-97.2563	60.9238	40.0485	102.38	51.0053	33.2041			-99.1527	61.8924	39.5906	100.729	55.7728	36.484
838	1	1:CB2	(CB2:OB1):(CB2:OB2):3.0	3	2.95394	0.0512943	0.0222167	0.0389575	3.95635	4.95166	0.109658	3	1.25488	56.4835	32.2114			1.25488	1.10746	1.40229	-99.1936	62.9042	40.0392	100.697	57.1405	36.792			-99.1527	61.8924	39.5906	100.729	55.7728	36.484
839	1	1:CB2	(CB2:OB1):(CB2:OB3):3.0	3	3.11658	0.161779	0.03565	0.0705922	3.95635	4.95166	0.765288	3	3.08407	86.5098	43.6886			3.08407	1.87927	4.28888	-98.28	60.3725	38.9126	101.501	52.5812	33.7248			-99.1527	61.8924	39.5906	100.729	55.7728	36.484
840	1	1:CB2	(CB2:OB2):(CB2:OA1):-3.0	-3	-2.96951	0.0370443	0.0364047	0.057371	4.01844	5.01574	1.33704	-3	3.01864	82.919	52.6162			3.01864	3.58651	2.45078	-97.2959	65.3761	41.8081	102.386	55.3813	36.6025			-99.1998	62.9043	40.0393	100.691	57.1406	36.7921
841	1	1:CB2	(CB2:OB2):(CB2:OA2):-3.0	-3	-3.16536	0.0447059	0.0612673	0.121655	4.01844	5.01574	1.06039	-3	4.45059	72.6421	36.5836			4.45059	2.80755	6.09363	-97.9518	60.4124	39.7003	101.784	51.7663	34.1361			-99.1998	62.9043	40.0393	100.691	57.1406	36.7921
842	1	1:CB2	(CB2:OB2):(CB2:OA3):-3.0	-3	-3.17477	0.0449531	0.0633298	0.131225	4.01844	5.01574	1.57612	-3	5.02113	79.2855	38.2635			5.02113	2.74748	7.29479	-97.2936	60.9257	40.0498	102.343	51.0072	33.2054			-99.1998	62.9043	40.0393	100.691	57.1406	36.7921
843	1	1:CB2	(CB2:OB2):(CB2:OB1):-3.0	-3	-3.04736	0.0563874	0.0199274	0.0369973	4.01844	5.01574	0.109658	-3	1.2557	63.0138	33.9404			1.2557	1.10838	1.40302	-99.1467	61.8923	39.5905	100.735	55.7726	36.4839			-99.1998	62.9043	40.0393	100.691	57.1406	36.7921
844	1	1:CB2	(CB2:OB2):(CB2:OB3):-3.0	-3	-3.16535	0.0685372	0.0442813	0.0968484	4.01844	5.01574	0.804663	-3	4.22973	95.5196	43.6738			4.22973	2.91012	5.54935	-98.3075	60.3735	38.9134	101.473	52.5823	33.7255			-99.1998	62.9043	40.0393	100.691	57.1406	36.7921
845	1	1:CB2	(CB2:OB2):(CB2:OA1):-2.0	-2	-1.97957	0.0371509	0.0242482	0.0382571	2.67913	3.34404	1.33704	-2	3.01699	124.421	78.8609			3.01699	3.58519	2.44878	-97.2986	65.3762	41.8082	102.384	55.3814	36.6025			-99.1998	62.9043	40.0393	100.691	57.1406	36.7921
846	1	1:CB2	(CB2:OB2):(CB2:OA2):-2.0	-2	-2.11004	0.0378239	0.0416313	0.0821046	2.67913	3.34404	1.06039	-2	4.45193	106.937	54.2227			4.45193	2.80938	6.09449	-97.948	60.4122	39.7002	101.787	51.7661	34.136			-99.1998	62.9043	40.0393	100.691	57.1406	36.7921
847	1	1:CB2	(CB2:OB2):(CB2:OA3):-2.0	-2	-2.11637	0.0697534	0.0426951	0.0882287	2.67913	3.34404	1.57612	-2	5.02462	117.686	56.95			5.02462	2.7525	7.29675	-97.2867	60.9253	40.0496	102.35	51.0068	33.2052			-99.1998	62.9043	40.0393	100.691	57.1406	36.7921
848	1	1:CB2	(CB2:OB2):(CB2:OB1):-2.0	-2	-2.0315	0.0462992	0.013574	0.0249566	2.67913	3.34404	0.109658	-2	1.25556	92.4972	50.3097			1.25556	1.10822	1.40289	-99.1487	61.8923	39.5906	100.733	55.7727	36.4839			-99.1998	62.9043	40.0393	100.691	57.1406	36.7921
849	1	1:CB2	(CB2:OB2):(CB2:OB3):-2.0	-2	-2.11023	0.0675955	0.0294966	0.0649981	2.67913	3.34404	0.804663	-2	4.23092	143.438	65.0931			4.23092	2.91167	5.55018	-98.3031	60.3734	38.9132	101.478	52.5821	33.7254			-99.1998	62.9043	40.0393	100.691	57.1406	36.7921
850	1	1:CB2	(CB2:OB2):(CB2:OA1):-1.0	-1	-0.98973	0.0419574	0.0121195	0.0191367	1.33962	1.67208	1.33704	-1	3.01501	248.772	157.551			3.01501	3.58361	2.4464	-97.3019	65.3764	41.8083	102.38	55.3816	36.6026			-99.1998	62.9043	40.0393	100.691	57.1406	36.7921
851	1	1:CB2	(CB2:OB2):(CB2:OA2):-1.0	-1	-1.05491	0.0484061	0.0212219	0.0415544	1.33962	1.67208	1.06039	-1	4.45313	209.836	107.164			4.45313	2.811	6.09526	-97.9447	60.412	39.7001	101.791	51.766	34.1359			-99.1998	62.9043	40.0393	100.691	57.1406	36.7921
852	1	1:CB2	(CB2:OB2):(CB2:OA3):-1.0	-1	-1.0581	0.0894792	0.0216077	0.0444956	1.33962	1.67208	1.57612	-1	5.0278	232.686	112.995			5.0278	2.75707	7.29854	-97.2805	60.925	40.0494	102.356	51.0065	33.205			-99.1998	62.9043	40.0393	100.691	57.1406	36.7921
853	1	1:CB2	(CB2:OB2):(CB2:OB1):-1.0	-1	-1.01572	0.0627353	0.00693295	0.0126238	1.33962	1.67208	0.109658	-1	1.25542	181.08	99.4482			1.25542	1.10806	1.40277	-99.1507	61.8924	39.5906	100.731	55.7728	36.4839			-99.1998	62.9043	40.0393	100.691	57.1406	36.7921
854	1	1:CB2	(CB2:OB2):(CB2:OB3):-1.0	-1	-1.05511	0.103775	0.0147656	0.0327265	1.33962	1.67208	0.804663	-1	4.23203	286.614	129.315			4.23203	2.91312	5.55095	-98.299	60.3732	38.9131	101.482	52.5819	33.7253			-99.1998	62.9043	40.0393	100.691	57.1406	36.7921
855	1	1:CB2	(CB2:OB2):(CB2:OA1):1.0	1	0.989628	0.0362744	0.0121293	0.019163	1.33962	1.67208	1.33704	1	3.01009	248.168	157.078			3.01009	3.5797	2.44049	-97.31	65.3768	41.8085	102.372	55.382	36.6028			-99.1998	62.9043	40.0393	100.691	57.1406	36.7921
856	1	1:CB2	(CB2:OB2):(CB2:OA2):1.0	1	1.05468	0.0358901	0.0220702	0.0425624	1.33962	1.67208	1.06039	1	4.45507	201.859	104.672			4.45507	2.81364	6.0965	-97.9393	60.4118	39.7	101.796	51.7658	34.1358			-99.1998	62.9043	40.0393	100.691	57.1406	36.7921
857	1	1:CB2	(CB2:OB2):(CB2:OA3):1.0	1	1.05792	0.0416017	0.0221917	0.0452824	1.33962	1.67208	1.57612	1	5.03322	226.807	111.152			5.03322	2.76485	7.3016	-97.2699	60.9245	40.049	102.367	51.006	33.2046			-99.1998	62.9043	40.0393	100.691	57.1406	36.7921
858	1	1:CB2	(CB2:OB2):(CB2:OB1):1.0	1	1.01564	0.0403745	0.00722845	0.0129136	1.33962	1.67208	0.109658	1	1.25514	173.638	97.1949			1.25514	1.10775	1.40252	-99.1548	61.8925	39.5906	100.727	55.7729	36.484			-99.1998	62.9043	40.0393	100.691	57.1406	36.7921
859	1	1:CB2	(CB2:OB2):(CB2:OB3):1.0	1	1.05507	0.065382	0.014888	0.033214	1.33962	1.67208	0.804663	1	4.234	284.39	127.476			4.234	2.91569	5.55232	-98.2918	60.3729	38.9129	101.489	52.5817	33.7251			-99.1998	62.9043	40.0393	100.691	57.1406	36.7921
860	1	1:CB2	(CB2:OB2):(CB2:OA1):2.0	2	1.97916	0.0352333	0.024287	0.0383622	2.67913	3.34404	1.33704	2	3.00716	123.818	78.3886			3.00716	3.57737	2.43696	-97.3149	65.377	41.8086	102.367	55.3822	36.603			-99.1998	62.9043	40.0393	100.691	57.1406	36.7921
861	1	1:CB2	(CB2:OB2):(CB2:OA2):2.0	2	2.10911	0.0363595	0.0450206	0.086135	2.67913	3.34404	1.06039	2	4.45581	98.9728	51.7306			4.45581	2.81464	6.09698	-97.9373	60.4117	39.6999	101.798	51.7657	34.1357			-99.1998	62.9043	40.0393	100.691	57.1406	36.7921
862	1	1:CB2	(CB2:OB2):(CB2:OA3):2.0	2	2.11563	0.048116	0.0450271	0.0913741	2.67913	3.34404	1.57612	2	5.03546	111.832	55.1082			5.03546	2.76806	7.30286	-97.2655	60.9243	40.0488	102.371	51.0058	33.2044			-99.1998	62.9043	40.0393	100.691	57.1406	36.7921
863	1	1:CB2	(CB2:OB2):(CB2:OB1):2.0	2	2.0312	0.0392227	0.0147555	0.0261155	2.67913	3.34404	0.109658	2	1.255	85.0531	48.0557			1.255	1.1076	1.4024	-99.1569	61.8926	39.5907	100.725	55.7729	36.484			-99.1998	62.9043	40.0393	100.691	57.1406	36.7921
864	1	1:CB2	(CB2:OB2):(CB2:OB3):2.0	2	2.11009	0.0899129	0.0299845	0.0669466	2.67913	3.34404	0.804663	2	4.23486	141.235	63.2573			4.23486	2.91681	5.55292	-98.2886	60.3728	38.9129	101.492	52.5815	33.725			-99.1998	62.9043	40.0393	100.691	57.1406	36.7921
865	1	1:CB2	(CB2:OB2):(CB2:OA1):3.0	3	2.96859	0.0369432	0.0364919	0.0576075	4.01844	5.01574	1.33704	3	3.00392	82.3173	52.1446			3.00392	3.57479	2.43305	-97.3203	65.3773	41.8088	102.362	55.3825	36.6031			-99.1998	62.9043	40.0393	100.691	57.1406	36.7921
866	1	1:CB2	(CB2:OB2):(CB2:OA2):3.0	3	3.16326	0.0346267	0.0688799	0.130719	4.01844	5.01574	1.06039	3	4.4564	64.6982	34.0914			4.4564	2.81545	6.09736	-97.9356	60.4117	39.6999	101.8	51.7656	34.1357			-99.1998	62.9043	40.0393	100.691	57.1406	36.7921
867	1	1:CB2	(CB2:OB2):(CB2:OA3):3.0	3	3.17312	0.059938	0.068562	0.138296	4.01844	5.01574	1.57612	3	5.03738	73.4718	36.4246			5.03738	2.77081	7.30394	-97.2618	60.9241	40.0487	102.375	51.0056	33.2043			-99.1998	62.9043	40.0393	100.691	57.1406	36.7921
868	1	1:CB2	(CB2:OB2):(CB2:OB1):3.0	3	3.04667	0.0508595	0.0225835	0.039604	4.01844	5.01574	0.109658	3	1.25486	55.5653	31.6852			1.25486	1.10745	1.40228	-99.159	61.8926	39.5907	100.723	55.773	36.4841			-99.1998	62.9043	40.0393	100.691	57.1406	36.7921
869	1	1:CB2	(CB2:OB2):(CB2:OB3):3.0	3	3.16503	0.114231	0.0453732	0.101227	4.01844	5.01574	0.804663	3	4.23564	93.3511	41.8429			4.23564	2.91782	5.55346	-98.2858	60.3727	38.9128	101.495	52.5814	33.7249			-99.1998	62.9043	40.0393	100.691	57.1406	36.7921
870	1	1:CB2	(CB2:OB3):(CB2:OA1):-3.0	-3	-2.81403	0.0504813	0.0540728	0.0910004	3.80839	4.80257	0.631924	-3	4.99175	92.3154	54.8542			4.99175	5.86735	4.11615	-97.2847	65.3755	41.8079	102.398	55.3807	36.6022			-98.2952	60.3731	38.913	101.486	52.5818	33.7252
871	1	1:CB2	(CB2:OB3):(CB2:OA2):-3.0	-3	-2.99999	0.0406079	0.0377476	0.0396231	3.80839	4.80257	0.267872	-3	0.914614	24.2297	23.0828			0.914614	0.864435	0.964794	-97.9396	60.4118	39.7	101.796	51.7658	34.1358			-98.2952	60.3731	38.913	101.486	52.5818	33.7252
872	1	1:CB2	(CB2:OB3):(CB2:OA3):-3.0	-3	-3.00899	0.0399859	0.0319258	0.0388802	3.80839	4.80257	0.773505	-3	1.74671	54.7117	44.9255			1.74671	1.62014	1.87329	-97.2809	60.925	40.0494	102.356	51.0065	33.205			-98.2952	60.3731	38.913	101.486	52.5818	33.7252
873	1	1:CB2	(CB2:OB3):(CB2:OB1):-3.0	-3	-2.88788	0.0538528	0.0373715	0.0666518	3.80839	4.80257	0.765288	-3	3.07258	82.2173	46.099			3.07258	1.86326	4.2819	-99.1355	61.8919	39.5903	100.747	55.7723	36.4837			-98.2952	60.3731	38.913	101.486	52.5818	33.7252
874	1	1:CB2	(CB2:OB3):(CB2:OB2):-3.0	-3	-2.84294	0.0779078	0.0419547	0.0915961	3.80839	4.80257	0.804663	-3	4.23009	100.825	46.182			4.23009	2.91053	5.54965	-99.1882	62.904	40.0391	100.702	57.1403	36.7919			-98.2952	60.3731	38.913	101.486	52.5818	33.7252
875	1	1:CB2	(CB2:OB3):(CB2:OA1):-2.0	-2	-1.87593	0.0753837	0.0355894	0.0611812	2.53909	3.20191	0.631924	-2	4.99078	140.232	81.5738			4.99078	5.86656	4.11501	-97.2915	65.3759	41.808	102.391	55.3811	36.6023			-98.2952	60.3731	38.913	101.486	52.5818	33.7252
876	1	1:CB2	(CB2:OB3):(CB2:OA2):-2.0	-2	-1.99982	0.0398045	0.0251715	0.0264262	2.53909	3.20191	0.267872	-2	0.914382	36.3261	34.6014			0.914382	0.86419	0.964573	-97.9402	60.4119	39.7	101.795	51.7658	34.1358			-98.2952	60.3731	38.913	101.486	52.5818	33.7252
877	1	1:CB2	(CB2:OB3):(CB2:OA3):-2.0	-2	-2.00587	0.0407448	0.0212834	0.0258851	2.53909	3.20191	0.773505	-2	1.74798	82.129	67.5285			1.74798	1.62149	1.87448	-97.2786	60.9249	40.0493	102.358	51.0064	33.2049			-98.2952	60.3731	38.913	101.486	52.5818	33.7252
878	1	1:CB2	(CB2:OB3):(CB2:OB1):-2.0	-2	-1.9252	0.0474329	0.0245163	0.0445142	2.53909	3.20191	0.765288	-2	3.07465	125.413	69.0713			3.07465	1.86617	4.28314	-99.1415	61.8921	39.5904	100.741	55.7725	36.4838			-98.2952	60.3731	38.913	101.486	52.5818	33.7252
879	1	1:CB2	(CB2:OB3):(CB2:OB2):-2.0	-2	-1.8953	0.0858629	0.027955	0.0614585	2.53909	3.20191	0.804663	-2	4.23115	151.356	68.8457			4.23115	2.91194	5.55037	-99.1924	62.9041	40.0392	100.698	57.1404	36.792			-98.2952	60.3731	38.913	101.486	52.5818	33.7252
880	1	1:CB2	(CB2:OB3):(CB2:OA1):-1.0	-1	-0.937929	0.0662	0.0175887	0.03086	1.26959	1.60102	0.631924	-1	4.9898	283.693	161.692			4.9898	5.86576	4.11384	-97.2985	65.3762	41.8082	102.384	55.3814	36.6025			-98.2952	60.3731	38.913	101.486	52.5818	33.7252
881	1	1:CB2	(CB2:OB3):(CB2:OA2):-1.0	-1	-0.999827	0.0367057	0.0125879	0.0132173	1.26959	1.60102	0.267872	-1	0.914113	72.6183	69.1603			0.914113	0.863907	0.964318	-97.941	60.4119	39.7	101.795	51.7658	34.1358			-98.2952	60.3731	38.913	101.486	52.5818	33.7252
882	1	1:CB2	(CB2:OB3):(CB2:OA3):-1.0	-1	-1.00287	0.0417223	0.0106427	0.012925	1.26959	1.60102	0.773505	-1	1.74909	164.347	135.326			1.74909	1.62266	1.87552	-97.2766	60.9248	40.0492	102.36	51.0063	33.2048			-98.2952	60.3731	38.913	101.486	52.5818	33.7252
883	1	1:CB2	(CB2:OB3):(CB2:OB1):-1.0	-1	-0.962577	0.163561	0.012071	0.0223051	1.26959	1.60102	0.765288	-1	3.07664	254.88	137.935			3.07664	1.86896	4.28433	-99.1473	61.8923	39.5905	100.735	55.7727	36.4839			-98.2952	60.3731	38.913	101.486	52.5818	33.7252
884	1	1:CB2	(CB2:OB3):(CB2:OB2):-1.0	-1	-0.947657	0.0669343	0.0139952	0.0309355	1.26959	1.60102	0.804663	-1	4.23214	302.399	136.805			4.23214	2.91324	5.55104	-99.1962	62.9042	40.0393	100.694	57.1405	36.7921			-98.2952	60.3731	38.913	101.486	52.5818	33.7252
885	1	1:CB2	(CB2:OB3):(CB2:OA1):1.0	1	0.937867	0.0813096	0.0172512	0.0314344	1.26959	1.60102	0.631924	1	4.98778	289.126	158.673			4.98778	5.86411	4.11144	-97.3131	65.3769	41.8086	102.369	55.3821	36.6029			-98.2952	60.3731	38.913	101.486	52.5818	33.7252
886	1	1:CB2	(CB2:OB3):(CB2:OA2):1.0	1	0.999659	0.0431306	0.0125892	0.0132222	1.26959	1.60102	0.267872	1	0.913467	72.5597	69.0856			0.913467	0.863228	0.963706	-97.9427	60.412	39.7	101.793	51.7659	34.1359			-98.2952	60.3731	38.913	101.486	52.5818	33.7252
887	1	1:CB2	(CB2:OB3):(CB2:OA3):1.0	1	1.00274	0.0451803	0.0106483	0.0129408	1.26959	1.60102	0.773505	1	1.75082	164.423	135.295			1.75082	1.62451	1.87714	-97.2734	60.9247	40.0491	102.363	51.0062	33.2047			-98.2952	60.3731	38.913	101.486	52.5818	33.7252
888	1	1:CB2	(CB2:OB3):(CB2:OB1):1.0	1	0.962542	0.0763357	0.0117346	0.0224248	1.26959	1.60102	0.765288	1	3.08036	262.503	137.364			3.08036	1.87417	4.28656	-99.1579	61.8926	39.5907	100.724	55.773	36.484			-98.2952	60.3731	38.913	101.486	52.5818	33.7252
889	1	1:CB2	(CB2:OB3):(CB2:OB2):1.0	1	0.947685	0.0665228	0.0141056	0.0313744	1.26959	1.60102	0.804663	1	4.2339	300.158	134.948			4.2339	2.91557	5.55224	-99.203	62.9044	40.0394	100.688	57.1407	36.7922			-98.2952	60.3731	38.913	101.486	52.5818	33.7252
890	1	1:CB2	(CB2:OB3):(CB2:OA1):2.0	2	1.87569	0.0639288	0.0342425	0.0634767	2.53909	3.20191	0.631924	2	4.98674	145.63	78.5602			4.98674	5.86326	4.11022	-97.3207	65.3773	41.8088	102.362	55.3825	36.6031			-98.2952	60.3731	38.913	101.486	52.5818	33.7252
891	1	1:CB2	(CB2:OB3):(CB2:OA2):2.0	2	1.99915	0.0365381	0.0251766	0.0264459	2.53909	3.20191	0.267872	2	0.913091	36.2675	34.5267			0.913091	0.862832	0.963349	-97.9438	60.412	39.7001	101.792	51.766	34.1359			-98.2952	60.3731	38.913	101.486	52.5818	33.7252
892	1	1:CB2	(CB2:OB3):(CB2:OA3):2.0	2	2.00536	0.0405223	0.0213059	0.026013	2.53909	3.20191	0.773505	2	1.75145	82.2051	67.3298			1.75145	1.62517	1.87773	-97.2723	60.9246	40.0491	102.364	51.0061	33.2047			-98.2952	60.3731	38.913	101.486	52.5818	33.7252
893	1	1:CB2	(CB2:OB3):(CB2:OB1):2.0	2	1.92506	0.085649	0.0231733	0.044993	2.53909	3.20191	0.765288	2	3.08209	133.002	68.5015			3.08209	1.87659	4.2876	-99.1629	61.8928	39.5908	100.719	55.7731	36.4841			-98.2952	60.3731	38.913	101.486	52.5818	33.7252
894	1	1:CB2	(CB2:OB3):(CB2:OB2):2.0	2	1.89541	0.089499	0.0283951	0.0632129	2.53909	3.20191	0.804663	2	4.23467	149.134	66.9906			4.23467	2.91658	5.55276	-99.206	62.9045	40.0394	100.685	57.1408	36.7922			-98.2952	60.3731	38.913	101.486	52.5818	33.7252
895	1	1:CB2	(CB2:OB3):(CB2:OA1):3.0	3	2.81348	0.0838821	0.0510541	0.0961592	3.80839	4.80257	0.631924	3	4.98569	97.655	51.8483			4.98569	5.86241	4.10897	-97.3285	65.3777	41.809	102.354	55.3829	36.6033			-98.2952	60.3731	38.913	101.486	52.5818	33.7252
896	1	1:CB2	(CB2:OB3):(CB2:OA2):3.0	3	2.99847	0.0389373	0.0377591	0.0396676	3.80839	4.80257	0.267872	3	0.912679	24.1711	23.0082			0.912679	0.8624	0.962959	-97.9449	60.4121	39.7001	101.791	51.766	34.136			-98.2952	60.3731	38.913	101.486	52.5818	33.7252
897	1	1:CB2	(CB2:OB3):(CB2:OA3):3.0	3	3.00784	0.0702171	0.0319764	0.0392162	3.80839	4.80257	0.773505	3	1.75191	54.7877	44.6732			1.75191	1.62567	1.87816	-97.2715	60.9246	40.049	102.365	51.0061	33.2047			-98.2952	60.3731	38.913	101.486	52.5818	33.7252
898	1	1:CB2	(CB2:OB3):(CB2:OB1):3.0	3	2.88756	0.0958235	0.034359	0.0677279	3.80839	4.80257	0.765288	3	3.08373	89.7502	45.5312			3.08373	1.87888	4.28858	-99.1675	61.8929	39.5908	100.715	55.7733	36.4842			-98.2952	60.3731	38.913	101.486	52.5818	33.7252
899	1	1:CB2	(CB2:OB3):(CB2:OB2):3.0	3	2.84319	0.0817184	0.0429404	0.0955396	3.80839	4.80257	0.804663	3	4.23536	98.6335	44.3309			4.23536	2.91749	5.55323	-99.2086	62.9046	40.0395	100.682	57.1409	36.7923			-98.2952	60.3731	38.913	101.486	52.5818	33.7252
900	1	1:CB3	(CB3:OA1):(CB3:OA2):-3.0	-3	-3.19835	0.0634637	0.0533739	0.11176	4.0692	5.06542	0.390392	-3	4.94716	92.6889	44.266			4.94716	5.43185	4.46248	-98.2133	60.3438	39.5017	101.554	52.0456	34.5993			-97.5897	65.3087	41.615	102.128	55.7025	37.0916
901	1	1:CB3	(CB3:OA1):(CB3:OA3):-3.0	-3	-3.20782	0.0482929	0.0582044	0.106944	4.0692	5.06542	0.47792	-3	5.18622	89.1035	48.4947			5.18622	4.78246	5.58997	-97.5522	60.8612	39.8571	102.122	51.2849	33.6663			-97.5897	65.3087	41.615	102.128	55.7025	37.0916
902	1	1:CB3	(CB3:OA1):(CB3:OB1):-3.0	-3	-3.0791	0.0777676	0.0305606	0.0689738	4.0692	5.06542	1.2434	-3	3.08912	101.082	44.7868			3.08912	4.50219	1.67605	-99.4032	61.8298	39.4063	100.498	56.0513	36.9206			-97.5897	65.3087	41.615	102.128	55.7025	37.0916
903	1	1:CB3	(CB3:OA1):(CB3:OB2):-3.0	-3	-3.03103	0.0369754	0.0369946	0.0579101	4.0692	5.06542	1.3193	-3	2.98658	80.7301	51.5726			2.98658	3.55955	2.4136	-99.4621	62.8432	39.8584	100.447	57.4287	37.2323			-97.5897	65.3087	41.615	102.128	55.7025	37.0916
904	1	1:CB3	(CB3:OA1):(CB3:OB3):-3.0	-3	-3.19853	0.0619216	0.0583333	0.0973593	4.0692	5.06542	0.610332	-3	5.02086	86.072	51.5704			5.02086	5.84163	4.20009	-98.5437	60.3165	38.7353	101.264	52.8378	34.1443			-97.5897	65.3087	41.615	102.128	55.7025	37.0916
905	1	1:CB3	(CB3:OA1):(CB3:OA2):-2.0	-2	-2.13216	0.0782027	0.0361063	0.0755684	2.71297	3.37716	0.390392	-2	4.94668	137.003	65.4596			4.94668	5.43141	4.46195	-98.2067	60.3435	39.5016	101.561	52.0453	34.5992			-97.5897	65.3087	41.615	102.128	55.7025	37.0916
906	1	1:CB3	(CB3:OA1):(CB3:OA3):-2.0	-2	-2.13852	0.045155	0.0389341	0.0719596	2.71297	3.37716	0.47792	-2	5.18681	133.22	72.0795			5.18681	4.78309	5.59052	-97.5425	60.8607	39.8568	102.132	51.2844	33.666			-97.5897	65.3087	41.615	102.128	55.7025	37.0916
907	1	1:CB3	(CB3:OA1):(CB3:OB1):-2.0	-2	-2.05278	0.1064	0.0202474	0.0461357	2.71297	3.37716	1.2434	-2	3.08833	152.53	66.9401			3.08833	4.50175	1.67491	-99.402	61.8298	39.4063	100.499	56.0513	36.9206			-97.5897	65.3087	41.615	102.128	55.7025	37.0916
908	1	1:CB3	(CB3:OA1):(CB3:OB2):-2.0	-2	-2.0208	0.0625925	0.0246467	0.0386175	2.71297	3.37716	1.3193	-2	2.98463	121.096	77.2869			2.98463	3.55795	2.4113	-99.4589	62.8431	39.8584	100.451	57.4287	37.2323			-97.5897	65.3087	41.615	102.128	55.7025	37.0916
909	1	1:CB3	(CB3:OA1):(CB3:OB3):-2.0	-2	-2.13248	0.0736191	0.0383528	0.0654702	2.71297	3.37716	0.610332	-2	5.01979	130.884	76.6729			5.01979	5.84073	4.19885	-98.5361	60.3162	38.7352	101.271	52.8375	34.1441			-97.5897	65.3087	41.615	102.128	55.7025	37.0916
910	1	1:CB3	(CB3:OA1):(CB3:OA2):-1.0	-1	-1.06603	0.073818	0.018344	0.0383225	1.35654	1.68865	0.390392	-1	4.9462	269.635	129.068			4.9462	5.43097	4.46142	-98.2	60.3432	39.5014	101.568	52.045	34.599			-97.5897	65.3087	41.615	102.128	55.7025	37.0916
911	1	1:CB3	(CB3:OA1):(CB3:OA3):-1.0	-1	-1.06924	0.0681081	0.0195661	0.0363521	1.35654	1.68865	0.47792	-1	5.18741	265.123	142.699			5.18741	4.78374	5.59109	-97.5329	60.8603	39.8565	102.142	51.284	33.6657			-97.5897	65.3087	41.615	102.128	55.7025	37.0916
912	1	1:CB3	(CB3:OA1):(CB3:OB1):-1.0	-1	-1.02641	0.10124	0.010076	0.0231517	1.35654	1.68865	1.2434	-1	3.0872	306.39	133.347			3.0872	4.50112	1.67327	-99.4003	61.8298	39.4062	100.501	56.0512	36.9206			-97.5897	65.3087	41.615	102.128	55.7025	37.0916
913	1	1:CB3	(CB3:OA1):(CB3:OB2):-1.0	-1	-1.01045	0.0388341	0.0123215	0.0193177	1.35654	1.68865	1.3193	-1	2.98235	242.046	154.385			2.98235	3.55608	2.40863	-99.4552	62.843	39.8583	100.454	57.4286	37.2322			-97.5897	65.3087	41.615	102.128	55.7025	37.0916
914	1	1:CB3	(CB3:OA1):(CB3:OB3):-1.0	-1	-1.0663	0.0565021	0.0189366	0.0330334	1.35654	1.68865	0.610332	-1	5.0187	265.026	151.928			5.0187	5.83981	4.1976	-98.5283	60.3159	38.735	101.279	52.8372	34.144			-97.5897	65.3087	41.615	102.128	55.7025	37.0916
915	1	1:CB3	(CB3:OA1):(CB3:OA2):1.0	1	1.06592	0.0678279	0.0190068	0.0394208	1.35654	1.68865	0.390392	1	4.94524	260.182	125.448			4.94524	5.43009	4.46038	-98.1862	60.3427	39.5011	101.581	52.0445	34.5987			-97.5897	65.3087	41.615	102.128	55.7025	37.0916
916	1	1:CB3	(CB3:OA1):(CB3:OA3):1.0	1	1.06918	0.0575907	0.0198619	0.0371517	1.35654	1.68865	0.47792	1	5.18865	261.237	139.661			5.18865	4.78506	5.59224	-97.514	60.8594	39.8559	102.161	51.2831	33.6651			-97.5897	65.3087	41.615	102.128	55.7025	37.0916
917	1	1:CB3	(CB3:OA1):(CB3:OB1):1.0	1	1.02645	0.121952	0.0100281	0.0233405	1.35654	1.68865	1.2434	1	3.08392	307.528	132.128			3.08392	4.49931	1.66852	-99.3955	61.8296	39.4062	100.506	56.0511	36.9205			-97.5897	65.3087	41.615	102.128	55.7025	37.0916
918	1	1:CB3	(CB3:OA1):(CB3:OB2):1.0	1	1.01056	0.0343606	0.0123365	0.019346	1.35654	1.68865	1.3193	1	2.97685	241.304	153.874			2.97685	3.55156	2.40215	-99.4461	62.8427	39.8582	100.463	57.4283	37.2321			-97.5897	65.3087	41.615	102.128	55.7025	37.0916
919	1	1:CB3	(CB3:OA1):(CB3:OB3):1.0	1	1.06638	0.0865512	0.0185466	0.0336764	1.35654	1.68865	0.610332	1	5.01648	270.48	148.961			5.01648	5.83793	4.19503	-98.5122	60.3153	38.7346	101.295	52.8366	34.1436			-97.5897	65.3087	41.615	102.128	55.7025	37.0916
920	1	1:CB3	(CB3:OA1):(CB3:OA2):2.0	2	2.1317	0.0926001	0.0387512	0.079979	2.71297	3.37716	0.390392	2	4.94476	127.603	61.8257			4.94476	5.42966	4.45986	-98.1792	60.3424	39.5009	101.588	52.0442	34.5985			-97.5897	65.3087	41.615	102.128	55.7025	37.0916
921	1	1:CB3	(CB3:OA1):(CB3:OA3):2.0	2	2.13827	0.0779569	0.0401141	0.0752651	2.71297	3.37716	0.47792	2	5.18928	129.363	68.9467			5.18928	4.78573	5.59283	-97.5047	60.8589	39.8556	102.17	51.2826	33.6648			-97.5897	65.3087	41.615	102.128	55.7025	37.0916
922	1	1:CB3	(CB3:OA1):(CB3:OB1):2.0	2	2.05292	0.110378	0.0200562	0.0468905	2.71297	3.37716	1.2434	2	3.08177	153.657	65.7226			3.08177	4.49812	1.66541	-99.3923	61.8295	39.4061	100.509	56.051	36.9205			-97.5897	65.3087	41.615	102.128	55.7025	37.0916
923	1	1:CB3	(CB3:OA1):(CB3:OB2):2.0	2	2.02122	0.0348258	0.0247069	0.038731	2.71297	3.37716	1.3193	2	2.97363	120.356	76.7765			2.97363	3.54891	2.39835	-99.4408	62.8426	39.8581	100.469	57.4282	37.232			-97.5897	65.3087	41.615	102.128	55.7025	37.0916
924	1	1:CB3	(CB3:OA1):(CB3:OB3):2.0	2	2.13283	0.0576048	0.0367968	0.0680398	2.71297	3.37716	0.610332	2	5.01535	136.298	73.712			5.01535	5.83698	4.19372	-98.5038	60.315	38.7344	101.304	52.8363	34.1434			-97.5897	65.3087	41.615	102.128	55.7025	37.0916
925	1	1:CB3	(CB3:OA1):(CB3:OA2):3.0	3	3.19731	0.0736182	0.0593017	0.121836	4.0692	5.06542	0.390392	3	4.94429	83.3751	40.5814			4.94429	5.42923	4.45934	-98.1721	60.3421	39.5007	101.596	52.0439	34.5983			-97.5897	65.3087	41.615	102.128	55.7025	37.0916
926	1	1:CB3	(CB3:OA1):(CB3:OA3):3.0	3	3.20724	0.053813	0.0608475	0.114487	4.0692	5.06542	0.47792	3	5.18992	85.294	45.3318			5.18992	4.78642	5.59343	-97.4955	60.8585	39.8553	102.179	51.2822	33.6645			-97.5897	65.3087	41.615	102.128	55.7025	37.0916
927	1	1:CB3	(CB3:OA1):(CB3:OB1):3.0	3	3.0794	0.118497	0.0301322	0.0706704	4.0692	5.06542	1.2434	3	3.07928	102.192	43.5724			3.07928	4.49675	1.66181	-99.3886	61.8294	39.4061	100.512	56.0509	36.9204			-97.5897	65.3087	41.615	102.128	55.7025	37.0916
928	1	1:CB3	(CB3:OA1):(CB3:OB2):3.0	3	3.03198	0.035558	0.0371299	0.0581652	4.0692	5.06542	1.3193	3	2.97009	79.9918	51.063			2.97009	3.54601	2.39418	-99.4349	62.8424	39.8581	100.475	57.428	37.232			-97.5897	65.3087	41.615	102.128	55.7025	37.0916
929	1	1:CB3	(CB3:OA1):(CB3:OB3):3.0	3	3.19932	0.0807135	0.0548481	0.103132	4.0692	5.06542	0.610332	3	5.01421	91.42	48.6194			5.01421	5.83601	4.1924	-98.4952	60.3147	38.7342	101.312	52.8359	34.1432			-97.5897	65.3087	41.615	102.128	55.7025	37.0916
930	1	1:CB3	(CB3:OA2):(CB3:OA1):-3.0	-3	-2.8135	0.075737	0.0501907	0.104856	3.81697	4.80824	0.390392	-3	4.94698	98.5637	47.1788			4.94698	5.43167	4.4623	-97.5708	65.3078	41.6145	102.147	55.7016	37.0912			-98.1932	60.343	39.5012	101.574	52.0447	34.5989
931	1	1:CB3	(CB3:OA2):(CB3:OA3):-3.0	-3	-3.00892	0.0440927	0.0160517	0.0217222	3.81697	4.80824	0.520578	-3	1.12178	69.8858	51.6422			1.12178	0.911932	1.33164	-97.5314	60.8602	39.8564	102.143	51.2839	33.6657			-98.1932	60.343	39.5012	101.574	52.0447	34.5989
932	1	1:CB3	(CB3:OA2):(CB3:OB1):-3.0	-3	-2.88782	0.0340481	0.0433555	0.0836704	3.81697	4.80824	1.00094	-3	3.32829	76.7674	39.7785			3.32829	1.90716	4.74941	-99.3844	61.8293	39.406	100.517	56.0508	36.9204			-98.1932	60.343	39.5012	101.574	52.0447	34.5989
933	1	1:CB3	(CB3:OA2):(CB3:OB2):-3.0	-3	-2.84265	0.0378625	0.058277	0.115574	3.81697	4.80824	1.0533	-3	4.45599	76.4622	38.5553			4.45599	2.81744	6.09454	-99.443	62.8427	39.8582	100.466	57.4282	37.2321			-98.1932	60.343	39.5012	101.574	52.0447	34.5989
934	1	1:CB3	(CB3:OA2):(CB3:OB3):-3.0	-3	-3.00011	0.0673566	0.0380908	0.0401089	3.81697	4.80824	0.251399	-3	0.896832	23.5446	22.3599			0.896832	0.834956	0.958708	-98.5234	60.3157	38.7349	101.284	52.837	34.1438			-98.1932	60.343	39.5012	101.574	52.0447	34.5989
935	1	1:CB3	(CB3:OA2):(CB3:OA1):-2.0	-2	-1.87572	0.0942955	0.0339303	0.0708396	2.54481	3.2057	0.390392	-2	4.94656	145.786	69.8277			4.94656	5.43129	4.46183	-97.577	65.3081	41.6147	102.141	55.7019	37.0913			-98.1932	60.343	39.5012	101.574	52.0447	34.5989
936	1	1:CB3	(CB3:OA2):(CB3:OA3):-2.0	-2	-2.00599	0.0382845	0.0105613	0.0144188	2.54481	3.2057	0.520578	-2	1.12344	106.374	77.9154			1.12344	0.913892	1.333	-97.5285	60.8601	39.8563	102.146	51.2838	33.6656			-98.1932	60.343	39.5012	101.574	52.0447	34.5989
937	1	1:CB3	(CB3:OA2):(CB3:OB1):-2.0	-2	-1.92532	0.0346179	0.0292566	0.0562664	2.54481	3.2057	1.00094	-2	3.33052	113.838	59.192			3.33052	1.91038	4.75067	-99.3893	61.8294	39.4061	100.512	56.0509	36.9205			-98.1932	60.343	39.5012	101.574	52.0447	34.5989
938	1	1:CB3	(CB3:OA2):(CB3:OB2):-2.0	-2	-1.89525	0.0359643	0.0395774	0.0779559	2.54481	3.2057	1.0533	-2	4.45703	112.615	57.1737			4.45703	2.81887	6.09518	-99.446	62.8427	39.8582	100.463	57.4283	37.2321			-98.1932	60.343	39.5012	101.574	52.0447	34.5989
939	1	1:CB3	(CB3:OA2):(CB3:OB3):-2.0	-2	-2.00024	0.0404456	0.0254009	0.0267469	2.54481	3.2057	0.251399	-2	0.896505	35.2942	33.5181			0.896505	0.834606	0.958405	-98.5225	60.3157	38.7349	101.285	52.837	34.1438			-98.1932	60.343	39.5012	101.574	52.0447	34.5989
940	1	1:CB3	(CB3:OA2):(CB3:OA1):-1.0	-1	-0.93789	0.0731537	0.017224	0.0358955	1.27245	1.60291	0.390392	-1	4.94614	287.165	137.793			4.94614	5.43091	4.46137	-97.5833	65.3084	41.6148	102.135	55.7022	37.0915			-98.1932	60.343	39.5012	101.574	52.0447	34.5989
941	1	1:CB3	(CB3:OA2):(CB3:OA3):-1.0	-1	-1.00302	0.034168	0.00521138	0.00717903	1.27245	1.60291	0.520578	-1	1.125	215.873	156.706			1.125	0.915723	1.33427	-97.5259	60.8599	39.8563	102.149	51.2836	33.6655			-98.1932	60.343	39.5012	101.574	52.0447	34.5989
942	1	1:CB3	(CB3:OA2):(CB3:OB1):-1.0	-1	-0.962711	0.0363867	0.0148158	0.0283805	1.27245	1.60291	1.00094	-1	3.33259	224.936	117.425			3.33259	1.91335	4.75184	-99.3939	61.8296	39.4062	100.507	56.0511	36.9205			-98.1932	60.343	39.5012	101.574	52.0447	34.5989
943	1	1:CB3	(CB3:OA2):(CB3:OB2):-1.0	-1	-0.947703	0.0342388	0.0201628	0.0394327	1.27245	1.60291	1.0533	-1	4.45793	221.096	113.051			4.45793	2.82012	6.09574	-99.4487	62.8428	39.8582	100.461	57.4284	37.2321			-98.1932	60.343	39.5012	101.574	52.0447	34.5989
944	1	1:CB3	(CB3:OA2):(CB3:OB3):-1.0	-1	-1.00021	0.0391452	0.0127029	0.0133761	1.27245	1.60291	0.251399	-1	0.896147	70.5465	66.9964			0.896147	0.834222	0.958073	-98.5215	60.3156	38.7348	101.286	52.8369	34.1438			-98.1932	60.343	39.5012	101.574	52.0447	34.5989
945	1	1:CB3	(CB3:OA2):(CB3:OA1):1.0	1	0.937968	0.0742574	0.0178089	0.0368614	1.27245	1.60291	0.390392	1	4.9453	277.687	134.159			4.9453	5.43015	4.46044	-97.5962	65.309	41.6151	102.122	55.7028	37.0918			-98.1932	60.343	39.5012	101.574	52.0447	34.5989
946	1	1:CB3	(CB3:OA2):(CB3:OA3):1.0	1	1.00306	0.0391514	0.00507513	0.00712142	1.27245	1.60291	0.520578	1	1.12777	222.215	158.363			1.12777	0.918996	1.33655	-97.5211	60.8597	39.8561	102.154	51.2834	33.6653			-98.1932	60.343	39.5012	101.574	52.0447	34.5989
947	1	1:CB3	(CB3:OA2):(CB3:OB1):1.0	1	0.962826	0.034539	0.0152218	0.0288871	1.27245	1.60291	1.00094	1	3.33625	219.176	115.493			3.33625	1.9186	4.7539	-99.402	61.8298	39.4063	100.499	56.0513	36.9206			-98.1932	60.343	39.5012	101.574	52.0447	34.5989
948	1	1:CB3	(CB3:OA2):(CB3:OB2):1.0	1	0.947874	0.0346453	0.0209415	0.0403459	1.27245	1.60291	1.0533	1	4.45933	212.943	110.527			4.45933	2.82205	6.09662	-99.4528	62.8429	39.8583	100.457	57.4285	37.2322			-98.1932	60.343	39.5012	101.574	52.0447	34.5989
949	1	1:CB3	(CB3:OA2):(CB3:OB3):1.0	1	1.00038	0.0484972	0.0127047	0.0133777	1.27245	1.60291	0.251399	1	0.895338	70.4731	66.9276			0.895338	0.833354	0.957322	-98.5191	60.3156	38.7348	101.288	52.8368	34.1437			-98.1932	60.343	39.5012	101.574	52.0447	34.5989
950	1	1:CB3	(CB3:OA2):(CB3:OA1):2.0	2	1.87603	0.0796189	0.036265	0.0747604	2.54481	3.2057	0.390392	2	4.94488	136.354	66.143			4.94488	5.42978	4.45998	-97.6028	65.3093	41.6153	102.115	55.7031	37.0919			-98.1932	60.343	39.5012	101.574	52.0447	34.5989
951	1	1:CB3	(CB3:OA2):(CB3:OA3):2.0	2	2.00616	0.0613668	0.0100165	0.0141898	2.54481	3.2057	0.520578	2	1.12899	112.713	79.5639			1.12899	0.920436	1.33755	-97.5191	60.8596	39.8561	102.156	51.2833	33.6653			-98.1932	60.343	39.5012	101.574	52.0447	34.5989
952	1	1:CB3	(CB3:OA2):(CB3:OB1):2.0	2	1.92578	0.0372036	0.0308788	0.0582917	2.54481	3.2057	1.00094	2	3.33783	108.094	57.2607			3.33783	1.92086	4.75479	-99.4055	61.8299	39.4063	100.496	56.0514	36.9207			-98.1932	60.343	39.5012	101.574	52.0447	34.5989
953	1	1:CB3	(CB3:OA2):(CB3:OB2):2.0	2	1.89593	0.0364816	0.0426892	0.0816079	2.54481	3.2057	1.0533	2	4.45983	104.472	54.6495			4.45983	2.82273	6.09692	-99.4542	62.843	39.8583	100.455	57.4285	37.2322			-98.1932	60.343	39.5012	101.574	52.0447	34.5989
954	1	1:CB3	(CB3:OA2):(CB3:OB3):2.0	2	2.00092	0.0407643	0.0254079	0.0267534	2.54481	3.2057	0.251399	2	0.894887	35.2209	33.4494			0.894887	0.83287	0.956904	-98.5178	60.3155	38.7347	101.29	52.8368	34.1437			-98.1932	60.343	39.5012	101.574	52.0447	34.5989
955	1	1:CB3	(CB3:OA2):(CB3:OA1):3.0	3	2.8142	0.0489726	0.0554261	0.113788	3.81697	4.80824	0.390392	3	4.94446	89.2083	43.4534			4.94446	5.42941	4.45952	-97.6095	65.3097	41.6154	102.108	55.7034	37.0921			-98.1932	60.343	39.5012	101.574	52.0447	34.5989
956	1	1:CB3	(CB3:OA2):(CB3:OA3):3.0	3	3.0093	0.0469685	0.014827	0.0212097	3.81697	4.80824	0.520578	3	1.1301	76.2195	53.2822			1.1301	0.921742	1.33846	-97.5172	60.8595	39.856	102.157	51.2832	33.6652			-98.1932	60.343	39.5012	101.574	52.0447	34.5989
957	1	1:CB3	(CB3:OA2):(CB3:OB1):3.0	3	2.88887	0.0335438	0.0469981	0.0882241	3.81697	4.80824	1.00094	3	3.33923	71.0503	37.8494			3.33923	1.92288	4.75559	-99.4086	61.83	39.4063	100.492	56.0515	36.9207			-98.1932	60.343	39.5012	101.574	52.0447	34.5989
958	1	1:CB3	(CB3:OA2):(CB3:OB2):3.0	3	2.84419	0.0340874	0.065268	0.123788	3.81697	4.80824	1.0533	3	4.46019	68.3365	36.0309			4.46019	2.82323	6.09715	-99.4553	62.843	39.8583	100.454	57.4286	37.2322			-98.1932	60.343	39.5012	101.574	52.0447	34.5989
959	1	1:CB3	(CB3:OA2):(CB3:OB3):3.0	3	3.00164	0.0469298	0.0381064	0.0401236	3.81697	4.80824	0.251399	3	0.894406	23.4713	22.2913			0.894406	0.832355	0.956458	-98.5164	60.3155	38.7347	101.291	52.8367	34.1437			-98.1932	60.343	39.5012	101.574	52.0447	34.5989
960	1	1:CB3	(CB3:OA3):(CB3:OA1):-3.0	-3	-2.80508	0.0573938	0.0544566	0.0997131	3.80538	4.79721	0.47792	-3	5.18644	95.2399	52.0137			5.18644	4.78267	5.59022	-97.5628	65.3074	41.6144	102.155	55.7012	37.091			-97.5234	60.8598	39.8562	102.151	51.2835	33.6654
961	1	1:CB3	(CB3:OA3):(CB3:OA2):-3.0	-3	-2.99105	0.033756	0.0160021	0.0216058	3.80538	4.79721	0.520578	-3	1.12176	70.1007	51.9194			1.12176	0.911842	1.33167	-98.1851	60.3426	39.5011	101.583	52.0444	34.5987			-97.5234	60.8598	39.8562	102.151	51.2835	33.6654
962	1	1:CB3	(CB3:OA3):(CB3:OB1):-3.0	-3	-2.87918	0.0620701	0.0487593	0.09532	3.80538	4.79721	1.52142	-3	4.06798	83.4297	42.6771			4.06798	2.13895	5.997	-99.3762	61.8291	39.4059	100.525	56.0505	36.9203			-97.5234	60.8598	39.8562	102.151	51.2835	33.6654
963	1	1:CB3	(CB3:OA3):(CB3:OB2):-3.0	-3	-2.83417	0.0572195	0.0598165	0.123694	3.80538	4.79721	1.57133	-3	5.02683	84.0376	40.6392			5.02683	2.75395	7.29972	-99.4348	62.8424	39.8581	100.475	57.428	37.232			-97.5234	60.8598	39.8562	102.151	51.2835	33.6654
964	1	1:CB3	(CB3:OA3):(CB3:OB3):-3.0	-3	-2.99124	0.0434258	0.0318481	0.0386466	3.80538	4.79721	0.756687	-3	1.71571	53.8716	44.3949			1.71571	1.59313	1.83829	-98.5154	60.3154	38.7347	101.292	52.8367	34.1437			-97.5234	60.8598	39.8562	102.151	51.2835	33.6654
965	1	1:CB3	(CB3:OA3):(CB3:OA1):-2.0	-2	-1.87007	0.0777268	0.036429	0.0671018	2.53708	3.19834	0.47792	-2	5.18696	142.385	77.2998			5.18696	4.78323	5.59069	-97.5719	65.3078	41.6146	102.146	55.7016	37.0912			-97.5234	60.8598	39.8562	102.151	51.2835	33.6654
966	1	1:CB3	(CB3:OA3):(CB3:OA2):-2.0	-2	-1.99399	0.0442102	0.0105288	0.0143424	2.53708	3.19834	0.520578	-2	1.12343	106.7	78.3293			1.12343	0.913832	1.33302	-98.188	60.3427	39.5011	101.58	52.0445	34.5987			-97.5234	60.8598	39.8562	102.151	51.2835	33.6654
967	1	1:CB3	(CB3:OA3):(CB3:OB1):-2.0	-2	-1.91952	0.0640373	0.0325295	0.0639413	2.53708	3.19834	1.52142	-2	4.07261	125.197	63.6931			4.07261	2.14585	5.99938	-99.3841	61.8293	39.406	100.517	56.0508	36.9204			-97.5234	60.8598	39.8562	102.151	51.2835	33.6654
968	1	1:CB3	(CB3:OA3):(CB3:OB2):-2.0	-2	-1.88956	0.086489	0.0403258	0.0831395	2.53708	3.19834	1.57133	-2	5.02974	124.728	60.4975			5.02974	2.7582	7.30127	-99.4408	62.8426	39.8581	100.469	57.4282	37.232			-97.5234	60.8598	39.8562	102.151	51.2835	33.6654
969	1	1:CB3	(CB3:OA3):(CB3:OB3):-2.0	-2	-1.99429	0.0410507	0.0212381	0.0257319	2.53708	3.19834	0.756687	-2	1.71678	80.835	66.718			1.71678	1.59428	1.83928	-98.5173	60.3155	38.7347	101.29	52.8368	34.1437			-97.5234	60.8598	39.8562	102.151	51.2835	33.6654
970	1	1:CB3	(CB3:OA3):(CB3:OA1):-1.0	-1	-0.935049	0.0598772	0.0183042	0.0338796	1.26859	1.59923	0.47792	-1	5.18749	283.404	153.116			5.18749	4.78381	5.59117	-97.5808	65.3083	41.6148	102.137	55.7021	37.0914			-97.5234	60.8598	39.8562	102.151	51.2835	33.6654
971	1	1:CB3	(CB3:OA3):(CB3:OA2):-1.0	-1	-0.996976	0.038408	0.00519546	0.00714141	1.26859	1.59923	0.520578	-1	1.12499	216.533	157.53			1.12499	0.915693	1.33428	-98.1907	60.3429	39.5012	101.577	52.0446	34.5988			-97.5234	60.8598	39.8562	102.151	51.2835	33.6654
972	1	1:CB3	(CB3:OA3):(CB3:OB1):-1.0	-1	-0.959793	0.0453389	0.0162925	0.0321747	1.26859	1.59923	1.52142	-1	4.07693	250.233	126.712			4.07693	2.15227	6.00159	-99.3914	61.8295	39.4061	100.51	56.051	36.9205			-97.5234	60.8598	39.8562	102.151	51.2835	33.6654
973	1	1:CB3	(CB3:OA3):(CB3:OB2):-1.0	-1	-0.944841	0.0645773	0.0204059	0.0419151	1.26859	1.59923	1.57133	-1	5.03236	246.612	120.061			5.03236	2.76205	7.30266	-99.4461	62.8427	39.8582	100.463	57.4283	37.2321			-97.5234	60.8598	39.8562	102.151	51.2835	33.6654
974	1	1:CB3	(CB3:OA3):(CB3:OB3):-1.0	-1	-0.997206	0.0447705	0.0106232	0.0128497	1.26859	1.59923	0.756687	-1	1.7177	161.693	133.676			1.7177	1.59527	1.84012	-98.519	60.3156	38.7348	101.288	52.8368	34.1437			-97.5234	60.8598	39.8562	102.151	51.2835	33.6654
975	1	1:CB3	(CB3:OA3):(CB3:OA1):1.0	1	0.935093	0.063844	0.0185639	0.0345812	1.26859	1.59923	0.47792	1	5.18857	279.498	150.04			5.18857	4.78498	5.59215	-97.5984	65.3091	41.6152	102.12	55.7029	37.0918			-97.5234	60.8598	39.8562	102.151	51.2835	33.6654
976	1	1:CB3	(CB3:OA3):(CB3:OA2):1.0	1	0.996935	0.0350318	0.00505983	0.00708495	1.26859	1.59923	0.520578	1	1.12778	222.89	159.18			1.12778	0.919025	1.33654	-98.1954	60.3431	39.5013	101.572	52.0448	34.5989			-97.5234	60.8598	39.8562	102.151	51.2835	33.6654
977	1	1:CB3	(CB3:OA3):(CB3:OB1):1.0	1	0.959873	0.0461991	0.0163959	0.0326022	1.26859	1.59923	1.52142	1	4.08457	249.121	125.285			4.08457	2.16363	6.00552	-99.4043	61.8299	39.4063	100.497	56.0514	36.9206			-97.5234	60.8598	39.8562	102.151	51.2835	33.6654
978	1	1:CB3	(CB3:OA3):(CB3:OB2):1.0	1	0.944977	0.0481448	0.020946	0.0426252	1.26859	1.59923	1.57133	1	5.03674	240.463	118.163			5.03674	2.76848	7.30501	-99.4551	62.843	39.8583	100.454	57.4286	37.2322			-97.5234	60.8598	39.8562	102.151	51.2835	33.6654
979	1	1:CB3	(CB3:OA3):(CB3:OB3):1.0	1	0.997333	0.0414948	0.0106348	0.0128713	1.26859	1.59923	0.756687	1	1.71906	161.644	133.557			1.71906	1.59674	1.84137	-98.5214	60.3156	38.7348	101.286	52.8369	34.1438			-97.5234	60.8598	39.8562	102.151	51.2835	33.6654
980	1	1:CB3	(CB3:OA3):(CB3:OA1):2.0	2	1.87025	0.0519323	0.0374653	0.070035	2.53708	3.19834	0.47792	2	5.18912	138.505	74.0933			5.18912	4.78559	5.59266	-97.6071	65.3095	41.6154	102.111	55.7033	37.092			-97.5234	60.8598	39.8562	102.151	51.2835	33.6654
981	1	1:CB3	(CB3:OA3):(CB3:OA2):2.0	2	1.99383	0.0365605	0.00998652	0.0141182	2.53708	3.19834	0.520578	2	1.12901	113.054	79.9686			1.12901	0.920492	1.33754	-98.1975	60.3431	39.5014	101.57	52.0449	34.599			-97.5234	60.8598	39.8562	102.151	51.2835	33.6654
982	1	1:CB3	(CB3:OA3):(CB3:OB1):2.0	2	1.91984	0.0589285	0.0329425	0.0656505	2.53708	3.19834	1.52142	2	4.0879	124.092	62.2676			4.0879	2.16856	6.00724	-99.4099	61.83	39.4064	100.491	56.0515	36.9207			-97.5234	60.8598	39.8562	102.151	51.2835	33.6654
983	1	1:CB3	(CB3:OA3):(CB3:OB2):2.0	2	1.8901	0.0690675	0.042483	0.0859791	2.53708	3.19834	1.57133	2	5.03851	118.601	58.6016			5.03851	2.77107	7.30595	-99.4587	62.8431	39.8584	100.451	57.4286	37.2323			-97.5234	60.8598	39.8562	102.151	51.2835	33.6654
984	1	1:CB3	(CB3:OA3):(CB3:OB3):2.0	2	1.99479	0.0666566	0.0212847	0.025874	2.53708	3.19834	0.756687	2	1.7195	80.7858	66.4567			1.7195	1.59722	1.84178	-98.5222	60.3157	38.7349	101.285	52.837	34.1438			-97.5234	60.8598	39.8562	102.151	51.2835	33.6654
985	1	1:CB3	(CB3:OA3):(CB3:OA1):3.0	3	2.80548	0.0478981	0.0567793	0.106443	3.80538	4.79721	0.47792	3	5.18969	91.401	48.7553			5.18969	4.7862	5.59317	-97.6156	65.31	41.6156	102.102	55.7037	37.0922			-97.5234	60.8598	39.8562	102.151	51.2835	33.6654
986	1	1:CB3	(CB3:OA3):(CB3:OA2):3.0	3	2.99069	0.0346732	0.0147829	0.0211039	3.80538	4.79721	0.520578	3	1.13013	76.449	53.551			1.13013	0.921826	1.33844	-98.1995	60.3432	39.5014	101.568	52.045	34.599			-97.5234	60.8598	39.8562	102.151	51.2835	33.6654
987	1	1:CB3	(CB3:OA3):(CB3:OB1):3.0	3	2.8799	0.0805631	0.0496861	0.0991627	3.80538	4.79721	1.52142	3	4.09089	82.3347	41.2543			4.09089	2.173	6.00878	-99.415	61.8302	39.4064	100.486	56.0517	36.9208			-97.5234	60.8598	39.8562	102.151	51.2835	33.6654
988	1	1:CB3	(CB3:OA3):(CB3:OB2):3.0	3	2.8354	0.0595348	0.0646585	0.130079	3.80538	4.79721	1.57133	3	5.03998	77.9477	38.7456			5.03998	2.77323	7.30674	-99.4617	62.8432	39.8584	100.448	57.4287	37.2323			-97.5234	60.8598	39.8562	102.151	51.2835	33.6654
989	1	1:CB3	(CB3:OA3):(CB3:OB3):3.0	3	2.99238	0.0420592	0.0319529	0.0390076	3.80538	4.79721	0.756687	3	1.71979	53.8226	44.0885			1.71979	1.59753	1.84204	-98.5228	60.3157	38.7349	101.285	52.837	34.1438			-97.5234	60.8598	39.8562	102.151	51.2835	33.6654
990	1	1:CB3	(CB3:OB1):(CB3:OA1):-3.0	-3	-2.92276	0.0851488	0.0297588	0.0670527	3.96431	4.9595	1.2434	-3	3.08888	103.797	46.0664			3.08888	4.50198	1.67577	-97.5849	65.3085	41.6149	102.133	55.7023	37.0915			-99.3982	61.8297	39.4062	100.503	56.0512	36.9206
991	1	1:CB3	(CB3:OB1):(CB3:OA2):-3.0	-3	-3.11616	0.0364978	0.0449753	0.0870911	3.96431	4.9595	1.00094	-3	3.32762	73.9877	38.2085			3.32762	1.90635	4.7489	-98.208	60.3436	39.5016	101.56	52.0454	34.5992			-99.3982	61.8297	39.4062	100.503	56.0512	36.9206
992	1	1:CB3	(CB3:OB1):(CB3:OA3):-3.0	-3	-3.12539	0.0594122	0.0508004	0.099638	3.96431	4.9595	1.52142	-3	4.06678	80.054	40.8155			4.06678	2.13757	5.99598	-97.5468	60.8609	39.8569	102.128	51.2846	33.6661			-99.3982	61.8297	39.4062	100.503	56.0512	36.9206
993	1	1:CB3	(CB3:OB1):(CB3:OB2):-3.0	-3	-2.95317	0.0400538	0.0197107	0.036566	3.96431	4.9595	0.111818	-3	1.26217	64.0349	34.5177			1.26217	1.1112	1.41315	-99.4569	62.843	39.8584	100.452	57.4286	37.2322			-99.3982	61.8297	39.4062	100.503	56.0512	36.9206
994	1	1:CB3	(CB3:OB1):(CB3:OB3):-3.0	-3	-3.11646	0.0455835	0.039039	0.0697203	3.96431	4.9595	0.775735	-3	3.09045	79.1632	44.3264			3.09045	1.86549	4.31542	-98.5383	60.3163	38.7352	101.269	52.8376	34.1442			-99.3982	61.8297	39.4062	100.503	56.0512	36.9206
995	1	1:CB3	(CB3:OB1):(CB3:OA1):-2.0	-2	-1.94846	0.124481	0.0197207	0.0448501	2.64304	3.30654	1.2434	-2	3.08816	156.595	68.8551			3.08816	4.5016	1.67471	-97.586	65.3085	41.6149	102.132	55.7023	37.0915			-99.3982	61.8297	39.4062	100.503	56.0512	36.9206
996	1	1:CB3	(CB3:OB1):(CB3:OA2):-2.0	-2	-2.07732	0.0352094	0.0303604	0.0585851	2.64304	3.30654	1.00094	-2	3.33009	109.685	56.8419			3.33009	1.90985	4.75034	-98.2026	60.3433	39.5015	101.565	52.0451	34.5991			-99.3982	61.8297	39.4062	100.503	56.0512	36.9206
997	1	1:CB3	(CB3:OB1):(CB3:OA3):-2.0	-2	-2.08352	0.0636232	0.0338875	0.0668469	2.64304	3.30654	1.52142	-2	4.07184	120.158	60.9129			4.07184	2.14496	5.99872	-97.5384	60.8605	39.8567	102.136	51.2842	33.6659			-99.3982	61.8297	39.4062	100.503	56.0512	36.9206
998	1	1:CB3	(CB3:OB1):(CB3:OB2):-2.0	-2	-1.96884	0.0393968	0.0134225	0.0246625	2.64304	3.30654	0.111818	-2	1.26203	94.0235	51.172			1.26203	1.11104	1.41302	-99.455	62.843	39.8583	100.454	57.4285	37.2322			-99.3982	61.8297	39.4062	100.503	56.0512	36.9206
999	1	1:CB3	(CB3:OB1):(CB3:OB3):-2.0	-2	-2.07771	0.108465	0.0255921	0.0465578	2.64304	3.30654	0.775735	-2	3.09271	120.846	66.4274			3.09271	1.86863	4.3168	-98.532	60.316	38.7351	101.275	52.8373	34.144			-99.3982	61.8297	39.4062	100.503	56.0512	36.9206
1000	1	1:CB3	(CB3:OB1):(CB3:OA1):-1.0	-1	-0.974213	0.114278	0.00981548	0.0225056	1.32157	1.65333	1.2434	-1	3.08711	314.514	137.171			3.08711	4.50104	1.67317	-97.5876	65.3086	41.6149	102.13	55.7024	37.0916			-99.3982	61.8297	39.4062	100.503	56.0512	36.9206
1001	1	1:CB3	(CB3:OB1):(CB3:OA2):-1.0	-1	-1.0386	0.0373073	0.0153809	0.0295596	1.32157	1.65333	1.00094	-1	3.33239	216.657	112.735			3.33239	1.9131	4.75167	-98.1977	60.3431	39.5014	101.57	52.0449	34.599			-99.3982	61.8297	39.4062	100.503	56.0512	36.9206
1002	1	1:CB3	(CB3:OB1):(CB3:OA3):-1.0	-1	-1.04172	0.0589921	0.0169721	0.0336422	1.32157	1.65333	1.52142	-1	4.07655	240.191	121.174			4.07655	2.15183	6.00127	-97.5306	60.8601	39.8564	102.144	51.2839	33.6656			-99.3982	61.8297	39.4062	100.503	56.0512	36.9206
1003	1	1:CB3	(CB3:OB1):(CB3:OB2):-1.0	-1	-0.984453	0.039834	0.00685362	0.0124735	1.32157	1.65333	0.111818	-1	1.26188	184.119	101.165			1.26188	1.11088	1.41289	-99.453	62.8429	39.8583	100.456	57.4285	37.2322			-99.3982	61.8297	39.4062	100.503	56.0512	36.9206
1004	1	1:CB3	(CB3:OB1):(CB3:OB3):-1.0	-1	-1.03888	0.0566361	0.0125923	0.0233272	1.32157	1.65333	0.775735	-1	3.09488	245.776	132.672			3.09488	1.87163	4.31813	-98.526	60.3158	38.7349	101.281	52.8371	34.1439			-99.3982	61.8297	39.4062	100.503	56.0512	36.9206
1005	1	1:CB3	(CB3:OB1):(CB3:OA1):1.0	1	0.974183	0.0756867	0.00976967	0.0226856	1.32157	1.65333	1.2434	1	3.08402	315.673	135.946			3.08402	4.49941	1.66864	-97.5922	65.3088	41.615	102.126	55.7026	37.0917			-99.3982	61.8297	39.4062	100.503	56.0512	36.9206
1006	1	1:CB3	(CB3:OB1):(CB3:OA2):1.0	1	1.03846	0.0351498	0.0158169	0.0301071	1.32157	1.65333	1.00094	1	3.33645	210.943	110.819			3.33645	1.91885	4.75405	-98.189	60.3428	39.5011	101.579	52.0446	34.5988			-99.3982	61.8297	39.4062	100.503	56.0512	36.9206
1007	1	1:CB3	(CB3:OB1):(CB3:OA3):1.0	1	1.04163	0.0445061	0.0170829	0.0341028	1.32157	1.65333	1.52142	1	4.08493	239.125	119.783			4.08493	2.16404	6.00582	-97.5168	60.8595	39.856	102.158	51.2832	33.6652			-99.3982	61.8297	39.4062	100.503	56.0512	36.9206
1008	1	1:CB3	(CB3:OB1):(CB3:OB2):1.0	1	0.984522	0.0500274	0.00714195	0.0127569	1.32157	1.65333	0.111818	1	1.2616	176.647	98.8953			1.2616	1.11056	1.41264	-99.4489	62.8428	39.8582	100.461	57.4284	37.2321			-99.3982	61.8297	39.4062	100.503	56.0512	36.9206
1009	1	1:CB3	(CB3:OB1):(CB3:OB3):1.0	1	1.03893	0.0832212	0.0122274	0.023452	1.32157	1.65333	0.775735	1	3.09893	253.44	132.139			3.09893	1.87724	4.32061	-98.515	60.3154	38.7347	101.292	52.8367	34.1436			-99.3982	61.8297	39.4062	100.503	56.0512	36.9206
1010	1	1:CB3	(CB3:OB1):(CB3:OA1):2.0	2	1.94834	0.136733	0.0195379	0.0455697	2.64304	3.30654	1.2434	2	3.082	157.744	67.6326			3.082	4.49833	1.66566	-97.5953	65.309	41.6151	102.123	55.7027	37.0917			-99.3982	61.8297	39.4062	100.503	56.0512	36.9206
1011	1	1:CB3	(CB3:OB1):(CB3:OA2):2.0	2	2.07676	0.0379333	0.0321019	0.0607742	2.64304	3.30654	1.00094	2	3.33821	103.988	54.9281			3.33821	1.92134	4.75508	-98.1852	60.3426	39.5011	101.582	52.0444	34.5987			-99.3982	61.8297	39.4062	100.503	56.0512	36.9206
1012	1	1:CB3	(CB3:OB1):(CB3:OA3):2.0	2	2.08315	0.101677	0.0343295	0.0686881	2.64304	3.30654	1.52142	2	4.08859	119.098	59.5239			4.08859	2.16936	6.00781	-97.5108	60.8592	39.8558	102.164	51.2829	33.665			-99.3982	61.8297	39.4062	100.503	56.0512	36.9206
1013	1	1:CB3	(CB3:OB1):(CB3:OB2):2.0	2	1.96912	0.0516574	0.0145753	0.0257961	2.64304	3.30654	0.111818	2	1.26146	86.548	48.9013			1.26146	1.1104	1.41252	-99.4468	62.8428	39.8582	100.463	57.4283	37.2321			-99.3982	61.8297	39.4062	100.503	56.0512	36.9206
1014	1	1:CB3	(CB3:OB1):(CB3:OB3):2.0	2	2.0779	0.0778246	0.0241357	0.0470566	2.64304	3.30654	0.775735	2	3.1008	128.474	65.8951			3.1008	1.87984	4.32176	-98.5099	60.3152	38.7346	101.298	52.8365	34.1435			-99.3982	61.8297	39.4062	100.503	56.0512	36.9206
1015	1	1:CB3	(CB3:OB1):(CB3:OA1):3.0	3	2.92249	0.114937	0.0293492	0.0686703	3.96431	4.9595	1.2434	3	3.07964	104.931	44.8468			3.07964	4.49709	1.66219	-97.5988	65.3091	41.6152	102.119	55.7029	37.0918			-99.3982	61.8297	39.4062	100.503	56.0512	36.9206
1016	1	1:CB3	(CB3:OB1):(CB3:OA2):3.0	3	3.11489	0.0339341	0.0488849	0.0920127	3.96431	4.9595	1.00094	3	3.3398	68.3196	36.2971			3.3398	1.92358	4.75601	-98.1818	60.3425	39.501	101.586	52.0443	34.5986			-99.3982	61.8297	39.4062	100.503	56.0512	36.9206
1017	1	1:CB3	(CB3:OB1):(CB3:OA3):3.0	3	3.12455	0.0571187	0.051792	0.103777	3.96431	4.9595	1.52142	3	4.09189	79.0061	39.4297			4.09189	2.17417	6.00961	-97.5054	60.8589	39.8556	102.169	51.2826	33.6649			-99.3982	61.8297	39.4062	100.503	56.0512	36.9206
1018	1	1:CB3	(CB3:OB1):(CB3:OB2):3.0	3	2.95379	0.0456285	0.0223025	0.0391159	3.96431	4.9595	0.111818	3	1.26132	56.5552	32.2458			1.26132	1.11025	1.4124	-99.4447	62.8427	39.8582	100.465	57.4283	37.2321			-99.3982	61.8297	39.4062	100.503	56.0512	36.9206
1019	1	1:CB3	(CB3:OB1):(CB3:OB3):3.0	3	3.11689	0.0723143	0.0357732	0.0708411	3.96431	4.9595	0.775735	3	3.10258	86.7291	43.7962			3.10258	1.8823	4.32285	-98.5051	60.315	38.7345	101.302	52.8363	34.1434			-99.3982	61.8297	39.4062	100.503	56.0512	36.9206
1020	1	1:CB3	(CB3:OB2):(CB3:OA1):-3.0	-3	-2.96904	0.0348895	0.0366133	0.0570774	4.02672	5.0239	1.3193	-3	2.98614	81.5589	52.3173			2.98614	3.55901	2.41327	-97.5791	65.3082	41.6147	102.139	55.702	37.0914			-99.4509	62.8429	39.8583	100.459	57.4284	37.2322
1021	1	1:CB3	(CB3:OB2):(CB3:OA2):-3.0	-3	-3.16541	0.0614357	0.06131	0.122007	4.02672	5.0239	1.0533	-3	4.4554	72.67	36.5177			4.4554	2.8167	6.0941	-98.2024	60.3433	39.5015	101.565	52.0451	34.5991			-99.4509	62.8429	39.8583	100.459	57.4284	37.2322
1022	1	1:CB3	(CB3:OB2):(CB3:OA3):-3.0	-3	-3.17481	0.0624051	0.0631913	0.131267	4.02672	5.0239	1.57133	-3	5.0255	79.5284	38.2846			5.0255	2.75227	7.29874	-97.5415	60.8607	39.8567	102.133	51.2844	33.666			-99.4509	62.8429	39.8583	100.459	57.4284	37.2322
1023	1	1:CB3	(CB3:OB2):(CB3:OB1):-3.0	-3	-3.04751	0.0536582	0.0200028	0.037142	4.02672	5.0239	0.111818	-3	1.26219	63.1007	33.9828			1.26219	1.11122	1.41316	-99.3921	61.8295	39.4061	100.509	56.051	36.9205			-99.4509	62.8429	39.8583	100.459	57.4284	37.2322
1024	1	1:CB3	(CB3:OB2):(CB3:OB3):-3.0	-3	-3.16582	0.0767193	0.044419	0.097176	4.02672	5.0239	0.816983	-3	4.2533	95.754	43.769			4.2533	2.91367	5.59292	-98.5327	60.3161	38.7351	101.275	52.8373	34.1441			-99.4509	62.8429	39.8583	100.459	57.4284	37.2322
1025	1	1:CB3	(CB3:OB2):(CB3:OA1):-2.0	-2	-1.97925	0.035239	0.0243918	0.0380611	2.68465	3.34948	1.3193	-2	2.98433	122.35	78.4089			2.98433	3.55757	2.41109	-97.5821	65.3083	41.6148	102.136	55.7021	37.0914			-99.4509	62.8429	39.8583	100.459	57.4284	37.2322
1026	1	1:CB3	(CB3:OB2):(CB3:OA2):-2.0	-2	-2.11007	0.0633092	0.0416747	0.0823459	2.68465	3.34948	1.0533	-2	4.45664	106.939	54.121			4.45664	2.81839	6.0949	-98.1989	60.3432	39.5014	101.569	52.045	34.599			-99.4509	62.8429	39.8583	100.459	57.4284	37.2322
1027	1	1:CB3	(CB3:OB2):(CB3:OA3):-2.0	-2	-2.11639	0.06879	0.0426204	0.0882681	2.68465	3.34948	1.57133	-2	5.02888	117.992	56.9727			5.02888	2.75712	7.30063	-97.5349	60.8604	39.8565	102.14	51.2841	33.6658			-99.4509	62.8429	39.8583	100.459	57.4284	37.2322
1028	1	1:CB3	(CB3:OB2):(CB3:OB1):-2.0	-2	-2.0316	0.0450683	0.0136256	0.0250551	2.68465	3.34948	0.111818	-2	1.26204	92.6223	50.3705			1.26204	1.11105	1.41303	-99.3941	61.8296	39.4062	100.507	56.0511	36.9205			-99.4509	62.8429	39.8583	100.459	57.4284	37.2322
1029	1	1:CB3	(CB3:OB2):(CB3:OB3):-2.0	-2	-2.11054	0.0615644	0.0295881	0.0652214	2.68465	3.34948	0.816983	-2	4.25451	143.791	65.2318			4.25451	2.91525	5.59376	-98.5282	60.3159	38.735	101.279	52.8372	34.144			-99.4509	62.8429	39.8583	100.459	57.4284	37.2322
1030	1	1:CB3	(CB3:OB2):(CB3:OA1):-1.0	-1	-0.989572	0.0362225	0.0121935	0.0190386	1.34238	1.6748	1.3193	-1	2.9822	244.573	156.64			2.9822	3.55589	2.40852	-97.5856	65.3085	41.6149	102.132	55.7023	37.0915			-99.4509	62.8429	39.8583	100.459	57.4284	37.2322
1031	1	1:CB3	(CB3:OB2):(CB3:OA2):-1.0	-1	-1.05493	0.040025	0.0212509	0.0416786	1.34238	1.6748	1.0533	-1	4.45775	209.767	106.955			4.45775	2.81988	6.09561	-98.1958	60.3431	39.5013	101.572	52.0448	34.5989			-99.4509	62.8429	39.8583	100.459	57.4284	37.2322
1032	1	1:CB3	(CB3:OB2):(CB3:OA3):-1.0	-1	-1.05811	0.0678058	0.021579	0.044521	1.34238	1.6748	1.57133	-1	5.03194	233.186	113.024			5.03194	2.76152	7.30236	-97.5288	60.8601	39.8564	102.146	51.2838	33.6656			-99.4509	62.8429	39.8583	100.459	57.4284	37.2322
1033	1	1:CB3	(CB3:OB2):(CB3:OB1):-1.0	-1	-1.01577	0.0525866	0.00695948	0.0126741	1.34238	1.6748	0.111818	-1	1.26189	181.32	99.5644			1.26189	1.11088	1.4129	-99.3961	61.8296	39.4062	100.505	56.0511	36.9205			-99.4509	62.8429	39.8583	100.459	57.4284	37.2322
1034	1	1:CB3	(CB3:OB2):(CB3:OB3):-1.0	-1	-1.05526	0.063168	0.0148115	0.0328408	1.34238	1.6748	0.816983	-1	4.25564	287.321	129.584			4.25564	2.91673	5.59455	-98.5241	60.3157	38.7349	101.283	52.837	34.1439			-99.4509	62.8429	39.8583	100.459	57.4284	37.2322
1035	1	1:CB3	(CB3:OB2):(CB3:OA1):1.0	1	0.989469	0.0352325	0.012207	0.0190646	1.34238	1.6748	1.3193	1	2.97701	243.877	156.154			2.97701	3.55177	2.40225	-97.5942	65.3089	41.6151	102.124	55.7027	37.0917			-99.4509	62.8429	39.8583	100.459	57.4284	37.2322
1036	1	1:CB3	(CB3:OB2):(CB3:OA2):1.0	1	1.05469	0.035306	0.022113	0.0426931	1.34238	1.6748	1.0533	1	4.4595	201.669	104.455			4.4595	2.82227	6.09674	-98.1909	60.3429	39.5012	101.577	52.0446	34.5988			-99.4509	62.8429	39.8583	100.459	57.4284	37.2322
1037	1	1:CB3	(CB3:OB2):(CB3:OA3):1.0	1	1.05793	0.0454581	0.0221802	0.0453191	1.34238	1.6748	1.57133	1	5.03713	227.101	111.148			5.03713	2.76897	7.30529	-97.5186	60.8596	39.856	102.156	51.2833	33.6653			-99.4509	62.8429	39.8583	100.459	57.4284	37.2322
1038	1	1:CB3	(CB3:OB2):(CB3:OB1):1.0	1	1.01569	0.0441735	0.00725644	0.0129659	1.34238	1.6748	0.111818	1	1.2616	173.859	97.3008			1.2616	1.11055	1.41264	-99.4002	61.8297	39.4062	100.501	56.0512	36.9206			-99.4509	62.8429	39.8583	100.459	57.4284	37.2322
1039	1	1:CB3	(CB3:OB2):(CB3:OB3):1.0	1	1.05523	0.0835531	0.0149347	0.0333338	1.34238	1.6748	0.816983	1	4.25764	285.083	127.727			4.25764	2.91934	5.59593	-98.5169	60.3155	38.7347	101.291	52.8368	34.1437			-99.4509	62.8429	39.8583	100.459	57.4284	37.2322
1040	1	1:CB3	(CB3:OB2):(CB3:OA1):2.0	2	1.97884	0.0460298	0.0244457	0.038165	2.68465	3.34948	1.3193	2	2.97394	121.655	77.9233			2.97394	3.54934	2.39854	-97.5993	65.3092	41.6152	102.119	55.7029	37.0918			-99.4509	62.8429	39.8583	100.459	57.4284	37.2322
1041	1	1:CB3	(CB3:OB2):(CB3:OA2):2.0	2	2.10914	0.0353761	0.0451194	0.0864029	2.68465	3.34948	1.0533	2	4.46015	98.8523	51.6205			4.46015	2.82315	6.09716	-98.1891	60.3428	39.5011	101.579	52.0446	34.5988			-99.4509	62.8429	39.8583	100.459	57.4284	37.2322
1042	1	1:CB3	(CB3:OB2):(CB3:OA3):2.0	2	2.11565	0.0506244	0.0450208	0.0914586	2.68465	3.34948	1.57133	2	5.03925	111.932	55.0987			5.03925	2.77202	7.30648	-97.5145	60.8594	39.8559	102.16	51.2831	33.6651			-99.4509	62.8429	39.8583	100.459	57.4284	37.2322
1043	1	1:CB3	(CB3:OB2):(CB3:OB1):2.0	2	2.0313	0.0469632	0.0148129	0.0262222	2.68465	3.34948	0.111818	2	1.26145	85.1589	48.1063			1.26145	1.11039	1.41251	-99.4024	61.8298	39.4063	100.499	56.0513	36.9206			-99.4509	62.8429	39.8583	100.459	57.4284	37.2322
1044	1	1:CB3	(CB3:OB2):(CB3:OB3):2.0	2	2.1104	0.0755718	0.0300796	0.0671922	2.68465	3.34948	0.816983	2	4.2585	141.575	63.3779			4.2585	2.92047	5.59654	-98.5137	60.3154	38.7347	101.294	52.8366	34.1436			-99.4509	62.8429	39.8583	100.459	57.4284	37.2322
1045	1	1:CB3	(CB3:OB2):(CB3:OA1):3.0	3	2.96811	0.0371726	0.0367343	0.0573109	4.02672	5.0239	1.3193	3	2.97057	80.8662	51.8325			2.97057	3.54667	2.39446	-97.6049	65.3094	41.6153	102.113	55.7032	37.092			-99.4509	62.8429	39.8583	100.459	57.4284	37.2322
1046	1	1:CB3	(CB3:OB2):(CB3:OA2):3.0	3	3.1633	0.0338724	0.0690472	0.13113	4.02672	5.0239	1.0533	3	4.46066	64.603	34.017			4.46066	2.82383	6.09748	-98.1877	60.3427	39.5011	101.58	52.0445	34.5987			-99.4509	62.8429	39.8583	100.459	57.4284	37.2322
1047	1	1:CB3	(CB3:OB2):(CB3:OA3):3.0	3	3.17315	0.0778089	0.0685772	0.138439	4.02672	5.0239	1.57133	3	5.04105	73.5092	36.4135			5.04105	2.7746	7.3075	-97.511	60.8592	39.8558	102.164	51.2829	33.665			-99.4509	62.8429	39.8583	100.459	57.4284	37.2322
1048	1	1:CB3	(CB3:OB2):(CB3:OB1):3.0	3	3.04682	0.0665534	0.022672	0.0397671	4.02672	5.0239	0.111818	3	1.26131	55.6329	31.7174			1.26131	1.11023	1.41239	-99.4045	61.8299	39.4063	100.497	56.0514	36.9206			-99.4509	62.8429	39.8583	100.459	57.4284	37.2322
1049	1	1:CB3	(CB3:OB2):(CB3:OB3):3.0	3	3.1655	0.0894568	0.045519	0.101604	4.02672	5.0239	0.816983	3	4.25929	93.5716	41.9203			4.25929	2.92149	5.59708	-98.5109	60.3153	38.7346	101.296	52.8365	34.1436			-99.4509	62.8429	39.8583	100.459	57.4284	37.2322
1050	1	1:CB3	(CB3:OB3):(CB3:OA1):-3.0	-3	-2.81316	0.0446746	0.0545597	0.0909621	3.81566	4.80978	0.610332	-3	5.02045	92.0177	55.1928			5.02045	5.84124	4.19967	-97.568	65.3077	41.6145	102.15	55.7014	37.0911			-98.5203	60.3156	38.7348	101.287	52.8369	34.1438
1051	1	1:CB3	(CB3:OB3):(CB3:OA2):-3.0	-3	-2.99959	0.0381589	0.0380875	0.0401014	3.81566	4.80978	0.251399	-3	0.896776	23.5452	22.3627			0.896776	0.83489	0.958663	-98.1902	60.3428	39.5012	101.577	52.0446	34.5988			-98.5203	60.3156	38.7348	101.287	52.8369	34.1438
1052	1	1:CB3	(CB3:OB3):(CB3:OA3):-3.0	-3	-3.00858	0.0391662	0.0319402	0.0386112	3.81566	4.80978	0.756687	-3	1.71549	53.7095	44.43			1.71549	1.59295	1.83804	-97.5288	60.8601	39.8564	102.146	51.2838	33.6656			-98.5203	60.3156	38.7348	101.287	52.8369	34.1438
1053	1	1:CB3	(CB3:OB3):(CB3:OB1):-3.0	-3	-2.88759	0.0547762	0.037506	0.0668641	3.81566	4.80978	0.775735	-3	3.09086	82.4099	46.226			3.09086	1.86596	4.31577	-99.3808	61.8292	39.406	100.52	56.0507	36.9203			-98.5203	60.3156	38.7348	101.287	52.8369	34.1438
1054	1	1:CB3	(CB3:OB3):(CB3:OB2):-3.0	-3	-2.84252	0.0756319	0.0420788	0.0918925	3.81566	4.80978	0.816983	-3	4.25366	101.088	46.2895			4.25366	2.91409	5.59323	-99.4394	62.8426	39.8581	100.47	57.4281	37.232			-98.5203	60.3156	38.7348	101.287	52.8369	34.1438
1055	1	1:CB3	(CB3:OB3):(CB3:OA1):-2.0	-2	-1.87535	0.0504627	0.0359074	0.0611567	2.54394	3.20672	0.610332	-2	5.01952	139.791	82.0763			5.01952	5.84046	4.19857	-97.575	65.308	41.6146	102.143	55.7018	37.0913			-98.5203	60.3156	38.7348	101.287	52.8369	34.1438
1056	1	1:CB3	(CB3:OB3):(CB3:OA2):-2.0	-2	-1.99956	0.0462866	0.0253966	0.0267392	2.54394	3.20672	0.251399	-2	0.896469	35.2988	33.5264			0.896469	0.834562	0.958375	-98.1911	60.3429	39.5012	101.577	52.0447	34.5988			-98.5203	60.3156	38.7348	101.287	52.8369	34.1438
1057	1	1:CB3	(CB3:OB3):(CB3:OA3):-2.0	-2	-2.00559	0.0388677	0.0212982	0.0257061	2.54394	3.20672	0.756687	-2	1.71664	80.6003	66.7793			1.71664	1.59416	1.83911	-97.5267	60.86	39.8563	102.148	51.2837	33.6655			-98.5203	60.3156	38.7348	101.287	52.8369	34.1438
1058	1	1:CB3	(CB3:OB3):(CB3:OB1):-2.0	-2	-1.92501	0.0863149	0.0246034	0.0446574	2.54394	3.20672	0.775735	-2	3.09298	125.714	69.2602			3.09298	1.86893	4.31703	-99.3869	61.8294	39.4061	100.514	56.0509	36.9204			-98.5203	60.3156	38.7348	101.287	52.8369	34.1438
1059	1	1:CB3	(CB3:OB3):(CB3:OB2):-2.0	-2	-1.89502	0.105961	0.0280375	0.0616605	2.54394	3.20672	0.816983	-2	4.25474	151.752	69.0027			4.25474	2.91552	5.59396	-99.4435	62.8427	39.8582	100.466	57.4282	37.2321			-98.5203	60.3156	38.7348	101.287	52.8369	34.1438
1060	1	1:CB3	(CB3:OB3):(CB3:OA1):-1.0	-1	-0.937639	0.0663428	0.0177444	0.0308485	1.27202	1.60342	0.610332	-1	5.01857	282.826	162.684			5.01857	5.83968	4.19746	-97.5823	65.3083	41.6148	102.136	55.7021	37.0914			-98.5203	60.3156	38.7348	101.287	52.8369	34.1438
1061	1	1:CB3	(CB3:OB3):(CB3:OA2):-1.0	-1	-0.999693	0.0353365	0.0126997	0.0133709	1.27202	1.60342	0.251399	-1	0.896129	70.5632	67.0211			0.896129	0.8342	0.958058	-98.1921	60.3429	39.5012	101.576	52.0447	34.5988			-98.5203	60.3156	38.7348	101.287	52.8369	34.1438
1062	1	1:CB3	(CB3:OB3):(CB3:OA3):-1.0	-1	-1.00273	0.0395114	0.0106526	0.0128357	1.27202	1.60342	0.756687	-1	1.71763	161.241	133.816			1.71763	1.59521	1.84004	-97.5249	60.8599	39.8562	102.15	51.2836	33.6655			-98.5203	60.3156	38.7348	101.287	52.8369	34.1438
1063	1	1:CB3	(CB3:OB3):(CB3:OB1):-1.0	-1	-0.962482	0.0826888	0.0121133	0.0223775	1.27202	1.60342	0.775735	-1	3.09501	255.505	138.309			3.09501	1.87178	4.31824	-99.3926	61.8295	39.4061	100.508	56.051	36.9205			-98.5203	60.3156	38.7348	101.287	52.8369	34.1438
1064	1	1:CB3	(CB3:OB3):(CB3:OB2):-1.0	-1	-0.947516	0.0706732	0.0140366	0.0310388	1.27202	1.60342	0.816983	-1	4.25575	303.19	137.11			4.25575	2.91685	5.59464	-99.4474	62.8428	39.8582	100.462	57.4283	37.2321			-98.5203	60.3156	38.7348	101.287	52.8369	34.1438
1065	1	1:CB3	(CB3:OB3):(CB3:OA1):1.0	1	0.937577	0.0696003	0.0174001	0.0314246	1.27202	1.60342	0.610332	1	5.01662	288.31	159.64			5.01662	5.83807	4.19518	-97.5973	65.3091	41.6151	102.121	55.7028	37.0918			-98.5203	60.3156	38.7348	101.287	52.8369	34.1438
1066	1	1:CB3	(CB3:OB3):(CB3:OA2):1.0	1	0.999524	0.0342567	0.0126993	0.0133698	1.27202	1.60342	0.251399	1	0.895356	70.5046	66.9686			0.895356	0.833376	0.957336	-98.1943	60.343	39.5013	101.573	52.0448	34.5989			-98.5203	60.3156	38.7348	101.287	52.8369	34.1438
1067	1	1:CB3	(CB3:OB3):(CB3:OA3):1.0	1	1.0026	0.0417433	0.0106629	0.0129395	1.27202	1.60342	0.756687	1	1.71913	161.225	132.859			1.71913	1.59681	1.84145	-97.5222	60.8597	39.8562	102.152	51.2835	33.6654			-98.5203	60.3156	38.7348	101.287	52.8369	34.1438
1068	1	1:CB3	(CB3:OB3):(CB3:OB1):1.0	1	0.962446	0.0601482	0.0117748	0.0224994	1.27202	1.60342	0.775735	1	3.0988	263.172	137.728			3.0988	1.8771	4.3205	-99.4034	61.8298	39.4063	100.498	56.0513	36.9206			-98.5203	60.3156	38.7348	101.287	52.8369	34.1438
1069	1	1:CB3	(CB3:OB3):(CB3:OB2):1.0	1	0.947544	0.0620983	0.0141477	0.0314826	1.27202	1.60342	0.816983	1	4.25753	300.934	135.235			4.25753	2.91922	5.59585	-99.4542	62.843	39.8583	100.455	57.4285	37.2322			-98.5203	60.3156	38.7348	101.287	52.8369	34.1438
1070	1	1:CB3	(CB3:OB3):(CB3:OA1):2.0	2	1.87511	0.0812809	0.0345335	0.0634591	2.54394	3.20672	0.610332	2	5.01563	145.239	79.0372			5.01563	5.83725	4.19401	-97.6051	65.3094	41.6153	102.113	55.7032	37.092			-98.5203	60.3156	38.7348	101.287	52.8369	34.1438
1071	1	1:CB3	(CB3:OB3):(CB3:OA2):2.0	2	1.99888	0.034075	0.0253949	0.0267349	2.54394	3.20672	0.251399	2	0.894923	35.2403	33.4739			0.894923	0.832914	0.956932	-98.1956	60.3431	39.5013	101.572	52.0448	34.5989			-98.5203	60.3156	38.7348	101.287	52.8369	34.1438
1072	1	1:CB3	(CB3:OB3):(CB3:OA3):2.0	2	2.00508	0.0947464	0.0213395	0.0260087	2.54394	3.20672	0.756687	2	1.71964	80.5848	66.1179			1.71964	1.59735	1.84193	-97.5213	60.8597	39.8561	102.153	51.2834	33.6653			-98.5203	60.3156	38.7348	101.287	52.8369	34.1438
1073	1	1:CB3	(CB3:OB3):(CB3:OB1):2.0	2	1.92487	0.0774581	0.0232519	0.0451446	2.54394	3.20672	0.775735	2	3.10056	133.346	68.6807			3.10056	1.87957	4.32155	-99.4083	61.83	39.4063	100.493	56.0515	36.9207			-98.5203	60.3156	38.7348	101.287	52.8369	34.1438
1074	1	1:CB3	(CB3:OB3):(CB3:OB2):2.0	2	1.89513	0.0845675	0.0284808	0.0634344	2.54394	3.20672	0.816983	2	4.25831	149.515	67.1293			4.25831	2.92024	5.59637	-99.4571	62.843	39.8584	100.452	57.4286	37.2322			-98.5203	60.3156	38.7348	101.287	52.8369	34.1438
1075	1	1:CB3	(CB3:OB3):(CB3:OA1):3.0	3	2.81261	0.0498197	0.0514805	0.0961361	3.81566	4.80978	0.610332	3	5.01463	97.4083	52.1618			5.01463	5.83642	4.19284	-97.6131	65.3098	41.6155	102.105	55.7036	37.0921			-98.5203	60.3156	38.7348	101.287	52.8369	34.1438
1076	1	1:CB3	(CB3:OB3):(CB3:OA2):3.0	3	2.99806	0.0384595	0.0380837	0.0400918	3.81566	4.80978	0.251399	3	0.89446	23.4867	22.3103			0.89446	0.83242	0.956499	-98.1969	60.3431	39.5013	101.571	52.0449	34.5989			-98.5203	60.3156	38.7348	101.287	52.8369	34.1438
1077	1	1:CB3	(CB3:OB3):(CB3:OA3):3.0	3	3.00742	0.04094	0.0320332	0.0392073	3.81566	4.80978	0.756687	3	1.72	53.6942	43.8693			1.72	1.59773	1.84227	-97.5206	60.8597	39.8561	102.154	51.2834	33.6653			-98.5203	60.3156	38.7348	101.287	52.8369	34.1438
1078	1	1:CB3	(CB3:OB3):(CB3:OB1):3.0	3	2.88727	0.0896385	0.0344746	0.0679589	3.81566	4.80978	0.775735	3	3.10223	89.9859	45.6486			3.10223	1.8819	4.32255	-99.413	61.8301	39.4064	100.488	56.0516	36.9207			-98.5203	60.3156	38.7348	101.287	52.8369	34.1438
1079	1	1:CB3	(CB3:OB3):(CB3:OB2):3.0	3	2.84277	0.0652776	0.0430715	0.0958794	3.81566	4.80978	0.816983	3	4.259	98.8822	44.4204			4.259	2.92116	5.59684	-99.4597	62.8431	39.8584	100.45	57.4287	37.2323			-98.5203	60.3156	38.7348	101.287	52.8369	34.1438
1080	1	2:CA1	(CA1:OA1):(CA1:OA2):	-3	-3.05253	0.0760674	0.0232431	0.0433612	4.09199	5.08007	0.732981	-3	1.91268	82.2901	44.1104			1.91268	0.985972	2.83939	-98.4096	60.8244	38.6571	100.644	65.3239	19.7528			-99.3627	60.8311	38.9095	99.7361	67.5963	21.1929
1081	1	2:CA1	(CA1:OA1):(CA1:OA3):	-3	-3.03497	0.0299814	0.0469602	0.0628182	4.09199	5.08007	1.2776	-3	2.85044	60.6991	45.3761			2.85044	2.0295	3.67139	-97.7214	61.9671	39.2762	101.197	65.2625	18.7641			-99.3627	60.8311	38.9095	99.7361	67.5963	21.1929
1082	1	2:CA1	(CA1:OA1):(CA1:OB1):	-3	-3.25231	0.040575	0.204734	0.257226	4.09199	5.08007	2.66949	-3	7.77047	37.954	30.2087			7.77047	8.55761	6.98333	-100.004	56.6664	31.4612	99.7592	60.7663	22.648			-99.3627	60.8311	38.9095	99.7361	67.5963	21.1929
1083	1	2:CA1	(CA1:OA1):(CA1:OB2):	-3	-3.30435	0.0407031	0.18954	0.243079	4.09199	5.08007	2.29393	-3	8.40291	44.3331	34.5686			8.40291	9.5195	7.28632	-100.13	55.3662	31.1527	99.5616	60.3121	21.2109			-99.3627	60.8311	38.9095	99.7361	67.5963	21.1929
1084	1	2:CA1	(CA1:OA1):(CA1:OB3):	-3	-3.15194	0.0392661	0.189586	0.234413	4.09199	5.08007	2.45423	-3	5.93333	31.2962	25.3115			5.93333	6.23995	5.6267	-99.0999	60.0215	32.7278	100.61	62.1248	22.1718			-99.3627	60.8311	38.9095	99.7361	67.5963	21.1929
1085	1	2:CA1	(CA1:OA1):(CA1:OA2):	-2	-2.03508	0.127656	0.0151978	0.0288399	2.72816	3.38693	0.732981	-2	1.91387	125.931	66.3617			1.91387	0.987727	2.84001	-98.4078	60.8244	38.657	100.646	65.324	19.7526			-99.3627	60.8311	38.9095	99.7361	67.5963	21.1929
1086	1	2:CA1	(CA1:OA1):(CA1:OA3):	-2	-2.02345	0.0323834	0.0308491	0.0416017	2.72816	3.38693	1.2776	-2	2.85599	92.5794	68.6507			2.85599	2.03656	3.67542	-97.7126	61.9672	39.2753	101.205	65.2626	18.7632			-99.3627	60.8311	38.9095	99.7361	67.5963	21.1929
1087	1	2:CA1	(CA1:OA1):(CA1:OB1):	-2	-2.16842	0.0404153	0.136046	0.170892	2.72816	3.38693	2.66949	-2	7.77298	57.1351	45.4847			7.77298	8.56074	6.98523	-100.067	56.6651	31.464	99.6968	60.765	22.6508			-99.3627	60.8311	38.9095	99.7361	67.5963	21.1929
1088	1	2:CA1	(CA1:OA1):(CA1:OB2):	-2	-2.20328	0.0334923	0.125433	0.16093	2.72816	3.38693	2.29393	-2	8.40582	67.0142	52.2327			8.40582	9.52253	7.28911	-100.183	55.3649	31.1553	99.5084	60.3108	21.2136			-99.3627	60.8311	38.9095	99.7361	67.5963	21.1929
1089	1	2:CA1	(CA1:OA1):(CA1:OB3):	-2	-2.10159	0.0320244	0.126184	0.156041	2.72816	3.38693	2.45423	-2	5.92713	46.972	37.9845			5.92713	6.23495	5.6193	-99.1563	60.0209	32.7308	100.554	62.1242	22.1748			-99.3627	60.8311	38.9095	99.7361	67.5963	21.1929
1090	1	2:CA1	(CA1:OA1):(CA1:OA2):	-1	-1.01757	0.0659096	0.00745557	0.0143905	1.36413	1.69353	0.732981	-1	1.91486	256.836	133.064			1.91486	0.989187	2.84053	-98.4064	60.8244	38.6568	100.647	65.324	19.7525			-99.3627	60.8311	38.9095	99.7361	67.5963	21.1929
1091	1	2:CA1	(CA1:OA1):(CA1:OA3):	-1	-1.01179	0.0316262	0.0151964	0.0206642	1.36413	1.69353	1.2776	-1	2.86123	188.284	138.464			2.86123	2.04323	3.67924	-97.7043	61.9673	39.2744	101.214	65.2628	18.7623			-99.3627	60.8311	38.9095	99.7361	67.5963	21.1929
1092	1	2:CA1	(CA1:OA1):(CA1:OB1):	-1	-1.08431	0.0430691	0.0678085	0.0851548	1.36413	1.69353	2.66949	-1	7.776	114.676	91.3161			7.776	8.56432	6.98768	-100.129	56.6638	31.4667	99.6346	60.7637	22.6535			-99.3627	60.8311	38.9095	99.7361	67.5963	21.1929
1093	1	2:CA1	(CA1:OA1):(CA1:OB2):	-1	-1.10182	0.037396	0.0622671	0.0799179	1.36413	1.69353	2.29393	-1	8.40907	135.048	105.221			8.40907	9.52585	7.29228	-100.236	55.3636	31.158	99.4553	60.3095	21.2162			-99.3627	60.8311	38.9095	99.7361	67.5963	21.1929
1094	1	2:CA1	(CA1:OA1):(CA1:OB3):	-1	-1.05094	0.0297055	0.0629883	0.077899	1.36413	1.69353	2.45423	-1	5.92145	94.0087	76.0143			5.92145	6.23044	5.61245	-99.213	60.0203	32.7338	100.497	62.1236	22.1778			-99.3627	60.8311	38.9095	99.7361	67.5963	21.1929
1095	1	2:CA1	(CA1:OA1):(CA1:OA2):	1	1.01762	0.046243	0.00718713	0.0143449	1.36413	1.69353	0.732981	1	1.91623	266.62	133.583			1.91623	0.991221	2.84125	-98.4043	60.8245	38.6566	100.649	65.324	19.7523			-99.3627	60.8311	38.9095	99.7361	67.5963	21.1929
1096	1	2:CA1	(CA1:OA1):(CA1:OA3):	1	1.01192	0.0314114	0.014743	0.0203967	1.36413	1.69353	1.2776	1	2.87081	194.724	140.749			2.87081	2.0554	3.68621	-97.6891	61.9676	39.2729	101.229	65.263	18.7607			-99.3627	60.8311	38.9095	99.7361	67.5963	21.1929
1097	1	2:CA1	(CA1:OA1):(CA1:OB1):	1	1.08447	0.0401881	0.0674024	0.0845755	1.36413	1.69353	2.66949	1	7.78351	115.478	92.0304			7.78351	8.57281	6.99422	-100.253	56.6613	31.4722	99.5104	60.7612	22.659			-99.3627	60.8311	38.9095	99.7361	67.5963	21.1929
1098	1	2:CA1	(CA1:OA1):(CA1:OB2):	1	1.10213	0.052268	0.0614114	0.0788723	1.36413	1.69353	2.29393	1	8.41654	137.052	106.711			8.41654	9.53334	7.29974	-100.342	55.361	31.1632	99.3498	60.3068	21.2215			-99.3627	60.8311	38.9095	99.7361	67.5963	21.1929
1099	1	2:CA1	(CA1:OA1):(CA1:OB3):	1	1.05122	0.0381505	0.0627792	0.0776955	1.36413	1.69353	2.45423	1	5.91166	94.1659	76.0876			5.91166	6.22294	5.60039	-99.3268	60.0191	32.7398	100.383	62.1224	22.1838			-99.3627	60.8311	38.9095	99.7361	67.5963	21.1929
1100	1	2:CA1	(CA1:OA1):(CA1:OA2):	2	2.03529	0.0975158	0.0141256	0.0286575	2.72816	3.38693	0.732981	2	1.91662	135.684	66.8804			1.91662	0.991793	2.84145	-98.4037	60.8245	38.6566	100.65	65.3241	19.7522			-99.3627	60.8311	38.9095	99.7361	67.5963	21.1929
1101	1	2:CA1	(CA1:OA1):(CA1:OA3):	2	2.02397	0.0403423	0.0290359	0.0405322	2.72816	3.38693	1.2776	2	2.87513	99.0198	70.9346			2.87513	2.06089	3.68937	-97.6823	61.9677	39.2722	101.236	65.2631	18.76			-99.3627	60.8311	38.9095	99.7361	67.5963	21.1929
1102	1	2:CA1	(CA1:OA1):(CA1:OB1):	2	2.16906	0.0376554	0.134422	0.168576	2.72816	3.38693	2.66949	2	7.788	57.9369	46.1988			7.788	8.5777	6.9983	-100.315	56.66	31.475	99.4486	60.7599	22.6617			-99.3627	60.8311	38.9095	99.7361	67.5963	21.1929
1103	1	2:CA1	(CA1:OA1):(CA1:OB2):	2	2.20454	0.0427132	0.122013	0.156716	2.72816	3.38693	2.29393	2	8.42076	69.0152	53.7326			8.42076	9.5375	7.30401	-100.394	55.3597	31.1658	99.2973	60.3055	21.2241			-99.3627	60.8311	38.9095	99.7361	67.5963	21.1929
1104	1	2:CA1	(CA1:OA1):(CA1:OB3):	2	2.10269	0.0861688	0.125348	0.155179	2.72816	3.38693	2.45423	2	5.90758	47.1294	38.0695			5.90758	6.21996	5.5952	-99.3839	60.0185	32.7429	100.326	62.1218	22.1868			-99.3627	60.8311	38.9095	99.7361	67.5963	21.1929
1105	1	2:CA1	(CA1:OA1):(CA1:OA2):	3	3.05299	0.0812769	0.0208371	0.0429512	4.09199	5.08007	0.732981	3	1.91681	91.9904	44.6276			1.91681	0.99207	2.84155	-98.4035	60.8245	38.6565	100.65	65.3241	19.7522			-99.3627	60.8311	38.9095	99.7361	67.5963	21.1929
1106	1	2:CA1	(CA1:OA1):(CA1:OA3):	3	3.03614	0.0320933	0.042883	0.0604133	4.09199	5.08007	1.2776	3	2.87914	67.1395	47.6574			2.87914	2.06598	3.6923	-97.676	61.9678	39.2715	101.242	65.2632	18.7594			-99.3627	60.8311	38.9095	99.7361	67.5963	21.1929
1107	1	2:CA1	(CA1:OA1):(CA1:OB1):	3	3.25376	0.0391731	0.201083	0.25201	4.09199	5.08007	2.66949	3	7.79297	38.7549	30.9232			7.79297	8.58302	7.00291	-100.377	56.6587	31.4777	99.387	60.7586	22.6645			-99.3627	60.8311	38.9095	99.7361	67.5963	21.1929
1108	1	2:CA1	(CA1:OA1):(CA1:OB2):	3	3.30717	0.0736036	0.181853	0.233555	4.09199	5.08007	2.29393	3	8.42529	46.3302	36.0741			8.42529	9.54193	7.30865	-100.447	55.3584	31.1684	99.245	60.3042	21.2267			-99.3627	60.8311	38.9095	99.7361	67.5963	21.1929
1109	1	2:CA1	(CA1:OA1):(CA1:OB3):	3	3.1544	0.0308454	0.187706	0.232439	4.09199	5.08007	2.45423	3	5.90404	31.4537	25.4004			5.90404	6.2175	5.59058	-99.4411	60.0179	32.7459	100.269	62.1212	22.1899			-99.3627	60.8311	38.9095	99.7361	67.5963	21.1929
1110	1	2:CA1	(CA1:OA2):(CA1:OA1):	-3	-2.94827	0.0712628	0.0228197	0.0425149	4.02118	5.00773	0.732981	-3	1.91267	83.8166	44.9882			1.91267	0.985916	2.83942	-99.3582	60.8312	38.9091	99.7406	67.5964	21.1925			-98.4052	60.8245	38.6567	100.649	65.324	19.7523
1111	1	2:CA1	(CA1:OA2):(CA1:OA3):	-3	-2.98283	0.0343745	0.0285003	0.0348911	4.02118	5.00773	0.576764	-3	1.30257	45.7036	37.3324			1.30257	1.47066	1.13448	-97.7167	61.9671	39.2757	101.201	65.2626	18.7636			-98.4052	60.8245	38.6567	100.649	65.324	19.7523
1112	1	2:CA1	(CA1:OA2):(CA1:OB1):	-3	-3.19628	0.0302832	0.2022	0.253261	4.02118	5.00773	2.90062	-3	6.96755	34.4587	27.5114			6.96755	8.4628	5.47231	-100.003	56.6664	31.4612	99.7604	60.7663	22.648			-98.4052	60.8245	38.6567	100.649	65.324	19.7523
1113	1	2:CA1	(CA1:OA2):(CA1:OB2):	-3	-3.24757	0.0389154	0.183946	0.234832	4.02118	5.00773	2.57748	-3	7.38462	40.1455	31.4464			7.38462	9.43782	5.33142	-100.128	55.3663	31.1526	99.5633	60.3121	21.2109			-98.4052	60.8245	38.6567	100.649	65.324	19.7523
1114	1	2:CA1	(CA1:OA2):(CA1:OB3):	-3	-3.0977	0.0299425	0.185564	0.229484	4.02118	5.00773	2.49549	-3	5.01716	27.0374	21.8628			5.01716	6.0231	4.01122	-99.0985	60.0215	32.7278	100.612	62.1248	22.1717			-98.4052	60.8245	38.6567	100.649	65.324	19.7523
1115	1	2:CA1	(CA1:OA2):(CA1:OA1):	-2	-1.96546	0.0548875	0.0149256	0.0282809	2.68095	3.3387	0.732981	-2	1.91385	128.226	67.673			1.91385	0.987684	2.84003	-99.36	60.8312	38.9092	99.7388	67.5964	21.1927			-98.4052	60.8245	38.6567	100.649	65.324	19.7523
1116	1	2:CA1	(CA1:OA2):(CA1:OA3):	-2	-1.98862	0.0375688	0.0189328	0.0231438	2.68095	3.3387	0.576764	-2	1.30611	68.9866	56.4346			1.30611	1.47372	1.1385	-97.7098	61.9673	39.275	101.208	65.2627	18.7629			-98.4052	60.8245	38.6567	100.649	65.324	19.7523
1117	1	2:CA1	(CA1:OA2):(CA1:OB1):	-2	-2.131	0.0349801	0.13426	0.16814	2.68095	3.3387	2.90062	-2	6.97933	51.9836	41.509			6.97933	8.4732	5.48545	-100.066	56.6651	31.464	99.6974	60.765	22.6508			-98.4052	60.8245	38.6567	100.649	65.324	19.7523
1118	1	2:CA1	(CA1:OA2):(CA1:OB2):	-2	-2.16534	0.0394514	0.121728	0.155443	2.68095	3.3387	2.57748	-2	7.39558	60.7551	47.5775			7.39558	9.44648	5.34468	-100.182	55.3649	31.1553	99.5092	60.3108	21.2135			-98.4052	60.8245	38.6567	100.649	65.324	19.7523
1119	1	2:CA1	(CA1:OA2):(CA1:OB3):	-2	-2.06537	0.0585997	0.123425	0.152672	2.68095	3.3387	2.49549	-2	5.02076	40.6786	32.886			5.02076	6.02706	4.01446	-99.1557	60.0209	32.7308	100.554	62.1242	22.1748			-98.4052	60.8245	38.6567	100.649	65.324	19.7523
1120	1	2:CA1	(CA1:OA2):(CA1:OA1):	-1	-0.982705	0.0585701	0.00732436	0.0141134	1.34053	1.66941	0.732981	-1	1.91485	261.436	135.676			1.91485	0.989163	2.84053	-99.3615	60.8311	38.9094	99.7373	67.5963	21.1928			-98.4052	60.8245	38.6567	100.649	65.324	19.7523
1121	1	2:CA1	(CA1:OA2):(CA1:OA3):	-1	-0.994346	0.0910163	0.00943324	0.0115137	1.34053	1.66941	0.576764	-1	1.30958	138.826	113.741			1.30958	1.47672	1.14244	-97.703	61.9674	39.2743	101.215	65.2628	18.7622			-98.4052	60.8245	38.6567	100.649	65.324	19.7523
1122	1	2:CA1	(CA1:OA2):(CA1:OB1):	-1	-1.06556	0.0397992	0.0668618	0.0837165	1.34053	1.66941	2.90062	-1	6.99159	104.568	83.5151			6.99159	8.484	5.49919	-100.129	56.6638	31.4667	99.6347	60.7637	22.6535			-98.4052	60.8245	38.6567	100.649	65.324	19.7523
1123	1	2:CA1	(CA1:OA2):(CA1:OB2):	-1	-1.08281	0.0353429	0.060419	0.0771734	1.34053	1.66941	2.57748	-1	7.40685	122.591	95.9767			7.40685	9.45536	5.35833	-100.236	55.3636	31.158	99.4556	60.3095	21.2162			-98.4052	60.8245	38.6567	100.649	65.324	19.7523
1124	1	2:CA1	(CA1:OA2):(CA1:OB3):	-1	-1.0328	0.0374298	0.0615664	0.0761705	1.34053	1.66941	2.49549	-1	5.02503	81.6198	65.9709			5.02503	6.03156	4.01851	-99.2128	60.0203	32.7338	100.497	62.1236	22.1778			-98.4052	60.8245	38.6567	100.649	65.324	19.7523
1125	1	2:CA1	(CA1:OA2):(CA1:OA1):	1	0.982659	0.0454841	0.00706477	0.0140715	1.34053	1.66941	0.732981	1	1.91625	271.24	136.18			1.91625	0.991251	2.84125	-99.3636	60.831	38.9096	99.7352	67.5963	21.193			-98.4052	60.8245	38.6567	100.649	65.324	19.7523
1126	1	2:CA1	(CA1:OA2):(CA1:OA3):	1	0.99442	0.0426474	0.00936859	0.0113975	1.34053	1.66941	0.576764	1	1.31628	140.499	115.488			1.31628	1.48252	1.15004	-97.6901	61.9676	39.273	101.228	65.263	18.7608			-98.4052	60.8245	38.6567	100.649	65.324	19.7523
1127	1	2:CA1	(CA1:OA2):(CA1:OB1):	1	1.06567	0.0332558	0.0663305	0.0830012	1.34053	1.66941	2.90062	1	7.01754	105.797	84.5475			7.01754	8.5067	5.52839	-100.253	56.6613	31.4722	99.5106	60.7612	22.659			-98.4052	60.8245	38.6567	100.649	65.324	19.7523
1128	1	2:CA1	(CA1:OA2):(CA1:OB2):	1	1.08306	0.0344977	0.0595513	0.0760828	1.34053	1.66941	2.57748	1	7.43027	124.771	97.6603			7.43027	9.47377	5.38677	-100.342	55.361	31.1632	99.3498	60.3068	21.2215			-98.4052	60.8245	38.6567	100.649	65.324	19.7523
1129	1	2:CA1	(CA1:OA2):(CA1:OB3):	1	1.03301	0.0353849	0.0612619	0.0758206	1.34053	1.66941	2.49549	1	5.03555	82.1971	66.414			5.03555	6.04212	4.02898	-99.3266	60.0191	32.7398	100.384	62.1224	22.1838			-98.4052	60.8245	38.6567	100.649	65.324	19.7523
1130	1	2:CA1	(CA1:OA2):(CA1:OA1):	2	1.96528	0.0644548	0.0138888	0.0281135	2.68095	3.3387	0.732981	2	1.91666	138	68.1757			1.91666	0.991859	2.84146	-99.3642	60.831	38.9096	99.7346	67.5962	21.1931			-98.4052	60.8245	38.6567	100.649	65.324	19.7523
1131	1	2:CA1	(CA1:OA2):(CA1:OA3):	2	1.98891	0.0374274	0.0186743	0.0226789	2.68095	3.3387	0.576764	2	1.3195	70.6588	58.182			1.3195	1.48531	1.1537	-97.6839	61.9677	39.2723	101.234	65.2631	18.7602			-98.4052	60.8245	38.6567	100.649	65.324	19.7523
1132	1	2:CA1	(CA1:OA2):(CA1:OB1):	2	2.13142	0.0295699	0.132136	0.16529	2.68095	3.3387	2.90062	2	7.03119	53.2118	42.5386			7.03119	8.51857	5.5438	-100.314	56.66	31.4749	99.4492	60.7599	22.6617			-98.4052	60.8245	38.6567	100.649	65.324	19.7523
1133	1	2:CA1	(CA1:OA2):(CA1:OB2):	2	2.16633	0.0364921	0.118259	0.151078	2.68095	3.3387	2.57748	2	7.44239	62.9332	49.2618			7.44239	9.48327	5.4015	-100.394	55.3597	31.1658	99.2975	60.3055	21.2241			-98.4052	60.8245	38.6567	100.649	65.324	19.7523
1134	1	2:CA1	(CA1:OA2):(CA1:OB3):	2	2.06623	0.0410373	0.122207	0.151272	2.68095	3.3387	2.49549	2	5.04178	41.2559	33.3292			5.04178	6.04817	4.03538	-99.3833	60.0185	32.7428	100.327	62.1218	22.1868			-98.4052	60.8245	38.6567	100.649	65.324	19.7523
1135	1	2:CA1	(CA1:OA2):(CA1:OA1):	3	2.94786	0.112367	0.0204926	0.0421385	4.02118	5.00773	0.732981	3	1.91687	93.5396	45.4898			1.91687	0.992177	2.84156	-99.3646	60.831	38.9096	99.7343	67.5962	21.1931			-98.4052	60.8245	38.6567	100.649	65.324	19.7523
1136	1	2:CA1	(CA1:OA2):(CA1:OA3):	3	2.98349	0.0389235	0.027919	0.0338448	4.02118	5.00773	0.576764	3	1.32264	47.3742	39.0796			1.32264	1.48803	1.15725	-97.678	61.9678	39.2717	101.24	65.2632	18.7596			-98.4052	60.8245	38.6567	100.649	65.324	19.7523
1137	1	2:CA1	(CA1:OA2):(CA1:OB1):	3	3.19723	0.041616	0.197423	0.246993	4.02118	5.00773	2.90062	3	7.04525	35.6861	28.5241			7.04525	8.53078	5.55973	-100.375	56.6587	31.4776	99.3883	60.7587	22.6644			-98.4052	60.8245	38.6567	100.649	65.324	19.7523
1138	1	2:CA1	(CA1:OA2):(CA1:OB2):	3	3.2498	0.0370862	0.176147	0.225012	4.02118	5.00773	2.57748	3	7.45476	42.3213	33.1305			7.45476	9.49296	5.41656	-100.446	55.3584	31.1684	99.2458	60.3043	21.2267			-98.4052	60.8245	38.6567	100.649	65.324	19.7523
1139	1	2:CA1	(CA1:OA2):(CA1:OB3):	3	3.09965	0.0383093	0.182825	0.226336	4.02118	5.00773	2.49549	3	5.04864	27.6147	22.3059			5.04864	6.05473	4.04255	-99.4398	60.0179	32.7458	100.27	62.1212	22.1898			-98.4052	60.8245	38.6567	100.649	65.324	19.7523
1140	1	2:CA1	(CA1:OA3):(CA1:OA1):	-3	-2.96502	0.0883002	0.0463922	0.0617392	4.04379	5.03061	1.2776	-3	2.85035	61.4403	46.1675			2.85035	2.02893	3.67176	-99.3374	60.8319	38.9072	99.7614	67.5971	21.1907			-97.6964	61.9675	39.2736	101.222	65.2629	18.7615
1141	1	2:CA1	(CA1:OA3):(CA1:OA2):	-3	-3.01712	0.0383663	0.0286655	0.0350143	4.04379	5.03061	0.576764	-3	1.30242	45.4351	37.1968			1.30242	1.47037	1.13447	-98.3846	60.8249	38.6548	100.669	65.3245	19.7504			-97.6964	61.9675	39.2736	101.222	65.2629	18.7615
1142	1	2:CA1	(CA1:OA3):(CA1:OB1):	-3	-3.21371	0.0340497	0.224881	0.281151	4.04379	5.03061	3.36862	-3	7.91424	35.193	28.1494			7.91424	9.71424	6.11424	-99.9812	56.6668	31.4602	99.7824	60.7668	22.647			-97.6964	61.9675	39.2736	101.222	65.2629	18.7615
1143	1	2:CA1	(CA1:OA3):(CA1:OB2):	-3	-3.26548	0.0383821	0.20353	0.258927	4.04379	5.03061	3.07326	-3	8.24992	40.5342	31.862			8.24992	10.7399	5.75994	-100.106	55.3668	31.1515	99.5851	60.3127	21.2098			-97.6964	61.9675	39.2736	101.222	65.2629	18.7615
1144	1	2:CA1	(CA1:OA3):(CA1:OB3):	-3	-3.11477	0.035398	0.205054	0.2539	4.04379	5.03061	2.88185	-3	5.81936	28.3796	22.9199			5.81936	6.96813	4.6706	-99.0768	60.0217	32.7266	100.633	62.125	22.1706			-97.6964	61.9675	39.2736	101.222	65.2629	18.7615
1145	1	2:CA1	(CA1:OA3):(CA1:OA1):	-2	-1.97656	0.0333161	0.030479	0.0408939	2.69603	3.35395	1.2776	-2	2.85592	93.7012	69.8372			2.85592	2.03618	3.67565	-99.3464	60.8316	38.908	99.7525	67.5968	21.1915			-97.6964	61.9675	39.2736	101.222	65.2629	18.7615
1146	1	2:CA1	(CA1:OA3):(CA1:OA2):	-2	-2.01134	0.0407319	0.0190414	0.023224	2.69603	3.35395	0.576764	-2	1.30601	68.5878	56.2354			1.30601	1.47353	1.13849	-98.3917	60.8248	38.6554	100.662	65.3243	19.7511			-97.6964	61.9675	39.2736	101.222	65.2629	18.7615
1147	1	2:CA1	(CA1:OA3):(CA1:OB1):	-2	-2.14254	0.032877	0.149312	0.186715	2.69603	3.35395	3.36862	-2	7.93183	53.1226	42.4808			7.93183	9.72938	6.13428	-100.052	56.6654	31.4633	99.7118	60.7653	22.6501			-97.6964	61.9675	39.2736	101.222	65.2629	18.7615
1148	1	2:CA1	(CA1:OA3):(CA1:OB2):	-2	-2.17721	0.0403781	0.134765	0.17148	2.69603	3.35395	3.07326	-2	8.26641	61.3396	48.2063			8.26641	10.7525	5.78033	-100.168	55.3653	31.1546	99.5236	60.3111	21.2128			-97.6964	61.9675	39.2736	101.222	65.2629	18.7615
1149	1	2:CA1	(CA1:OA3):(CA1:OB3):	-2	-2.07668	0.0349033	0.136285	0.16878	2.69603	3.35395	2.88185	-2	5.83016	42.7791	34.543			5.83016	6.9782	4.68212	-99.1415	60.021	32.73	100.569	62.1243	22.174			-97.6964	61.9675	39.2736	101.222	65.2629	18.7615
1150	1	2:CA1	(CA1:OA3):(CA1:OA1):	-1	-0.98822	0.040904	0.0150157	0.020316	1.34807	1.67704	1.2776	-1	2.86119	190.547	140.835			2.86119	2.04304	3.67935	-99.3548	60.8313	38.9088	99.7441	67.5966	21.1922			-97.6964	61.9675	39.2736	101.222	65.2629	18.7615
1151	1	2:CA1	(CA1:OA3):(CA1:OA2):	-1	-1.00564	0.0340745	0.00948682	0.0115528	1.34807	1.67704	0.576764	-1	1.30953	138.037	113.352			1.30953	1.47662	1.14244	-98.3985	60.8246	38.6561	100.655	65.3242	19.7517			-97.6964	61.9675	39.2736	101.222	65.2629	18.7615
1152	1	2:CA1	(CA1:OA3):(CA1:OB1):	-1	-1.0713	0.0334268	0.0743534	0.0929951	1.34807	1.67704	3.36862	-1	7.94988	106.92	85.487			7.94988	9.74487	6.15488	-100.122	56.664	31.4664	99.6418	60.7639	22.6532			-97.6964	61.9675	39.2736	101.222	65.2629	18.7615
1153	1	2:CA1	(CA1:OA3):(CA1:OB2):	-1	-1.08871	0.0412135	0.0669295	0.0851927	1.34807	1.67704	3.07326	-1	8.28319	123.76	97.2288			8.28319	10.7653	5.80108	-100.229	55.3638	31.1576	99.4627	60.3096	21.2159			-97.6964	61.9675	39.2736	101.222	65.2629	18.7615
1154	1	2:CA1	(CA1:OA3):(CA1:OB3):	-1	-1.03842	0.044662	0.0679296	0.0841403	1.34807	1.67704	2.88185	-1	5.84163	85.9954	69.4273			5.84163	6.98881	4.69445	-99.2058	60.0204	32.7334	100.504	62.1237	22.1774			-97.6964	61.9675	39.2736	101.222	65.2629	18.7615
1155	1	2:CA1	(CA1:OA3):(CA1:OA1):	1	0.988106	0.0349977	0.0145711	0.0200598	1.34807	1.67704	1.2776	1	2.87085	197.024	143.115			2.87085	2.05559	3.68612	-99.3702	60.8308	38.9101	99.7287	67.596	21.1936			-97.6964	61.9675	39.2736	101.222	65.2629	18.7615
1156	1	2:CA1	(CA1:OA3):(CA1:OA2):	1	1.00556	0.04392	0.00942075	0.0114347	1.34807	1.67704	0.576764	1	1.31633	139.726	115.117			1.31633	1.48261	1.15005	-98.4116	60.8243	38.6573	100.642	65.3239	19.753			-97.6964	61.9675	39.2736	101.222	65.2629	18.7615
1157	1	2:CA1	(CA1:OA3):(CA1:OB1):	1	1.07133	0.0415163	0.0737553	0.0922613	1.34807	1.67704	3.36862	1	7.98725	108.294	86.5721			7.98725	9.77684	6.19767	-100.26	56.6611	31.4725	99.5037	60.761	22.6593			-97.6964	61.9675	39.2736	101.222	65.2629	18.7615
1158	1	2:CA1	(CA1:OA3):(CA1:OB2):	1	1.08888	0.0410991	0.0660493	0.084115	1.34807	1.67704	3.07326	1	8.3175	125.929	98.8825			8.3175	10.7914	5.84356	-100.349	55.3608	31.1636	99.3429	60.3067	21.2218			-97.6964	61.9675	39.2736	101.222	65.2629	18.7615
1159	1	2:CA1	(CA1:OA3):(CA1:OB3):	1	1.03857	0.0375907	0.0674915	0.083621	1.34807	1.67704	2.88185	1	5.8665	86.9222	70.1559			5.8665	7.01158	4.72143	-99.3335	60.019	32.7402	100.377	62.1223	22.1842			-97.6964	61.9675	39.2736	101.222	65.2629	18.7615
1160	1	2:CA1	(CA1:OA3):(CA1:OA1):	2	1.9761	0.0965743	0.0287011	0.0398695	2.69603	3.35395	1.2776	2	2.87523	100.178	72.1159			2.87523	2.06127	3.68919	-99.3771	60.8306	38.9108	99.7218	67.5958	21.1942			-97.6964	61.9675	39.2736	101.222	65.2629	18.7615
1161	1	2:CA1	(CA1:OA3):(CA1:OA2):	2	2.01105	0.0647538	0.0187772	0.0227513	2.69603	3.35395	0.576764	2	1.3196	70.2767	58.0012			1.3196	1.4855	1.15371	-98.4179	60.8242	38.6579	100.636	65.3237	19.7536			-97.6964	61.9675	39.2736	101.222	65.2629	18.7615
1162	1	2:CA1	(CA1:OA3):(CA1:OB1):	2	2.14266	0.0421882	0.14692	0.183784	2.69603	3.35395	3.36862	2	8.00653	54.4958	43.565			8.00653	9.79328	6.21979	-100.328	56.6597	31.4755	99.4356	60.7596	22.6623			-97.6964	61.9675	39.2736	101.222	65.2629	18.7615
1163	1	2:CA1	(CA1:OA3):(CA1:OB2):	2	2.17789	0.0353727	0.131245	0.167156	2.69603	3.35395	3.07326	2	8.33499	63.5069	49.8636			8.33499	10.8048	5.86522	-100.408	55.3594	31.1665	99.284	60.3052	21.2248			-97.6964	61.9675	39.2736	101.222	65.2629	18.7615
1164	1	2:CA1	(CA1:OA3):(CA1:OB3):	2	2.07727	0.0501111	0.134533	0.166704	2.69603	3.35395	2.88185	2	5.87987	43.7058	35.2714			5.87987	7.0237	4.73603	-99.3968	60.0183	32.7435	100.313	62.1217	22.1875			-97.6964	61.9675	39.2736	101.222	65.2629	18.7615
1165	1	2:CA1	(CA1:OA3):(CA1:OA1):	3	2.96399	0.0625763	0.0423941	0.0594358	4.04379	5.03061	1.2776	3	2.87929	67.9173	48.4438			2.87929	2.06654	3.69205	-99.3835	60.8304	38.9113	99.7153	67.5956	21.1948			-97.6964	61.9675	39.2736	101.222	65.2629	18.7615
1166	1	2:CA1	(CA1:OA3):(CA1:OA2):	3	3.01646	0.0696995	0.0280713	0.0339505	4.04379	5.03061	0.576764	3	1.32279	47.1224	38.9623			1.32279	1.48831	1.15727	-98.4239	60.8241	38.6585	100.63	65.3236	19.7541			-97.6964	61.9675	39.2736	101.222	65.2629	18.7615
1167	1	2:CA1	(CA1:OA3):(CA1:OB1):	3	3.21398	0.0775797	0.219503	0.274562	4.04379	5.03061	3.36862	3	8.02617	36.5652	29.2326			8.02617	9.80999	6.24234	-100.395	56.6583	31.4785	99.3682	60.7582	22.6653			-97.6964	61.9675	39.2736	101.222	65.2629	18.7615
1168	1	2:CA1	(CA1:OA3):(CA1:OB2):	3	3.267	0.0551829	0.195617	0.249129	4.04379	5.03061	3.07326	3	8.35267	42.699	33.5275			8.35267	10.8182	5.88713	-100.466	55.3579	31.1694	99.2258	60.3038	21.2277			-97.6964	61.9675	39.2736	101.222	65.2629	18.7615
1169	1	2:CA1	(CA1:OA3):(CA1:OB3):	3	3.11609	0.259639	0.201113	0.249228	4.04379	5.03061	2.88185	3	5.89382	29.306	23.6483			5.89382	7.0363	4.75134	-99.4597	60.0177	32.7469	100.25	62.121	22.1908			-97.6964	61.9675	39.2736	101.222	65.2629	18.7615
1170	1	2:CA1	(CA1:OB1):(CA1:OA1):	-3	-2.76021	0.360238	0.188461	0.240469	3.7689	4.75541	2.66949	-3	7.77191	41.2387	32.3198			7.77191	8.56391	6.9799	-99.5339	60.8252	38.9247	99.5649	67.5905	21.2082			-100.191	56.6625	31.4695	99.5724	60.7624	22.6563
1171	1	2:CA1	(CA1:OB1):(CA1:OA2):	-3	-2.80855	0.18936	0.189395	0.24013	3.7689	4.75541	2.90062	-3	6.97103	36.8067	29.0303			6.97103	8.47222	5.46983	-98.5807	60.8205	38.6734	100.473	65.3201	19.769			-100.191	56.6625	31.4695	99.5724	60.7624	22.6563
1172	1	2:CA1	(CA1:OB1):(CA1:OA3):	-3	-2.79174	0.120862	0.209424	0.265667	3.7689	4.75541	3.36862	-3	7.91952	37.8158	29.8099			7.91952	9.72717	6.11186	-97.8909	61.9643	39.2937	101.027	65.2597	18.7815			-100.191	56.6625	31.4695	99.5724	60.7624	22.6563
1173	1	2:CA1	(CA1:OB1):(CA1:OB2):	-3	-3.04737	0.206038	0.0383553	0.0479959	3.7689	4.75541	0.404575	-3	1.43075	37.3024	29.8098			1.43075	1.3424	1.51909	-100.314	55.3617	31.1619	99.3771	60.3075	21.2201			-100.191	56.6625	31.4695	99.5724	60.7624	22.6563
1174	1	2:CA1	(CA1:OB1):(CA1:OB3):	-3	-2.90672	0.175749	0.0378384	0.0662394	3.7689	4.75541	0.7594	-3	2.6875	71.0257	40.5724			2.6875	3.70105	1.67394	-99.2856	60.0195	32.7377	100.425	62.1228	22.1816			-100.191	56.6625	31.4695	99.5724	60.7624	22.6563
1175	1	2:CA1	(CA1:OB1):(CA1:OA1):	-2	-1.84002	0.0549283	0.125257	0.159784	2.51276	3.17047	2.66949	-2	7.77402	62.0644	48.6532			7.77402	8.56501	6.98303	-99.4768	60.8272	38.9196	99.6221	67.5924	21.2031			-100.191	56.6625	31.4695	99.5724	60.7624	22.6563
1176	1	2:CA1	(CA1:OB1):(CA1:OA2):	-2	-1.8723	0.0405455	0.125784	0.159444	2.51276	3.17047	2.90062	-2	6.9817	55.5057	43.7879			6.9817	8.47952	5.48389	-98.5218	60.8218	38.6678	100.532	65.3214	19.7634			-100.191	56.6625	31.4695	99.5724	60.7624	22.6563
1177	1	2:CA1	(CA1:OB1):(CA1:OA3):	-2	-1.86117	0.0329506	0.139085	0.176463	2.51276	3.17047	3.36862	-2	7.93541	57.0542	44.9693			7.93541	9.73801	6.13281	-97.8255	61.9653	39.2869	101.093	65.2608	18.7748			-100.191	56.6625	31.4695	99.5724	60.7624	22.6563
1178	1	2:CA1	(CA1:OB1):(CA1:OB2):	-2	-2.0317	0.0427237	0.0253742	0.0317843	2.51276	3.17047	0.404575	-2	1.42996	56.3548	44.9894			1.42996	1.34155	1.51837	-100.306	55.3619	31.1614	99.3855	60.3077	21.2197			-100.191	56.6625	31.4695	99.5724	60.7624	22.6563
1179	1	2:CA1	(CA1:OB1):(CA1:OB3):	-2	-1.93791	0.0643451	0.0255582	0.0445811	2.51276	3.17047	0.7594	-2	2.68963	105.236	60.3311			2.68963	3.70236	1.67689	-99.28	60.0196	32.7374	100.43	62.1229	22.1813			-100.191	56.6625	31.4695	99.5724	60.7624	22.6563
1180	1	2:CA1	(CA1:OB1):(CA1:OA1):	-1	-0.919958	0.0647385	0.0624431	0.07963	1.25643	1.5853	2.66949	-1	7.77656	124.538	97.6586			7.77656	8.56649	6.98663	-99.4197	60.8291	38.9145	99.6792	67.5944	21.198			-100.191	56.6625	31.4695	99.5724	60.7624	22.6563
1181	1	2:CA1	(CA1:OB1):(CA1:OA2):	-1	-0.936125	0.033036	0.0626535	0.0793985	1.25643	1.5853	2.90062	-1	6.99281	111.611	88.0723			6.99281	8.48717	5.49845	-98.4633	60.8232	38.6622	100.59	65.3227	19.7579			-100.191	56.6625	31.4695	99.5724	60.7624	22.6563
1182	1	2:CA1	(CA1:OB1):(CA1:OA3):	-1	-0.930596	0.0421093	0.0692797	0.0879069	1.25643	1.5853	3.36862	-1	7.9517	114.777	90.4559			7.9517	9.74919	6.15421	-97.7607	61.9664	39.2803	101.157	65.2618	18.7681			-100.191	56.6625	31.4695	99.5724	60.7624	22.6563
1183	1	2:CA1	(CA1:OB1):(CA1:OB2):	-1	-1.01591	0.0388381	0.0125895	0.015785	1.25643	1.5853	0.404575	-1	1.42922	113.524	90.5425			1.42922	1.34075	1.51769	-100.298	55.3621	31.161	99.394	60.3079	21.2193			-100.191	56.6625	31.4695	99.5724	60.7624	22.6563
1184	1	2:CA1	(CA1:OB1):(CA1:OB3):	-1	-0.969011	0.0556524	0.0129527	0.0225042	1.25643	1.5853	0.7594	-1	2.69166	207.807	119.607			2.69166	3.70362	1.67971	-99.2748	60.0196	32.7371	100.435	62.1229	22.1811			-100.191	56.6625	31.4695	99.5724	60.7624	22.6563
1185	1	2:CA1	(CA1:OB1):(CA1:OA1):	1	0.919871	0.0560915	0.0620913	0.0791116	1.25643	1.5853	2.66949	1	7.78288	125.346	98.3785			7.78288	8.57058	6.99519	-99.3059	60.833	38.9044	99.793	67.5982	21.1879			-100.191	56.6625	31.4695	99.5724	60.7624	22.6563
1186	1	2:CA1	(CA1:OB1):(CA1:OA2):	1	0.93609	0.0371656	0.0621827	0.0787626	1.25643	1.5853	2.90062	1	7.01626	112.833	89.0812			7.01626	8.5035	5.52903	-98.3475	60.8258	38.6512	100.706	65.3253	19.7469			-100.191	56.6625	31.4695	99.5724	60.7624	22.6563
1187	1	2:CA1	(CA1:OB1):(CA1:OA3):	1	0.930635	0.0342095	0.0687607	0.0872539	1.25643	1.5853	3.36862	1	7.98536	116.133	91.5187			7.98536	9.77249	6.19823	-97.6328	61.9685	39.2671	101.285	65.264	18.7549			-100.191	56.6625	31.4695	99.5724	60.7624	22.6563
1188	1	2:CA1	(CA1:OB1):(CA1:OB2):	1	1.01602	0.134246	0.012396	0.0155689	1.25643	1.5853	0.404575	1	1.42788	115.188	91.7133			1.42788	1.33929	1.51646	-100.281	55.3625	31.1602	99.411	60.3084	21.2184			-100.191	56.6625	31.4695	99.5724	60.7624	22.6563
1189	1	2:CA1	(CA1:OB1):(CA1:OB3):	1	0.969128	0.0460742	0.0133207	0.0229393	1.25643	1.5853	0.7594	1	2.69545	202.35	117.503			2.69545	3.70595	1.68495	-99.2651	60.0197	32.7366	100.445	62.123	22.1806			-100.191	56.6625	31.4695	99.5724	60.7624	22.6563
1190	1	2:CA1	(CA1:OB1):(CA1:OA1):	2	1.83967	0.0650058	0.123851	0.157713	2.51276	3.17047	2.66949	2	7.78667	62.8713	49.3723			7.78667	8.57318	7.00015	-99.2492	60.8349	38.8994	99.8497	67.6001	21.1828			-100.191	56.6625	31.4695	99.5724	60.7624	22.6563
1191	1	2:CA1	(CA1:OB1):(CA1:OA2):	2	1.87216	0.03179	0.123901	0.156986	2.51276	3.17047	2.90062	2	7.02858	56.7274	44.772			7.02858	8.51216	5.54499	-98.2901	60.8271	38.6458	100.764	65.3266	19.7414			-100.191	56.6625	31.4695	99.5724	60.7624	22.6563
1192	1	2:CA1	(CA1:OB1):(CA1:OA3):	2	1.86133	0.0352216	0.13701	0.17385	2.51276	3.17047	3.36862	2	8.00269	58.4095	46.0321			8.00269	9.78458	6.2208	-97.5697	61.9696	39.2606	101.348	65.265	18.7484			-100.191	56.6625	31.4695	99.5724	60.7624	22.6563
1193	1	2:CA1	(CA1:OB1):(CA1:OB2):	2	2.03215	0.0364325	0.0246003	0.0309199	2.51276	3.17047	0.404575	2	1.42728	58.0187	46.1604			1.42728	1.33864	1.51591	-100.272	55.3627	31.1598	99.4195	60.3086	21.218			-100.191	56.6625	31.4695	99.5724	60.7624	22.6563
1194	1	2:CA1	(CA1:OB1):(CA1:OB3):	2	1.93838	0.0406015	0.0270286	0.0463212	2.51276	3.17047	0.7594	2	2.69719	99.79	58.228			2.69719	3.70702	1.68735	-99.2606	60.0198	32.7363	100.45	62.1231	22.1803			-100.191	56.6625	31.4695	99.5724	60.7624	22.6563
1195	1	2:CA1	(CA1:OB1):(CA1:OA1):	3	2.75943	0.0475717	0.185299	0.235832	3.7689	4.75541	2.66949	3	7.79086	42.0449	33.0356			7.79086	8.57616	7.00555	-99.1926	60.8368	38.8943	99.9062	67.6021	21.1778			-100.191	56.6625	31.4695	99.5724	60.7624	22.6563
1196	1	2:CA1	(CA1:OB1):(CA1:OA2):	3	2.80823	0.0317523	0.185161	0.234666	3.7689	4.75541	2.90062	3	7.04125	38.0277	30.0055			7.04125	8.52112	5.56138	-98.2333	60.8284	38.6404	100.82	65.3279	19.736			-100.191	56.6625	31.4695	99.5724	60.7624	22.6563
1197	1	2:CA1	(CA1:OB1):(CA1:OA3):	3	2.79209	0.0391176	0.204756	0.259784	3.7689	4.75541	3.36862	3	8.02031	39.1702	30.873			8.02031	9.79694	6.24369	-97.5073	61.9706	39.2541	101.411	65.266	18.742			-100.191	56.6625	31.4695	99.5724	60.7624	22.6563
1198	1	2:CA1	(CA1:OB1):(CA1:OB2):	3	3.04839	0.0360205	0.036615	0.0460516	3.7689	4.75541	0.404575	3	1.42673	38.9657	30.9811			1.42673	1.33805	1.51541	-100.263	55.3629	31.1593	99.4281	60.3088	21.2176			-100.191	56.6625	31.4695	99.5724	60.7624	22.6563
1199	1	2:CA1	(CA1:OB1):(CA1:OB3):	3	2.90777	0.0354393	0.0411416	0.0701522	3.7689	4.75541	0.7594	3	2.69883	65.5985	38.471			2.69883	3.70804	1.68962	-99.2565	60.0198	32.7361	100.454	62.1231	22.1801			-100.191	56.6625	31.4695	99.5724	60.7624	22.6563
1200	1	2:CA1	(CA1:OB2):(CA1:OA1):	-3	-2.71761	0.0370774	0.17153	0.223895	3.70948	4.69643	2.29393	-3	8.40496	48.9998	37.5397			8.40496	9.52417	7.28575	-99.5065	60.8262	38.9223	99.5924	67.5914	21.2057			-100.289	55.3623	31.1606	99.4024	60.3081	21.2189
1201	1	2:CA1	(CA1:OB2):(CA1:OA2):	-3	-2.76531	0.0354354	0.169446	0.219404	3.70948	4.69643	2.57748	-3	7.38912	43.6075	33.6782			7.38912	9.44532	5.33292	-98.5535	60.8211	38.6708	100.5	65.3207	19.7664			-100.289	55.3623	31.1606	99.4024	60.3081	21.2189
1202	1	2:CA1	(CA1:OB2):(CA1:OA3):	-3	-2.74894	0.0382185	0.186422	0.241072	3.70948	4.69643	3.07326	-3	8.25652	44.2895	34.2492			8.25652	10.7506	5.76242	-97.8636	61.9647	39.2909	101.054	65.2601	18.7787			-100.289	55.3623	31.1606	99.4024	60.3081	21.2189
1203	1	2:CA1	(CA1:OB2):(CA1:OB1):	-3	-2.95305	0.065624	0.0377435	0.0473574	3.70948	4.69643	0.404575	-3	1.43072	37.9064	30.2111			1.43072	1.34229	1.51915	-100.166	56.663	31.4684	99.5973	60.763	22.6552			-100.289	55.3623	31.1606	99.4024	60.3081	21.2189
1204	1	2:CA1	(CA1:OB2):(CA1:OB3):	-3	-2.86139	0.188174	0.0342681	0.0825329	3.70948	4.69643	0.83315	-3	3.66427	106.93	44.3977			3.66427	5.0232	2.30534	-99.2607	60.0198	32.7363	100.449	62.1231	22.1803			-100.289	55.3623	31.1606	99.4024	60.3081	21.2189
1205	1	2:CA1	(CA1:OB2):(CA1:OA1):	-2	-1.81154	0.0663724	0.113581	0.148324	2.47315	3.13115	2.29393	-2	8.40725	74.0196	56.6815			8.40725	9.5257	7.2888	-99.4584	60.8278	38.918	99.6404	67.593	21.2015			-100.289	55.3623	31.1606	99.4024	60.3081	21.2189
1206	1	2:CA1	(CA1:OB2):(CA1:OA2):	-2	-1.84339	0.0719337	0.112185	0.145291	2.47315	3.13115	2.57748	-2	7.39862	65.95	50.9229			7.39862	9.45149	5.34574	-98.5037	60.8222	38.6661	100.55	65.3218	19.7617			-100.289	55.3623	31.1606	99.4024	60.3081	21.2189
1207	1	2:CA1	(CA1:OB2):(CA1:OA3):	-2	-1.83255	0.0362961	0.123499	0.159757	2.47315	3.13115	3.07326	-2	8.27086	66.9709	51.7715			8.27086	10.7597	5.78207	-97.8073	61.9656	39.2851	101.111	65.2611	18.7729			-100.289	55.3623	31.1606	99.4024	60.3081	21.2189
1208	1	2:CA1	(CA1:OB2):(CA1:OB1):	-2	-1.96859	0.0401096	0.024971	0.0313616	2.47315	3.13115	0.404575	-2	1.42994	57.2642	45.5953			1.42994	1.34148	1.51841	-100.175	56.6629	31.4688	99.5891	60.7628	22.6555			-100.289	55.3623	31.1606	99.4024	60.3081	21.2189
1209	1	2:CA1	(CA1:OB2):(CA1:OB3):	-2	-1.90759	0.102338	0.022927	0.0554721	2.47315	3.13115	0.83315	-2	3.6634	159.786	66.0405			3.6634	5.02267	2.30414	-99.2635	60.0197	32.7365	100.447	62.1231	22.1805			-100.289	55.3623	31.1606	99.4024	60.3081	21.2189
1210	1	2:CA1	(CA1:OB2):(CA1:OA1):	-1	-0.905677	0.0366557	0.0564156	0.0736978	1.23662	1.56563	2.29393	-1	8.40981	149.069	114.112			8.40981	9.52746	7.29216	-99.4105	60.8294	38.9137	99.6884	67.5947	21.1972			-100.289	55.3623	31.1606	99.4024	60.3081	21.2189
1211	1	2:CA1	(CA1:OB2):(CA1:OA2):	-1	-0.921626	0.0349815	0.0557092	0.0721575	1.23662	1.56563	2.57748	-1	7.40839	132.983	102.67			7.40839	9.45788	5.3589	-98.4542	60.8234	38.6614	100.599	65.3229	19.757			-100.289	55.3623	31.1606	99.4024	60.3081	21.2189
1212	1	2:CA1	(CA1:OB2):(CA1:OA3):	-1	-0.916239	0.0381117	0.0613656	0.0794011	1.23662	1.56563	3.07326	-1	8.28544	135.018	104.349			8.28544	10.7689	5.80199	-97.7516	61.9666	39.2793	101.166	65.262	18.7672			-100.289	55.3623	31.1606	99.4024	60.3081	21.2189
1213	1	2:CA1	(CA1:OB2):(CA1:OB1):	-1	-0.98424	0.0341563	0.0123903	0.0155752	1.23662	1.56563	0.404575	-1	1.42921	115.349	91.7616			1.42921	1.34071	1.51771	-100.183	56.6627	31.4691	99.5808	60.7626	22.6559			-100.289	55.3623	31.1606	99.4024	60.3081	21.2189
1214	1	2:CA1	(CA1:OB2):(CA1:OB3):	-1	-0.953797	0.0916722	0.0115273	0.0279682	1.23662	1.56563	0.83315	-1	3.66244	317.718	130.95			3.66244	5.02207	2.30282	-99.2665	60.0197	32.7367	100.444	62.123	22.1806			-100.289	55.3623	31.1606	99.4024	60.3081	21.2189
1215	1	2:CA1	(CA1:OB2):(CA1:OA1):	1	0.905514	0.0367165	0.0557001	0.0727858	1.23662	1.56563	2.29393	1	8.41574	151.09	115.623			8.41574	9.53169	7.29979	-99.3151	60.8327	38.9052	99.7838	67.5979	21.1887			-100.289	55.3623	31.1606	99.4024	60.3081	21.2189
1216	1	2:CA1	(CA1:OB2):(CA1:OA2):	1	0.921506	0.0376384	0.0549614	0.0712121	1.23662	1.56563	2.57748	1	7.42869	135.162	104.318			7.42869	9.47124	5.38614	-98.3566	60.8256	38.6521	100.697	65.3251	19.7477			-100.289	55.3623	31.1606	99.4024	60.3081	21.2189
1217	1	2:CA1	(CA1:OB2):(CA1:OA3):	1	0.91619	0.0353417	0.0606188	0.0784536	1.23662	1.56563	3.07326	1	8.31521	137.172	105.989			8.31521	10.7879	5.84257	-97.6419	61.9684	39.268	101.276	65.2638	18.7559			-100.289	55.3623	31.1606	99.4024	60.3081	21.2189
1218	1	2:CA1	(CA1:OB2):(CA1:OB1):	1	0.984136	0.0384486	0.0122015	0.0153625	1.23662	1.56563	0.404575	1	1.42788	117.025	92.9457			1.42788	1.33933	1.51643	-100.2	56.6624	31.4699	99.5641	60.7623	22.6566			-100.289	55.3623	31.1606	99.4024	60.3081	21.2189
1219	1	2:CA1	(CA1:OB2):(CA1:OB3):	1	0.953812	0.0915823	0.0117225	0.0284525	1.23662	1.56563	0.83315	1	3.66024	312.242	128.644			3.66024	5.02071	2.29978	-99.2734	60.0196	32.737	100.437	62.123	22.181			-100.289	55.3623	31.1606	99.4024	60.3081	21.2189
1220	1	2:CA1	(CA1:OB2):(CA1:OA1):	2	1.81089	0.0591853	0.110721	0.144684	2.47315	3.13115	2.29393	2	8.4191	76.0391	58.1895			8.4191	9.53415	7.30405	-99.2676	60.8343	38.901	99.8312	67.5995	21.1845			-100.289	55.3623	31.1606	99.4024	60.3081	21.2189
1221	1	2:CA1	(CA1:OB2):(CA1:OA2):	2	1.84291	0.0353217	0.109195	0.141485	2.47315	3.13115	2.57748	2	7.43919	68.1276	52.5792			7.43919	9.4782	5.40018	-98.3084	60.8267	38.6475	100.745	65.3262	19.7432			-100.289	55.3623	31.1606	99.4024	60.3081	21.2189
1222	1	2:CA1	(CA1:OB2):(CA1:OA3):	2	1.83235	0.0496986	0.120514	0.156013	2.47315	3.13115	3.07326	2	8.33038	69.1241	53.3955			8.33038	10.7976	5.86318	-97.588	61.9693	39.2625	101.33	65.2647	18.7503			-100.289	55.3623	31.1606	99.4024	60.3081	21.2189
1223	1	2:CA1	(CA1:OB2):(CA1:OB1):	2	1.96817	0.0480151	0.024216	0.0305109	2.47315	3.13115	0.404575	2	1.42729	58.9399	46.7796			1.42729	1.33871	1.51586	-100.208	56.6622	31.4702	99.5557	60.7621	22.657			-100.289	55.3623	31.1606	99.4024	60.3081	21.2189
1224	1	2:CA1	(CA1:OB2):(CA1:OB3):	2	1.90765	0.0915477	0.0237051	0.0574082	2.47315	3.13115	0.83315	2	3.659	154.355	63.7365			3.659	5.01994	2.29807	-99.2774	60.0196	32.7372	100.433	62.1229	22.1812			-100.289	55.3623	31.1606	99.4024	60.3081	21.2189
1225	1	2:CA1	(CA1:OB2):(CA1:OA1):	3	2.71614	0.0410066	0.165099	0.21573	3.70948	4.69643	2.29393	3	8.42272	51.0161	39.0429			8.42272	9.53684	7.3086	-99.2203	60.8359	38.8968	99.8785	67.6011	21.1803			-100.289	55.3623	31.1606	99.4024	60.3081	21.2189
1226	1	2:CA1	(CA1:OB2):(CA1:OA2):	3	2.76424	0.0344713	0.162722	0.210826	3.70948	4.69643	2.57748	3	7.44991	45.7831	35.3367			7.44991	9.48533	5.41448	-98.2607	60.8277	38.643	100.793	65.3273	19.7386			-100.289	55.3623	31.1606	99.4024	60.3081	21.2189
1227	1	2:CA1	(CA1:OB2):(CA1:OA3):	3	2.7485	0.0359745	0.179708	0.232698	3.70948	4.69643	3.07326	3	8.34571	46.4405	35.8649			8.34571	10.8075	5.88396	-97.5347	61.9702	39.257	101.383	65.2656	18.7448			-100.289	55.3623	31.1606	99.4024	60.3081	21.2189
1228	1	2:CA1	(CA1:OB2):(CA1:OB1):	3	2.95212	0.0351143	0.0360456	0.0454437	3.70948	4.69643	0.404575	3	1.42674	39.5815	31.3957			1.42674	1.33815	1.51533	-100.216	56.662	31.4706	99.5472	60.7619	22.6574			-100.289	55.3623	31.1606	99.4024	60.3081	21.2189
1229	1	2:CA1	(CA1:OB2):(CA1:OB3):	3	2.86153	0.114739	0.03601	0.0868851	3.70948	4.69643	0.83315	3	3.65767	101.574	42.0978			3.65767	5.01912	2.29623	-99.2816	60.0196	32.7375	100.429	62.1229	22.1814			-100.289	55.3623	31.1606	99.4024	60.3081	21.2189
1230	1	2:CA1	(CA1:OB3):(CA1:OA1):	-3	-2.84917	0.0448406	0.180205	0.225068	3.88898	4.87645	2.45423	-3	5.93253	32.921	26.3589			5.93253	6.24432	5.62074	-99.5231	60.8256	38.9237	99.5758	67.5908	21.2072			-99.2698	60.0197	32.7368	100.44	62.123	22.1808
1231	1	2:CA1	(CA1:OB3):(CA1:OA2):	-3	-2.89912	0.029453	0.179477	0.223395	3.88898	4.87645	2.49549	-3	5.01791	27.9586	22.462			5.01791	6.03008	4.00575	-98.5704	60.8207	38.6724	100.483	65.3203	19.768			-99.2698	60.0197	32.7368	100.44	62.123	22.1808
1232	1	2:CA1	(CA1:OB3):(CA1:OA3):	-3	-2.88194	0.0299211	0.197172	0.245963	3.88898	4.87645	2.88185	-3	5.82109	29.5229	23.6665			5.82109	6.97776	4.66443	-97.8815	61.9644	39.2927	101.037	65.2598	18.7806			-99.2698	60.0197	32.7368	100.44	62.123	22.1808
1233	1	2:CA1	(CA1:OB3):(CA1:OB1):	-3	-3.09599	0.0527372	0.0390027	0.0684836	3.88898	4.87645	0.7594	-3	2.68701	68.8929	39.2358			2.68701	3.70065	1.67337	-100.175	56.6629	31.4688	99.5891	60.7628	22.6555			-99.2698	60.0197	32.7368	100.44	62.123	22.1808
1234	1	2:CA1	(CA1:OB3):(CA1:OB2):	-3	-3.14505	0.10236	0.0359139	0.0866165	3.88898	4.87645	0.83315	-3	3.66452	102.036	42.3074			3.66452	5.02342	2.30563	-100.299	55.3621	31.1611	99.393	60.3079	21.2193			-99.2698	60.0197	32.7368	100.44	62.123	22.1808
1235	1	2:CA1	(CA1:OB3):(CA1:OA1):	-2	-1.89921	0.0333152	0.119934	0.149838	2.59282	3.25117	2.45423	-2	5.92666	49.4159	39.5539			5.92666	6.23793	5.61538	-99.4698	60.8274	38.919	99.629	67.5927	21.2025			-99.2698	60.0197	32.7368	100.44	62.123	22.1808
1236	1	2:CA1	(CA1:OB3):(CA1:OA2):	-2	-1.93257	0.0313332	0.119372	0.148609	2.59282	3.25117	2.49549	-2	5.02131	42.0642	33.7887			5.02131	6.03174	4.01087	-98.5152	60.822	38.6672	100.538	65.3215	19.7628			-99.2698	60.0197	32.7368	100.44	62.123	22.1808
1237	1	2:CA1	(CA1:OB3):(CA1:OA3):	-2	-1.92119	0.0374796	0.131052	0.163506	2.59282	3.25117	2.88185	-2	5.83137	44.4965	35.6646			5.83137	6.98464	4.6781	-97.8195	61.9654	39.2863	101.099	65.2609	18.7742			-99.2698	60.0197	32.7368	100.44	62.123	22.1808
1238	1	2:CA1	(CA1:OB3):(CA1:OB1):	-2	-2.06387	0.0497777	0.0263533	0.0461045	2.59282	3.25117	0.7594	-2	2.68931	102.048	58.3307			2.68931	3.7021	1.67652	-100.18	56.6627	31.469	99.5833	60.7627	22.6558			-99.2698	60.0197	32.7368	100.44	62.123	22.1808
1239	1	2:CA1	(CA1:OB3):(CA1:OB2):	-2	-2.09671	0.133411	0.0240262	0.0582362	2.59282	3.25117	0.83315	-2	3.66358	152.483	62.909			3.66358	5.02281	2.30435	-100.296	55.3621	31.1609	99.3958	60.308	21.2192			-99.2698	60.0197	32.7368	100.44	62.123	22.1808
1240	1	2:CA1	(CA1:OB3):(CA1:OA1):	-1	-0.949489	0.0360706	0.0598657	0.0748191	1.29646	1.62565	2.45423	-1	5.92124	98.9086	79.1407			5.92124	6.23196	5.61051	-99.4164	60.8292	38.9142	99.6825	67.5945	21.1977			-99.2698	60.0197	32.7368	100.44	62.123	22.1808
1241	1	2:CA1	(CA1:OB3):(CA1:OA2):	-1	-0.966195	0.0391667	0.0595434	0.0741385	1.29646	1.62565	2.49549	-1	5.02533	84.3977	67.7829			5.02533	6.03391	4.01674	-98.4602	60.8232	38.6619	100.594	65.3228	19.7576			-99.2698	60.0197	32.7368	100.44	62.123	22.1808
1242	1	2:CA1	(CA1:OB3):(CA1:OA3):	-1	-0.960547	0.0348155	0.0653249	0.0815121	1.29646	1.62565	2.88185	-1	5.84226	89.4339	71.6736			5.84226	6.99204	4.69248	-97.7578	61.9665	39.28	101.16	65.2619	18.7678			-99.2698	60.0197	32.7368	100.44	62.123	22.1808
1243	1	2:CA1	(CA1:OB3):(CA1:OB1):	-1	-1.03187	0.0411665	0.0133605	0.0232798	1.29646	1.62565	0.7594	-1	2.69151	201.453	115.615			2.69151	3.70349	1.67953	-100.186	56.6626	31.4693	99.5777	60.7625	22.656			-99.2698	60.0197	32.7368	100.44	62.123	22.1808
1244	1	2:CA1	(CA1:OB3):(CA1:OB2):	-1	-1.04835	0.102028	0.0120814	0.0293726	1.29646	1.62565	0.83315	-1	3.66254	303.154	124.692			3.66254	5.02215	2.30292	-100.293	55.3622	31.1608	99.399	60.3081	21.219			-99.2698	60.0197	32.7368	100.44	62.123	22.1808
1245	1	2:CA1	(CA1:OB3):(CA1:OA1):	1	0.949274	0.0383744	0.0596627	0.0746113	1.29646	1.62565	2.45423	1	5.91181	99.0872	79.2349			5.91181	6.22136	5.60227	-99.3089	60.8329	38.9047	99.7899	67.5981	21.1882			-99.2698	60.0197	32.7368	100.44	62.123	22.1808
1246	1	2:CA1	(CA1:OB3):(CA1:OA2):	1	0.966029	0.0331862	0.0592475	0.0737896	1.29646	1.62565	2.49549	1	5.03521	84.9862	68.2374			5.03521	6.03974	4.03069	-98.3504	60.8257	38.6515	100.703	65.3253	19.7471			-99.2698	60.0197	32.7368	100.44	62.123	22.1808
1247	1	2:CA1	(CA1:OB3):(CA1:OA3):	1	0.960462	0.0313976	0.0649123	0.0810131	1.29646	1.62565	2.88185	1	5.86583	90.3653	72.4059			5.86583	7.00833	4.72332	-97.6354	61.9685	39.2673	101.283	65.2639	18.7552			-99.2698	60.0197	32.7368	100.44	62.123	22.1808
1248	1	2:CA1	(CA1:OB3):(CA1:OB1):	1	1.03174	0.042181	0.0137505	0.0237437	1.29646	1.62565	0.7594	1	2.6956	196.037	113.529			2.6956	3.70608	1.68512	-100.196	56.6624	31.4697	99.5674	60.7623	22.6565			-99.2698	60.0197	32.7368	100.44	62.123	22.1808
1249	1	2:CA1	(CA1:OB3):(CA1:OB2):	1	1.04833	0.136637	0.0122956	0.0299056	1.29646	1.62565	0.83315	1	3.66014	297.678	122.39			3.66014	5.02062	2.29966	-100.285	55.3624	31.1604	99.4062	60.3082	21.2187			-99.2698	60.0197	32.7368	100.44	62.123	22.1808
1250	1	2:CA1	(CA1:OB3):(CA1:OA1):	2	1.89835	0.0354536	0.119122	0.149006	2.59282	3.25117	2.45423	2	5.90782	49.5945	39.6482			5.90782	6.21674	5.59891	-99.255	60.8347	38.8999	99.8439	67.5999	21.1834			-99.2698	60.0197	32.7368	100.44	62.123	22.1808
1251	1	2:CA1	(CA1:OB3):(CA1:OA2):	2	1.9319	0.0365219	0.118189	0.147214	2.59282	3.25117	2.49549	2	5.04107	42.6526	34.2432			5.04107	6.04339	4.03874	-98.2957	60.827	38.6463	100.758	65.3265	19.7419			-99.2698	60.0197	32.7368	100.44	62.123	22.1808
1252	1	2:CA1	(CA1:OB3):(CA1:OA3):	2	1.92085	0.0501049	0.129402	0.16151	2.59282	3.25117	2.88185	2	5.87846	45.4277	36.3969			5.87846	7.0172	4.73972	-97.5747	61.9695	39.2611	101.343	65.2649	18.7489			-99.2698	60.0197	32.7368	100.44	62.123	22.1808
1253	1	2:CA1	(CA1:OB3):(CA1:OB1):	2	2.06332	0.0405698	0.0279118	0.0479592	2.59282	3.25117	0.7594	2	2.69749	96.6433	56.2455			2.69749	3.70727	1.68771	-100.201	56.6623	31.4699	99.5627	60.7622	22.6567			-99.2698	60.0197	32.7368	100.44	62.123	22.1808
1254	1	2:CA1	(CA1:OB3):(CA1:OB2):	2	2.09662	0.108207	0.0248802	0.0603671	2.59282	3.25117	0.83315	2	3.65879	147.057	60.609			3.65879	5.01976	2.29782	-100.281	55.3625	31.1602	99.4103	60.3083	21.2185			-99.2698	60.0197	32.7368	100.44	62.123	22.1808
1255	1	2:CA1	(CA1:OB3):(CA1:OA1):	3	2.84723	0.0431526	0.178379	0.223177	3.88898	4.87645	2.45423	3	5.90432	33.0998	26.4558			5.90432	6.21257	5.59607	-99.2009	60.8366	38.8951	99.8979	67.6018	21.1785			-99.2698	60.0197	32.7368	100.44	62.123	22.1808
1256	1	2:CA1	(CA1:OB3):(CA1:OA2):	3	2.89763	0.0379958	0.176815	0.220256	3.88898	4.87645	2.49549	3	5.04751	28.5469	22.9166			5.04751	6.04753	4.0475	-98.2411	60.8282	38.6411	100.813	65.3277	19.7368			-99.2698	60.0197	32.7368	100.44	62.123	22.1808
1257	1	2:CA1	(CA1:OB3):(CA1:OA3):	3	2.88118	0.0362349	0.193461	0.241481	3.88898	4.87645	2.88185	3	5.89164	30.4539	24.3979			5.89164	7.02653	4.75675	-97.5143	61.9705	39.2549	101.404	65.2659	18.7427			-99.2698	60.0197	32.7368	100.44	62.123	22.1808
1258	1	2:CA1	(CA1:OB3):(CA1:OB1):	3	3.09475	0.040849	0.0425032	0.0726536	3.88898	4.87645	0.7594	3	2.69927	63.5075	37.1526			2.69927	3.7084	1.69014	-100.205	56.6622	31.4701	99.5583	60.7622	22.6569			-99.2698	60.0197	32.7368	100.44	62.123	22.1808
1259	1	2:CA1	(CA1:OB3):(CA1:OB2):	3	3.14485	0.128136	0.0378247	0.0914057	3.88898	4.87645	0.83315	3	3.65734	96.692	40.0122			3.65734	5.01884	2.29585	-100.277	55.3626	31.16	99.4148	60.3085	21.2182			-99.2698	60.0197	32.7368	100.44	62.123	22.1808
1260	1	2:CA2	(CA2:OA1):(CA2:OA2):	-3	-3.05259	0.0722122	0.0232583	0.0434171	4.09243	5.08066	0.732441	-3	1.91284	82.2435	44.0573			1.91284	0.985592	2.84009	-98.3425	60.9515	38.6345	100.693	65.3476	19.5177			-99.2947	60.9618	38.8888	99.7882	67.6237	20.9551
1261	1	2:CA2	(CA2:OA1):(CA2:OA3):	-3	-3.03517	0.031301	0.047006	0.0629202	4.09243	5.08066	1.27635	-3	2.84857	60.6002	45.2728			2.84857	2.02364	3.67351	-97.6545	62.0913	39.248	101.244	65.2826	18.527			-99.2947	60.9618	38.8888	99.7882	67.6237	20.9551
1262	1	2:CA2	(CA2:OA1):(CA2:OB1):	-3	-3.25136	0.0395567	0.204545	0.256985	4.09243	5.08066	2.66603	-3	7.75028	37.8904	30.1585			7.75028	8.54291	6.95765	-99.9454	56.8044	31.4541	99.8099	60.8213	22.4166			-99.2947	60.9618	38.8888	99.7882	67.6237	20.9551
1263	1	2:CA2	(CA2:OA1):(CA2:OB2):	-3	-3.30348	0.0518959	0.189459	0.242916	4.09243	5.08066	2.29055	-3	8.38461	44.2556	34.5165			8.38461	9.50827	7.26094	-100.074	55.4992	31.1453	99.6085	60.365	20.9792			-99.2947	60.9618	38.8888	99.7882	67.6237	20.9551
1264	1	2:CA2	(CA2:OA1):(CA2:OB3):	-3	-3.15091	0.0320563	0.18954	0.23432	4.09243	5.08066	2.45183	-3	5.9168	31.2166	25.251			5.9168	6.23006	5.60353	-99.0341	60.1703	32.7147	100.665	62.1767	21.9353			-99.2947	60.9618	38.8888	99.7882	67.6237	20.9551
1265	1	2:CA2	(CA2:OA1):(CA2:OA2):	-2	-2.03512	0.0650969	0.0152075	0.0288762	2.72846	3.38732	0.732441	-2	1.91403	125.861	66.284			1.91403	0.98735	2.84071	-98.3407	60.9516	38.6343	100.695	65.3476	19.5175			-99.2947	60.9618	38.8888	99.7882	67.6237	20.9551
1266	1	2:CA2	(CA2:OA1):(CA2:OA3):	-2	-2.02358	0.0308938	0.0308788	0.0416689	2.72846	3.38732	1.27635	-2	2.85412	92.4298	68.4954			2.85412	2.03072	3.67753	-97.6456	62.0914	39.2471	101.252	65.2828	18.5261			-99.2947	60.9618	38.8888	99.7882	67.6237	20.9551
1267	1	2:CA2	(CA2:OA1):(CA2:OB1):	-2	-2.16779	0.0525565	0.135915	0.170729	2.72846	3.38732	2.66603	-2	7.7528	57.0414	45.4099			7.7528	8.54604	6.95955	-100.008	56.8032	31.4569	99.7476	60.8201	22.4194			-99.2947	60.9618	38.8888	99.7882	67.6237	20.9551
1268	1	2:CA2	(CA2:OA1):(CA2:OB2):	-2	-2.2027	0.0588534	0.125373	0.160821	2.72846	3.38732	2.29055	-2	8.38753	66.9008	52.1545			8.38753	9.51132	7.26375	-100.127	55.4979	31.148	99.5554	60.3638	20.9819			-99.2947	60.9618	38.8888	99.7882	67.6237	20.9551
1269	1	2:CA2	(CA2:OA1):(CA2:OB3):	-2	-2.10091	0.0521121	0.126154	0.155981	2.72846	3.38732	2.45183	-2	5.91054	46.852	37.8926			5.91054	6.22501	5.59607	-99.0905	60.1697	32.7177	100.609	62.1762	21.9383			-99.2947	60.9618	38.8888	99.7882	67.6237	20.9551
1270	1	2:CA2	(CA2:OA1):(CA2:OA2):	-1	-1.01759	0.0726495	0.00746026	0.0144082	1.36428	1.69372	0.732441	-1	1.91502	256.696	132.912			1.91502	0.988813	2.84123	-98.3392	60.9516	38.6342	100.697	65.3476	19.5174			-99.2947	60.9618	38.8888	99.7882	67.6237	20.9551
1271	1	2:CA2	(CA2:OA1):(CA2:OA3):	-1	-1.01186	0.0310874	0.0152109	0.0206973	1.36428	1.69372	1.27635	-1	2.85937	187.982	138.152			2.85937	2.03741	3.68134	-97.6373	62.0916	39.2462	101.261	65.2829	18.5252			-99.2947	60.9618	38.8888	99.7882	67.6237	20.9551
1272	1	2:CA2	(CA2:OA1):(CA2:OB1):	-1	-1.08399	0.0397205	0.0677411	0.0850726	1.36428	1.69372	2.66603	-1	7.75581	114.492	91.167			7.75581	8.54962	6.96201	-100.07	56.8019	31.4597	99.6854	60.8188	22.4222			-99.2947	60.9618	38.8888	99.7882	67.6237	20.9551
1273	1	2:CA2	(CA2:OA1):(CA2:OB2):	-1	-1.10153	0.038255	0.0622334	0.0798544	1.36428	1.69372	2.29055	-1	8.39079	134.828	105.076			8.39079	9.51464	7.26694	-100.18	55.4966	31.1507	99.5024	60.3625	20.9846			-99.2947	60.9618	38.8888	99.7882	67.6237	20.9551
1274	1	2:CA2	(CA2:OA1):(CA2:OB3):	-1	-1.0506	0.0352249	0.0629729	0.0778707	1.36428	1.69372	2.45183	-1	5.9048	93.7674	75.8283			5.9048	6.22046	5.58915	-99.1471	60.1691	32.7208	100.552	62.1756	21.9414			-99.2947	60.9618	38.8888	99.7882	67.6237	20.9551
1275	1	2:CA2	(CA2:OA1):(CA2:OA2):	1	1.01764	0.0482223	0.00719147	0.0143616	1.36428	1.69372	0.732441	1	1.9164	266.483	133.439			1.9164	0.990853	2.84195	-98.3372	60.9517	38.634	100.699	65.3477	19.5172			-99.2947	60.9618	38.8888	99.7882	67.6237	20.9551
1276	1	2:CA2	(CA2:OA1):(CA2:OA3):	1	1.01199	0.0371478	0.0147567	0.0204289	1.36428	1.69372	1.27635	1	2.86896	194.418	140.437			2.86896	2.04961	3.68831	-97.6222	62.0918	39.2446	101.276	65.2831	18.5236			-99.2947	60.9618	38.8888	99.7882	67.6237	20.9551
1277	1	2:CA2	(CA2:OA1):(CA2:OB1):	1	1.08416	0.041563	0.0673302	0.0844928	1.36428	1.69372	2.66603	1	7.76333	115.302	91.8815			7.76333	8.5581	6.96856	-100.194	56.7994	31.4653	99.5614	60.8163	22.4278			-99.2947	60.9618	38.8888	99.7882	67.6237	20.9551
1278	1	2:CA2	(CA2:OA1):(CA2:OB2):	1	1.10185	0.0451827	0.0613705	0.0788075	1.36428	1.69372	2.29055	1	8.39829	136.846	106.567			8.39829	9.52214	7.27444	-100.285	55.4941	31.1561	99.397	60.3599	20.9899			-99.2947	60.9618	38.8888	99.7882	67.6237	20.9551
1279	1	2:CA2	(CA2:OA1):(CA2:OB3):	1	1.05088	0.0348039	0.0627635	0.0776598	1.36428	1.69372	2.45183	1	5.89491	93.9226	75.9068			5.89491	6.21286	5.57695	-99.2607	60.168	32.7269	100.439	62.1744	21.9475			-99.2947	60.9618	38.8888	99.7882	67.6237	20.9551
1280	1	2:CA2	(CA2:OA1):(CA2:OA2):	2	2.03533	0.0822136	0.014134	0.0286899	2.72846	3.38732	0.732441	2	1.91679	135.616	66.8106			1.91679	0.99143	2.84216	-98.3366	60.9517	38.634	100.699	65.3477	19.5171			-99.2947	60.9618	38.8888	99.7882	67.6237	20.9551
1281	1	2:CA2	(CA2:OA1):(CA2:OA3):	2	2.0241	0.0315771	0.0290625	0.0405956	2.72846	3.38732	1.27635	2	2.87329	98.866	70.7784			2.87329	2.05511	3.69147	-97.6154	62.0919	39.2439	101.283	65.2832	18.5229			-99.2947	60.9618	38.8888	99.7882	67.6237	20.9551
1282	1	2:CA2	(CA2:OA1):(CA2:OB1):	2	2.16844	0.0471842	0.134273	0.16841	2.72846	3.38732	2.66603	2	7.76782	57.851	46.1245			7.76782	8.56299	6.97265	-100.256	56.7982	31.4681	99.4997	60.8151	22.4306			-99.2947	60.9618	38.8888	99.7882	67.6237	20.9551
1283	1	2:CA2	(CA2:OA1):(CA2:OB2):	2	2.20397	0.0870531	0.121924	0.156585	2.72846	3.38732	2.29055	2	8.40252	68.9163	53.6611			8.40252	9.52631	7.27874	-100.338	55.4928	31.1588	99.3446	60.3586	20.9926			-99.2947	60.9618	38.8888	99.7882	67.6237	20.9551
1284	1	2:CA2	(CA2:OA1):(CA2:OB3):	2	2.10202	0.0646765	0.125316	0.15511	2.72846	3.38732	2.45183	2	5.89077	47.0073	37.9781			5.89077	6.20983	5.5717	-99.3177	60.1674	32.73	100.381	62.1739	21.9506			-99.2947	60.9618	38.8888	99.7882	67.6237	20.9551
1285	1	2:CA2	(CA2:OA1):(CA2:OA2):	3	3.05306	0.168149	0.0208491	0.0429985	4.09243	5.08066	0.732441	3	1.91698	91.9457	44.5826			1.91698	0.99171	2.84225	-98.3363	60.9517	38.6339	100.699	65.3477	19.5171			-99.2947	60.9618	38.8888	99.7882	67.6237	20.9551
1286	1	2:CA2	(CA2:OA1):(CA2:OA3):	3	3.03633	0.048923	0.0429215	0.0605069	4.09243	5.08066	1.27635	3	2.8773	67.0364	47.5533			2.8773	2.06021	3.69439	-97.609	62.092	39.2433	101.289	65.2833	18.5222			-99.2947	60.9618	38.8888	99.7882	67.6237	20.9551
1287	1	2:CA2	(CA2:OA1):(CA2:OB1):	3	3.25283	0.0612068	0.200852	0.251759	4.09243	5.08066	2.66603	3	7.77279	38.6992	30.8739			7.77279	8.56831	6.97726	-100.317	56.797	31.4709	99.4381	60.8139	22.4334			-99.2947	60.9618	38.8888	99.7882	67.6237	20.9551
1288	1	2:CA2	(CA2:OA1):(CA2:OB2):	3	3.30633	0.0411718	0.181707	0.233353	4.09243	5.08066	2.29055	3	8.40706	46.2672	36.0273			8.40706	9.53074	7.28339	-100.39	55.4915	31.1614	99.2924	60.3573	20.9953			-99.2947	60.9618	38.8888	99.7882	67.6237	20.9551
1289	1	2:CA2	(CA2:OA1):(CA2:OB3):	3	3.1534	0.0315907	0.187657	0.232338	4.09243	5.08066	2.45183	3	5.88717	31.3721	25.3388			5.88717	6.20732	5.56702	-99.3749	60.1668	32.7331	100.324	62.1733	21.9537			-99.2947	60.9618	38.8888	99.7882	67.6237	20.9551
1290	1	2:CA2	(CA2:OA2):(CA2:OA1):	-3	-2.94821	0.0733352	0.022834	0.0425686	4.02152	5.00827	0.732441	-3	1.91283	83.7711	44.9352			1.91283	0.985538	2.84012	-99.2902	60.9619	38.8884	99.7927	67.6239	20.9547			-98.3381	60.9516	38.6341	100.698	65.3477	19.5173
1291	1	2:CA2	(CA2:OA2):(CA2:OA3):	-3	-2.98295	0.0364532	0.0285219	0.0349078	4.02152	5.00827	0.576077	-3	1.30066	45.602	37.2597			1.30066	1.46594	1.13537	-97.6498	62.0914	39.2475	101.248	65.2827	18.5265			-98.3381	60.9516	38.6341	100.698	65.3477	19.5173
1292	1	2:CA2	(CA2:OA2):(CA2:OB1):	-3	-3.19528	0.0419898	0.201985	0.252985	4.02152	5.00827	2.8972	-3	6.94684	34.3929	27.4595			6.94684	8.44584	5.44784	-99.9442	56.8045	31.454	99.8111	60.8214	22.4165			-98.3381	60.9516	38.6341	100.698	65.3477	19.5173
1293	1	2:CA2	(CA2:OA2):(CA2:OB2):	-3	-3.24664	0.0383277	0.183823	0.23464	4.02152	5.00827	2.5746	-3	7.36478	40.0646	31.3875			7.36478	9.42433	5.30523	-100.072	55.4993	31.1452	99.6102	60.3651	20.9791			-98.3381	60.9516	38.6341	100.698	65.3477	19.5173
1294	1	2:CA2	(CA2:OA2):(CA2:OB3):	-3	-3.09663	0.0352151	0.185484	0.229342	4.02152	5.00827	2.49211	-3	4.99942	26.9534	21.799			4.99942	6.0111	3.98774	-99.0327	60.1703	32.7146	100.667	62.1767	21.9352			-98.3381	60.9516	38.6341	100.698	65.3477	19.5173
1295	1	2:CA2	(CA2:OA2):(CA2:OA1):	-2	-1.96542	0.0761135	0.0149348	0.0283159	2.68118	3.33906	0.732441	-2	1.91402	128.158	67.5952			1.91402	0.987308	2.84073	-99.292	60.9618	38.8885	99.7909	67.6238	20.9548			-98.3381	60.9516	38.6341	100.698	65.3477	19.5173
1296	1	2:CA2	(CA2:OA2):(CA2:OA3):	-2	-1.98871	0.051296	0.0189471	0.023155	2.68118	3.33906	0.576077	-2	1.3042	68.8334	56.3246			1.3042	1.46901	1.13938	-97.6428	62.0915	39.2468	101.255	65.2828	18.5258			-98.3381	60.9516	38.6341	100.698	65.3477	19.5173
1297	1	2:CA2	(CA2:OA2):(CA2:OB1):	-2	-2.13033	0.0461509	0.134114	0.167956	2.68118	3.33906	2.8972	-2	6.95863	51.8861	41.4314			6.95863	8.45625	5.46101	-100.007	56.8032	31.4569	99.7481	60.8201	22.4193			-98.3381	60.9516	38.6341	100.698	65.3477	19.5173
1298	1	2:CA2	(CA2:OA2):(CA2:OB2):	-2	-2.16473	0.0386343	0.12164	0.155314	2.68118	3.33906	2.5746	-2	7.37577	60.6358	47.4895			7.37577	9.43299	5.31854	-100.126	55.4979	31.148	99.5562	60.3638	20.9818			-98.3381	60.9516	38.6341	100.698	65.3477	19.5173
1299	1	2:CA2	(CA2:OA2):(CA2:OB3):	-2	-2.06465	0.116254	0.123373	0.15258	2.68118	3.33906	2.49211	-2	5.00297	40.5515	32.7892			5.00297	6.01502	3.99093	-99.0898	60.1697	32.7177	100.609	62.1762	21.9383			-98.3381	60.9516	38.6341	100.698	65.3477	19.5173
1300	1	2:CA2	(CA2:OA2):(CA2:OA1):	-1	-0.982683	0.134709	0.0073288	0.0141304	1.34064	1.66959	0.732441	-1	1.91501	261.3	135.524			1.91501	0.988789	2.84123	-99.2935	60.9618	38.8887	99.7894	67.6238	20.955			-98.3381	60.9516	38.6341	100.698	65.3477	19.5173
1301	1	2:CA2	(CA2:OA2):(CA2:OA3):	-1	-0.994388	0.0536208	0.00944037	0.0115193	1.34064	1.66959	0.576077	-1	1.30766	138.518	113.519			1.30766	1.47201	1.14331	-97.6361	62.0916	39.2461	101.262	65.2829	18.5251			-98.3381	60.9516	38.6341	100.698	65.3477	19.5173
1302	1	2:CA2	(CA2:OA2):(CA2:OB1):	-1	-1.06523	0.0494955	0.0667868	0.0836242	1.34064	1.66959	2.8972	-1	6.97092	104.376	83.36			6.97092	8.46704	5.47479	-100.07	56.8019	31.4597	99.6855	60.8188	22.4222			-98.3381	60.9516	38.6341	100.698	65.3477	19.5173
1303	1	2:CA2	(CA2:OA2):(CA2:OB2):	-1	-1.0825	0.0558136	0.0603729	0.0771086	1.34064	1.66959	2.5746	-1	7.38707	122.357	95.8009			7.38707	9.44188	5.33226	-100.179	55.4966	31.1507	99.5027	60.3625	20.9846			-98.3381	60.9516	38.6341	100.698	65.3477	19.5173
1304	1	2:CA2	(CA2:OA2):(CA2:OB3):	-1	-1.03244	0.0355093	0.0615411	0.0761259	1.34064	1.66959	2.49211	-1	5.00719	81.3634	65.7751			5.00719	6.01946	3.99492	-99.1469	60.1691	32.7208	100.552	62.1756	21.9413			-98.3381	60.9516	38.6341	100.698	65.3477	19.5173
1305	1	2:CA2	(CA2:OA2):(CA2:OA1):	1	0.982637	0.0570588	0.00706889	0.0140876	1.34064	1.66959	0.732441	1	1.91642	271.106	136.036			1.91642	0.990883	2.84195	-99.2956	60.9617	38.8889	99.7873	67.6237	20.9552			-98.3381	60.9516	38.6341	100.698	65.3477	19.5173
1306	1	2:CA2	(CA2:OA2):(CA2:OA3):	1	0.994462	0.0403979	0.00937563	0.0114031	1.34064	1.66959	0.576077	1	1.31436	140.189	115.263			1.31436	1.47782	1.1509	-97.6231	62.0918	39.2447	101.275	65.2831	18.5237			-98.3381	60.9516	38.6341	100.698	65.3477	19.5173
1307	1	2:CA2	(CA2:OA2):(CA2:OB1):	1	1.06534	0.0306609	0.0662522	0.0829084	1.34064	1.66959	2.8972	1	6.9969	105.61	84.3932			6.9969	8.48974	5.50406	-100.194	56.7994	31.4653	99.5616	60.8163	22.4278			-98.3381	60.9516	38.6341	100.698	65.3477	19.5173
1308	1	2:CA2	(CA2:OA2):(CA2:OB2):	1	1.08276	0.0396366	0.0594997	0.0760164	1.34064	1.66959	2.5746	1	7.41055	124.548	97.4862			7.41055	9.46029	5.36082	-100.285	55.4941	31.1561	99.397	60.3599	20.9899			-98.3381	60.9516	38.6341	100.698	65.3477	19.5173
1309	1	2:CA2	(CA2:OA2):(CA2:OB3):	1	1.03266	0.0333192	0.0612377	0.0757788	1.34064	1.66959	2.49211	1	5.01761	81.9366	66.2138			5.01761	6.02992	4.00529	-99.2606	60.168	32.7269	100.439	62.1744	21.9475			-98.3381	60.9516	38.6341	100.698	65.3477	19.5173
1310	1	2:CA2	(CA2:OA2):(CA2:OA1):	2	1.96523	0.0704246	0.0138967	0.0281448	2.68118	3.33906	0.732441	2	1.91683	137.934	68.106			1.91683	0.991495	2.84216	-99.2962	60.9617	38.8889	99.7867	67.6237	20.9552			-98.3381	60.9516	38.6341	100.698	65.3477	19.5173
1311	1	2:CA2	(CA2:OA2):(CA2:OA3):	2	1.989	0.0365922	0.0186883	0.0226901	2.68118	3.33906	0.576077	2	1.31758	70.5031	58.0686			1.31758	1.48062	1.15454	-97.617	62.0919	39.2441	101.281	65.2832	18.5231			-98.3381	60.9516	38.6341	100.698	65.3477	19.5173
1312	1	2:CA2	(CA2:OA2):(CA2:OB1):	2	2.13077	0.0308707	0.131976	0.165101	2.68118	3.33906	2.8972	2	7.01057	53.1202	42.4623			7.01057	8.50161	5.51952	-100.255	56.7982	31.4681	99.5003	60.8151	22.4306			-98.3381	60.9516	38.6341	100.698	65.3477	19.5173
1313	1	2:CA2	(CA2:OA2):(CA2:OB2):	2	2.16573	0.035393	0.118149	0.150944	2.68118	3.33906	2.5746	2	7.4227	62.8247	49.1751			7.4227	9.4698	5.37561	-100.337	55.4928	31.1587	99.3448	60.3586	20.9926			-98.3381	60.9516	38.6341	100.698	65.3477	19.5173
1314	1	2:CA2	(CA2:OA2):(CA2:OB3):	2	2.06553	0.033493	0.12216	0.151192	2.68118	3.33906	2.49211	2	5.02379	41.1247	33.228			5.02379	6.03593	4.01166	-99.3172	60.1674	32.73	100.382	62.1739	21.9505			-98.3381	60.9516	38.6341	100.698	65.3477	19.5173
1315	1	2:CA2	(CA2:OA2):(CA2:OA1):	3	2.94779	0.0876932	0.020504	0.042184	4.02152	5.00827	0.732441	3	1.91704	93.4961	45.4448			1.91704	0.991817	2.84227	-99.2965	60.9617	38.8889	99.7864	67.6237	20.9553			-98.3381	60.9516	38.6341	100.698	65.3477	19.5173
1316	1	2:CA2	(CA2:OA2):(CA2:OA3):	3	2.98361	0.0450125	0.0279397	0.0338616	4.02152	5.00827	0.576077	3	1.32072	47.2702	39.0034			1.32072	1.48335	1.15809	-97.611	62.092	39.2435	101.287	65.2833	18.5224			-98.3381	60.9516	38.6341	100.698	65.3477	19.5173
1317	1	2:CA2	(CA2:OA2):(CA2:OB1):	3	3.19625	0.0529766	0.197176	0.246668	4.02152	5.00827	2.8972	3	7.02465	35.6262	28.4781			7.02465	8.51382	5.53549	-100.316	56.797	31.4708	99.4394	60.8139	22.4333			-98.3381	60.9516	38.6341	100.698	65.3477	19.5173
1318	1	2:CA2	(CA2:OA2):(CA2:OB2):	3	3.24889	0.0413558	0.175974	0.224787	4.02152	5.00827	2.5746	3	7.4351	42.2511	33.0763			7.4351	9.47949	5.39072	-100.389	55.4915	31.1614	99.2932	60.3574	20.9952			-98.3381	60.9516	38.6341	100.698	65.3477	19.5173
1319	1	2:CA2	(CA2:OA2):(CA2:OB3):	3	3.0986	0.0305614	0.182755	0.226219	4.02152	5.00827	2.49211	3	5.03061	27.5266	22.2378			5.03061	6.04244	4.01879	-99.3736	60.1668	32.733	100.326	62.1733	21.9536			-98.3381	60.9516	38.6341	100.698	65.3477	19.5173
1320	1	2:CA2	(CA2:OA3):(CA2:OA1):	-3	-2.96483	0.0469885	0.0464343	0.0618361	4.04397	5.031	1.27635	-3	2.84848	61.3443	46.065			2.84848	2.02308	3.67388	-99.2694	60.9626	38.8865	99.8135	67.6246	20.9528			-97.6295	62.0917	39.2454	101.269	65.283	18.5244
1321	1	2:CA2	(CA2:OA3):(CA2:OA2):	-3	-3.01699	0.0357616	0.0286859	0.0350298	4.04397	5.031	0.576077	-3	1.30051	45.3361	37.1258			1.30051	1.46566	1.13536	-98.3175	60.9521	38.6321	100.718	65.3481	19.5153			-97.6295	62.0917	39.2454	101.269	65.283	18.5244
1322	1	2:CA2	(CA2:OA3):(CA2:OB1):	-3	-3.21256	0.0297587	0.224598	0.280774	4.04397	5.031	3.36488	-3	7.89148	35.1361	28.1061			7.89148	9.69164	6.09132	-99.9223	56.8049	31.453	99.8331	60.8218	22.4155			-97.6295	62.0917	39.2454	101.269	65.283	18.5244
1323	1	2:CA2	(CA2:OA3):(CA2:OB2):	-3	-3.26441	0.0344338	0.203306	0.258621	4.04397	5.031	3.07016	-3	8.2276	40.4692	31.8134			8.2276	10.7212	5.73404	-100.05	55.4998	31.1441	99.632	60.3656	20.978			-97.6295	62.0917	39.2454	101.269	65.283	18.5244
1324	1	2:CA2	(CA2:OA3):(CA2:OB3):	-3	-3.11356	0.0323303	0.204882	0.253652	4.04397	5.031	2.87768	-3	5.79803	28.2994	22.8582			5.79803	6.94739	4.64868	-99.011	60.1705	32.7134	100.688	62.1769	21.934			-97.6295	62.0917	39.2454	101.269	65.283	18.5244
1325	1	2:CA2	(CA2:OA3):(CA2:OA1):	-2	-1.97643	0.0336201	0.0305063	0.0409577	2.69615	3.35421	1.27635	-2	2.85405	93.5561	69.683			2.85405	2.03034	3.67777	-99.2783	60.9623	38.8873	99.8046	67.6243	20.9536			-97.6295	62.0917	39.2454	101.269	65.283	18.5244
1326	1	2:CA2	(CA2:OA3):(CA2:OA2):	-2	-2.01126	0.0359249	0.019055	0.0232344	2.69615	3.35421	0.576077	-2	1.3041	68.4384	56.1279			1.3041	1.46882	1.13938	-98.3245	60.9519	38.6328	100.711	65.348	19.516			-97.6295	62.0917	39.2454	101.269	65.283	18.5244
1327	1	2:CA2	(CA2:OA3):(CA2:OB1):	-2	-2.14178	0.0331035	0.14912	0.186464	2.69615	3.35421	3.36488	-2	7.90908	53.0384	42.4162			7.90908	9.70677	6.11139	-99.9928	56.8035	31.4562	99.7626	60.8204	22.4187			-97.6295	62.0917	39.2454	101.269	65.283	18.5244
1328	1	2:CA2	(CA2:OA3):(CA2:OB2):	-2	-2.1765	0.0352941	0.134611	0.171276	2.69615	3.35421	3.07016	-2	8.24413	61.2442	48.1337			8.24413	10.7338	5.7545	-100.112	55.4983	31.1472	99.5706	60.3641	20.9811			-97.6295	62.0917	39.2454	101.269	65.283	18.5244
1329	1	2:CA2	(CA2:OA3):(CA2:OB3):	-2	-2.07588	0.0362701	0.136171	0.168616	2.69615	3.35421	2.87768	-2	5.80879	42.658	34.4498			5.80879	6.95742	4.66017	-99.0756	60.1698	32.7169	100.624	62.1763	21.9375			-97.6295	62.0917	39.2454	101.269	65.283	18.5244
1330	1	2:CA2	(CA2:OA3):(CA2:OA1):	-1	-0.988157	0.0339522	0.015029	0.0203474	1.34813	1.67717	1.27635	-1	2.85934	190.254	140.526			2.85934	2.03722	3.68145	-99.2867	60.962	38.8881	99.7962	67.624	20.9544			-97.6295	62.0917	39.2454	101.269	65.283	18.5244
1331	1	2:CA2	(CA2:OA3):(CA2:OA2):	-1	-1.00559	0.0393679	0.0094936	0.011558	1.34813	1.67717	0.576077	-1	1.30761	137.736	113.135			1.30761	1.47192	1.14331	-98.3314	60.9518	38.6335	100.704	65.3478	19.5166			-97.6295	62.0917	39.2454	101.269	65.283	18.5244
1332	1	2:CA2	(CA2:OA3):(CA2:OB1):	-1	-1.07092	0.0487058	0.0742559	0.092869	1.34813	1.67717	3.36488	-1	7.92715	106.754	85.3583			7.92715	9.72226	6.13203	-100.063	56.8021	31.4594	99.6926	60.819	22.4219			-97.6295	62.0917	39.2454	101.269	65.283	18.5244
1333	1	2:CA2	(CA2:OA3):(CA2:OB2):	-1	-1.08835	0.0352485	0.0668502	0.0850846	1.34813	1.67717	3.07016	-1	8.26095	123.574	97.091			8.26095	10.7466	5.77532	-100.172	55.4968	31.1503	99.5098	60.3626	20.9842			-97.6295	62.0917	39.2454	101.269	65.283	18.5244
1334	1	2:CA2	(CA2:OA3):(CA2:OB3):	-1	-1.03802	0.0374722	0.0678732	0.0840598	1.34813	1.67717	2.87768	-1	5.82022	85.7515	69.2391			5.82022	6.96799	4.67246	-99.1399	60.1692	32.7204	100.559	62.1757	21.941			-97.6295	62.0917	39.2454	101.269	65.283	18.5244
1335	1	2:CA2	(CA2:OA3):(CA2:OA1):	1	0.988042	0.0304098	0.0145837	0.0200903	1.34813	1.67717	1.27635	1	2.86901	196.727	142.805			2.86901	2.04979	3.68822	-99.3021	60.9615	38.8894	99.7808	67.6235	20.9558			-97.6295	62.0917	39.2454	101.269	65.283	18.5244
1336	1	2:CA2	(CA2:OA3):(CA2:OA2):	1	1.00552	0.0515888	0.00942744	0.0114399	1.34813	1.67717	0.576077	1	1.31441	139.424	114.897			1.31441	1.47791	1.1509	-98.3445	60.9515	38.6347	100.691	65.3475	19.5179			-97.6295	62.0917	39.2454	101.269	65.283	18.5244
1337	1	2:CA2	(CA2:OA3):(CA2:OB1):	1	1.07095	0.0302131	0.0736546	0.0921345	1.34813	1.67717	3.36488	1	7.96456	108.134	86.4449			7.96456	9.75424	6.17488	-100.201	56.7993	31.4656	99.5546	60.8162	22.4281			-97.6295	62.0917	39.2454	101.269	65.283	18.5244
1338	1	2:CA2	(CA2:OA3):(CA2:OB2):	1	1.08853	0.0604258	0.0659648	0.0840059	1.34813	1.67717	3.07016	1	8.29533	125.754	98.7469			8.29533	10.7727	5.81793	-100.292	55.4939	31.1564	99.3901	60.3597	20.9903			-97.6295	62.0917	39.2454	101.269	65.283	18.5244
1339	1	2:CA2	(CA2:OA3):(CA2:OB3):	1	1.03817	0.0314519	0.0674358	0.0835428	1.34813	1.67717	2.87768	1	5.84502	86.6754	69.9644			5.84502	6.99067	4.69937	-99.2674	60.1679	32.7273	100.432	62.1744	21.9479			-97.6295	62.0917	39.2454	101.269	65.283	18.5244
1340	1	2:CA2	(CA2:OA3):(CA2:OA1):	2	1.97597	0.031765	0.0287255	0.0399297	2.69615	3.35421	1.27635	2	2.87339	100.029	71.9611			2.87339	2.05548	3.69129	-99.309	60.9613	38.8901	99.7739	67.6232	20.9564			-97.6295	62.0917	39.2454	101.269	65.283	18.5244
1341	1	2:CA2	(CA2:OA3):(CA2:OA2):	2	2.01096	0.040592	0.0187905	0.0227617	2.69615	3.35421	0.576077	2	1.31768	70.1249	57.8902			1.31768	1.4808	1.15456	-98.3507	60.9514	38.6353	100.685	65.3474	19.5185			-97.6295	62.0917	39.2454	101.269	65.283	18.5244
1342	1	2:CA2	(CA2:OA3):(CA2:OB1):	2	2.14192	0.0313609	0.146715	0.183527	2.69615	3.35421	3.36488	2	7.98386	54.4174	43.5023			7.98386	9.77068	6.19704	-100.269	56.7979	31.4687	99.4866	60.8148	22.4312			-97.6295	62.0917	39.2454	101.269	65.283	18.5244
1343	1	2:CA2	(CA2:OA3):(CA2:OB2):	2	2.17719	0.0376709	0.131071	0.166937	2.69615	3.35421	3.07016	2	8.31285	63.4225	49.7964			8.31285	10.786	5.83966	-100.351	55.4925	31.1594	99.3313	60.3583	20.9933			-97.6295	62.0917	39.2454	101.269	65.283	18.5244
1344	1	2:CA2	(CA2:OA3):(CA2:OB3):	2	2.07648	0.0359616	0.134422	0.166549	2.69615	3.35421	2.87768	2	5.85835	43.5817	35.175			5.85835	7.00276	4.71394	-99.3306	60.1673	32.7307	100.369	62.1737	21.9513			-97.6295	62.0917	39.2454	101.269	65.283	18.5244
1345	1	2:CA2	(CA2:OA3):(CA2:OA1):	3	2.9638	0.0298519	0.0424297	0.0595246	4.04397	5.031	1.27635	3	2.87746	67.8171	48.3406			2.87746	2.06077	3.69415	-99.3155	60.9611	38.8906	99.7674	67.623	20.957			-97.6295	62.0917	39.2454	101.269	65.283	18.5244
1346	1	2:CA2	(CA2:OA3):(CA2:OA2):	3	3.01633	0.0345278	0.028091	0.0339662	4.04397	5.031	0.576077	3	1.32087	47.021	38.8877			1.32087	1.48362	1.15811	-98.3568	60.9512	38.6359	100.679	65.3472	19.5191			-97.6295	62.0917	39.2454	101.269	65.283	18.5244
1347	1	2:CA2	(CA2:OA3):(CA2:OB1):	3	3.21286	0.0442243	0.21919	0.274176	4.04397	5.031	3.36488	3	8.00351	36.5141	29.1911			8.00351	9.7874	6.21962	-100.336	56.7966	31.4718	99.4193	60.8135	22.4342			-97.6295	62.0917	39.2454	101.269	65.283	18.5244
1348	1	2:CA2	(CA2:OA3):(CA2:OB2):	3	3.26596	0.0360484	0.195347	0.248797	4.04397	5.031	3.07016	3	8.33057	42.645	33.4834			8.33057	10.7995	5.86163	-100.409	55.491	31.1624	99.2732	60.3569	20.9962			-97.6295	62.0917	39.2454	101.269	65.283	18.5244
1349	1	2:CA2	(CA2:OA3):(CA2:OB3):	3	3.11491	0.0346165	0.200947	0.249	4.04397	5.031	2.87768	3	5.87227	29.2229	23.5834			5.87227	7.01532	4.72923	-99.3935	60.1666	32.7341	100.306	62.1731	21.9547			-97.6295	62.0917	39.2454	101.269	65.283	18.5244
1350	1	2:CA2	(CA2:OB1):(CA2:OA1):	-3	-2.76103	0.0590606	0.188341	0.2403	3.7704	4.7571	2.66603	-3	7.75172	41.1578	32.2585			7.75172	8.54921	6.95423	-99.4657	60.956	38.9042	99.6172	67.618	20.9705			-100.132	56.8007	31.4625	99.6233	60.8176	22.425
1351	1	2:CA2	(CA2:OB1):(CA2:OA2):	-3	-2.80944	0.0329576	0.189253	0.239934	3.7704	4.7571	2.8972	-3	6.9503	36.7249	28.9676			6.9503	8.45525	5.44535	-98.5134	60.9478	38.6509	100.522	65.3438	19.5341			-100.132	56.8007	31.4625	99.6233	60.8176	22.425
1352	1	2:CA2	(CA2:OB1):(CA2:OA3):	-3	-2.79275	0.0306613	0.209234	0.265392	3.7704	4.7571	3.36488	-3	7.89673	37.7411	29.7549			7.89673	9.70454	6.08891	-97.8238	62.0886	39.2656	101.074	65.2799	18.5446			-100.132	56.8007	31.4625	99.6233	60.8176	22.425
1353	1	2:CA2	(CA2:OB1):(CA2:OB2):	-3	-3.04745	0.0395234	0.0384303	0.048076	3.7704	4.7571	0.405125	-3	1.43407	37.316	29.8292			1.43407	1.34764	1.52049	-100.258	55.4947	31.1547	99.4242	60.3606	20.9885			-100.132	56.8007	31.4625	99.6233	60.8176	22.425
1354	1	2:CA2	(CA2:OB1):(CA2:OB3):	-3	-2.90663	0.0420506	0.0378766	0.0663399	3.7704	4.7571	0.762234	-3	2.6927	71.0913	40.5894			2.6927	3.7104	1.67499	-99.2196	60.1684	32.7247	100.48	62.1749	21.9453			-100.132	56.8007	31.4625	99.6233	60.8176	22.425
1355	1	2:CA2	(CA2:OB1):(CA2:OA1):	-2	-1.84057	0.0465341	0.125173	0.159671	2.51376	3.1716	2.66603	-2	7.75383	61.9447	48.5612			7.75383	8.55031	6.95736	-99.4086	60.9579	38.899	99.6743	67.6199	20.9654			-100.132	56.8007	31.4625	99.6233	60.8176	22.425
1356	1	2:CA2	(CA2:OB1):(CA2:OA2):	-2	-1.8729	0.0306966	0.125686	0.159312	2.51376	3.1716	2.8972	-2	6.961	55.3842	43.6941			6.961	8.46255	5.45945	-98.4546	60.9491	38.6453	100.581	65.3451	19.5285			-100.132	56.8007	31.4625	99.6233	60.8176	22.425
1357	1	2:CA2	(CA2:OB1):(CA2:OA3):	-2	-1.86184	0.0399139	0.138956	0.176279	2.51376	3.1716	3.36488	-2	7.91265	56.9435	44.8871			7.91265	9.71539	6.1099	-97.7585	62.0896	39.2588	101.14	65.2809	18.5378			-100.132	56.8007	31.4625	99.6233	60.8176	22.425
1358	1	2:CA2	(CA2:OB1):(CA2:OB2):	-2	-2.03176	0.0473661	0.0254238	0.0318374	2.51376	3.1716	0.405125	-2	1.43327	56.375	45.0184			1.43327	1.34678	1.51976	-100.25	55.4949	31.1543	99.4326	60.3608	20.9881			-100.132	56.8007	31.4625	99.6233	60.8176	22.425
1359	1	2:CA2	(CA2:OB1):(CA2:OB3):	-2	-1.93785	0.151453	0.0255842	0.0446486	2.51376	3.1716	0.762234	-2	2.69483	105.332	60.3566			2.69483	3.71171	1.67796	-99.214	60.1684	32.7244	100.485	62.1749	21.945			-100.132	56.8007	31.4625	99.6233	60.8176	22.425
1360	1	2:CA2	(CA2:OB1):(CA2:OA1):	-1	-0.92023	0.0805392	0.0623991	0.0795731	1.25693	1.58586	2.66603	-1	7.75637	124.303	97.4748			7.75637	8.55178	6.96095	-99.3516	60.9599	38.8939	99.7313	67.6218	20.9602			-100.132	56.8007	31.4625	99.6233	60.8176	22.425
1361	1	2:CA2	(CA2:OB1):(CA2:OA2):	-1	-0.936422	0.0305269	0.0626029	0.0793324	1.25693	1.58586	2.8972	-1	6.97213	111.371	87.885			6.97213	8.47021	5.47405	-98.3961	60.9504	38.6397	100.64	65.3464	19.5228			-100.132	56.8007	31.4625	99.6233	60.8176	22.425
1362	1	2:CA2	(CA2:OB1):(CA2:OA3):	-1	-0.930932	0.0350142	0.0692136	0.0878135	1.25693	1.58586	3.36488	-1	7.92896	114.558	90.2932			7.92896	9.72658	6.13134	-97.6937	62.0907	39.2521	101.204	65.282	18.5311			-100.132	56.8007	31.4625	99.6233	60.8176	22.425
1363	1	2:CA2	(CA2:OB1):(CA2:OB2):	-1	-1.01594	0.0397348	0.0126142	0.0158114	1.25693	1.58586	0.405125	-1	1.43252	113.564	90.6001			1.43252	1.34597	1.51906	-100.241	55.4951	31.1538	99.4411	60.361	20.9877			-100.132	56.8007	31.4625	99.6233	60.8176	22.425
1364	1	2:CA2	(CA2:OB1):(CA2:OB3):	-1	-0.968981	0.0855086	0.0129661	0.0225381	1.25693	1.58586	0.762234	-1	2.69688	207.995	119.658			2.69688	3.71296	1.68079	-99.2088	60.1685	32.7241	100.49	62.175	21.9447			-100.132	56.8007	31.4625	99.6233	60.8176	22.425
1365	1	2:CA2	(CA2:OB1):(CA2:OA1):	1	0.92014	0.053683	0.062043	0.0790537	1.25693	1.58586	2.66603	1	7.7627	125.118	98.1952			7.7627	8.55587	6.96952	-99.2379	60.9637	38.8837	99.845	67.6256	20.95			-100.132	56.8007	31.4625	99.6233	60.8176	22.425
1366	1	2:CA2	(CA2:OB1):(CA2:OA2):	1	0.936385	0.0335042	0.0621287	0.0786877	1.25693	1.58586	2.8972	1	6.99563	112.599	88.9037			6.99563	8.48655	5.50471	-98.2804	60.9529	38.6286	100.755	65.3489	19.5117			-100.132	56.8007	31.4625	99.6233	60.8176	22.425
1367	1	2:CA2	(CA2:OB1):(CA2:OA3):	1	0.930969	0.0394921	0.0686912	0.0871592	1.25693	1.58586	3.36488	1	7.96268	115.92	91.3579			7.96268	9.7499	6.17545	-97.5659	62.0927	39.2388	101.332	65.284	18.5177			-100.132	56.8007	31.4625	99.6233	60.8176	22.425
1368	1	2:CA2	(CA2:OB1):(CA2:OB2):	1	1.01605	0.0360794	0.0124203	0.015595	1.25693	1.58586	0.405125	1	1.43115	115.227	91.7702			1.43115	1.34449	1.51781	-100.224	55.4956	31.153	99.4581	60.3614	20.9868			-100.132	56.8007	31.4625	99.6233	60.8176	22.425
1369	1	2:CA2	(CA2:OB1):(CA2:OB3):	1	0.969099	0.047097	0.0133347	0.0229738	1.25693	1.58586	0.762234	1	2.70067	202.529	117.554			2.70067	3.7153	1.68604	-99.1991	60.1686	32.7236	100.5	62.1751	21.9442			-100.132	56.8007	31.4625	99.6233	60.8176	22.425
1370	1	2:CA2	(CA2:OB1):(CA2:OA1):	2	1.84021	0.0608301	0.12375	0.157596	2.51376	3.1716	2.66603	2	7.76648	62.7596	49.281			7.76648	8.55848	6.97449	-99.1812	60.9656	38.8786	99.9017	67.6275	20.9449			-100.132	56.8007	31.4625	99.6233	60.8176	22.425
1371	1	2:CA2	(CA2:OB1):(CA2:OA2):	2	1.87275	0.0316262	0.123789	0.156823	2.51376	3.1716	2.8972	2	7.00796	56.612	44.6871			7.00796	8.49521	5.52071	-98.2231	60.9542	38.6231	100.813	65.3502	19.5062			-100.132	56.8007	31.4625	99.6233	60.8176	22.425
1372	1	2:CA2	(CA2:OB1):(CA2:OA3):	2	1.86199	0.0318105	0.136867	0.173659	2.51376	3.1716	3.36488	2	7.98003	58.3049	45.9522			7.98003	9.762	6.19806	-97.5028	62.0937	39.2322	101.395	65.2851	18.5112			-100.132	56.8007	31.4625	99.6233	60.8176	22.425
1373	1	2:CA2	(CA2:OB1):(CA2:OB2):	2	2.03221	0.0372243	0.0246486	0.0309717	2.51376	3.1716	0.405125	2	1.43054	58.0376	46.1887			1.43054	1.34383	1.51726	-100.216	55.4958	31.1525	99.4667	60.3616	20.9864			-100.132	56.8007	31.4625	99.6233	60.8176	22.425
1374	1	2:CA2	(CA2:OB1):(CA2:OB3):	2	1.93832	0.0435994	0.0270574	0.0463907	2.51376	3.1716	0.762234	2	2.70241	99.877	58.2533			2.70241	3.71637	1.68845	-99.1947	60.1686	32.7234	100.505	62.1751	21.9439			-100.132	56.8007	31.4625	99.6233	60.8176	22.425
1375	1	2:CA2	(CA2:OB1):(CA2:OA1):	3	2.76023	0.0834713	0.18514	0.235649	3.7704	4.7571	2.66603	3	7.77067	41.9719	32.9756			7.77067	8.56145	6.9799	-99.1247	60.9674	38.8735	99.9582	67.6294	20.9398			-100.132	56.8007	31.4625	99.6233	60.8176	22.425
1376	1	2:CA2	(CA2:OB1):(CA2:OA2):	3	2.80911	0.0975528	0.184988	0.234419	3.7704	4.7571	2.8972	3	7.02066	37.952	29.9492			7.02066	8.50418	5.53715	-98.1663	60.9554	38.6176	100.869	65.3514	19.5008			-100.132	56.8007	31.4625	99.6233	60.8176	22.425
1377	1	2:CA2	(CA2:OB1):(CA2:OA3):	3	2.79309	0.0500622	0.204536	0.259496	3.7704	4.7571	3.36488	3	7.99769	39.1016	30.8201			7.99769	9.77437	6.221	-97.4404	62.0947	39.2257	101.458	65.2861	18.5047			-100.132	56.8007	31.4625	99.6233	60.8176	22.425
1378	1	2:CA2	(CA2:OB1):(CA2:OB2):	3	3.04848	0.0808742	0.0366869	0.0461288	3.7704	4.7571	0.405125	3	1.42998	38.9781	30.9998			1.42998	1.34322	1.51674	-100.207	55.496	31.1521	99.4753	60.3618	20.9859			-100.132	56.8007	31.4625	99.6233	60.8176	22.425
1379	1	2:CA2	(CA2:OB1):(CA2:OB3):	3	2.90768	0.0814195	0.0411859	0.0702574	3.7704	4.7571	0.762234	3	2.70405	65.6548	38.4878			2.70405	3.71739	1.69072	-99.1905	60.1687	32.7231	100.509	62.1751	21.9437			-100.132	56.8007	31.4625	99.6233	60.8176	22.425
1380	1	2:CA2	(CA2:OB2):(CA2:OA1):	-3	-2.71833	0.0388753	0.1715	0.223777	3.71085	4.69798	2.29055	-3	8.38667	48.9018	37.4778			8.38667	9.51295	7.26039	-99.4382	60.957	38.9017	99.6447	67.6189	20.968			-100.233	55.4953	31.1534	99.4496	60.3612	20.9873
1381	1	2:CA2	(CA2:OB2):(CA2:OA2):	-3	-2.76611	0.0372465	0.16938	0.219278	3.71085	4.69798	2.5746	-3	7.36928	43.5074	33.607			7.36928	9.43181	5.30674	-98.4862	60.9484	38.6483	100.55	65.3444	19.5315			-100.233	55.4953	31.1534	99.4496	60.3612	20.9873
1382	1	2:CA2	(CA2:OB2):(CA2:OA3):	-3	-2.74986	0.0357695	0.186277	0.240843	3.71085	4.69798	3.07016	-3	8.2342	44.204	34.1891			8.2342	10.7319	5.73652	-97.7965	62.089	39.2628	101.102	65.2803	18.5418			-100.233	55.4953	31.1534	99.4496	60.3612	20.9873
1383	1	2:CA2	(CA2:OB2):(CA2:OB1):	-3	-2.95296	0.0348246	0.0378162	0.0474353	3.71085	4.69798	0.405125	-3	1.43404	37.9213	30.2314			1.43404	1.34752	1.52055	-100.107	56.8012	31.4614	99.6482	60.8181	22.4239			-100.233	55.4953	31.1534	99.4496	60.3612	20.9873
1384	1	2:CA2	(CA2:OB2):(CA2:OB3):	-3	-2.86122	0.114351	0.0343319	0.0826837	3.71085	4.69798	0.837799	-3	3.67209	106.958	44.4113			3.67209	5.03801	2.30616	-99.1947	60.1686	32.7234	100.505	62.1751	21.9439			-100.233	55.4953	31.1534	99.4496	60.3612	20.9873
1385	1	2:CA2	(CA2:OB2):(CA2:OA1):	-2	-1.81202	0.0364232	0.113556	0.148244	2.47406	3.13218	2.29055	-2	8.38897	73.8754	56.5889			8.38897	9.51448	7.26345	-99.3902	60.9586	38.8974	99.6927	67.6205	20.9637			-100.233	55.4953	31.1534	99.4496	60.3612	20.9873
1386	1	2:CA2	(CA2:OB2):(CA2:OA2):	-2	-1.84392	0.0347071	0.112137	0.145206	2.47406	3.13218	2.5746	-2	7.37881	65.802	50.8162			7.37881	9.438	5.31962	-98.4364	60.9495	38.6435	100.599	65.3455	19.5267			-100.233	55.4953	31.1534	99.4496	60.3612	20.9873
1387	1	2:CA2	(CA2:OB2):(CA2:OA3):	-2	-1.83315	0.0355036	0.123399	0.159603	2.47406	3.13218	3.07016	-2	8.24858	66.845	51.682			8.24858	10.7409	5.75623	-97.7403	62.0899	39.2569	101.158	65.2812	18.5359			-100.233	55.4953	31.1534	99.4496	60.3612	20.9873
1388	1	2:CA2	(CA2:OB2):(CA2:OB1):	-2	-1.96853	0.0350993	0.0250191	0.0314133	2.47406	3.13218	0.405125	-2	1.43325	57.2864	45.6256			1.43325	1.3467	1.5198	-100.115	56.801	31.4618	99.64	60.8179	22.4242			-100.233	55.4953	31.1534	99.4496	60.3612	20.9873
1389	1	2:CA2	(CA2:OB2):(CA2:OB3):	-2	-1.90748	0.102157	0.0229692	0.0555727	2.47406	3.13218	0.837799	-2	3.67122	159.832	66.0615			3.67122	5.03747	2.30496	-99.1974	60.1686	32.7235	100.502	62.1751	21.9441			-100.233	55.4953	31.1534	99.4496	60.3612	20.9873
1390	1	2:CA2	(CA2:OB2):(CA2:OA1):	-1	-0.905916	0.0465384	0.0563997	0.0736568	1.23708	1.56615	2.29055	-1	8.39154	148.787	113.928			8.39154	9.51625	7.26683	-99.3424	60.9602	38.8931	99.7405	67.6221	20.9594			-100.233	55.4953	31.1534	99.4496	60.3612	20.9873
1391	1	2:CA2	(CA2:OB2):(CA2:OA2):	-1	-0.92189	0.0899594	0.0556824	0.0721148	1.23708	1.56615	2.5746	-1	7.38861	132.692	102.456			7.38861	9.44439	5.33283	-98.387	60.9506	38.6388	100.649	65.3466	19.522			-100.233	55.4953	31.1534	99.4496	60.3612	20.9873
1392	1	2:CA2	(CA2:OB2):(CA2:OA3):	-1	-0.916542	0.0619593	0.0613128	0.0793232	1.23708	1.56615	3.07016	-1	8.26319	134.771	104.171			8.26319	10.7501	5.77623	-97.6846	62.0908	39.2511	101.214	65.2821	18.5301			-100.233	55.4953	31.1534	99.4496	60.3612	20.9873
1393	1	2:CA2	(CA2:OB2):(CA2:OB1):	-1	-0.984211	0.0626073	0.0124141	0.0156009	1.23708	1.56615	0.405125	-1	1.43251	115.393	91.8219			1.43251	1.34593	1.51909	-100.124	56.8009	31.4621	99.6317	60.8178	22.4246			-100.233	55.4953	31.1534	99.4496	60.3612	20.9873
1394	1	2:CA2	(CA2:OB2):(CA2:OB3):	-1	-0.953739	0.10245	0.0115484	0.0280184	1.23708	1.56615	0.837799	-1	3.67025	317.816	130.994			3.67025	5.03687	2.30362	-99.2005	60.1686	32.7237	100.499	62.175	21.9442			-100.233	55.4953	31.1534	99.4496	60.3612	20.9873
1395	1	2:CA2	(CA2:OB2):(CA2:OA1):	1	0.905751	0.052124	0.0556778	0.0727428	1.23708	1.56615	2.29055	1	8.39749	150.823	115.441			8.39749	9.52049	7.27449	-99.2471	60.9633	38.8845	99.8358	67.6253	20.9508			-100.233	55.4953	31.1534	99.4496	60.3612	20.9873
1396	1	2:CA2	(CA2:OB2):(CA2:OA2):	1	0.921768	0.0508628	0.0549294	0.0711589	1.23708	1.56615	2.5746	1	7.40897	134.882	104.119			7.40897	9.45777	5.36018	-98.2895	60.9527	38.6294	100.746	65.3487	19.5126			-100.233	55.4953	31.1534	99.4496	60.3612	20.9873
1397	1	2:CA2	(CA2:OB2):(CA2:OA3):	1	0.916491	0.0376859	0.0605611	0.0783735	1.23708	1.56615	3.07016	1	8.29305	136.937	105.814			8.29305	10.7691	5.81695	-97.575	62.0926	39.2397	101.323	65.2839	18.5187			-100.233	55.4953	31.1534	99.4496	60.3612	20.9873
1398	1	2:CA2	(CA2:OB2):(CA2:OB1):	1	0.984107	0.0611115	0.012225	0.0153879	1.23708	1.56615	0.405125	1	1.43116	117.068	93.0054			1.43116	1.34453	1.51779	-100.14	56.8005	31.4629	99.6149	60.8174	22.4254			-100.233	55.4953	31.1534	99.4496	60.3612	20.9873
1399	1	2:CA2	(CA2:OB2):(CA2:OB3):	1	0.953754	0.1089	0.0117434	0.0285027	1.23708	1.56615	0.837799	1	3.66803	312.348	128.69			3.66803	5.0355	2.30055	-99.2074	60.1685	32.724	100.492	62.175	21.9446			-100.233	55.4953	31.1534	99.4496	60.3612	20.9873
1400	1	2:CA2	(CA2:OB2):(CA2:OA1):	2	1.81136	0.0490808	0.110669	0.144592	2.47406	3.13218	2.29055	2	8.40086	75.9096	58.1003			8.40086	9.52296	7.27877	-99.1997	60.9649	38.8802	99.8832	67.6269	20.9465			-100.233	55.4953	31.1534	99.4496	60.3612	20.9873
1401	1	2:CA2	(CA2:OB2):(CA2:OA2):	2	1.84343	0.047914	0.109125	0.141377	2.47406	3.13218	2.5746	2	7.41951	67.9906	52.4802			7.41951	9.46474	5.37428	-98.2414	60.9538	38.6248	100.794	65.3498	19.508			-100.233	55.4953	31.1534	99.4496	60.3612	20.9873
1402	1	2:CA2	(CA2:OB2):(CA2:OA3):	2	1.83295	0.0351863	0.120393	0.155832	2.47406	3.13218	3.07016	2	8.30825	69.0095	53.3155			8.30825	10.7789	5.83762	-97.5212	62.0934	39.2341	101.377	65.2848	18.5131			-100.233	55.4953	31.1534	99.4496	60.3612	20.9873
1403	1	2:CA2	(CA2:OB2):(CA2:OB1):	2	1.96812	0.0450983	0.0242628	0.0305613	2.47406	3.13218	0.405125	2	1.43055	58.9609	46.8092			1.43055	1.3439	1.51721	-100.149	56.8003	31.4633	99.6065	60.8172	22.4258			-100.233	55.4953	31.1534	99.4496	60.3612	20.9873
1404	1	2:CA2	(CA2:OB2):(CA2:OB3):	2	1.90753	0.104376	0.0237471	0.0575088	2.47406	3.13218	0.837799	2	3.66678	154.41	63.7604			3.66678	5.03473	2.29883	-99.2114	60.1685	32.7243	100.488	62.1749	21.9448			-100.233	55.4953	31.1534	99.4496	60.3612	20.9873
1405	1	2:CA2	(CA2:OB2):(CA2:OA1):	3	2.71685	0.042177	0.165012	0.215582	3.71085	4.69798	2.29055	3	8.40449	50.9327	38.9852			8.40449	9.52566	7.28333	-99.1525	60.9665	38.876	99.9304	67.6285	20.9423			-100.233	55.4953	31.1534	99.4496	60.3612	20.9873
1406	1	2:CA2	(CA2:OB2):(CA2:OA2):	3	2.76502	0.034632	0.162609	0.210661	3.71085	4.69798	2.5746	3	7.43026	45.694	35.2712			7.43026	9.47188	5.38864	-98.1937	60.9548	38.6202	100.842	65.3508	19.5034			-100.233	55.4953	31.1534	99.4496	60.3612	20.9873
1407	1	2:CA2	(CA2:OB2):(CA2:OA3):	3	2.7494	0.0375104	0.179518	0.232424	3.71085	4.69798	3.07016	3	8.32362	46.3664	35.8123			8.32362	10.7888	5.85847	-97.4679	62.0943	39.2286	101.43	65.2856	18.5075			-100.233	55.4953	31.1534	99.4496	60.3612	20.9873
1408	1	2:CA2	(CA2:OB2):(CA2:OB1):	3	2.95203	0.0400517	0.0361153	0.045519	3.71085	4.69798	0.405125	3	1.43	39.5953	31.4154			1.43	1.34332	1.51667	-100.157	56.8002	31.4637	99.5981	60.8171	22.4261			-100.233	55.4953	31.1534	99.4496	60.3612	20.9873
1409	1	2:CA2	(CA2:OB2):(CA2:OB3):	3	2.86135	0.198714	0.0360734	0.0870361	3.71085	4.69798	0.837799	3	3.66544	101.611	42.114			3.66544	5.0339	2.29697	-99.2156	60.1684	32.7245	100.484	62.1749	21.9451			-100.233	55.4953	31.1534	99.4496	60.3612	20.9873
1410	1	2:CA2	(CA2:OB3):(CA2:OA1):	-3	-2.8501	0.0675988	0.180221	0.225043	3.89065	4.87835	2.45183	-3	5.916	32.8265	26.2884			5.916	6.23443	5.59758	-99.4549	60.9564	38.9032	99.628	67.6184	20.9695			-99.2038	60.1685	32.7238	100.495	62.175	21.9444
1411	1	2:CA2	(CA2:OB3):(CA2:OA2):	-3	-2.90013	0.0524533	0.179463	0.223323	3.89065	4.87835	2.49211	-3	5.00016	27.8619	22.3898			5.00016	6.01807	3.98225	-98.5031	60.948	38.6499	100.533	65.344	19.5331			-99.2038	60.1685	32.7238	100.495	62.175	21.9444
1412	1	2:CA2	(CA2:OB3):(CA2:OA3):	-3	-2.88307	0.0332537	0.197084	0.245801	3.89065	4.87835	2.87768	-3	5.79974	29.4277	23.5952			5.79974	6.957	4.64249	-97.8144	62.0887	39.2647	101.084	65.2801	18.5436			-99.2038	60.1685	32.7238	100.495	62.175	21.9444
1413	1	2:CA2	(CA2:OB3):(CA2:OB1):	-3	-3.09609	0.0973306	0.0390432	0.0685898	3.89065	4.87835	0.762234	-3	2.69221	68.9545	39.2508			2.69221	3.70999	1.67443	-100.115	56.801	31.4618	99.64	60.8179	22.4242			-99.2038	60.1685	32.7238	100.495	62.175	21.9444
1414	1	2:CA2	(CA2:OB3):(CA2:OB2):	-3	-3.14524	0.213872	0.0359831	0.0867807	3.89065	4.87835	0.837799	-3	3.67234	102.057	42.3175			3.67234	5.03823	2.30646	-100.242	55.4951	31.1539	99.4401	60.3609	20.9877			-99.2038	60.1685	32.7238	100.495	62.175	21.9444
1415	1	2:CA2	(CA2:OB3):(CA2:OA1):	-2	-1.89982	0.0543361	0.119944	0.149804	2.59393	3.25244	2.45183	-2	5.91007	49.2735	39.452			5.91007	6.22799	5.59215	-99.4016	60.9582	38.8984	99.6813	67.6201	20.9647			-99.2038	60.1685	32.7238	100.495	62.175	21.9444
1416	1	2:CA2	(CA2:OB3):(CA2:OA2):	-2	-1.93324	0.0488131	0.119364	0.148564	2.59393	3.25244	2.49211	-2	5.00351	41.9181	33.6792			5.00351	6.01969	3.98732	-98.448	60.9492	38.6447	100.588	65.3452	19.5278			-99.2038	60.1685	32.7238	100.495	62.175	21.9444
1417	1	2:CA2	(CA2:OB3):(CA2:OA3):	-2	-1.92194	0.121175	0.130994	0.1634	2.59393	3.25244	2.87768	-2	5.80998	44.353	35.5568			5.80998	6.96385	4.65612	-97.7525	62.0897	39.2582	101.146	65.281	18.5372			-99.2038	60.1685	32.7238	100.495	62.175	21.9444
1418	1	2:CA2	(CA2:OB3):(CA2:OB1):	-2	-2.06394	0.0921319	0.026381	0.0461759	2.59393	3.25244	0.762234	-2	2.69451	102.139	58.3532			2.69451	3.71144	1.67758	-100.121	56.8009	31.462	99.6341	60.8178	22.4245			-99.2038	60.1685	32.7238	100.495	62.175	21.9444
1419	1	2:CA2	(CA2:OB3):(CA2:OB2):	-2	-2.09683	0.131305	0.0240719	0.0583456	2.59393	3.25244	0.837799	-2	3.6714	152.518	62.925			3.6714	5.03762	2.30517	-100.239	55.4952	31.1537	99.4429	60.361	20.9876			-99.2038	60.1685	32.7238	100.495	62.175	21.9444
1420	1	2:CA2	(CA2:OB3):(CA2:OA1):	-1	-0.949797	0.0428867	0.0598705	0.0748034	1.29702	1.62628	2.45183	-1	5.9046	98.6228	78.9348			5.9046	6.22198	5.58721	-99.3482	60.96	38.8936	99.7347	67.6219	20.9599			-99.2038	60.1685	32.7238	100.495	62.175	21.9444
1421	1	2:CA2	(CA2:OB3):(CA2:OA2):	-1	-0.966529	0.0328097	0.0595395	0.0741171	1.29702	1.62628	2.49211	-1	5.00748	84.1034	67.5617			5.00748	6.02181	3.99315	-98.393	60.9504	38.6394	100.643	65.3464	19.5225			-99.2038	60.1685	32.7238	100.495	62.175	21.9444
1422	1	2:CA2	(CA2:OB3):(CA2:OA3):	-1	-0.960921	0.0346863	0.065296	0.0814604	1.29702	1.62628	2.87768	-1	5.82084	89.1455	71.4562			5.82084	6.97121	4.67048	-97.6908	62.0907	39.2518	101.207	65.282	18.5308			-99.2038	60.1685	32.7238	100.495	62.175	21.9444
1423	1	2:CA2	(CA2:OB3):(CA2:OB1):	-1	-1.03191	0.0431144	0.0133746	0.0233158	1.29702	1.62628	0.762234	-1	2.69672	201.63	115.661			2.69672	3.71283	1.6806	-100.127	56.8008	31.4623	99.6286	60.8177	22.4248			-99.2038	60.1685	32.7238	100.495	62.175	21.9444
1424	1	2:CA2	(CA2:OB3):(CA2:OB2):	-1	-1.04841	0.144008	0.0121042	0.0294273	1.29702	1.62628	0.837799	-1	3.67034	303.229	124.726			3.67034	5.03695	2.30373	-100.236	55.4953	31.1536	99.4461	60.3611	20.9874			-99.2038	60.1685	32.7238	100.495	62.175	21.9444
1425	1	2:CA2	(CA2:OB3):(CA2:OA1):	1	0.949579	0.0614674	0.0596669	0.0745974	1.29702	1.62628	2.45183	1	5.89506	98.7995	79.025			5.89506	6.21128	5.57884	-99.2409	60.9636	38.8839	99.842	67.6255	20.9502			-99.2038	60.1685	32.7238	100.495	62.175	21.9444
1426	1	2:CA2	(CA2:OB3):(CA2:OA2):	1	0.96636	0.174549	0.0592443	0.0737705	1.29702	1.62628	2.49211	1	5.01728	84.688	68.012			5.01728	6.02755	4.00701	-98.2833	60.9529	38.6288	100.752	65.3489	19.512			-99.2038	60.1685	32.7238	100.495	62.175	21.9444
1427	1	2:CA2	(CA2:OB3):(CA2:OA3):	1	0.960834	0.187757	0.0648837	0.0809634	1.29702	1.62628	2.87768	1	5.84435	90.0743	72.1851			5.84435	6.98744	4.70127	-97.5685	62.0927	39.239	101.33	65.284	18.518			-99.2038	60.1685	32.7238	100.495	62.175	21.9444
1428	1	2:CA2	(CA2:OB3):(CA2:OB1):	1	1.03177	0.152476	0.0137654	0.0237803	1.29702	1.62628	0.762234	1	2.70082	196.204	113.574			2.70082	3.71542	1.68622	-100.137	56.8006	31.4628	99.6183	60.8175	22.4252			-99.2038	60.1685	32.7238	100.495	62.175	21.9444
1429	1	2:CA2	(CA2:OB3):(CA2:OB2):	1	1.04839	0.141983	0.0123184	0.0299604	1.29702	1.62628	0.837799	1	3.66792	297.761	122.426			3.66792	5.03542	2.30043	-100.229	55.4954	31.1532	99.4534	60.3613	20.9871			-99.2038	60.1685	32.7238	100.495	62.175	21.9444
1430	1	2:CA2	(CA2:OB3):(CA2:OA1):	2	1.89895	0.0502424	0.11913	0.14898	2.59393	3.25244	2.45183	2	5.89101	49.4503	39.5422			5.89101	6.20661	5.57541	-99.187	60.9654	38.8791	99.8959	67.6273	20.9454			-99.2038	60.1685	32.7238	100.495	62.175	21.9444
1431	1	2:CA2	(CA2:OB3):(CA2:OA2):	2	1.93256	0.0544288	0.118183	0.147178	2.59393	3.25244	2.49211	2	5.02309	42.5026	34.1294			5.02309	6.03116	4.01502	-98.2286	60.9541	38.6236	100.807	65.3501	19.5067			-99.2038	60.1685	32.7238	100.495	62.175	21.9444
1432	1	2:CA2	(CA2:OB3):(CA2:OA3):	2	1.92159	0.0671859	0.129345	0.161413	2.59393	3.25244	2.87768	2	5.85697	45.2816	36.2857			5.85697	6.99628	4.71766	-97.5078	62.0937	39.2327	101.39	65.285	18.5117			-99.2038	60.1685	32.7238	100.495	62.175	21.9444
1433	1	2:CA2	(CA2:OB3):(CA2:OB1):	2	2.06338	0.0503547	0.0279424	0.0480329	2.59393	3.25244	0.762234	2	2.70271	96.7244	56.2679			2.70271	3.71662	1.68881	-100.142	56.8005	31.463	99.6136	60.8174	22.4254			-99.2038	60.1685	32.7238	100.495	62.175	21.9444
1434	1	2:CA2	(CA2:OB3):(CA2:OB2):	2	2.09675	0.136951	0.0249258	0.0604767	2.59393	3.25244	0.837799	2	3.66656	147.099	60.6277			3.66656	5.03455	2.29858	-100.225	55.4955	31.153	99.4575	60.3614	20.9869			-99.2038	60.1685	32.7238	100.495	62.175	21.9444
1435	1	2:CA2	(CA2:OB3):(CA2:OA1):	3	2.84814	0.07547	0.178389	0.22314	3.89065	4.87835	2.45183	3	5.88745	33.0035	26.3846			5.88745	6.2024	5.57251	-99.133	60.9672	38.8742	99.9499	67.6291	20.9405			-99.2038	60.1685	32.7238	100.495	62.175	21.9444
1436	1	2:CA2	(CA2:OB3):(CA2:OA2):	3	2.89862	0.0544274	0.176806	0.220205	3.89065	4.87835	2.49211	3	5.0295	28.4464	22.8401			5.0295	6.03526	4.02375	-98.1741	60.9553	38.6183	100.862	65.3513	19.5015			-99.2038	60.1685	32.7238	100.495	62.175	21.9444
1437	1	2:CA2	(CA2:OB3):(CA2:OA3):	3	2.88229	0.0421214	0.193375	0.24133	3.89065	4.87835	2.87768	3	5.87012	30.3562	24.324			5.87012	7.00558	4.73467	-97.4475	62.0946	39.2264	101.451	65.2859	18.5054			-99.2038	60.1685	32.7238	100.495	62.175	21.9444
1438	1	2:CA2	(CA2:OB3):(CA2:OB1):	3	3.09484	0.0480556	0.0425504	0.0727652	3.89065	4.87835	0.762234	3	2.7045	63.5599	37.1675			2.7045	3.71775	1.69125	-100.146	56.8004	31.4632	99.6092	60.8173	22.4256			-99.2038	60.1685	32.7238	100.495	62.175	21.9444
1439	1	2:CA2	(CA2:OB3):(CA2:OB2):	3	3.14504	0.192021	0.0378935	0.0915706	3.89065	4.87835	0.837799	3	3.6651	96.7212	40.0249			3.6651	5.03362	2.29659	-100.22	55.4956	31.1528	99.462	60.3615	20.9866			-99.2038	60.1685	32.7238	100.495	62.175	21.9444
1440	1	2:CA3	(CA3:OA1):(CA3:OA2):	-3	-3.0527	0.220735	0.0232976	0.043476	4.09922	5.08744	0.733386	-3	1.91803	82.3274	44.117			1.91803	0.988886	2.84718	-98.3299	61.0729	38.6996	100.713	65.4086	19.6465			-99.285	61.0859	38.9557	99.8058	67.6899	21.0882
1441	1	2:CA3	(CA3:OA1):(CA3:OA3):	-3	-3.03514	0.0724199	0.047069	0.0629638	4.09922	5.08744	1.27814	-3	2.85445	60.6439	45.3347			2.85445	2.0294	3.67949	-97.6392	62.2174	39.3157	101.266	65.3465	18.6563			-99.285	61.0859	38.9557	99.8058	67.6899	21.0882
1442	1	2:CA3	(CA3:OA1):(CA3:OB1):	-3	-3.25168	0.059057	0.205067	0.257564	4.09922	5.08744	2.66969	-3	7.76779	37.8793	30.1587			7.76779	8.56093	6.97465	-99.9377	56.9155	31.5078	99.8224	60.8699	22.5486			-99.285	61.0859	38.9557	99.8058	67.6899	21.0882
1443	1	2:CA3	(CA3:OA1):(CA3:OB2):	-3	-3.30389	0.074178	0.189894	0.243421	4.09922	5.08744	2.29405	-3	8.40569	44.2651	34.5315			8.40569	9.52856	7.28282	-100.065	55.6099	31.1969	99.6228	60.4094	21.1078			-99.285	61.0859	38.9557	99.8058	67.6899	21.0882
1444	1	2:CA3	(CA3:OA1):(CA3:OB3):	-3	-3.1666	0.0437706	0.18943	0.234381	4.09922	5.08744	2.61141	-3	6.49836	34.3047	27.7257			6.49836	6.03353	6.96319	-98.229	60.9269	33.0174	101.434	60.9271	21.4063			-99.285	61.0859	38.9557	99.8058	67.6899	21.0882
1445	1	2:CA3	(CA3:OA1):(CA3:OA2):	-2	-2.03519	0.131464	0.0152327	0.0289155	2.73299	3.39184	0.733386	-2	1.91922	125.994	66.3733			1.91922	0.990645	2.8478	-98.3281	61.073	38.6994	100.715	65.4086	19.6463			-99.285	61.0859	38.9557	99.8058	67.6899	21.0882
1446	1	2:CA3	(CA3:OA1):(CA3:OA3):	-2	-2.02356	0.0482554	0.0309197	0.0416973	2.73299	3.39184	1.27814	-2	2.86001	92.4979	68.5898			2.86001	2.03649	3.68353	-97.6304	62.2176	39.3148	101.275	65.3466	18.6554			-99.285	61.0859	38.9557	99.8058	67.6899	21.0882
1447	1	2:CA3	(CA3:OA1):(CA3:OB1):	-2	-2.168	0.1327	0.136264	0.171115	2.73299	3.39184	2.66969	-2	7.77033	57.024	45.4101			7.77033	8.56409	6.97658	-100	56.9143	31.5106	99.7599	60.8686	22.5514			-99.285	61.0859	38.9557	99.8058	67.6899	21.0882
1448	1	2:CA3	(CA3:OA1):(CA3:OB2):	-2	-2.20297	0.168779	0.125664	0.161156	2.73299	3.39184	2.29405	-2	8.40863	66.9137	52.1769			8.40863	9.53162	7.28565	-100.118	55.6086	31.1996	99.5696	60.4081	21.1105			-99.285	61.0859	38.9557	99.8058	67.6899	21.0882
1449	1	2:CA3	(CA3:OA1):(CA3:OB3):	-2	-2.11136	0.0762627	0.126265	0.156232	2.73299	3.39184	2.61141	-2	6.48569	51.3658	41.5133			6.48569	6.02084	6.95053	-98.2847	60.9269	33.0207	101.378	60.9271	21.4095			-99.285	61.0859	38.9557	99.8058	67.6899	21.0882
1450	1	2:CA3	(CA3:OA1):(CA3:OA2):	-1	-1.01762	0.0793362	0.00747237	0.0144279	1.36655	1.69598	0.733386	-1	1.92021	256.975	133.09			1.92021	0.992108	2.84831	-98.3267	61.073	38.6993	100.717	65.4087	19.6462			-99.285	61.0859	38.9557	99.8058	67.6899	21.0882
1451	1	2:CA3	(CA3:OA1):(CA3:OA3):	-1	-1.01185	0.0388021	0.0152308	0.0207112	1.36655	1.69598	1.27814	-1	2.86527	188.123	138.344			2.86527	2.0432	3.68735	-97.6221	62.2177	39.3139	101.283	65.3468	18.6545			-99.285	61.0859	38.9557	99.8058	67.6899	21.0882
1452	1	2:CA3	(CA3:OA1):(CA3:OB1):	-1	-1.0841	0.0611196	0.0679159	0.0852653	1.36655	1.69598	2.66969	-1	7.77338	114.456	91.167			7.77338	8.5677	6.97906	-100.063	56.9131	31.5134	99.6975	60.8674	22.5542			-99.285	61.0859	38.9557	99.8058	67.6899	21.0882
1453	1	2:CA3	(CA3:OA1):(CA3:OB2):	-1	-1.10167	0.0625401	0.0623794	0.0800247	1.36655	1.69598	2.29405	-1	8.4119	134.851	105.116			8.4119	9.53496	7.28885	-100.171	55.6074	31.2023	99.5164	60.4068	21.1131			-99.285	61.0859	38.9557	99.8058	67.6899	21.0882
1454	1	2:CA3	(CA3:OA1):(CA3:OB3):	-1	-1.05583	0.0385563	0.0631228	0.0781024	1.36655	1.69598	2.61141	-1	6.47337	102.552	82.8831			6.47337	6.00854	6.9382	-98.3409	60.9269	33.0239	101.322	60.9271	21.4128			-99.285	61.0859	38.9557	99.8058	67.6899	21.0882
1455	1	2:CA3	(CA3:OA1):(CA3:OA2):	1	1.01768	0.0570335	0.0072027	0.0143815	1.36655	1.69598	0.733386	1	1.92159	266.788	133.616			1.92159	0.994145	2.84904	-98.3246	61.073	38.6991	100.719	65.4087	19.646			-99.285	61.0859	38.9557	99.8058	67.6899	21.0882
1456	1	2:CA3	(CA3:OA1):(CA3:OA3):	1	1.01198	0.0408292	0.0147755	0.0204422	1.36655	1.69598	1.27814	1	2.87488	194.57	140.635			2.87488	2.05542	3.69434	-97.6069	62.218	39.3123	101.299	65.347	18.653			-99.285	61.0859	38.9557	99.8058	67.6899	21.0882
1457	1	2:CA3	(CA3:OA1):(CA3:OB1):	1	1.08426	0.0550587	0.067506	0.0846849	1.36655	1.69598	2.66969	1	7.78096	115.263	91.8813			7.78096	8.57624	6.98568	-100.187	56.9106	31.5189	99.5731	60.8649	22.5598			-99.285	61.0859	38.9557	99.8058	67.6899	21.0882
1458	1	2:CA3	(CA3:OA1):(CA3:OB2):	1	1.10198	0.0740817	0.0615178	0.078977	1.36655	1.69598	2.29405	1	8.41943	136.862	106.606			8.41943	9.54249	7.29637	-100.277	55.6048	31.2076	99.4107	60.4043	21.1185			-99.285	61.0859	38.9557	99.8058	67.6899	21.0882
1459	1	2:CA3	(CA3:OA1):(CA3:OB3):	1	1.05609	0.0406151	0.0631084	0.0780685	1.36655	1.69598	2.61141	1	6.44991	102.204	82.6186			6.44991	5.98522	6.9146	-98.4544	60.9269	33.0305	101.208	60.9271	21.4194			-99.285	61.0859	38.9557	99.8058	67.6899	21.0882
1460	1	2:CA3	(CA3:OA1):(CA3:OA2):	2	2.0354	0.0858433	0.0141557	0.02873	2.73299	3.39184	0.733386	2	1.92198	135.775	66.898			1.92198	0.994719	2.84924	-98.324	61.0731	38.699	100.719	65.4087	19.6459			-99.285	61.0859	38.9557	99.8058	67.6899	21.0882
1461	1	2:CA3	(CA3:OA1):(CA3:OA3):	2	2.02408	0.0760052	0.0290992	0.0406218	2.73299	3.39184	1.27814	2	2.87922	98.9449	70.8786			2.87922	2.06093	3.6975	-97.6001	62.2181	39.3116	101.305	65.3471	18.6522			-99.285	61.0859	38.9557	99.8058	67.6899	21.0882
1462	1	2:CA3	(CA3:OA1):(CA3:OB1):	2	2.16865	0.120547	0.134625	0.168794	2.73299	3.39184	2.66969	2	7.78548	57.8307	46.1243			7.78548	8.58116	6.9898	-100.249	56.9094	31.5217	99.5112	60.8637	22.5626			-99.285	61.0859	38.9557	99.8058	67.6899	21.0882
1463	1	2:CA3	(CA3:OA1):(CA3:OB2):	2	2.20424	0.0777848	0.12222	0.156923	2.73299	3.39184	2.29405	2	8.42368	68.9225	53.6802			8.42368	9.54667	7.30068	-100.33	55.6036	31.2103	99.3581	60.403	21.1211			-99.285	61.0859	38.9557	99.8058	67.6899	21.0882
1464	1	2:CA3	(CA3:OA1):(CA3:OB3):	2	2.11244	0.0448573	0.126207	0.156102	2.73299	3.39184	2.61141	2	6.43879	51.0176	41.2474			6.43879	5.97422	6.90335	-98.5117	60.9269	33.0339	101.151	60.9271	21.4227			-99.285	61.0859	38.9557	99.8058	67.6899	21.0882
1465	1	2:CA3	(CA3:OA1):(CA3:OA2):	3	3.05316	0.145698	0.0208806	0.043059	4.09922	5.08744	0.733386	3	1.92217	92.0554	44.6403			1.92217	0.994996	2.84934	-98.3237	61.0731	38.699	100.719	65.4087	19.6459			-99.285	61.0859	38.9557	99.8058	67.6899	21.0882
1466	1	2:CA3	(CA3:OA1):(CA3:OA3):	3	3.03631	0.0479836	0.0429751	0.0605455	4.09922	5.08744	1.27814	3	2.88324	67.0908	47.621			2.88324	2.06603	3.70044	-97.5938	62.2182	39.311	101.312	65.3472	18.6516			-99.285	61.0859	38.9557	99.8058	67.6899	21.0882
1467	1	2:CA3	(CA3:OA1):(CA3:OB1):	3	3.25314	0.071852	0.201382	0.252334	4.09922	5.08744	2.66969	3	7.79048	38.6851	30.8737			7.79048	8.58652	6.99445	-100.311	56.9082	31.5245	99.4494	60.8625	22.5654			-99.285	61.0859	38.9557	99.8058	67.6899	21.0882
1468	1	2:CA3	(CA3:OA1):(CA3:OB2):	3	3.30673	0.0495813	0.182153	0.233859	4.09922	5.08744	2.29405	3	8.42823	46.2701	36.0398			8.42823	9.55112	7.30535	-100.382	55.6023	31.2129	99.3057	60.4018	21.1238			-99.285	61.0859	38.9557	99.8058	67.6899	21.0882
1469	1	2:CA3	(CA3:OA1):(CA3:OB3):	3	3.16901	0.102233	0.189302	0.234127	4.09922	5.08744	2.61141	3	6.4281	33.9569	27.4556			6.4281	5.96369	6.8925	-98.5695	60.9269	33.0372	101.093	60.9271	21.4261			-99.285	61.0859	38.9557	99.8058	67.6899	21.0882
1470	1	2:CA3	(CA3:OA2):(CA3:OA1):	-3	-2.94811	0.177455	0.0228718	0.0426249	4.02806	5.01482	0.733386	-3	1.91802	83.8597	44.9976			1.91802	0.988831	2.84721	-99.2805	61.086	38.9553	99.8103	67.69	21.0878			-98.3255	61.073	38.6992	100.718	65.4087	19.646
1471	1	2:CA3	(CA3:OA2):(CA3:OA3):	-3	-2.98282	0.0652368	0.0285626	0.0349551	4.02806	5.01482	0.576876	-3	1.30399	45.6539	37.3048			1.30399	1.47198	1.13601	-97.6345	62.2175	39.3152	101.271	65.3466	18.6558			-98.3255	61.073	38.6992	100.718	65.4087	19.646
1472	1	2:CA3	(CA3:OA2):(CA3:OB1):	-3	-3.19548	0.0824873	0.202508	0.253568	4.02806	5.01482	2.90137	-3	6.96137	34.3758	27.4537			6.96137	8.46152	5.46122	-99.9365	56.9156	31.5077	99.8236	60.8699	22.5486			-98.3255	61.073	38.6992	100.718	65.4087	19.646
1473	1	2:CA3	(CA3:OA2):(CA3:OB2):	-3	-3.24693	0.0639524	0.184258	0.235136	4.02806	5.01482	2.57827	-3	7.38199	40.0633	31.3945			7.38199	9.44195	5.32202	-100.063	55.61	31.1968	99.6246	60.4094	21.1077			-98.3255	61.073	38.6992	100.718	65.4087	19.646
1474	1	2:CA3	(CA3:OA2):(CA3:OB3):	-3	-3.11198	0.0412135	0.184137	0.227288	4.02806	5.01482	2.47393	-3	5.27626	28.654	23.214			5.27626	5.68456	4.86797	-98.2277	60.9269	33.0173	101.435	60.9271	21.4062			-98.3255	61.073	38.6992	100.718	65.4087	19.646
1475	1	2:CA3	(CA3:OA2):(CA3:OA1):	-2	-1.96535	0.129319	0.014959	0.0283535	2.68555	3.34343	0.733386	-2	1.91921	128.297	67.6887			1.91921	0.990602	2.84781	-99.2823	61.086	38.9555	99.8085	67.69	21.088			-98.3255	61.073	38.6992	100.718	65.4087	19.646
1476	1	2:CA3	(CA3:OA2):(CA3:OA3):	-2	-1.98862	0.0517545	0.0189744	0.0231865	2.68555	3.34343	0.576876	-2	1.30754	68.9109	56.3924			1.30754	1.47505	1.14004	-97.6276	62.2176	39.3145	101.278	65.3467	18.6551			-98.3255	61.073	38.6992	100.718	65.4087	19.646
1477	1	2:CA3	(CA3:OA2):(CA3:OB1):	-2	-2.13047	0.10897	0.134462	0.168343	2.68555	3.34343	2.90137	-2	6.97322	51.8601	41.4227			6.97322	8.47199	5.47446	-99.9997	56.9143	31.5105	99.7604	60.8686	22.5514			-98.3255	61.073	38.6992	100.718	65.4087	19.646
1478	1	2:CA3	(CA3:OA2):(CA3:OB2):	-2	-2.16492	0.0535219	0.121931	0.155642	2.68555	3.34343	2.57827	-2	7.39301	60.6328	47.5			7.39301	9.45064	5.33538	-100.117	55.6087	31.1995	99.5704	60.4081	21.1104			-98.3255	61.073	38.6992	100.718	65.4087	19.646
1479	1	2:CA3	(CA3:OA2):(CA3:OB3):	-2	-2.07488	0.0330939	0.122674	0.151418	2.68555	3.34343	2.47393	-2	5.27088	42.9664	34.8102			5.27088	5.68059	4.86117	-98.2842	60.9269	33.0206	101.379	60.9271	21.4095			-98.3255	61.073	38.6992	100.718	65.4087	19.646
1480	1	2:CA3	(CA3:OA2):(CA3:OA1):	-1	-0.98265	0.0931606	0.00734043	0.0141492	1.34282	1.67178	0.733386	-1	1.9202	261.592	135.711			1.9202	0.992083	2.84832	-99.2838	61.0859	38.9556	99.807	67.6899	21.0881			-98.3255	61.073	38.6992	100.718	65.4087	19.646
1481	1	2:CA3	(CA3:OA2):(CA3:OA3):	-1	-0.994346	0.0473495	0.00945409	0.0115351	1.34282	1.67178	0.576876	-1	1.31102	138.672	113.655			1.31102	1.47805	1.14399	-97.6208	62.2177	39.3138	101.285	65.3468	18.6544			-98.3255	61.073	38.6992	100.718	65.4087	19.646
1482	1	2:CA3	(CA3:OA2):(CA3:OB1):	-1	-1.0653	0.0743861	0.0669611	0.0838173	1.34282	1.67178	2.90137	-1	6.98557	104.323	83.3428			6.98557	8.48284	5.48831	-100.062	56.9131	31.5134	99.6976	60.8674	22.5542			-98.3255	61.073	38.6992	100.718	65.4087	19.646
1483	1	2:CA3	(CA3:OA2):(CA3:OB2):	-1	-1.0826	0.103186	0.0605182	0.0772723	1.34282	1.67178	2.57827	-1	7.40435	122.349	95.8216			7.40435	9.45957	5.34914	-100.171	55.6074	31.2022	99.5167	60.4068	21.1131			-98.3255	61.073	38.6992	100.718	65.4087	19.646
1484	1	2:CA3	(CA3:OA2):(CA3:OB3):	-1	-1.03755	0.121345	0.0612925	0.0756495	1.34282	1.67178	2.47393	-1	5.26608	85.9172	69.6116			5.26608	5.67717	4.855	-98.3407	60.9269	33.0239	101.322	60.9271	21.4128			-98.3255	61.073	38.6992	100.718	65.4087	19.646
1485	1	2:CA3	(CA3:OA2):(CA3:OA1):	1	0.982604	0.0786018	0.00707969	0.0141066	1.34282	1.67178	0.733386	1	1.92161	271.425	136.22			1.92161	0.994175	2.84904	-99.2859	61.0858	38.9558	99.8049	67.6899	21.0883			-98.3255	61.073	38.6992	100.718	65.4087	19.646
1486	1	2:CA3	(CA3:OA2):(CA3:OA3):	1	0.99442	0.0631914	0.00938955	0.011419	1.34282	1.67178	0.576876	1	1.31774	140.341	115.398			1.31774	1.48387	1.15161	-97.6079	62.2179	39.3124	101.298	65.347	18.6531			-98.3255	61.073	38.6992	100.718	65.4087	19.646
1487	1	2:CA3	(CA3:OA2):(CA3:OB1):	1	1.06541	0.0516238	0.0664262	0.0831002	1.34282	1.67178	2.90137	1	7.01169	105.556	84.3764			7.01169	8.50566	5.51773	-100.187	56.9106	31.5189	99.5733	60.8649	22.5598			-98.3255	61.073	38.6992	100.718	65.4087	19.646
1488	1	2:CA3	(CA3:OA2):(CA3:OB2):	1	1.08285	0.120078	0.0596454	0.0761792	1.34282	1.67178	2.57827	1	7.42792	124.535	97.5058			7.42792	9.47806	5.37777	-100.277	55.6048	31.2076	99.4107	60.4043	21.1185			-98.3255	61.073	38.6992	100.718	65.4087	19.646
1489	1	2:CA3	(CA3:OA2):(CA3:OB3):	1	1.03776	0.115217	0.0611946	0.0755356	1.34282	1.67178	2.47393	1	5.2583	85.9276	69.6135			5.2583	5.67201	4.84459	-98.4542	60.9269	33.0305	101.208	60.9271	21.4194			-98.3255	61.073	38.6992	100.718	65.4087	19.646
1490	1	2:CA3	(CA3:OA2):(CA3:OA1):	2	1.96517	0.143012	0.0139176	0.0281831	2.68555	3.34343	0.733386	2	1.92202	138.099	68.1975			1.92202	0.994784	2.84925	-99.2865	61.0858	38.9558	99.8043	67.6898	21.0884			-98.3255	61.073	38.6992	100.718	65.4087	19.646
1491	1	2:CA3	(CA3:OA2):(CA3:OA3):	2	1.98891	0.0892382	0.0187163	0.0227221	2.68555	3.34343	0.576876	2	1.32097	70.5784	58.136			1.32097	1.48667	1.15527	-97.6017	62.218	39.3118	101.304	65.3471	18.6524			-98.3255	61.073	38.6992	100.718	65.4087	19.646
1492	1	2:CA3	(CA3:OA2):(CA3:OB1):	2	2.1309	0.0711315	0.132323	0.165484	2.68555	3.34343	2.90137	2	7.02543	53.0929	42.4538			7.02543	8.51759	5.53326	-100.248	56.9094	31.5217	99.5118	60.8637	22.5626			-98.3255	61.073	38.6992	100.718	65.4087	19.646
1493	1	2:CA3	(CA3:OA2):(CA3:OB2):	2	2.16592	0.0620832	0.118441	0.151269	2.68555	3.34343	2.57827	2	7.44011	62.8168	49.1846			7.44011	9.48761	5.39261	-100.329	55.6036	31.2102	99.3584	60.403	21.1211			-98.3255	61.073	38.6992	100.718	65.4087	19.646
1494	1	2:CA3	(CA3:OA2):(CA3:OB3):	2	2.07572	0.0384786	0.122283	0.150955	2.68555	3.34343	2.47393	2	5.25533	42.9769	34.814			5.25533	5.67028	4.84037	-98.5111	60.9269	33.0338	101.152	60.9271	21.4227			-98.3255	61.073	38.6992	100.718	65.4087	19.646
1495	1	2:CA3	(CA3:OA2):(CA3:OA1):	3	2.9477	0.0980775	0.0205343	0.0422419	4.02806	5.01482	0.733386	3	1.92223	93.6105	45.5053			1.92223	0.995103	2.84936	-99.2868	61.0858	38.9559	99.804	67.6898	21.0884			-98.3255	61.073	38.6992	100.718	65.4087	19.646
1496	1	2:CA3	(CA3:OA2):(CA3:OA3):	3	2.98349	0.123969	0.0279822	0.0339098	4.02806	5.01482	0.576876	3	1.32411	47.3198	39.0482			1.32411	1.4894	1.15883	-97.5957	62.2181	39.3112	101.31	65.3472	18.6518			-98.3255	61.073	38.6992	100.718	65.4087	19.646
1497	1	2:CA3	(CA3:OA2):(CA3:OB1):	3	3.19645	0.0377843	0.197698	0.247253	4.02806	5.01482	2.90137	3	7.03958	35.6078	28.4711			7.03958	8.52986	5.5493	-100.309	56.9082	31.5244	99.4508	60.8625	22.5653			-98.3255	61.073	38.6992	100.718	65.4087	19.646
1498	1	2:CA3	(CA3:OA2):(CA3:OB2):	3	3.24918	0.0416625	0.176413	0.225277	4.02806	5.01482	2.57827	3	7.45255	42.245	33.0817			7.45255	9.49734	5.40777	-100.381	55.6023	31.2129	99.3066	60.4018	21.1237			-98.3255	61.073	38.6992	100.718	65.4087	19.646
1499	1	2:CA3	(CA3:OA2):(CA3:OB3):	3	3.11387	0.0318432	0.183255	0.226241	4.02806	5.01482	2.47393	3	5.25297	28.6647	23.2185			5.25297	5.66913	4.83682	-98.5681	60.9269	33.0371	101.095	60.9271	21.426			-98.3255	61.073	38.6992	100.718	65.4087	19.646
1500	1	2:CA3	(CA3:OA3):(CA3:OA1):	-3	-2.96485	0.0686159	0.0464969	0.0618791	4.05072	5.03776	1.27814	-3	2.85435	61.388	46.1279			2.85435	2.02884	3.67987	-99.2596	61.0867	38.9534	99.8312	67.6907	21.086			-97.6142	62.2178	39.3131	101.291	65.3469	18.6537
1501	1	2:CA3	(CA3:OA3):(CA3:OA2):	-3	-3.01712	0.0748224	0.0287281	0.0350785	4.05072	5.03776	0.576876	-3	1.30384	45.3857	37.1693			1.30384	1.47169	1.136	-98.3049	61.0735	38.6972	100.738	65.4091	19.6441			-97.6142	62.2178	39.3131	101.291	65.3469	18.6537
1502	1	2:CA3	(CA3:OA3):(CA3:OB1):	-3	-3.2129	0.0338039	0.225195	0.281449	4.05072	5.03776	3.36959	-3	7.9098	35.1242	28.1038			7.9098	9.71288	6.10671	-99.9145	56.916	31.5067	99.8456	60.8703	22.5476			-97.6142	62.2178	39.3131	101.291	65.3469	18.6537
1503	1	2:CA3	(CA3:OA3):(CA3:OB2):	-3	-3.26484	0.0828271	0.203822	0.25921	4.05072	5.03776	3.07428	-3	8.24856	40.4694	31.8219			8.24856	10.7443	5.75284	-100.041	55.6105	31.1957	99.6465	60.41	21.1066			-97.6142	62.2178	39.3131	101.291	65.3469	18.6537
1504	1	2:CA3	(CA3:OA3):(CA3:OB3):	-3	-3.12917	0.0809135	0.202908	0.250754	4.05072	5.03776	2.75155	-3	5.83194	28.7418	23.2576			5.83194	6.45516	5.20873	-98.2062	60.9269	33.0161	101.456	60.9271	21.4049			-97.6142	62.2178	39.3131	101.291	65.3469	18.6537
1505	1	2:CA3	(CA3:OA3):(CA3:OA1):	-2	-1.97645	0.0503707	0.030547	0.0409857	2.70065	3.35872	1.27814	-2	2.85994	93.6241	69.779			2.85994	2.03612	3.68376	-99.2686	61.0864	38.9542	99.8222	67.6904	21.0868			-97.6142	62.2178	39.3131	101.291	65.3469	18.6537
1506	1	2:CA3	(CA3:OA3):(CA3:OA2):	-2	-2.01134	0.0691614	0.0190833	0.0232669	2.70065	3.35872	0.576876	-2	1.30744	68.5126	56.1933			1.30744	1.47486	1.14003	-98.3119	61.0733	38.6979	100.731	65.409	19.6447			-97.6142	62.2178	39.3131	101.291	65.3469	18.6537
1507	1	2:CA3	(CA3:OA3):(CA3:OB1):	-2	-2.14201	0.0418186	0.149517	0.186912	2.70065	3.35872	3.36959	-2	7.92748	53.0206	42.413			7.92748	9.72809	6.12687	-99.9852	56.9146	31.5099	99.7749	60.8689	22.5508			-97.6142	62.2178	39.3131	101.291	65.3469	18.6537
1508	1	2:CA3	(CA3:OA3):(CA3:OB2):	-2	-2.17679	0.0646169	0.134955	0.171667	2.70065	3.35872	3.07428	-2	8.26515	61.2438	48.1464			8.26515	10.7569	5.77336	-100.103	55.609	31.1988	99.5848	60.4085	21.1097			-97.6142	62.2178	39.3131	101.291	65.3469	18.6537
1509	1	2:CA3	(CA3:OA3):(CA3:OB3):	-2	-2.08627	0.0495279	0.135074	0.166911	2.70065	3.35872	2.75155	-2	5.83338	43.1866	34.949			5.83338	6.4577	5.20906	-98.27	60.9269	33.0198	101.393	60.9271	21.4087			-97.6142	62.2178	39.3131	101.291	65.3469	18.6537
1510	1	2:CA3	(CA3:OA3):(CA3:OA1):	-1	-0.988166	0.0536568	0.0150489	0.0203612	1.35038	1.67942	1.27814	-1	2.86523	190.396	140.721			2.86523	2.04301	3.68746	-99.277	61.0861	38.955	99.8138	67.6902	21.0875			-97.6142	62.2178	39.3131	101.291	65.3469	18.6537
1511	1	2:CA3	(CA3:OA3):(CA3:OA2):	-1	-1.00564	0.0515034	0.0095078	0.0115743	1.35038	1.67942	0.576876	-1	1.31097	137.884	113.266			1.31097	1.47796	1.14398	-98.3188	61.0732	38.6985	100.724	65.4088	19.6454			-97.6142	62.2178	39.3131	101.291	65.3469	18.6537
1512	1	2:CA3	(CA3:OA3):(CA3:OB1):	-1	-1.07103	0.115817	0.0744542	0.093092	1.35038	1.67942	3.36959	-1	7.94563	106.718	85.3525			7.94563	9.74366	6.14761	-100.055	56.9132	31.513	99.7047	60.8675	22.5539			-97.6142	62.2178	39.3131	101.291	65.3469	18.6537
1513	1	2:CA3	(CA3:OA3):(CA3:OB2):	-1	-1.0885	0.0790465	0.0670219	0.0852806	1.35038	1.67942	3.07428	-1	8.28202	123.572	97.1149			8.28202	10.7698	5.79424	-100.164	55.6075	31.2019	99.5238	60.407	21.1128			-97.6142	62.2178	39.3131	101.291	65.3469	18.6537
1514	1	2:CA3	(CA3:OA3):(CA3:OB3):	-1	-1.04321	0.0544899	0.0674349	0.0833207	1.35038	1.67942	2.75155	-1	5.83552	86.5356	70.0369			5.83552	6.46088	5.21017	-98.3338	60.9269	33.0235	101.329	60.9271	21.4124			-97.6142	62.2178	39.3131	101.291	65.3469	18.6537
1515	1	2:CA3	(CA3:OA3):(CA3:OA1):	1	0.988051	0.100186	0.0146025	0.0201035	1.35038	1.67942	1.27814	1	2.87492	196.879	143.006			2.87492	2.0556	3.69425	-99.2924	61.0856	38.9564	99.7984	67.6896	21.0889			-97.6142	62.2178	39.3131	101.291	65.3469	18.6537
1516	1	2:CA3	(CA3:OA3):(CA3:OA2):	1	1.00556	0.0514309	0.00944183	0.0114563	1.35038	1.67942	0.576876	1	1.31779	139.569	115.027			1.31779	1.48396	1.15161	-98.3319	61.0729	38.6998	100.711	65.4086	19.6467			-97.6142	62.2178	39.3131	101.291	65.3469	18.6537
1517	1	2:CA3	(CA3:OA3):(CA3:OB1):	1	1.07106	0.0445359	0.073852	0.0923557	1.35038	1.67942	3.36959	1	7.98322	108.098	86.44			7.98322	9.77578	6.19066	-100.194	56.9105	31.5192	99.5664	60.8648	22.5601			-97.6142	62.2178	39.3131	101.291	65.3469	18.6537
1518	1	2:CA3	(CA3:OA3):(CA3:OB2):	1	1.08867	0.0584166	0.0661363	0.0842002	1.35038	1.67942	3.07428	1	8.31651	125.748	98.7707			8.31651	10.796	5.83698	-100.284	55.6046	31.208	99.4038	60.4041	21.1188			-97.6142	62.2178	39.3131	101.291	65.3469	18.6537
1519	1	2:CA3	(CA3:OA3):(CA3:OB3):	1	1.04335	0.0418994	0.0672218	0.0830331	1.35038	1.67942	2.75155	1	5.84191	86.905	70.3564			5.84191	6.4691	5.21472	-98.461	60.9269	33.0309	101.202	60.9271	21.4198			-97.6142	62.2178	39.3131	101.291	65.3469	18.6537
1520	1	2:CA3	(CA3:OA3):(CA3:OA1):	2	1.97599	0.0413821	0.0287621	0.0399556	2.70065	3.35872	1.27814	2	2.87931	100.108	72.0628			2.87931	2.0613	3.69732	-99.2994	61.0854	38.957	99.7914	67.6894	21.0895			-97.6142	62.2178	39.3131	101.291	65.3469	18.6537
1521	1	2:CA3	(CA3:OA3):(CA3:OA2):	2	2.01105	0.0425692	0.0188195	0.0227947	2.70065	3.35872	0.576876	2	1.32107	70.1968	57.9552			1.32107	1.48685	1.15528	-98.3382	61.0727	38.7004	100.705	65.4084	19.6473			-97.6142	62.2178	39.3131	101.291	65.3469	18.6537
1522	1	2:CA3	(CA3:OA3):(CA3:OB1):	2	2.14214	0.0559354	0.147109	0.183968	2.70065	3.35872	3.36959	2	8.00261	54.3991	43.4999			8.00261	9.7923	6.21291	-100.262	56.9091	31.5223	99.4982	60.8634	22.5632			-97.6142	62.2178	39.3131	101.291	65.3469	18.6537
1523	1	2:CA3	(CA3:OA3):(CA3:OB2):	2	2.17747	0.0491004	0.131414	0.167324	2.70065	3.35872	3.07428	2	8.3341	63.4186	49.8082			8.3341	10.8094	5.85877	-100.343	55.6032	31.2109	99.3448	60.4027	21.1218			-97.6142	62.2178	39.3131	101.291	65.3469	18.6537
1524	1	2:CA3	(CA3:OA3):(CA3:OB3):	2	2.08682	0.0744185	0.134222	0.165763	2.70065	3.35872	2.75155	2	5.84614	43.5559	35.2681			5.84614	6.47413	5.21816	-98.5245	60.9269	33.0346	101.138	60.9271	21.4235			-97.6142	62.2178	39.3131	101.291	65.3469	18.6537
1525	1	2:CA3	(CA3:OA3):(CA3:OA1):	3	2.96382	0.0628824	0.042483	0.0595628	4.05072	5.03776	1.27814	3	2.88339	67.8716	48.4093			2.88339	2.06659	3.70019	-99.3058	61.0852	38.9576	99.785	67.6892	21.0901			-97.6142	62.2178	39.3131	101.291	65.3469	18.6537
1526	1	2:CA3	(CA3:OA3):(CA3:OA2):	3	3.01646	0.0761247	0.0281349	0.0340157	4.05072	5.03776	0.576876	3	1.32426	47.0684	38.9309			1.32426	1.48967	1.15886	-98.3442	61.0726	38.701	100.699	65.4083	19.6478			-97.6142	62.2178	39.3131	101.291	65.3469	18.6537
1527	1	2:CA3	(CA3:OA3):(CA3:OB1):	3	3.21319	0.0526056	0.21978	0.274835	4.05072	5.03776	3.36959	3	8.02235	36.5017	29.1897			8.02235	9.80909	6.2356	-100.329	56.9078	31.5253	99.4306	60.8621	22.5662			-97.6142	62.2178	39.3131	101.291	65.3469	18.6537
1528	1	2:CA3	(CA3:OA3):(CA3:OB2):	3	3.26638	0.054249	0.195862	0.249375	4.05072	5.03776	3.07428	3	8.35187	42.6417	33.4912			8.35187	10.8229	5.88081	-100.401	55.6018	31.2139	99.2865	60.4013	21.1248			-97.6142	62.2178	39.3131	101.291	65.3469	18.6537
1529	1	2:CA3	(CA3:OA3):(CA3:OB3):	3	3.13041	0.0482681	0.200991	0.248183	4.05072	5.03776	2.75155	3	5.85106	29.1111	23.5756			5.85106	6.47977	5.22236	-98.5878	60.9269	33.0383	101.075	60.9271	21.4271			-97.6142	62.2178	39.3131	101.291	65.3469	18.6537
1530	1	2:CA3	(CA3:OB1):(CA3:OA1):	-3	-2.76075	0.0529099	0.188804	0.240817	3.77629	4.76297	2.66969	-3	7.76924	41.1498	32.262			7.76924	8.56726	6.97123	-99.4565	61.0802	38.9711	99.6343	67.6842	21.1036			-100.125	56.9118	31.5162	99.6352	60.8662	22.557
1531	1	2:CA3	(CA3:OB1):(CA3:OA2):	-3	-2.80925	0.0382247	0.189731	0.240469	3.77629	4.76297	2.90137	-3	6.96485	36.7091	28.9637			6.96485	8.47098	5.45873	-98.5014	61.0692	38.716	100.542	65.4049	19.6629			-100.125	56.9118	31.5162	99.6352	60.8662	22.557
1532	1	2:CA3	(CA3:OB1):(CA3:OA3):	-3	-2.79244	0.0346608	0.209768	0.266001	3.77629	4.76297	3.36959	-3	7.91508	37.7326	29.7559			7.91508	9.72584	6.10431	-97.8091	62.2148	39.3333	101.096	65.3438	18.674			-100.125	56.9118	31.5162	99.6352	60.8662	22.557
1533	1	2:CA3	(CA3:OB1):(CA3:OB2):	-3	-3.04753	0.044667	0.038487	0.0481554	3.77629	4.76297	0.40478	-3	1.4366	37.3269	29.8327			1.4366	1.34841	1.52479	-100.25	55.6055	31.2062	99.438	60.4049	21.1171			-100.125	56.9118	31.5162	99.6352	60.8662	22.557
1534	1	2:CA3	(CA3:OB1):(CA3:OB3):	-3	-2.92072	0.0375142	0.0429292	0.0734811	3.77629	4.76297	1.36427	-3	3.29699	76.8006	44.8685			3.29699	4.61846	1.97551	-98.4151	60.9269	33.0282	101.248	60.9271	21.4171			-100.125	56.9118	31.5162	99.6352	60.8662	22.557
1535	1	2:CA3	(CA3:OB1):(CA3:OA1):	-2	-1.84038	0.0672779	0.125482	0.160016	2.51769	3.17551	2.66969	-2	7.77138	61.932	48.5664			7.77138	8.56837	6.97438	-99.3992	61.0821	38.966	99.6915	67.6861	21.0985			-100.125	56.9118	31.5162	99.6352	60.8662	22.557
1536	1	2:CA3	(CA3:OB1):(CA3:OA2):	-2	-1.87277	0.0420506	0.126004	0.159668	2.51769	3.17551	2.90137	-2	6.97561	55.3601	43.6882			6.97561	8.47832	5.4729	-98.4424	61.0705	38.7104	100.601	65.4062	19.6572			-100.125	56.9118	31.5162	99.6352	60.8662	22.557
1537	1	2:CA3	(CA3:OB1):(CA3:OA3):	-2	-1.86164	0.0366399	0.139311	0.176683	2.51769	3.17551	3.36959	-2	7.93107	56.9306	44.8887			7.93107	9.73675	6.1254	-97.7436	62.2158	39.3265	101.162	65.3448	18.6672			-100.125	56.9118	31.5162	99.6352	60.8662	22.557
1538	1	2:CA3	(CA3:OB1):(CA3:OB2):	-2	-2.03181	0.0592327	0.0254606	0.0318891	2.51769	3.17551	0.40478	-2	1.43581	56.3936	45.0252			1.43581	1.34756	1.52407	-100.241	55.6057	31.2058	99.4465	60.4052	21.1167			-100.125	56.9118	31.5162	99.6352	60.8662	22.557
1539	1	2:CA3	(CA3:OB1):(CA3:OB3):	-2	-1.94726	0.0322957	0.0287619	0.0493649	2.51769	3.17551	1.36427	-2	3.30084	114.764	66.8661			3.30084	4.62071	1.98096	-98.4087	60.9269	33.0279	101.254	60.9271	21.4167			-100.125	56.9118	31.5162	99.6352	60.8662	22.557
1540	1	2:CA3	(CA3:OB1):(CA3:OA1):	-1	-0.920137	0.055501	0.0625541	0.0797451	1.25889	1.58782	2.66969	-1	7.77394	124.276	97.4848			7.77394	8.56987	6.97801	-99.342	61.084	38.9608	99.7487	67.688	21.0934			-100.125	56.9118	31.5162	99.6352	60.8662	22.557
1541	1	2:CA3	(CA3:OB1):(CA3:OA2):	-1	-0.936359	0.0573864	0.0627622	0.0795099	1.25889	1.58782	2.90137	-1	6.9868	111.322	87.8733			6.9868	8.48602	5.48757	-98.3837	61.0718	38.7048	100.659	65.4074	19.6516			-100.125	56.9118	31.5162	99.6352	60.8662	22.557
1542	1	2:CA3	(CA3:OB1):(CA3:OA3):	-1	-0.930829	0.0600853	0.0693908	0.0880151	1.25889	1.58782	3.36959	-1	7.94746	114.532	90.2966			7.94746	9.748	6.14693	-97.6786	62.2168	39.3198	101.227	65.3459	18.6604			-100.125	56.9118	31.5162	99.6352	60.8662	22.557
1543	1	2:CA3	(CA3:OB1):(CA3:OB2):	-1	-1.01596	0.0672436	0.012632	0.0158367	1.25889	1.58782	0.40478	-1	1.43507	113.606	90.6171			1.43507	1.34676	1.52339	-100.233	55.6059	31.2054	99.4549	60.4054	21.1162			-100.125	56.9118	31.5162	99.6352	60.8662	22.557
1544	1	2:CA3	(CA3:OB1):(CA3:OB3):	-1	-0.973687	0.041316	0.0144611	0.0248746	1.25889	1.58782	1.36427	-1	3.30439	228.503	132.842			3.30439	4.62279	1.98599	-98.4028	60.9269	33.0275	101.26	60.9271	21.4164			-100.125	56.9118	31.5162	99.6352	60.8662	22.557
1545	1	2:CA3	(CA3:OB1):(CA3:OA1):	1	0.920048	0.0602233	0.0621989	0.0792255	1.25889	1.58782	2.66969	1	7.78032	125.088	98.2048			7.78032	8.574	6.98664	-99.228	61.0878	38.9506	99.8628	67.6918	21.0831			-100.125	56.9118	31.5162	99.6352	60.8662	22.557
1546	1	2:CA3	(CA3:OB1):(CA3:OA2):	1	0.936323	0.0508523	0.0622879	0.0788646	1.25889	1.58782	2.90137	1	7.01041	112.549	88.8917			7.01041	8.50245	5.51837	-98.2676	61.0743	38.6936	100.776	65.41	19.6405			-100.125	56.9118	31.5162	99.6352	60.8662	22.557
1547	1	2:CA3	(CA3:OB1):(CA3:OA3):	1	0.930867	0.0367041	0.068868	0.0873595	1.25889	1.58782	3.36959	1	7.98133	115.893	91.3619			7.98133	9.77143	6.19123	-97.5504	62.2188	39.3065	101.355	65.3479	18.6471			-100.125	56.9118	31.5162	99.6352	60.8662	22.557
1548	1	2:CA3	(CA3:OB1):(CA3:OB2):	1	1.01608	0.0405791	0.0124371	0.015619	1.25889	1.58782	0.40478	1	1.43373	115.278	91.7939			1.43373	1.3453	1.52215	-100.216	55.6063	31.2045	99.472	60.4058	21.1154			-100.125	56.9118	31.5162	99.6352	60.8662	22.557
1549	1	2:CA3	(CA3:OB1):(CA3:OB3):	1	0.973813	0.0320308	0.0146471	0.0252683	1.25889	1.58782	1.36427	1	3.3106	226.024	131.018			3.3106	4.62644	1.99476	-98.3925	60.9269	33.0269	101.27	60.9271	21.4158			-100.125	56.9118	31.5162	99.6352	60.8662	22.557
1550	1	2:CA3	(CA3:OB1):(CA3:OA1):	2	1.84003	0.0676036	0.124062	0.157939	2.51769	3.17551	2.66969	2	7.78414	62.7438	49.2856			7.78414	8.57663	6.99164	-99.1712	61.0896	38.9455	99.9196	67.6937	21.078			-100.125	56.9118	31.5162	99.6352	60.8662	22.557
1551	1	2:CA3	(CA3:OB1):(CA3:OA2):	2	1.87263	0.045728	0.124108	0.157184	2.51769	3.17551	2.90137	2	7.02281	56.5865	44.679			7.02281	8.51116	5.53445	-98.2102	61.0755	38.6882	100.833	65.4112	19.635			-100.125	56.9118	31.5162	99.6352	60.8662	22.557
1552	1	2:CA3	(CA3:OB1):(CA3:OA3):	2	1.86179	0.0437899	0.13722	0.174059	2.51769	3.17551	3.36959	2	7.99876	58.2913	45.9544			7.99876	9.78358	6.21393	-97.4872	62.2198	39.2999	101.418	65.3489	18.6405			-100.125	56.9118	31.5162	99.6352	60.8662	22.557
1553	1	2:CA3	(CA3:OB1):(CA3:OB2):	2	2.03226	0.0374267	0.0246811	0.0310186	2.51769	3.17551	0.40478	2	1.43313	58.0658	46.2023			1.43313	1.34465	1.52161	-100.207	55.6065	31.2041	99.4806	60.406	21.1149			-100.125	56.9118	31.5162	99.6352	60.8662	22.557
1554	1	2:CA3	(CA3:OB1):(CA3:OB3):	2	1.94776	0.0327048	0.0295054	0.0509394	2.51769	3.17551	1.36427	2	3.31325	112.293	65.043			3.31325	4.628	1.9985	-98.3881	60.9269	33.0267	101.275	60.9271	21.4155			-100.125	56.9118	31.5162	99.6352	60.8662	22.557
1555	1	2:CA3	(CA3:OB1):(CA3:OA1):	3	2.75996	0.0823398	0.18561	0.236165	3.77629	4.76297	2.66969	3	7.78836	41.9608	32.9785			7.78836	8.57963	6.99709	-99.1146	61.0915	38.9404	99.9762	67.6955	21.0729			-100.125	56.9118	31.5162	99.6352	60.8662	22.557
1556	1	2:CA3	(CA3:OB1):(CA3:OA2):	3	2.80893	0.0376642	0.185466	0.234959	3.77629	4.76297	2.90137	3	7.03557	37.9347	29.9438			7.03557	8.52018	5.55096	-98.1532	61.0768	38.6827	100.89	65.4125	19.6296			-100.125	56.9118	31.5162	99.6352	60.8662	22.557
1557	1	2:CA3	(CA3:OB1):(CA3:OA3):	3	2.79279	0.0405562	0.205065	0.260093	3.77629	4.76297	3.36959	3	8.01649	39.0924	30.8216			8.01649	9.79601	6.23696	-97.4247	62.2208	39.2934	101.481	65.3499	18.634			-100.125	56.9118	31.5162	99.6352	60.8662	22.557
1558	1	2:CA3	(CA3:OB1):(CA3:OB2):	3	3.04855	0.0639508	0.0367341	0.0461972	3.77629	4.76297	0.40478	3	1.43258	38.9986	31.0101			1.43258	1.34405	1.52111	-100.199	55.6067	31.2036	99.4892	60.4062	21.1145			-100.125	56.9118	31.5162	99.6352	60.8662	22.557
1559	1	2:CA3	(CA3:OB1):(CA3:OB3):	3	2.92184	0.0570521	0.0445989	0.0770214	3.77629	4.76297	1.36427	3	3.3156	74.3425	43.0477			3.3156	4.62938	2.00181	-98.3843	60.9269	33.0265	101.278	60.9271	21.4153			-100.125	56.9118	31.5162	99.6352	60.8662	22.557
1560	1	2:CA3	(CA3:OB2):(CA3:OA1):	-3	-2.71799	0.0431652	0.171874	0.224222	3.71655	4.70366	2.29405	-3	8.40776	48.9182	37.4976			8.40776	9.53326	7.28227	-99.429	61.0811	38.9686	99.6618	67.6851	21.1012			-100.224	55.6061	31.2049	99.4635	60.4056	21.1158
1561	1	2:CA3	(CA3:OB2):(CA3:OA2):	-3	-2.76586	0.0365438	0.169766	0.21972	3.71655	4.70366	2.57827	-3	7.3865	43.5099	33.6178			7.3865	9.44946	5.32354	-98.4741	61.0698	38.7134	100.569	65.4055	19.6603			-100.224	55.6061	31.2049	99.4635	60.4056	21.1158
1562	1	2:CA3	(CA3:OB2):(CA3:OA3):	-3	-2.74948	0.048285	0.186725	0.241362	3.71655	4.70366	3.07428	-3	8.25519	44.2103	34.2025			8.25519	10.755	5.75534	-97.7817	62.2152	39.3305	101.124	65.3442	18.6711			-100.224	55.6061	31.2049	99.4635	60.4056	21.1158
1563	1	2:CA3	(CA3:OB2):(CA3:OB1):	-3	-2.95289	0.0445619	0.0378709	0.0475122	3.71655	4.70366	0.40478	-3	1.43658	37.9335	30.236			1.43658	1.3483	1.52486	-100.1	56.9123	31.515	99.6602	60.8667	22.5559			-100.224	55.6061	31.2049	99.4635	60.4056	21.1158
1564	1	2:CA3	(CA3:OB2):(CA3:OB3):	-3	-2.87505	0.12133	0.0363136	0.0915446	3.71655	4.70366	1.44242	-3	3.91083	107.696	42.7205			3.91083	5.91547	1.90619	-98.3905	60.9269	33.0268	101.272	60.9271	21.4157			-100.224	55.6061	31.2049	99.4635	60.4056	21.1158
1565	1	2:CA3	(CA3:OB2):(CA3:OA1):	-2	-1.81179	0.0420091	0.113805	0.14854	2.47786	3.13597	2.29405	-2	8.41007	73.8987	56.6183			8.41007	9.53479	7.28535	-99.3808	61.0827	38.9643	99.7099	67.6867	21.0968			-100.224	55.6061	31.2049	99.4635	60.4056	21.1158
1566	1	2:CA3	(CA3:OB2):(CA3:OA2):	-2	-1.84375	0.0428293	0.112394	0.1455	2.47786	3.13597	2.57827	-2	7.39607	65.8046	50.8322			7.39607	9.45567	5.33646	-98.4241	61.0709	38.7086	100.619	65.4065	19.6555			-100.224	55.6061	31.2049	99.4635	60.4056	21.1158
1567	1	2:CA3	(CA3:OB2):(CA3:OA3):	-2	-1.83291	0.0491507	0.123697	0.159948	2.47786	3.13597	3.07428	-2	8.26961	66.8536	51.7019			8.26961	10.7641	5.77511	-97.7253	62.2161	39.3246	101.18	65.3451	18.6653			-100.224	55.6061	31.2049	99.4635	60.4056	21.1158
1568	1	2:CA3	(CA3:OB2):(CA3:OB1):	-2	-1.96848	0.0396028	0.0250545	0.0314633	2.47786	3.13597	0.40478	-2	1.4358	57.3069	45.634			1.4358	1.34748	1.52411	-100.108	56.9122	31.5154	99.6519	60.8665	22.5563			-100.224	55.6061	31.2049	99.4635	60.4056	21.1158
1569	1	2:CA3	(CA3:OB2):(CA3:OB3):	-2	-1.9167	0.113576	0.0243414	0.0614644	2.47786	3.13597	1.44242	-2	3.90973	160.621	63.6097			3.90973	5.91495	1.90451	-98.3922	60.9269	33.0269	101.27	60.9271	21.4158			-100.224	55.6061	31.2049	99.4635	60.4056	21.1158
1570	1	2:CA3	(CA3:OB2):(CA3:OA1):	-1	-0.905802	0.0425627	0.0565251	0.0738044	1.23898	1.56805	2.29405	-1	8.41265	148.83	113.986			8.41265	9.53657	7.28873	-99.3328	61.0843	38.96	99.7579	67.6883	21.0925			-100.224	55.6061	31.2049	99.4635	60.4056	21.1158
1571	1	2:CA3	(CA3:OB2):(CA3:OA2):	-1	-0.921805	0.0377388	0.0558115	0.0722611	1.23898	1.56805	2.57827	-1	7.4059	132.695	102.488			7.4059	9.46209	5.34971	-98.3746	61.072	38.7039	100.669	65.4076	19.6507			-100.224	55.6061	31.2049	99.4635	60.4056	21.1158
1572	1	2:CA3	(CA3:OB2):(CA3:OA3):	-1	-0.916418	0.048281	0.0614622	0.0794952	1.23898	1.56805	3.07428	-1	8.28427	134.786	104.211			8.28427	10.7734	5.79516	-97.6695	62.217	39.3188	101.236	65.346	18.6595			-100.224	55.6061	31.2049	99.4635	60.4056	21.1158
1573	1	2:CA3	(CA3:OB2):(CA3:OB1):	-1	-0.984186	0.0364289	0.0124314	0.0156254	1.23898	1.56805	0.40478	-1	1.43506	115.439	91.842			1.43506	1.34672	1.52341	-100.117	56.912	31.5158	99.6436	60.8663	22.5566			-100.224	55.6061	31.2049	99.4635	60.4056	21.1158
1574	1	2:CA3	(CA3:OB2):(CA3:OB3):	-1	-0.958355	0.120574	0.0122584	0.030956	1.23898	1.56805	1.44242	-1	3.9083	318.826	126.254			3.9083	5.91428	1.90233	-98.3946	60.9269	33.0271	101.268	60.9271	21.4159			-100.224	55.6061	31.2049	99.4635	60.4056	21.1158
1575	1	2:CA3	(CA3:OB2):(CA3:OA1):	1	0.905638	0.0634062	0.0558044	0.07289	1.23898	1.56805	2.29405	1	8.41863	150.86	115.498			8.41863	9.54083	7.29642	-99.2372	61.0874	38.9514	99.8535	67.6915	21.084			-100.224	55.6061	31.2049	99.4635	60.4056	21.1158
1576	1	2:CA3	(CA3:OB2):(CA3:OA2):	1	0.921684	0.0612874	0.0550589	0.0713079	1.23898	1.56805	2.57827	1	7.42633	134.88	104.145			7.42633	9.47553	5.37714	-98.2768	61.0741	38.6945	100.766	65.4098	19.6414			-100.224	55.6061	31.2049	99.4635	60.4056	21.1158
1577	1	2:CA3	(CA3:OB2):(CA3:OA3):	1	0.916368	0.0607853	0.0607105	0.0785446	1.23898	1.56805	3.07428	1	8.31422	136.949	105.853			8.31422	10.7925	5.83599	-97.5596	62.2187	39.3074	101.346	65.3477	18.648			-100.224	55.6061	31.2049	99.4635	60.4056	21.1158
1578	1	2:CA3	(CA3:OB2):(CA3:OB1):	1	0.984082	0.0446463	0.0122412	0.0154112	1.23898	1.56805	0.40478	1	1.43373	117.123	93.0321			1.43373	1.34534	1.52213	-100.133	56.9117	31.5165	99.6269	60.866	22.5574			-100.224	55.6061	31.2049	99.4635	60.4056	21.1158
1579	1	2:CA3	(CA3:OB2):(CA3:OB3):	1	0.958373	0.0987754	0.0124964	0.0314227	1.23898	1.56805	1.44242	1	3.90446	312.446	124.256			3.90446	5.91246	1.89647	-98.4008	60.9269	33.0274	101.262	60.9271	21.4163			-100.224	55.6061	31.2049	99.4635	60.4056	21.1158
1580	1	2:CA3	(CA3:OB2):(CA3:OA1):	2	1.81113	0.109776	0.110924	0.144888	2.47786	3.13597	2.29405	2	8.42201	75.926	58.1279			8.42201	9.54331	7.30071	-99.1897	61.089	38.9472	99.9011	67.6931	21.0797			-100.224	55.6061	31.2049	99.4635	60.4056	21.1158
1581	1	2:CA3	(CA3:OB2):(CA3:OA2):	2	1.84327	0.0403516	0.109385	0.141675	2.47786	3.13597	2.57827	2	7.4369	67.9883	52.4929			7.4369	9.48252	5.39128	-98.2285	61.0751	38.6899	100.815	65.4108	19.6368			-100.224	55.6061	31.2049	99.4635	60.4056	21.1158
[truncated: 7,109 more rows]
[truncated: 4 more columns]
