# Supplementary material for: Status report on novel intraoral scanner-based registration method of axes of rotation of the mandible: Proof of potential applicability and technological glass ceiling of in-house development
Source: PLoS One. 2026 Feb 23;21(2):e0342893. doi: 10.1371/journal.pone.0342893 (PMC12928589; doi:10.1371/journal.pone.0342893)
Supplement: S4 Table — Derived parameters start at Row No. 483. (XLSX) [file pone.0342893.s004.xlsx]

## Sheet: result_setup_1
	Num_of_point_modifier	Base	case	angle_calc_deg	Direction and Deg	exec_time	rms	max_error	rms_starting	max_error_starting	angle_between_axis	angle_orig_deg	Daxis (AVG_end&start)	AEcFE_rms	AEcFE_max_error			Daxis (AVG_end&start)	Daxis_start	Daxis_end	calc_axis_start_x	calc_axis_start_y	calc_axis_start_z	calc_axis_end_x	calc_axis_end_y	calc_axis_end_z			orig_axis_start_x	orig_axis_start_y	orig_axis_start_z	orig_axis_end_x	orig_axis_end_y	orig_axis_end_z
0	1	1:CB1.stl	Modjaw-1:Modjaw-2:-3.0	-2.99893	-3	0.0424471	0.0584161	0.0645162	3.88093	4.88785	0.262	-3	1.10961	18.995	17.199			1.10961	1.49574	0.723487	-102.404	60.5767	30.2297	97.5228	59.8505	35.5925			-102.291	60.0666	31.6312	97.6583	59.3331	36.0798
1	1	1:CB1.stl	Modjaw-1:Modjaw-3:-3.0	-3.10132	-3	0.0758641	0.145008	0.180628	3.88093	4.88785	0.350714	-3	3.73811	25.7787	20.6951			3.73811	3.93105	3.54518	-102.707	56.2059	32.2431	97.2188	56.1987	37.6769			-102.291	60.0666	31.6312	97.6583	59.3331	36.0798
2	1	1:CB1.stl	Modjaw-1:Modjaw-4:-3.0	-2.99589	-3	0.0967031	0.106233	0.121341	3.88093	4.88785	0.694295	-3	1.95614	18.4137	16.121			1.95614	3.00376	0.908522	-102.497	61.1182	28.8251	97.3833	60.101	35.6795			-102.291	60.0666	31.6312	97.6583	59.3331	36.0798
3	1	1:CB1.stl	Modjaw-1:Modjaw-5:-3.0	-2.9504	-3	0.0440965	0.0830177	0.101651	3.88093	4.88785	0.207491	-3	2.00572	24.1601	19.7315			2.00572	2.34983	1.66161	-102.154	62.165	30.5825	97.7813	60.8897	35.5116			-102.291	60.0666	31.6312	97.6583	59.3331	36.0798
4	1	1:CB1.stl	Modjaw-1:Modjaw-2:-2.0	-1.99953	-2	0.0630205	0.0389402	0.0429633	2.58745	3.25877	0.262	-2	1.11043	28.5162	25.8459			1.11043	1.49628	0.724578	-102.409	60.5768	30.2295	97.5176	59.8505	35.5924			-102.291	60.0666	31.6312	97.6583	59.3331	36.0798
5	1	1:CB1.stl	Modjaw-1:Modjaw-3:-2.0	-2.06686	-2	0.098568	0.0974029	0.120899	2.58745	3.25877	0.350714	-2	3.73849	38.3817	30.9223			3.73849	3.9314	3.54557	-102.711	56.2059	32.243	97.2154	56.1987	37.6768			-102.291	60.0666	31.6312	97.6583	59.3331	36.0798
6	1	1:CB1.stl	Modjaw-1:Modjaw-4:-2.0	-1.99768	-2	0.0827579	0.0708133	0.0808092	2.58745	3.25877	0.694295	-2	1.95928	27.6682	24.2457			1.95928	3.00528	0.913281	-102.511	61.1183	28.8246	97.3688	60.101	35.679			-102.291	60.0666	31.6312	97.6583	59.3331	36.0798
7	1	1:CB1.stl	Modjaw-1:Modjaw-5:-2.0	-1.96728	-2	0.0976756	0.0557103	0.0680218	2.58745	3.25877	0.207491	-2	2.00551	35.9989	29.4833			2.00551	2.34965	1.66136	-102.158	62.165	30.5824	97.777	60.8897	35.5115			-102.291	60.0666	31.6312	97.6583	59.3331	36.0798
8	1	1:CB1.stl	Modjaw-1:Modjaw-2:-1.0	-0.999891	-1	0.0841174	0.0194663	0.0214559	1.29377	1.62945	0.262	-1	1.11126	57.0863	51.7926			1.11126	1.49682	0.725693	-102.414	60.5768	30.2294	97.5125	59.8505	35.5923			-102.291	60.0666	31.6312	97.6583	59.3331	36.0798
9	1	1:CB1.stl	Modjaw-1:Modjaw-3:-1.0	-1.03308	-1	0.0946493	0.0490621	0.0606836	1.29377	1.62945	0.350714	-1	3.73885	76.2065	61.6122			3.73885	3.93175	3.54595	-102.714	56.2059	32.243	97.212	56.1987	37.6768			-102.291	60.0666	31.6312	97.6583	59.3331	36.0798
10	1	1:CB1.stl	Modjaw-1:Modjaw-4:-1.0	-0.999054	-1	0.0516806	0.035399	0.0403584	1.29377	1.62945	0.694295	-1	1.96253	55.4403	48.6276			1.96253	3.00685	0.91821	-102.525	61.1184	28.8241	97.3544	60.1011	35.6785			-102.291	60.0666	31.6312	97.6583	59.3331	36.0798
11	1	1:CB1.stl	Modjaw-1:Modjaw-5:-1.0	-0.98381	-1	0.0420837	0.0280352	0.0341352	1.29377	1.62945	0.207491	-1	2.0053	71.5281	58.7459			2.0053	2.34948	1.66112	-102.163	62.165	30.5823	97.7727	60.8898	35.5113			-102.291	60.0666	31.6312	97.6583	59.3331	36.0798
12	1	1:CB1.stl	Modjaw-1:Modjaw-2:1.0	1.00014	1	0.038033	0.0194529	0.0213985	1.29377	1.62945	0.262	1	1.11297	57.2136	52.0117			1.11297	1.49795	0.727992	-102.424	60.5768	30.2291	97.5024	59.8505	35.592			-102.291	60.0666	31.6312	97.6583	59.3331	36.0798
13	1	1:CB1.stl	Modjaw-1:Modjaw-3:1.0	1.03237	1	0.0569558	0.0497686	0.0611327	1.29377	1.62945	0.350714	1	3.73954	75.1386	61.1709			3.73954	3.93241	3.54668	-102.721	56.2059	32.2428	97.2056	56.1987	37.6766			-102.291	60.0666	31.6312	97.6583	59.3331	36.0798
14	1	1:CB1.stl	Modjaw-1:Modjaw-4:1.0	0.99948	1	0.0396569	0.0353733	0.0402587	1.29377	1.62945	0.694295	1	1.96935	55.6733	48.9174			1.96935	3.01016	0.928542	-102.554	61.1185	28.8231	97.326	60.1012	35.6776			-102.291	60.0666	31.6312	97.6583	59.3331	36.0798
15	1	1:CB1.stl	Modjaw-1:Modjaw-5:1.0	0.984159	1	0.0469487	0.0283877	0.0343747	1.29377	1.62945	0.207491	1	2.00492	70.6264	58.3253			2.00492	2.34917	1.66067	-102.171	62.1651	30.582	97.7639	60.8898	35.5111			-102.291	60.0666	31.6312	97.6583	59.3331	36.0798
16	1	1:CB1.stl	Modjaw-1:Modjaw-2:2.0	2.00053	2	0.0376897	0.0388868	0.0427336	2.58745	3.25877	0.262	2	1.11385	28.6435	26.0651			1.11385	1.49853	0.729172	-102.429	60.5768	30.229	97.4974	59.8506	35.5919			-102.291	60.0666	31.6312	97.6583	59.3331	36.0798
17	1	1:CB1.stl	Modjaw-1:Modjaw-3:2.0	2.06402	2	0.0536032	0.100229	0.122696	2.58745	3.25877	0.350714	2	3.73987	37.3134	30.4809			3.73987	3.93272	3.54702	-102.724	56.2059	32.2427	97.2027	56.1987	37.6765			-102.291	60.0666	31.6312	97.6583	59.3331	36.0798
18	1	1:CB1.stl	Modjaw-1:Modjaw-4:2.0	1.99939	2	0.044976	0.0707107	0.0804122	2.58745	3.25877	0.694295	2	1.97291	27.9012	24.5349			1.97291	3.01189	0.933928	-102.568	61.1186	28.8226	97.312	60.1013	35.6771			-102.291	60.0666	31.6312	97.6583	59.3331	36.0798
19	1	1:CB1.stl	Modjaw-1:Modjaw-5:2.0	1.96867	2	0.0399868	0.05712	0.0689798	2.58745	3.25877	0.207491	2	2.00474	35.097	29.0627			2.00474	2.34902	1.66046	-102.176	62.1651	30.5819	97.7595	60.8898	35.511			-102.291	60.0666	31.6312	97.6583	59.3331	36.0798
20	1	1:CB1.stl	Modjaw-1:Modjaw-2:3.0	3.00116	3	0.0331495	0.058296	0.0639993	3.88093	4.88785	0.262	3	1.11475	19.1222	17.4181			1.11475	1.49913	0.730371	-102.434	60.5768	30.2289	97.4925	59.8506	35.5917			-102.291	60.0666	31.6312	97.6583	59.3331	36.0798
21	1	1:CB1.stl	Modjaw-1:Modjaw-3:3.0	3.09494	3	0.0545561	0.151365	0.184669	3.88093	4.88785	0.350714	3	3.74019	24.7097	20.2535			3.74019	3.93303	3.54736	-102.726	56.2059	32.2426	97.1998	56.1987	37.6764			-102.291	60.0666	31.6312	97.6583	59.3331	36.0798
22	1	1:CB1.stl	Modjaw-1:Modjaw-4:3.0	2.99972	3	0.0356555	0.106002	0.12045	3.88093	4.88785	0.694295	3	1.97656	18.6465	16.4099			1.97656	3.01368	0.939447	-102.582	61.1187	28.8221	97.298	60.1014	35.6766			-102.291	60.0666	31.6312	97.6583	59.3331	36.0798
23	1	1:CB1.stl	Modjaw-1:Modjaw-5:3.0	2.95354	3	0.061085	0.0861892	0.103806	3.88093	4.88785	0.207491	3	2.00457	23.2578	19.3108			2.00457	2.34888	1.66026	-102.18	62.1651	30.5818	97.7551	60.8899	35.5109			-102.291	60.0666	31.6312	97.6583	59.3331	36.0798
24	1	1:CB1.stl	Modjaw-2:Modjaw-1:-3.0	-3.00039	-3	0.0679731	0.0584304	0.0644004	3.88043	4.89068	0.262	-3	1.10965	18.991	17.2305			1.10965	1.49579	0.723509	-102.306	60.0667	31.6308	97.6428	59.3332	36.0795			-102.419	60.5768	30.2293	97.5074	59.8505	35.5921
25	1	1:CB1.stl	Modjaw-2:Modjaw-3:-3.0	-3.10016	-3	0.0384021	0.200164	0.234686	3.88043	4.89068	0.207016	-3	4.51882	22.5756	19.2547			4.51882	4.82191	4.21574	-102.722	56.2059	32.2427	97.2037	56.1987	37.6765			-102.419	60.5768	30.2293	97.5074	59.8505	35.5921
26	1	1:CB1.stl	Modjaw-2:Modjaw-4:-3.0	-2.9975	-3	0.0541811	0.0494951	0.0579858	3.88043	4.89068	0.43558	-3	0.90394	18.2632	15.589			0.90394	1.50833	0.299546	-102.512	61.1183	28.8245	97.368	60.101	35.679			-102.419	60.5768	30.2293	97.5074	59.8505	35.5921
27	1	1:CB1.stl	Modjaw-2:Modjaw-5:-3.0	-2.95171	-3	0.0386939	0.027835	0.0437422	3.88043	4.89068	0.20046	-3	1.36002	48.86	31.0916			1.36002	1.64608	1.07396	-102.169	62.1651	30.5821	97.7657	60.8898	35.5112			-102.419	60.5768	30.2293	97.5074	59.8505	35.5921
28	1	1:CB1.stl	Modjaw-2:Modjaw-1:-2.0	-2.00001	-2	0.0658536	0.0389449	0.0428795	2.58712	3.26066	0.262	-2	1.11045	28.5134	25.897			1.11045	1.49631	0.724591	-102.301	60.0667	31.631	97.648	59.3332	36.0796			-102.419	60.5768	30.2293	97.5074	59.8505	35.5921
29	1	1:CB1.stl	Modjaw-2:Modjaw-3:-2.0	-2.0658	-2	0.0581241	0.134183	0.156893	2.58712	3.26066	0.207016	-2	4.51874	33.6758	28.8013			4.51874	4.82182	4.21565	-102.721	56.2059	32.2428	97.2053	56.1987	37.6766			-102.419	60.5768	30.2293	97.5074	59.8505	35.5921
30	1	1:CB1.stl	Modjaw-2:Modjaw-4:-2.0	-1.99851	-2	0.0582399	0.0329872	0.0386175	2.58712	3.26066	0.43558	-2	0.906599	27.4833	23.4764			0.906599	1.50925	0.303948	-102.521	61.1184	28.8242	97.3587	60.1011	35.6787			-102.419	60.5768	30.2293	97.5074	59.8505	35.5921
31	1	1:CB1.stl	Modjaw-2:Modjaw-5:-2.0	-1.96791	-2	0.0423534	0.0188724	0.0294634	2.58712	3.26066	0.20046	-2	1.3602	72.0734	46.1656			1.3602	1.64622	1.07417	-102.169	62.1651	30.5821	97.7667	60.8898	35.5112			-102.419	60.5768	30.2293	97.5074	59.8505	35.5921
32	1	1:CB1.stl	Modjaw-2:Modjaw-1:-1.0	-0.999883	-1	0.0701499	0.0194662	0.0214107	1.29361	1.63039	0.262	-1	1.11127	57.0872	51.9026			1.11127	1.49684	0.7257	-102.296	60.0666	31.6311	97.6532	59.3331	36.0797			-102.419	60.5768	30.2293	97.5074	59.8505	35.5921
33	1	1:CB1.stl	Modjaw-2:Modjaw-3:-1.0	-1.03242	-1	0.0404027	0.0674549	0.0786565	1.29361	1.63039	0.207016	-1	4.51864	66.9876	57.4478			4.51864	4.82174	4.21555	-102.719	56.2059	32.2428	97.207	56.1987	37.6766			-102.419	60.5768	30.2293	97.5074	59.8505	35.5921
34	1	1:CB1.stl	Modjaw-2:Modjaw-4:-1.0	-0.999343	-1	0.0642228	0.0164873	0.019287	1.29361	1.63039	0.43558	-1	0.909383	55.1567	47.1501			0.909383	1.51022	0.308548	-102.53	61.1184	28.8239	97.3494	60.1011	35.6784			-102.419	60.5768	30.2293	97.5074	59.8505	35.5921
35	1	1:CB1.stl	Modjaw-2:Modjaw-5:-1.0	-0.984008	-1	0.0480585	0.00959427	0.014882	1.29361	1.63039	0.20046	-1	1.36036	141.789	91.41			1.36036	1.64635	1.07437	-102.168	62.1651	30.5821	97.7675	60.8898	35.5112			-102.419	60.5768	30.2293	97.5074	59.8505	35.5921
36	1	1:CB1.stl	Modjaw-2:Modjaw-1:1.0	0.999635	1	0.0620277	0.019448	0.0213468	1.29361	1.63039	0.262	1	1.11296	57.2275	52.1372			1.11296	1.49794	0.727987	-102.286	60.0666	31.6313	97.6633	59.3331	36.0799			-102.419	60.5768	30.2293	97.5074	59.8505	35.5921
37	1	1:CB1.stl	Modjaw-2:Modjaw-3:1.0	1.03143	1	0.0401704	0.0681597	0.0790519	1.29361	1.63039	0.207016	1	4.51845	66.2921	57.158			4.51845	4.82155	4.21534	-102.716	56.2059	32.2429	97.2106	56.1987	37.6767			-102.419	60.5768	30.2293	97.5074	59.8505	35.5921
38	1	1:CB1.stl	Modjaw-2:Modjaw-4:1.0	0.99952	1	0.0530124	0.0164699	0.0192379	1.29361	1.63039	0.43558	1	0.915294	55.5739	47.5777			0.915294	1.51231	0.318281	-102.549	61.1185	28.8233	97.331	60.1012	35.6777			-102.419	60.5768	30.2293	97.5074	59.8505	35.5921
39	1	1:CB1.stl	Modjaw-2:Modjaw-5:1.0	0.984121	1	0.0524323	0.00991085	0.0151802	1.29361	1.63039	0.20046	1	1.36065	137.289	89.6332			1.36065	1.64657	1.07472	-102.166	62.1651	30.5822	97.769	60.8898	35.5113			-102.419	60.5768	30.2293	97.5074	59.8505	35.5921
40	1	1:CB1.stl	Modjaw-2:Modjaw-1:2.0	1.99902	2	0.0469058	0.0388722	0.0426238	2.58712	3.26066	0.262	2	1.11383	28.6537	26.1317			1.11383	1.4985	0.729163	-102.281	60.0666	31.6314	97.6683	59.3331	36.08			-102.419	60.5768	30.2293	97.5074	59.8505	35.5921
41	1	1:CB1.stl	Modjaw-2:Modjaw-3:2.0	2.06188	2	0.0437441	0.137003	0.158475	2.58712	3.26066	0.207016	2	4.51835	32.98	28.5115			4.51835	4.82146	4.21524	-102.714	56.2059	32.243	97.2125	56.1987	37.6768			-102.419	60.5768	30.2293	97.5074	59.8505	35.5921
42	1	1:CB1.stl	Modjaw-2:Modjaw-4:2.0	1.99922	2	0.0644453	0.0329175	0.0384211	2.58712	3.26066	0.43558	2	0.918406	27.9002	23.9037			0.918406	1.51343	0.323386	-102.558	61.1185	28.823	97.3219	60.1013	35.6774			-102.419	60.5768	30.2293	97.5074	59.8505	35.5921
43	1	1:CB1.stl	Modjaw-2:Modjaw-5:2.0	1.96836	2	0.0541561	0.0201384	0.0306561	2.58712	3.26066	0.20046	2	1.36077	67.571	44.3882			1.36077	1.64667	1.07487	-102.166	62.165	30.5822	97.7696	60.8898	35.5113			-102.419	60.5768	30.2293	97.5074	59.8505	35.5921
44	1	1:CB1.stl	Modjaw-2:Modjaw-1:3.0	2.99816	3	0.037869	0.0582669	0.0638251	3.88043	4.89068	0.262	3	1.11472	19.1312	17.4652			1.11472	1.49908	0.730358	-102.276	60.0666	31.6315	97.6733	59.3331	36.0801			-102.419	60.5768	30.2293	97.5074	59.8505	35.5921
45	1	1:CB1.stl	Modjaw-2:Modjaw-3:3.0	3.09132	3	0.0476561	0.206507	0.238244	3.88043	4.89068	0.207016	3	4.51824	21.8794	18.9647			4.51824	4.82136	4.21512	-102.712	56.2059	32.243	97.2145	56.1987	37.6768			-102.419	60.5768	30.2293	97.5074	59.8505	35.5921
46	1	1:CB1.stl	Modjaw-2:Modjaw-4:3.0	2.99909	3	0.0576601	0.0493383	0.0575439	3.88043	4.89068	0.43558	3	0.921612	18.6794	16.0158			0.921612	1.51459	0.328634	-102.567	61.1186	28.8226	97.3128	60.1013	35.6771			-102.419	60.5768	30.2293	97.5074	59.8505	35.5921
47	1	1:CB1.stl	Modjaw-2:Modjaw-5:3.0	2.95272	3	0.115126	0.0306824	0.0464252	3.88043	4.89068	0.20046	3	1.36088	44.3536	29.3134			1.36088	1.64675	1.075	-102.165	62.165	30.5822	97.7702	60.8898	35.5113			-102.419	60.5768	30.2293	97.5074	59.8505	35.5921
48	1	1:CB1.stl	Modjaw-3:Modjaw-1:-3.0	-2.89812	-3	0.0532122	0.140286	0.175466	3.75521	4.75005	0.350714	-3	3.73825	26.6474	21.3047			3.73825	3.93119	3.54531	-102.3	60.0666	31.631	97.6493	59.3332	36.0796			-102.717	56.2059	32.2429	97.2088	56.1987	37.6767
49	1	1:CB1.stl	Modjaw-3:Modjaw-2:-3.0	-2.89562	-3	0.0380428	0.193562	0.227962	3.75521	4.75005	0.207016	-3	4.51883	23.3457	19.8227			4.51883	4.82191	4.21575	-102.414	60.5768	30.2294	97.513	59.8505	35.5923			-102.717	56.2059	32.2429	97.2088	56.1987	37.6767
50	1	1:CB1.stl	Modjaw-3:Modjaw-4:-3.0	-2.89169	-3	0.0378239	0.234196	0.275137	3.75521	4.75005	0.499562	-3	5.18758	22.1506	18.8545			5.18758	5.9883	4.38686	-102.508	61.1183	28.8247	97.3722	60.101	35.6792			-102.717	56.2059	32.2429	97.2088	56.1987	37.6767
51	1	1:CB1.stl	Modjaw-3:Modjaw-5:-3.0	-2.84809	-3	0.0453808	0.219115	0.268591	3.75521	4.75005	0.391019	-3	5.70413	26.0326	21.2372			5.70413	6.21098	5.19727	-102.163	62.165	30.5822	97.7721	60.8898	35.5113			-102.717	56.2059	32.2429	97.2088	56.1987	37.6767
52	1	1:CB1.stl	Modjaw-3:Modjaw-1:-2.0	-1.93265	-2	0.126242	0.0942348	0.11748	2.50363	3.1669	0.350714	-2	3.73858	39.673	31.8232			3.73858	3.93149	3.54566	-102.297	60.0666	31.6311	97.6524	59.3331	36.0797			-102.717	56.2059	32.2429	97.2088	56.1987	37.6767
53	1	1:CB1.stl	Modjaw-3:Modjaw-2:-2.0	-1.9312	-2	0.064393	0.129787	0.152471	2.50363	3.1669	0.207016	-2	4.51874	34.8165	29.6367			4.51874	4.82183	4.21566	-102.416	60.5768	30.2294	97.5112	59.8505	35.5922			-102.717	56.2059	32.2429	97.2088	56.1987	37.6767
54	1	1:CB1.stl	Modjaw-3:Modjaw-4:-2.0	-1.92873	-2	0.0470212	0.1569	0.183889	2.50363	3.1669	0.499562	-2	5.18744	33.062	28.2096			5.18744	5.98819	4.38669	-102.518	61.1183	28.8243	97.3616	60.1011	35.6788			-102.717	56.2059	32.2429	97.2088	56.1987	37.6767
55	1	1:CB1.stl	Modjaw-3:Modjaw-5:-2.0	-1.89957	-2	0.0404239	0.147154	0.179874	2.50363	3.1669	0.391019	-2	5.70403	38.7622	31.7112			5.70403	6.2109	5.19717	-102.164	62.165	30.5822	97.771	60.8898	35.5113			-102.717	56.2059	32.2429	97.2088	56.1987	37.6767
56	1	1:CB1.stl	Modjaw-3:Modjaw-1:-1.0	-0.96661	-1	0.0557384	0.0474691	0.0589859	1.25186	1.58351	0.350714	-1	3.73889	78.7648	63.3862			3.73889	3.93179	3.546	-102.294	60.0666	31.6311	97.6554	59.3331	36.0797			-102.717	56.2059	32.2429	97.2088	56.1987	37.6767
57	1	1:CB1.stl	Modjaw-3:Modjaw-2:-1.0	-0.965998	-1	0.0366044	0.0652609	0.0764771	1.25186	1.58351	0.207016	-1	4.51865	69.2397	59.085			4.51865	4.82174	4.21555	-102.417	60.5768	30.2293	97.5093	59.8505	35.5922			-102.717	56.2059	32.2429	97.2088	56.1987	37.6767
58	1	1:CB1.stl	Modjaw-3:Modjaw-4:-1.0	-0.964841	-1	0.0452602	0.0788282	0.092169	1.25186	1.58351	0.499562	-1	5.18732	65.8054	56.2805			5.18732	5.98809	4.38654	-102.529	61.1184	28.8239	97.3509	60.1011	35.6784			-102.717	56.2059	32.2429	97.2088	56.1987	37.6767
59	1	1:CB1.stl	Modjaw-3:Modjaw-5:-1.0	-0.95021	-1	0.0391526	0.0741103	0.0903368	1.25186	1.58351	0.391019	-1	5.70393	76.9654	63.1407			5.70393	6.2108	5.19705	-102.165	62.165	30.5822	97.7697	60.8898	35.5113			-102.717	56.2059	32.2429	97.2088	56.1987	37.6767
60	1	1:CB1.stl	Modjaw-3:Modjaw-1:1.0	0.967193	1	0.0749729	0.048161	0.0594626	1.25186	1.58351	0.350714	1	3.7395	77.6458	62.8882			3.7395	3.93236	3.54663	-102.288	60.0666	31.6312	97.661	59.3331	36.0799			-102.717	56.2059	32.2429	97.2088	56.1987	37.6767
61	1	1:CB1.stl	Modjaw-3:Modjaw-2:1.0	0.966804	1	0.042218	0.0659786	0.0769403	1.25186	1.58351	0.207016	1	4.51845	68.4835	58.7267			4.51845	4.82155	4.21534	-102.421	60.5768	30.2292	97.5054	59.8505	35.5921			-102.717	56.2059	32.2429	97.2088	56.1987	37.6767
62	1	1:CB1.stl	Modjaw-3:Modjaw-4:1.0	0.965804	1	0.0870392	0.0795637	0.0925937	1.25186	1.58351	0.499562	1	5.18715	65.1949	56.0205			5.18715	5.98797	4.38633	-102.55	61.1185	28.8232	97.3295	60.1012	35.6777			-102.717	56.2059	32.2429	97.2088	56.1987	37.6767
63	1	1:CB1.stl	Modjaw-3:Modjaw-5:1.0	0.951078	1	0.0402899	0.0751588	0.0911141	1.25186	1.58351	0.391019	1	5.70368	75.8884	62.5993			5.70368	6.21058	5.19678	-102.168	62.1651	30.5821	97.7668	60.8898	35.5112			-102.717	56.2059	32.2429	97.2088	56.1987	37.6767
64	1	1:CB1.stl	Modjaw-3:Modjaw-1:2.0	1.93498	2	0.0499949	0.097002	0.119386	2.50363	3.1669	0.350714	2	3.73978	38.5537	31.3251			3.73978	3.93263	3.54693	-102.286	60.0666	31.6313	97.6636	59.3331	36.0799			-102.717	56.2059	32.2429	97.2088	56.1987	37.6767
65	1	1:CB1.stl	Modjaw-3:Modjaw-2:2.0	1.93443	2	0.0447068	0.132658	0.154324	2.50363	3.1669	0.207016	2	4.51834	34.0602	29.2784			4.51834	4.82146	4.21523	-102.423	60.5768	30.2292	97.5034	59.8505	35.592			-102.717	56.2059	32.2429	97.2088	56.1987	37.6767
66	1	1:CB1.stl	Modjaw-3:Modjaw-4:2.0	1.93258	2	0.053581	0.159842	0.185588	2.50363	3.1669	0.499562	2	5.1871	32.4514	27.9496			5.1871	5.98793	4.38627	-102.561	61.1186	28.8228	97.3188	60.1013	35.6773			-102.717	56.2059	32.2429	97.2088	56.1987	37.6767
67	1	1:CB1.stl	Modjaw-3:Modjaw-5:2.0	1.90304	2	0.0373867	0.151348	0.182983	2.50363	3.1669	0.391019	2	5.70354	37.685	31.1697			5.70354	6.21046	5.19663	-102.17	62.1651	30.5821	97.7651	60.8898	35.5112			-102.717	56.2059	32.2429	97.2088	56.1987	37.6767
68	1	1:CB1.stl	Modjaw-3:Modjaw-1:3.0	2.90337	3	0.057317	0.146511	0.179755	3.75521	4.75005	0.350714	3	3.74005	25.5275	20.8064			3.74005	3.93289	3.54722	-102.283	60.0666	31.6314	97.6661	59.3331	36.08			-102.717	56.2059	32.2429	97.2088	56.1987	37.6767
69	1	1:CB1.stl	Modjaw-3:Modjaw-2:3.0	2.90288	3	0.0356858	0.20002	0.23213	3.75521	4.75005	0.207016	3	4.51824	22.589	19.4643			4.51824	4.82136	4.21512	-102.426	60.5768	30.2291	97.5012	59.8505	35.592			-102.717	56.2059	32.2429	97.2088	56.1987	37.6767
70	1	1:CB1.stl	Modjaw-3:Modjaw-4:3.0	2.90035	3	0.0334623	0.240814	0.278958	3.75521	4.75005	0.499562	3	5.18707	21.5398	18.5944			5.18707	5.98792	4.38623	-102.572	61.1186	28.8225	97.308	60.1013	35.677			-102.717	56.2059	32.2429	97.2088	56.1987	37.6767
71	1	1:CB1.stl	Modjaw-3:Modjaw-5:3.0	2.8559	3	0.0385482	0.228549	0.275586	3.75521	4.75005	0.391019	3	5.70339	24.9548	20.6955			5.70339	6.21032	5.19647	-102.172	62.1651	30.582	97.7633	60.8898	35.5111			-102.717	56.2059	32.2429	97.2088	56.1987	37.6767
72	1	1:CB1.stl	Modjaw-4:Modjaw-1:-3.0	-3.00187	-3	0.0495694	0.106339	0.121024	3.88232	4.89482	0.694295	-3	1.95645	18.3982	16.1658			1.95645	3.00423	0.908664	-102.334	60.0668	31.6302	97.6147	59.3333	36.0788			-102.54	61.1185	28.8236	97.3402	60.1012	35.6781
73	1	1:CB1.stl	Modjaw-4:Modjaw-2:-3.0	-3.00202	-3	0.0645368	0.0495324	0.0579493	3.88232	4.89482	0.43558	-3	0.904002	18.2507	15.5999			0.904002	1.50853	0.299472	-102.447	60.5769	30.2285	97.4794	59.8506	35.5914			-102.54	61.1185	28.8236	97.3402	60.1012	35.6781
74	1	1:CB1.stl	Modjaw-4:Modjaw-3:-3.0	-3.1006	-3	0.0377634	0.242386	0.282838	3.88232	4.89482	0.499562	-3	5.18785	21.4032	18.3421			5.18785	5.98858	4.38713	-102.75	56.2059	32.242	97.1759	56.1987	37.6758			-102.54	61.1185	28.8236	97.3402	60.1012	35.6781
75	1	1:CB1.stl	Modjaw-4:Modjaw-5:-3.0	-2.95385	-3	0.0406709	0.037473	0.0499032	3.88232	4.89482	0.556741	-3	1.48668	39.6733	29.7912			1.48668	2.07432	0.89903	-102.198	62.1653	30.5814	97.7376	60.89	35.5105			-102.54	61.1185	28.8236	97.3402	60.1012	35.6781
76	1	1:CB1.stl	Modjaw-4:Modjaw-1:-2.0	-2.00082	-2	0.0578671	0.0708689	0.0805779	2.58838	3.26342	0.694295	-2	1.95948	27.6493	24.3178			1.95948	3.00558	0.913368	-102.32	60.0667	31.6305	97.6293	59.3332	36.0792			-102.54	61.1185	28.8236	97.3402	60.1012	35.6781
77	1	1:CB1.stl	Modjaw-4:Modjaw-2:-2.0	-2.00117	-2	0.088361	0.0330092	0.0385889	2.58838	3.26342	0.43558	-2	0.90664	27.4663	23.4948			0.90664	1.50938	0.303897	-102.438	60.5769	30.2288	97.4888	59.8506	35.5916			-102.54	61.1185	28.8236	97.3402	60.1012	35.6781
78	1	1:CB1.stl	Modjaw-4:Modjaw-3:-2.0	-2.0659	-2	0.0649827	0.162331	0.188917	2.58838	3.26342	0.499562	-2	5.18762	31.957	27.4597			5.18762	5.98837	4.38687	-102.739	56.2059	32.2423	97.1868	56.1987	37.6761			-102.54	61.1185	28.8236	97.3402	60.1012	35.6781
79	1	1:CB1.stl	Modjaw-4:Modjaw-5:-2.0	-1.96917	-2	0.0576763	0.024749	0.0329934	2.58838	3.26342	0.556741	-2	1.48989	60.2002	45.1573			1.48989	2.07624	0.903547	-102.187	62.1652	30.5817	97.748	60.8899	35.5107			-102.54	61.1185	28.8236	97.3402	60.1012	35.6781
80	1	1:CB1.stl	Modjaw-4:Modjaw-1:-1.0	-1.0002	-1	0.0557256	0.0354192	0.0402328	1.29424	1.63177	0.694295	-1	1.96263	55.4113	48.7817			1.96263	3.007	0.91825	-102.305	60.0667	31.6309	97.6439	59.3332	36.0795			-102.54	61.1185	28.8236	97.3402	60.1012	35.6781
81	1	1:CB1.stl	Modjaw-4:Modjaw-2:-1.0	-1.00049	-1	0.0581658	0.0164968	0.0192706	1.29424	1.63177	0.43558	-1	0.909403	55.1261	47.1911			0.909403	1.51028	0.308521	-102.429	60.5768	30.229	97.4981	59.8506	35.5919			-102.54	61.1185	28.8236	97.3402	60.1012	35.6781
82	1	1:CB1.stl	Modjaw-4:Modjaw-3:-1.0	-1.03237	-1	0.0376496	0.0815274	0.0946282	1.29424	1.63177	0.499562	-1	5.18741	63.6278	54.8189			5.18741	5.98819	4.38663	-102.728	56.2059	32.2426	97.1978	56.1987	37.6764			-102.54	61.1185	28.8236	97.3402	60.1012	35.6781
83	1	1:CB1.stl	Modjaw-4:Modjaw-5:-1.0	-0.984557	-1	0.0423341	0.0122585	0.016359	1.29424	1.63177	0.556741	-1	1.49314	121.804	91.2732			1.49314	2.07818	0.908106	-102.177	62.1651	30.5819	97.7582	60.8898	35.511			-102.54	61.1185	28.8236	97.3402	60.1012	35.6781
84	1	1:CB1.stl	Modjaw-4:Modjaw-1:1.0	0.999773	1	0.0620179	0.0353785	0.0401159	1.29424	1.63177	0.694295	1	1.96926	55.6626	49.0893			1.96926	3.01001	0.928511	-102.277	60.0666	31.6315	97.6726	59.3331	36.0801			-102.54	61.1185	28.8236	97.3402	60.1012	35.6781
85	1	1:CB1.stl	Modjaw-4:Modjaw-2:1.0	1.00032	1	0.0541492	0.0164764	0.0192174	1.29424	1.63177	0.43558	1	0.915276	55.5507	47.6276			0.915276	1.51224	0.318309	-102.41	60.5768	30.2295	97.5166	59.8505	35.5924			-102.54	61.1185	28.8236	97.3402	60.1012	35.6781
86	1	1:CB1.stl	Modjaw-4:Modjaw-3:1.0	1.03119	1	0.0385084	0.0822245	0.0949385	1.29424	1.63177	0.499562	1	5.18706	63.0841	54.636			5.18706	5.98788	4.38625	-102.706	56.2059	32.2432	97.2198	56.1987	37.677			-102.54	61.1185	28.8236	97.3402	60.1012	35.6781
87	1	1:CB1.stl	Modjaw-4:Modjaw-5:1.0	0.984502	1	0.0423834	0.0120285	0.0160835	1.29424	1.63177	0.556741	1	1.49973	124.681	93.2463			1.49973	2.08213	0.917323	-102.157	62.165	30.5824	97.7783	60.8897	35.5115			-102.54	61.1185	28.8236	97.3402	60.1012	35.6781
88	1	1:CB1.stl	Modjaw-4:Modjaw-1:2.0	1.99912	2	0.0653763	0.070706	0.0801053	2.58838	3.26342	0.694295	2	1.97274	27.9005	24.6268			1.97274	3.0116	0.933873	-102.262	60.0665	31.6318	97.6868	59.333	36.0804			-102.54	61.1185	28.8236	97.3402	60.1012	35.6781
89	1	1:CB1.stl	Modjaw-4:Modjaw-2:2.0	2.00046	2	0.0530293	0.0329277	0.0383759	2.58838	3.26342	0.43558	2	0.918372	27.8905	23.9309			0.918372	1.5133	0.323446	-102.401	60.5767	30.2298	97.5258	59.8505	35.5926			-102.54	61.1185	28.8236	97.3402	60.1012	35.6781
90	1	1:CB1.stl	Modjaw-4:Modjaw-3:2.0	2.0612	2	0.0334392	0.16512	0.190158	2.58838	3.26342	0.499562	2	5.18692	31.4131	27.2769			5.18692	5.98775	4.38609	-102.695	56.2059	32.2435	97.2308	56.1987	37.6773			-102.54	61.1185	28.8236	97.3402	60.1012	35.6781
91	1	1:CB1.stl	Modjaw-4:Modjaw-5:2.0	1.96895	2	0.0377116	0.0238292	0.0318893	2.58838	3.26342	0.556741	2	1.50305	63.0761	47.1335			1.50305	2.08414	0.92197	-102.147	62.1649	30.5826	97.7881	60.8897	35.5117			-102.54	61.1185	28.8236	97.3402	60.1012	35.6781
92	1	1:CB1.stl	Modjaw-4:Modjaw-1:3.0	2.99805	3	0.0675385	0.105972	0.119958	3.88232	4.89482	0.694295	3	1.97631	18.6493	16.475			1.97631	3.01324	0.939377	-102.248	60.0665	31.6321	97.7009	59.333	36.0807			-102.54	61.1185	28.8236	97.3402	60.1012	35.6781
93	1	1:CB1.stl	Modjaw-4:Modjaw-2:3.0	3.00042	3	0.126475	0.0493492	0.0574702	3.88232	4.89482	0.43558	3	0.921563	18.6743	16.0355			0.921563	1.5144	0.328726	-102.392	60.5767	30.23	97.5349	59.8504	35.5929			-102.54	61.1185	28.8236	97.3402	60.1012	35.6781
94	1	1:CB1.stl	Modjaw-4:Modjaw-3:3.0	3.09001	3	0.075649	0.24866	0.285631	3.88232	4.89482	0.499562	3	5.18681	20.8591	18.1591			5.18681	5.98765	4.38597	-102.684	56.2059	32.2438	97.2419	56.1987	37.6776			-102.54	61.1185	28.8236	97.3402	60.1012	35.6781
95	1	1:CB1.stl	Modjaw-4:Modjaw-5:3.0	2.95336	3	0.0713956	0.0354046	0.0474154	3.88232	4.89482	0.556741	3	1.5064	42.5481	31.7703			1.5064	2.08616	0.926634	-102.137	62.1649	30.5829	97.7979	60.8896	35.512			-102.54	61.1185	28.8236	97.3402	60.1012	35.6781
96	1	1:CB1.stl	Modjaw-5:Modjaw-1:-3.0	-3.04909	-3	0.083293	0.0843671	0.103165	3.94316	4.95613	0.207491	-3	2.00577	23.7743	19.4424			2.00577	2.34988	1.66166	-102.304	60.0667	31.6309	97.6452	59.3332	36.0795			-102.167	62.1651	30.5822	97.7683	60.8898	35.5112
97	1	1:CB1.stl	Modjaw-5:Modjaw-2:-3.0	-3.04894	-3	0.0546281	0.0282662	0.0444638	3.94316	4.95613	0.20046	-3	1.35998	48.1134	30.5863			1.35998	1.64605	1.07392	-102.417	60.5768	30.2293	97.5101	59.8505	35.5922			-102.167	62.1651	30.5822	97.7683	60.8898	35.5112
98	1	1:CB1.stl	Modjaw-5:Modjaw-3:-3.0	-3.14973	-3	0.0763831	0.230169	0.281362	3.94316	4.95613	0.391019	-3	5.70402	24.7819	20.2729			5.70402	6.21089	5.19715	-102.72	56.2059	32.2428	97.2064	56.1987	37.6766			-102.167	62.1651	30.5822	97.7683	60.8898	35.5112
99	1	1:CB1.stl	Modjaw-5:Modjaw-4:-3.0	-3.04657	-3	0.0551195	0.0380732	0.0505842	3.94316	4.95613	0.556741	-3	1.48642	39.0412	29.3851			1.48642	2.07397	0.898872	-102.509	61.1183	28.8246	97.3713	60.101	35.6791			-102.167	62.1651	30.5822	97.7683	60.8898	35.5112
100	1	1:CB1.stl	Modjaw-5:Modjaw-1:-2.0	-2.03235	-2	0.114879	0.0566122	0.0690225	2.62894	3.30429	0.207491	-2	2.00554	35.4259	29.0563			2.00554	2.34968	1.6614	-102.3	60.0666	31.631	97.6495	59.3331	36.0796			-102.167	62.1651	30.5822	97.7683	60.8898	35.5112
101	1	1:CB1.stl	Modjaw-5:Modjaw-2:-2.0	-2.03251	-2	0.0730848	0.0191692	0.0299532	2.62894	3.30429	0.20046	-2	1.36017	70.9562	45.4099			1.36017	1.6462	1.07415	-102.418	60.5768	30.2293	97.5091	59.8505	35.5922			-102.167	62.1651	30.5822	97.7683	60.8898	35.5112
102	1	1:CB1.stl	Modjaw-5:Modjaw-3:-2.0	-2.09868	-2	0.0841348	0.154563	0.188348	2.62894	3.30429	0.391019	-2	5.70397	36.9039	30.2843			5.70397	6.21084	5.19709	-102.719	56.2059	32.2428	97.207	56.1987	37.6766			-102.167	62.1651	30.5822	97.7683	60.8898	35.5112
103	1	1:CB1.stl	Modjaw-5:Modjaw-4:-2.0	-2.03112	-2	0.059166	0.0251426	0.0334419	2.62894	3.30429	0.556741	-2	1.48972	59.251	44.5465			1.48972	2.07601	0.90344	-102.519	61.1183	28.8243	97.3608	60.1011	35.6788			-102.167	62.1651	30.5822	97.7683	60.8898	35.5112
104	1	1:CB1.stl	Modjaw-5:Modjaw-1:-1.0	-1.01598	-1	0.098001	0.028487	0.034631	1.31452	1.65221	0.207491	-1	2.00532	70.3941	57.9053			2.00532	2.3495	1.66114	-102.295	60.0666	31.6311	97.6539	59.3331	36.0797			-102.167	62.1651	30.5822	97.7683	60.8898	35.5112
105	1	1:CB1.stl	Modjaw-5:Modjaw-2:-1.0	-1.0162	-1	0.0705323	0.00974733	0.0151311	1.31452	1.65221	0.20046	-1	1.36035	139.561	89.9041			1.36035	1.64634	1.07436	-102.419	60.5768	30.2293	97.5082	59.8505	35.5921			-102.167	62.1651	30.5822	97.7683	60.8898	35.5112
106	1	1:CB1.stl	Modjaw-5:Modjaw-3:-1.0	-1.04876	-1	0.0393672	0.0778315	0.0945501	1.31452	1.65221	0.391019	-1	5.7039	73.2852	60.3267			5.7039	6.21078	5.19702	-102.718	56.2059	32.2428	97.2078	56.1987	37.6766			-102.167	62.1651	30.5822	97.7683	60.8898	35.5112
107	1	1:CB1.stl	Modjaw-5:Modjaw-4:-1.0	-1.01559	-1	0.0454767	0.0124521	0.0165796	1.31452	1.65221	0.556741	-1	1.49306	119.904	90.054			1.49306	2.07806	0.908052	-102.529	61.1184	28.8239	97.3504	60.1011	35.6784			-102.167	62.1651	30.5822	97.7683	60.8898	35.5112
108	1	1:CB1.stl	Modjaw-5:Modjaw-1:1.0	1.0156	1	0.0993283	0.0288403	0.0348603	1.31452	1.65221	0.207491	1	2.0049	69.5174	57.5124			2.0049	2.34915	1.66065	-102.286	60.0666	31.6313	97.6627	59.3331	36.0799			-102.167	62.1651	30.5822	97.7683	60.8898	35.5112
109	1	1:CB1.stl	Modjaw-5:Modjaw-2:1.0	1.01607	1	0.224484	0.010073	0.0154375	1.31452	1.65221	0.20046	1	1.36066	135.079	88.1398			1.36066	1.64658	1.07473	-102.42	60.5768	30.2292	97.5067	59.8505	35.5921			-102.167	62.1651	30.5822	97.7683	60.8898	35.5112
110	1	1:CB1.stl	Modjaw-5:Modjaw-3:1.0	1.0476	1	0.0634847	0.0789064	0.0952726	1.31452	1.65221	0.391019	1	5.70371	72.2846	59.8673			5.70371	6.21061	5.19682	-102.716	56.2059	32.2429	97.2099	56.1987	37.6767			-102.167	62.1651	30.5822	97.7683	60.8898	35.5112
111	1	1:CB1.stl	Modjaw-5:Modjaw-4:1.0	1.01566	1	0.0737224	0.0122155	0.0162978	1.31452	1.65221	0.556741	1	1.49981	122.779	92.0256			1.49981	2.08225	0.917379	-102.55	61.1185	28.8232	97.3301	60.1012	35.6777			-102.167	62.1651	30.5822	97.7683	60.8898	35.5112
112	1	1:CB1.stl	Modjaw-5:Modjaw-1:2.0	2.03081	2	0.0460367	0.0580252	0.0699399	2.62894	3.30429	0.207491	2	2.00471	34.5489	28.6633			2.00471	2.34899	1.66043	-102.282	60.0666	31.6314	97.6671	59.3331	36.08			-102.167	62.1651	30.5822	97.7683	60.8898	35.5112
113	1	1:CB1.stl	Modjaw-5:Modjaw-2:2.0	2.03202	2	0.039248	0.0204717	0.0311786	2.62894	3.30429	0.20046	2	1.36079	66.4717	43.6451			1.36079	1.64669	1.07489	-102.421	60.5768	30.2292	97.506	59.8505	35.5921			-102.167	62.1651	30.5822	97.7683	60.8898	35.5112
114	1	1:CB1.stl	Modjaw-5:Modjaw-3:2.0	2.09402	2	0.0856643	0.158862	0.191237	2.62894	3.30429	0.391019	2	5.7036	35.9029	29.8248			5.7036	6.21051	5.1967	-102.715	56.2059	32.2429	97.2111	56.1987	37.6767			-102.167	62.1651	30.5822	97.7683	60.8898	35.5112
115	1	1:CB1.stl	Modjaw-5:Modjaw-4:2.0	2.03137	2	0.110911	0.0241967	0.0323118	2.62894	3.30429	0.556741	2	1.50323	62.1252	46.5226			1.50323	2.08437	0.922082	-102.56	61.1186	28.8229	97.3201	60.1013	35.6774			-102.167	62.1651	30.5822	97.7683	60.8898	35.5112
116	1	1:CB1.stl	Modjaw-5:Modjaw-1:3.0	3.04563	3	0.0833817	0.087546	0.105228	3.94316	4.95613	0.207491	3	2.00452	22.8968	19.0492			2.00452	2.34883	1.66021	-102.278	60.0666	31.6315	97.6716	59.3331	36.0801			-102.167	62.1651	30.5822	97.7683	60.8898	35.5112
117	1	1:CB1.stl	Modjaw-5:Modjaw-2:3.0	3.04783	3	0.110201	0.0311958	0.0472201	3.94316	4.95613	0.20046	3	1.36091	43.6248	28.8205			1.36091	1.64678	1.07503	-102.421	60.5768	30.2292	97.5054	59.8505	35.5921			-102.167	62.1651	30.5822	97.7683	60.8898	35.5112
118	1	1:CB1.stl	Modjaw-5:Modjaw-3:3.0	3.13925	3	0.113582	0.239841	0.287864	3.94316	4.95613	0.391019	3	5.70348	23.7803	19.8131			5.70348	6.2104	5.19657	-102.714	56.2059	32.243	97.2125	56.1987	37.6768			-102.167	62.1651	30.5822	97.7683	60.8898	35.5112
119	1	1:CB1.stl	Modjaw-5:Modjaw-4:3.0	3.04714	3	0.0700836	0.0359461	0.0480397	3.94316	4.95613	0.556741	3	1.50666	41.9143	31.3627			1.50666	2.08651	0.926804	-102.57	61.1186	28.8226	97.3103	60.1013	35.677			-102.167	62.1651	30.5822	97.7683	60.8898	35.5112
120	1	2:CB1.stl	Modjaw-1:Modjaw-2:-3.0	-2.888	-3	0.184144	0.0345102	0.0677807	3.83533	4.81793	0.242364	-3	2.93525	85.0547	43.3051			2.93525	3.30134	2.56916	-98.5676	64.7055	29.2246	101.365	59.5623	29.8743			-98.9274	61.5855	28.2072	101.017	57.0539	29.4414
121	1	2:CB1.stl	Modjaw-1:Modjaw-3:-3.0	-2.92775	-3	0.0475707	0.0513963	0.0729644	3.83533	4.81793	0.313958	-3	2.11707	41.1911	29.0151			2.11707	2.27771	1.95644	-98.6066	63.8029	28.617	101.333	58.8841	28.826			-98.9274	61.5855	28.2072	101.017	57.0539	29.4414
122	1	2:CB1.stl	Modjaw-1:Modjaw-4:-3.0	-2.93422	-3	0.107768	0.0319587	0.0418103	3.83533	4.81793	0.435689	-3	1.81764	56.8747	43.4735			1.81764	2.10944	1.52584	-98.7094	63.0378	29.7214	101.24	58.5633	29.4359			-98.9274	61.5855	28.2072	101.017	57.0539	29.4414
123	1	2:CB1.stl	Modjaw-1:Modjaw-5:-3.0	-2.98568	-3	0.25159	0.0363728	0.0442504	3.83533	4.81793	0.525798	-3	0.98409	27.0557	22.2391			0.98409	0.872298	1.09588	-99.0115	61.5019	29.0714	100.955	57.8577	28.6991			-98.9274	61.5855	28.2072	101.017	57.0539	29.4414
124	1	2:CB1.stl	Modjaw-1:Modjaw-2:-2.0	-1.92543	-2	0.255125	0.0235545	0.0457552	2.55705	3.21216	0.242364	-2	2.93544	124.624	64.1554			2.93544	3.30151	2.56938	-98.5657	64.7054	29.2246	101.367	59.5623	29.8743			-98.9274	61.5855	28.2072	101.017	57.0539	29.4414
125	1	2:CB1.stl	Modjaw-1:Modjaw-3:-2.0	-1.95202	-2	0.11716	0.0347179	0.0490328	2.55705	3.21216	0.313958	-2	2.11772	60.9978	43.1899			2.11772	2.2783	1.95714	-98.6015	63.8028	28.617	101.338	58.8839	28.826			-98.9274	61.5855	28.2072	101.017	57.0539	29.4414
126	1	2:CB1.stl	Modjaw-1:Modjaw-4:-2.0	-1.95613	-2	0.117493	0.0211838	0.0276781	2.55705	3.21216	0.435689	-2	1.81861	85.8491	65.7057			1.81861	2.11024	1.52698	-98.7004	63.0376	29.7214	101.249	58.5631	29.4359			-98.9274	61.5855	28.2072	101.017	57.0539	29.4414
127	1	2:CB1.stl	Modjaw-1:Modjaw-5:-2.0	-1.99047	-2	0.138866	0.0242826	0.0295513	2.55705	3.21216	0.525798	-2	0.983206	40.4901	33.2712			0.983206	0.871265	1.09515	-99	61.5017	29.0714	100.966	57.8575	28.6991			-98.9274	61.5855	28.2072	101.017	57.0539	29.4414
128	1	2:CB1.stl	Modjaw-1:Modjaw-2:-1.0	-0.962762	-1	0.123006	0.0120588	0.0231629	1.27857	1.60614	0.242364	-1	2.93563	243.443	126.738			2.93563	3.30167	2.56958	-98.5638	64.7054	29.2246	101.369	59.5622	29.8743			-98.9274	61.5855	28.2072	101.017	57.0539	29.4414
129	1	2:CB1.stl	Modjaw-1:Modjaw-3:-1.0	-0.97611	-1	0.0673573	0.0175856	0.0247099	1.27857	1.60614	0.313958	-1	2.11837	120.46	85.7294			2.11837	2.2789	1.95784	-98.5966	63.8027	28.617	101.343	58.8838	28.826			-98.9274	61.5855	28.2072	101.017	57.0539	29.4414
130	1	2:CB1.stl	Modjaw-1:Modjaw-4:-1.0	-0.978055	-1	0.0347042	0.0105354	0.0137439	1.27857	1.60614	0.435689	-1	1.81962	172.714	132.395			1.81962	2.11107	1.52816	-98.6915	63.0374	29.7214	101.258	58.5629	29.4359			-98.9274	61.5855	28.2072	101.017	57.0539	29.4414
131	1	2:CB1.stl	Modjaw-1:Modjaw-5:-1.0	-0.995247	-1	0.0350122	0.0121574	0.0147999	1.27857	1.60614	0.525798	-1	0.982457	80.8113	66.3829			0.982457	0.870381	1.09453	-98.9885	61.5015	29.0713	100.978	57.8573	28.6991			-98.9274	61.5855	28.2072	101.017	57.0539	29.4414
132	1	2:CB1.stl	Modjaw-1:Modjaw-2:1.0	0.96287	1	0.0315559	0.0126423	0.0237367	1.27857	1.60614	0.242364	1	2.93597	232.233	123.689			2.93597	3.30197	2.56997	-98.5604	64.7053	29.2246	101.372	59.5621	29.8744			-98.9274	61.5855	28.2072	101.017	57.0539	29.4414
133	1	2:CB1.stl	Modjaw-1:Modjaw-3:1.0	0.976313	1	0.0336058	0.0180381	0.0250926	1.27857	1.60614	0.313958	1	2.11966	117.511	84.4736			2.11966	2.28009	1.95924	-98.5869	63.8024	28.617	101.352	58.8836	28.826			-98.9274	61.5855	28.2072	101.017	57.0539	29.4414
134	1	2:CB1.stl	Modjaw-1:Modjaw-4:1.0	0.978043	1	0.0355573	0.0104366	0.0135614	1.27857	1.60614	0.435689	1	1.82174	174.553	134.332			1.82174	2.11283	1.53065	-98.6738	63.037	29.7214	101.276	58.5625	29.4358			-98.9274	61.5855	28.2072	101.017	57.0539	29.4414
135	1	2:CB1.stl	Modjaw-1:Modjaw-5:1.0	0.995268	1	0.0447009	0.0121868	0.0148443	1.27857	1.60614	0.525798	1	0.981366	80.5267	66.1104			0.981366	0.869066	1.09366	-98.9654	61.5011	29.0713	101.001	57.8569	28.699			-98.9274	61.5855	28.2072	101.017	57.0539	29.4414
136	1	2:CB1.stl	Modjaw-1:Modjaw-2:2.0	1.92586	2	0.0299106	0.0258864	0.0480498	2.55705	3.21216	0.242364	2	2.93613	113.423	61.1059			2.93613	3.3021	2.57015	-98.5588	64.7052	29.2246	101.374	59.5621	29.8744			-98.9274	61.5855	28.2072	101.017	57.0539	29.4414
137	1	2:CB1.stl	Modjaw-1:Modjaw-3:2.0	1.95284	2	0.0299857	0.0365273	0.0505634	2.55705	3.21216	0.313958	2	2.12031	58.0473	41.9337			2.12031	2.28068	1.95994	-98.5822	63.8023	28.617	101.357	58.8835	28.826			-98.9274	61.5855	28.2072	101.017	57.0539	29.4414
138	1	2:CB1.stl	Modjaw-1:Modjaw-4:2.0	1.95608	2	0.0344648	0.0207888	0.0269522	2.55705	3.21216	0.435689	2	1.82285	87.6844	67.633			1.82285	2.11375	1.53196	-98.6651	63.0368	29.7214	101.285	58.5624	29.4358			-98.9274	61.5855	28.2072	101.017	57.0539	29.4414
139	1	2:CB1.stl	Modjaw-1:Modjaw-5:2.0	1.99056	2	0.0423863	0.0244002	0.0297292	2.55705	3.21216	0.525798	2	0.981025	40.2056	32.9987			0.981025	0.868637	1.09341	-98.9539	61.5009	29.0713	101.013	57.8567	28.699			-98.9274	61.5855	28.2072	101.017	57.0539	29.4414
140	1	2:CB1.stl	Modjaw-1:Modjaw-2:3.0	2.88898	3	0.0340359	0.0397484	0.0729412	3.83533	4.81793	0.242364	3	2.93628	73.8715	40.2554			2.93628	3.30224	2.57032	-98.5573	64.7052	29.2246	101.375	59.5621	29.8744			-98.9274	61.5855	28.2072	101.017	57.0539	29.4414
141	1	2:CB1.stl	Modjaw-1:Modjaw-3:3.0	2.92958	3	0.0345075	0.0554661	0.0764075	3.83533	4.81793	0.313958	3	2.12095	38.2387	27.7584			2.12095	2.28127	1.96063	-98.5776	63.8022	28.617	101.362	58.8833	28.8261			-98.9274	61.5855	28.2072	101.017	57.0539	29.4414
142	1	2:CB1.stl	Modjaw-1:Modjaw-4:3.0	2.93412	3	0.0352638	0.0310713	0.0401817	3.83533	4.81793	0.435689	3	1.824	58.7038	45.3938			1.824	2.1147	1.5333	-98.6564	63.0366	29.7213	101.293	58.5622	29.4358			-98.9274	61.5855	28.2072	101.017	57.0539	29.4414
143	1	2:CB1.stl	Modjaw-1:Modjaw-5:3.0	2.98587	3	0.0386674	0.0366373	0.0446507	3.83533	4.81793	0.525798	3	0.980822	26.7711	21.9666			0.980822	0.868361	1.09328	-98.9423	61.5007	29.0712	101.024	57.8564	28.699			-98.9274	61.5855	28.2072	101.017	57.0539	29.4414
144	1	2:CB1.stl	Modjaw-2:Modjaw-1:-3.0	-3.11612	-3	0.0696886	0.0357498	0.0703972	3.98327	4.96867	0.242364	-3	2.9352	82.104	41.6948			2.9352	3.30129	2.56911	-98.9216	61.5854	28.2072	101.023	57.0538	29.4414			-98.5621	64.7053	29.2246	101.371	59.5622	29.8744
145	1	2:CB1.stl	Modjaw-2:Modjaw-3:-3.0	-3.04135	-3	0.0602486	0.0275718	0.0362283	3.98327	4.96867	0.141681	-3	1.16886	42.3935	32.2638			1.16886	1.0887	1.24903	-98.6014	63.8028	28.617	101.338	58.8839	28.826			-98.5621	64.7053	29.2246	101.371	59.5622	29.8744
146	1	2:CB1.stl	Modjaw-2:Modjaw-4:-3.0	-3.04788	-3	0.0336664	0.038686	0.0543305	3.98327	4.96867	0.329415	-3	1.42202	36.758	26.1735			1.42202	1.74589	1.09815	-98.7046	63.0377	29.7214	101.245	58.5632	29.4359			-98.5621	64.7053	29.2246	101.371	59.5622	29.8744
147	1	2:CB1.stl	Modjaw-2:Modjaw-5:-3.0	-3.10133	-3	0.0425677	0.043031	0.0727277	3.98327	4.96867	0.519814	-3	2.67436	62.1495	36.7722			2.67436	3.23784	2.11088	-99.007	61.5019	29.0714	100.959	57.8576	28.6991			-98.5621	64.7053	29.2246	101.371	59.5622	29.8744
148	1	2:CB1.stl	Modjaw-2:Modjaw-1:-2.0	-2.0773	-2	0.0664625	0.0244213	0.0475448	2.65568	3.31265	0.242364	-2	2.93541	120.199	61.7399			2.93541	3.30147	2.56934	-98.9236	61.5854	28.2072	101.021	57.0538	29.4414			-98.5621	64.7053	29.2246	101.371	59.5622	29.8744
149	1	2:CB1.stl	Modjaw-2:Modjaw-3:-2.0	-2.02768	-2	0.0421407	0.0181107	0.0238831	2.65568	3.31265	0.141681	-2	1.16882	64.5375	48.9393			1.16882	1.08865	1.24899	-98.5982	63.8027	28.617	101.341	58.8839	28.826			-98.5621	64.7053	29.2246	101.371	59.5622	29.8744
150	1	2:CB1.stl	Modjaw-2:Modjaw-4:-2.0	-2.03179	-2	0.0326781	0.0260865	0.0365037	2.65568	3.31265	0.329415	-2	1.42147	54.4909	38.9406			1.42147	1.74546	1.09749	-98.6973	63.0375	29.7214	101.252	58.5631	29.4359			-98.5621	64.7053	29.2246	101.371	59.5622	29.8744
151	1	2:CB1.stl	Modjaw-2:Modjaw-5:-2.0	-2.06746	-2	0.0464728	0.0291235	0.0490669	2.65568	3.31265	0.519814	-2	2.6729	91.778	54.4746			2.6729	3.23667	2.10913	-98.9971	61.5017	29.0713	100.969	57.8574	28.6991			-98.5621	64.7053	29.2246	101.371	59.5622	29.8744
152	1	2:CB1.stl	Modjaw-2:Modjaw-1:-1.0	-1.03859	-1	0.0521922	0.0125132	0.0240804	1.32789	1.65639	0.242364	-1	2.93561	234.601	121.909			2.93561	3.30165	2.56956	-98.9256	61.5854	28.2072	101.019	57.0539	29.4414			-98.5621	64.7053	29.2246	101.371	59.5622	29.8744
153	1	2:CB1.stl	Modjaw-2:Modjaw-3:-1.0	-1.01389	-1	0.0535133	0.00892007	0.0118063	1.32789	1.65639	0.141681	-1	1.16879	131.029	98.9965			1.16879	1.08861	1.24896	-98.5949	63.8026	28.617	101.344	58.8838	28.826			-98.5621	64.7053	29.2246	101.371	59.5622	29.8744
154	1	2:CB1.stl	Modjaw-2:Modjaw-4:-1.0	-1.01583	-1	0.0331237	0.0131908	0.0183922	1.32789	1.65639	0.329415	-1	1.42097	107.724	77.259			1.42097	1.74506	1.09687	-98.69	63.0374	29.7214	101.26	58.5629	29.4359			-98.5621	64.7053	29.2246	101.371	59.5622	29.8744
155	1	2:CB1.stl	Modjaw-2:Modjaw-5:-1.0	-1.03368	-1	0.0341432	0.0147861	0.024825	1.32789	1.65639	0.519814	-1	2.67146	180.674	107.612			2.67146	3.23552	2.10741	-98.9871	61.5015	29.0713	100.979	57.8573	28.6991			-98.5621	64.7053	29.2246	101.371	59.5622	29.8744
156	1	2:CB1.stl	Modjaw-2:Modjaw-1:1.0	1.03845	1	0.0295343	0.0131411	0.0246996	1.32789	1.65639	0.242364	1	2.93598	223.421	118.868			2.93598	3.30198	2.56999	-98.9292	61.5855	28.2072	101.016	57.0539	29.4414			-98.5621	64.7053	29.2246	101.371	59.5622	29.8744
157	1	2:CB1.stl	Modjaw-2:Modjaw-3:1.0	1.01399	1	0.0508428	0.00864956	0.0115338	1.32789	1.65639	0.141681	1	1.16874	135.122	101.332			1.16874	1.08856	1.24892	-98.5885	63.8025	28.617	101.351	58.8836	28.826			-98.5621	64.7053	29.2246	101.371	59.5622	29.8744
158	1	2:CB1.stl	Modjaw-2:Modjaw-4:1.0	1.01569	1	0.0337427	0.013485	0.0186692	1.32789	1.65639	0.329415	1	1.42007	105.308	76.0649			1.42007	1.74435	1.09579	-98.6752	63.037	29.7214	101.275	58.5626	29.4358			-98.5621	64.7053	29.2246	101.371	59.5622	29.8744
159	1	2:CB1.stl	Modjaw-2:Modjaw-5:1.0	1.03357	1	0.0337651	0.0152518	0.0254092	1.32789	1.65639	0.519814	1	2.66866	174.974	105.028			2.66866	3.23328	2.10405	-98.9667	61.5011	29.0713	101	57.8569	28.699			-98.5621	64.7053	29.2246	101.371	59.5622	29.8744
160	1	2:CB1.stl	Modjaw-2:Modjaw-1:2.0	2.07676	2	0.0300615	0.0269299	0.050021	2.65568	3.31265	0.242364	2	2.93616	109.03	58.6986			2.93616	3.30214	2.57018	-98.9309	61.5856	28.2071	101.014	57.054	29.4414			-98.5621	64.7053	29.2246	101.371	59.5622	29.8744
161	1	2:CB1.stl	Modjaw-2:Modjaw-3:2.0	2.02808	2	0.0354643	0.017029	0.0227927	2.65568	3.31265	0.141681	2	1.16873	68.6321	51.2766			1.16873	1.08855	1.24891	-98.5852	63.8024	28.617	101.354	58.8835	28.826			-98.5621	64.7053	29.2246	101.371	59.5622	29.8744
162	1	2:CB1.stl	Modjaw-2:Modjaw-4:2.0	2.03123	2	0.0328012	0.0272627	0.0376112	2.65568	3.31265	0.329415	2	1.41968	52.074	37.7462			1.41968	1.74404	1.09532	-98.6678	63.0369	29.7214	101.282	58.5624	29.4358			-98.5621	64.7053	29.2246	101.371	59.5622	29.8744
163	1	2:CB1.stl	Modjaw-2:Modjaw-5:2.0	2.06702	2	0.0427005	0.0309849	0.051403	2.65568	3.31265	0.519814	2	2.6673	86.084	51.89			2.6673	3.2322	2.10241	-98.9564	61.5009	29.0713	101.01	57.8567	28.699			-98.5621	64.7053	29.2246	101.371	59.5622	29.8744
164	1	2:CB1.stl	Modjaw-2:Modjaw-1:3.0	3.11491	3	0.0300565	0.0413841	0.0759657	3.98327	4.96867	0.242364	3	2.93633	70.9531	38.6533			2.93633	3.30228	2.57037	-98.9324	61.5856	28.2071	101.012	57.054	29.4413			-98.5621	64.7053	29.2246	101.371	59.5622	29.8744
165	1	2:CB1.stl	Modjaw-2:Modjaw-3:3.0	3.04226	3	0.0550153	0.0251389	0.0337745	3.98327	4.96867	0.141681	3	1.16874	46.4911	34.604			1.16874	1.08855	1.24892	-98.582	63.8023	28.617	101.357	58.8835	28.826			-98.5621	64.7053	29.2246	101.371	59.5622	29.8744
166	1	2:CB1.stl	Modjaw-2:Modjaw-4:3.0	3.04662	3	0.0309131	0.0413317	0.0568219	3.98327	4.96867	0.329415	3	1.41933	34.3399	24.9785			1.41933	1.74376	1.09489	-98.6603	63.0367	29.7213	101.289	58.5622	29.4358			-98.5621	64.7053	29.2246	101.371	59.5622	29.8744
167	1	2:CB1.stl	Modjaw-2:Modjaw-5:3.0	3.10034	3	0.0697525	0.0472135	0.0779816	3.98327	4.96867	0.519814	3	2.66597	56.4663	34.1872			2.66597	3.23113	2.10081	-98.946	61.5007	29.0712	101.02	57.8565	28.699			-98.5621	64.7053	29.2246	101.371	59.5622	29.8744
168	1	2:CB1.stl	Modjaw-3:Modjaw-1:-3.0	-3.07353	-3	0.0331805	0.052609	0.0747744	3.92841	4.91396	0.313958	-3	2.11698	40.2398	28.3115			2.11698	2.2776	1.95636	-98.912	61.5851	28.2073	101.033	57.0535	29.4415			-98.5917	63.8026	28.617	101.348	58.8837	28.826
169	1	2:CB1.stl	Modjaw-3:Modjaw-2:-3.0	-2.95906	-3	0.0488434	0.0271798	0.035796	3.92841	4.91396	0.141681	-3	1.16887	43.005	32.6536			1.16887	1.0887	1.24904	-98.5525	64.7051	29.2246	101.38	59.5619	29.8744			-98.5917	63.8026	28.617	101.348	58.8837	28.826
170	1	2:CB1.stl	Modjaw-3:Modjaw-4:-3.0	-3.00621	-3	0.038547	0.0540589	0.0601137	3.92841	4.91396	0.190503	-3	1.02133	18.8929	16.9899			1.02133	1.34745	0.695203	-98.6948	63.0375	29.7214	101.255	58.563	29.4359			-98.5917	63.8026	28.617	101.348	58.8837	28.826
171	1	2:CB1.stl	Modjaw-3:Modjaw-5:-3.0	-3.05902	-3	0.0349171	0.0492711	0.0713425	3.92841	4.91396	0.401409	-3	1.74054	35.3258	24.397			1.74054	2.38005	1.10103	-98.9969	61.5017	29.0713	100.97	57.8574	28.6991			-98.5917	63.8026	28.617	101.348	58.8837	28.826
172	1	2:CB1.stl	Modjaw-3:Modjaw-1:-2.0	-2.0488	-2	0.0435429	0.0355454	0.0502536	2.61911	3.27618	0.313958	-2	2.11765	59.576	42.1393			2.11765	2.27823	1.95708	-98.9172	61.5853	28.2072	101.028	57.0537	29.4414			-98.5917	63.8026	28.617	101.348	58.8837	28.826
173	1	2:CB1.stl	Modjaw-3:Modjaw-2:-2.0	-1.9726	-2	0.0412354	0.0178558	0.0235997	2.61911	3.27618	0.141681	-2	1.16882	65.4592	49.527			1.16882	1.08865	1.249	-98.5557	64.7052	29.2246	101.377	59.562	29.8744			-98.5917	63.8026	28.617	101.348	58.8837	28.826
174	1	2:CB1.stl	Modjaw-3:Modjaw-4:-2.0	-2.00391	-2	0.0345128	0.0360913	0.0400956	2.61911	3.27618	0.190503	-2	1.02096	28.2882	25.4631			1.02096	1.3472	0.694714	-98.6907	63.0374	29.7214	101.259	58.5629	29.4359			-98.5917	63.8026	28.617	101.348	58.8837	28.826
175	1	2:CB1.stl	Modjaw-3:Modjaw-5:-2.0	-2.03915	-2	0.0324619	0.0332771	0.0479343	2.61911	3.27618	0.401409	-2	1.73899	52.2579	36.2786			1.73899	2.37906	1.09892	-98.9903	61.5016	29.0713	100.976	57.8573	28.6991			-98.5917	63.8026	28.617	101.348	58.8837	28.826
176	1	2:CB1.stl	Modjaw-3:Modjaw-1:-1.0	-1.02429	-1	0.0305443	0.0180087	0.0253272	1.3096	1.63815	0.313958	-1	2.11833	117.628	83.6389			2.11833	2.27886	1.95781	-98.9224	61.5854	28.2072	101.022	57.0538	29.4414			-98.5917	63.8026	28.617	101.348	58.8837	28.826
177	1	2:CB1.stl	Modjaw-3:Modjaw-2:-1.0	-0.986253	-1	0.0466325	0.00879582	0.011667	1.3096	1.63815	0.141681	-1	1.16879	132.88	100.179			1.16879	1.08861	1.24896	-98.5589	64.7052	29.2246	101.374	59.5621	29.8744			-98.5917	63.8026	28.617	101.348	58.8837	28.826
178	1	2:CB1.stl	Modjaw-3:Modjaw-4:-1.0	-1.00184	-1	0.0413265	0.0180699	0.0200557	1.3096	1.63815	0.190503	-1	1.0206	56.4807	50.8883			1.0206	1.34695	0.694245	-98.6867	63.0373	29.7214	101.263	58.5628	29.4358			-98.5917	63.8026	28.617	101.348	58.8837	28.826
179	1	2:CB1.stl	Modjaw-3:Modjaw-5:-1.0	-1.01947	-1	0.0329492	0.0168522	0.0241516	1.3096	1.63815	0.401409	-1	1.73744	103.099	71.9387			1.73744	2.37807	1.0968	-98.9837	61.5014	29.0713	100.983	57.8572	28.6991			-98.5917	63.8026	28.617	101.348	58.8837	28.826
180	1	2:CB1.stl	Modjaw-3:Modjaw-1:1.0	1.02405	1	0.0294147	0.0184794	0.0257225	1.3096	1.63815	0.313958	1	2.1197	114.706	82.4062			2.1197	2.28012	1.95927	-98.9324	61.5856	28.2071	101.012	57.054	29.4413			-98.5917	63.8026	28.617	101.348	58.8837	28.826
181	1	2:CB1.stl	Modjaw-3:Modjaw-2:1.0	0.98616	1	0.0328002	0.00853187	0.0113991	1.3096	1.63815	0.141681	1	1.16874	136.985	102.529			1.16874	1.08856	1.24892	-98.5653	64.7054	29.2246	101.368	59.5623	29.8743			-98.5917	63.8026	28.617	101.348	58.8837	28.826
182	1	2:CB1.stl	Modjaw-3:Modjaw-4:1.0	1.00161	1	0.0408833	0.0181129	0.0200655	1.3096	1.63815	0.190503	1	1.01993	56.3098	50.8302			1.01993	1.3465	0.69337	-98.6785	63.0371	29.7214	101.271	58.5627	29.4358			-98.5917	63.8026	28.617	101.348	58.8837	28.826
183	1	2:CB1.stl	Modjaw-3:Modjaw-5:1.0	1.01927	1	0.0386934	0.0172758	0.0245148	1.3096	1.63815	0.401409	1	1.73435	100.392	70.747			1.73435	2.3761	1.09259	-98.9701	61.5012	29.0713	100.996	57.857	28.699			-98.5917	63.8026	28.617	101.348	58.8837	28.826
184	1	2:CB1.stl	Modjaw-3:Modjaw-1:2.0	2.04786	2	0.0331929	0.0374275	0.0518349	2.61911	3.27618	0.313958	2	2.12037	56.6528	40.9063			2.12037	2.28076	1.95999	-98.9373	61.5857	28.2071	101.008	57.0541	29.4413			-98.5917	63.8026	28.617	101.348	58.8837	28.826
185	1	2:CB1.stl	Modjaw-3:Modjaw-2:2.0	1.97223	2	0.0341861	0.0168003	0.0225281	2.61911	3.27618	0.141681	2	1.16873	69.5662	51.8787			1.16873	1.08855	1.24891	-98.5685	64.7055	29.2246	101.364	59.5623	29.8743			-98.5917	63.8026	28.617	101.348	58.8837	28.826
186	1	2:CB1.stl	Modjaw-3:Modjaw-4:2.0	2.00298	2	0.0555499	0.0362634	0.0401349	2.61911	3.27618	0.190503	2	1.01962	28.1172	25.405			1.01962	1.34628	0.692965	-98.6744	63.037	29.7214	101.275	58.5626	29.4358			-98.5917	63.8026	28.617	101.348	58.8837	28.826
187	1	2:CB1.stl	Modjaw-3:Modjaw-5:2.0	2.03832	2	0.0432882	0.0349712	0.0493868	2.61911	3.27618	0.401409	2	1.73281	49.5496	35.0865			1.73281	2.37513	1.09049	-98.9631	61.5011	29.0713	101.003	57.8568	28.699			-98.5917	63.8026	28.617	101.348	58.8837	28.826
188	1	2:CB1.stl	Modjaw-3:Modjaw-1:3.0	3.07142	3	0.0424218	0.0568423	0.0783315	3.92841	4.91396	0.313958	3	2.12105	37.3146	27.0779			2.12105	2.28139	1.96072	-98.942	61.5858	28.2071	101.003	57.0542	29.4413			-98.5917	63.8026	28.617	101.348	58.8837	28.826
189	1	2:CB1.stl	Modjaw-3:Modjaw-2:3.0	2.95822	3	0.0348387	0.0248059	0.0333851	3.92841	4.91396	0.141681	3	1.16873	47.115	35.0075			1.16873	1.08855	1.2489	-98.5716	64.7056	29.2246	101.361	59.5624	29.8743			-98.5917	63.8026	28.617	101.348	58.8837	28.826
190	1	2:CB1.stl	Modjaw-3:Modjaw-4:3.0	3.00412	3	0.0574577	0.054446	0.0602022	3.92841	4.91396	0.190503	3	1.01933	18.7219	16.9318			1.01933	1.34608	0.692583	-98.6702	63.0369	29.7214	101.28	58.5625	29.4358			-98.5917	63.8026	28.617	101.348	58.8837	28.826
191	1	2:CB1.stl	Modjaw-3:Modjaw-5:3.0	3.05715	3	0.0324767	0.0530821	0.0746098	3.92841	4.91396	0.401409	3	1.73128	32.6152	23.2045			1.73128	2.37415	1.08841	-98.9561	61.5009	29.0713	101.01	57.8567	28.699			-98.5917	63.8026	28.617	101.348	58.8837	28.826
192	1	2:CB1.stl	Modjaw-4:Modjaw-1:-3.0	-3.06703	-3	0.0419049	0.0326869	0.0425976	3.92128	4.90472	0.435689	-3	1.81751	55.6035	42.6669			1.81751	2.10924	1.52577	-98.9001	61.5849	28.2073	101.045	57.0533	29.4415			-98.6826	63.0372	29.7214	101.267	58.5627	29.4358
193	1	2:CB1.stl	Modjaw-4:Modjaw-2:-3.0	-2.95261	-3	0.0330784	0.0380973	0.0534699	3.92128	4.90472	0.329415	-3	1.42193	37.3237	26.5931			1.42193	1.74577	1.09809	-98.5403	64.7048	29.2247	101.392	59.5616	29.8744			-98.6826	63.0372	29.7214	101.267	58.5627	29.4358
194	1	2:CB1.stl	Modjaw-4:Modjaw-3:-3.0	-2.99324	-3	0.0550957	0.0539427	0.0600449	3.92128	4.90472	0.190503	-3	1.02129	18.9329	17.0088			1.02129	1.34742	0.695168	-98.5795	63.8023	28.617	101.36	58.8834	28.826			-98.6826	63.0372	29.7214	101.267	58.5627	29.4358
195	1	2:CB1.stl	Modjaw-4:Modjaw-5:-3.0	-3.0526	-3	0.0291233	0.0175539	0.0270881	3.92128	4.90472	0.239183	-3	1.37708	78.4482	50.8369			1.37708	1.69484	1.05932	-98.9849	61.5015	29.0713	100.982	57.8572	28.6991			-98.6826	63.0372	29.7214	101.267	58.5627	29.4358
196	1	2:CB1.stl	Modjaw-4:Modjaw-1:-2.0	-2.04471	-2	0.0749097	0.0216635	0.0281957	2.61435	3.27002	0.435689	-2	1.81852	83.9438	64.4963			1.81852	2.11011	1.52693	-98.9092	61.5851	28.2073	101.036	57.0535	29.4415			-98.6826	63.0372	29.7214	101.267	58.5627	29.4358
197	1	2:CB1.stl	Modjaw-4:Modjaw-2:-2.0	-1.96853	-2	0.0348871	0.0256863	0.0359236	2.61435	3.27002	0.329415	-2	1.42142	55.3376	39.5677			1.42142	1.74538	1.09745	-98.5476	64.7049	29.2246	101.385	59.5618	29.8744			-98.6826	63.0372	29.7214	101.267	58.5627	29.4358
198	1	2:CB1.stl	Modjaw-4:Modjaw-3:-2.0	-1.99572	-2	0.0507572	0.0360177	0.0400551	2.61435	3.27002	0.190503	-2	1.02093	28.3453	25.4882			1.02093	1.34717	0.69469	-98.5836	63.8024	28.617	101.356	58.8835	28.826			-98.6826	63.0372	29.7214	101.267	58.5627	29.4358
199	1	2:CB1.stl	Modjaw-4:Modjaw-5:-2.0	-2.03512	-2	0.0374775	0.011524	0.0181205	2.61435	3.27002	0.239183	-2	1.37654	119.451	75.9661			1.37654	1.69443	1.05866	-98.9823	61.5014	29.0713	100.984	57.8572	28.6991			-98.6826	63.0372	29.7214	101.267	58.5627	29.4358
200	1	2:CB1.stl	Modjaw-4:Modjaw-1:-1.0	-1.02237	-1	0.0336068	0.0107727	0.0139991	1.30723	1.63507	0.435689	-1	1.81957	168.905	129.978			1.81957	2.111	1.52814	-98.9184	61.5853	28.2072	101.026	57.0537	29.4414			-98.6826	63.0372	29.7214	101.267	58.5627	29.4358
201	1	2:CB1.stl	Modjaw-4:Modjaw-2:-1.0	-0.984325	-1	0.0403926	0.012987	0.0180992	1.30723	1.63507	0.329415	-1	1.42094	109.413	78.5083			1.42094	1.74502	1.09686	-98.5548	64.7051	29.2246	101.378	59.562	29.8744			-98.6826	63.0372	29.7214	101.267	58.5627	29.4358
202	1	2:CB1.stl	Modjaw-4:Modjaw-3:-1.0	-0.997975	-1	0.0460038	0.018035	0.0200382	1.30723	1.63507	0.190503	-1	1.02059	56.5891	50.9321			1.02059	1.34694	0.694233	-98.5876	63.8025	28.617	101.352	58.8836	28.826			-98.6826	63.0372	29.7214	101.267	58.5627	29.4358
203	1	2:CB1.stl	Modjaw-4:Modjaw-5:-1.0	-1.01758	-1	0.0292177	0.00567821	0.00909781	1.30723	1.63507	0.239183	-1	1.376	242.33	151.245			1.376	1.694	1.05799	-98.9797	61.5014	29.0713	100.987	57.8571	28.6991			-98.6826	63.0372	29.7214	101.267	58.5627	29.4358
204	1	2:CB1.stl	Modjaw-4:Modjaw-1:1.0	1.02238	1	0.0338418	0.0106695	0.0138096	1.30723	1.63507	0.435689	1	1.82179	170.747	131.921			1.82179	2.1129	1.53068	-98.9364	61.5857	28.2071	101.008	57.0541	29.4413			-98.6826	63.0372	29.7214	101.267	58.5627	29.4358
205	1	2:CB1.stl	Modjaw-4:Modjaw-2:1.0	0.984453	1	0.0293322	0.0132738	0.0183705	1.30723	1.63507	0.329415	1	1.4201	106.985	77.3028			1.4201	1.74439	1.0958	-98.5694	64.7055	29.2246	101.363	59.5624	29.8743			-98.6826	63.0372	29.7214	101.267	58.5627	29.4358
206	1	2:CB1.stl	Modjaw-4:Modjaw-3:1.0	0.998205	1	0.0717549	0.0180821	0.0200535	1.30723	1.63507	0.190503	1	1.01995	56.4065	50.8612			1.01995	1.34651	0.693382	-98.5958	63.8027	28.617	101.344	58.8838	28.826			-98.6826	63.0372	29.7214	101.267	58.5627	29.4358
207	1	2:CB1.stl	Modjaw-4:Modjaw-5:1.0	1.01762	1	0.0318689	0.00552855	0.00918615	1.30723	1.63507	0.239183	1	1.37487	248.686	149.668			1.37487	1.69314	1.05661	-98.9741	61.5013	29.0713	100.992	57.857	28.6991			-98.6826	63.0372	29.7214	101.267	58.5627	29.4358
208	1	2:CB1.stl	Modjaw-4:Modjaw-1:2.0	2.04477	2	0.0369835	0.0212512	0.0274415	2.61435	3.27002	0.435689	2	1.82295	85.7809	66.4305			1.82295	2.11389	1.53201	-98.9453	61.5859	28.2071	101	57.0543	29.4413			-98.6826	63.0372	29.7214	101.267	58.5627	29.4358
209	1	2:CB1.stl	Modjaw-4:Modjaw-2:2.0	1.96904	2	0.0320325	0.0268332	0.0370088	2.61435	3.27002	0.329415	2	1.41973	52.9095	38.362			1.41973	1.74412	1.09535	-98.5767	64.7057	29.2245	101.356	59.5626	29.8743			-98.6826	63.0372	29.7214	101.267	58.5627	29.4358
210	1	2:CB1.stl	Modjaw-4:Modjaw-3:2.0	1.99664	2	0.0489662	0.0362058	0.0401164	2.61435	3.27002	0.190503	2	1.01965	28.1626	25.4173			1.01965	1.34631	0.69299	-98.6	63.8028	28.617	101.339	58.8839	28.826			-98.6826	63.0372	29.7214	101.267	58.5627	29.4358
211	1	2:CB1.stl	Modjaw-4:Modjaw-5:2.0	2.03526	2	0.0531492	0.0109264	0.0184735	2.61435	3.27002	0.239183	2	1.3743	125.777	74.3928			1.3743	1.69269	1.0559	-98.9713	61.5012	29.0713	100.995	57.857	28.699			-98.6826	63.0372	29.7214	101.267	58.5627	29.4358
212	1	2:CB1.stl	Modjaw-4:Modjaw-1:3.0	3.06716	3	0.0347252	0.0317607	0.040906	3.92128	4.90472	0.435689	3	1.82415	57.434	44.5937			1.82415	2.11491	1.53339	-98.9542	61.5861	28.207	100.991	57.0545	29.4412			-98.6826	63.0372	29.7214	101.267	58.5627	29.4358
213	1	2:CB1.stl	Modjaw-4:Modjaw-2:3.0	2.95376	3	0.0296986	0.0406771	0.0559112	3.92128	4.90472	0.329415	3	1.4194	34.8945	25.3868			1.4194	1.74387	1.09494	-98.584	64.7059	29.2245	101.349	59.5627	29.8743			-98.6826	63.0372	29.7214	101.267	58.5627	29.4358
214	1	2:CB1.stl	Modjaw-4:Modjaw-3:3.0	2.99531	3	0.0562489	0.0543659	0.0601828	3.92128	4.90472	0.190503	3	1.01937	18.7502	16.9379			1.01937	1.34612	0.692621	-98.6041	63.8029	28.617	101.335	58.884	28.826			-98.6826	63.0372	29.7214	101.267	58.5627	29.4358
215	1	2:CB1.stl	Modjaw-4:Modjaw-5:3.0	3.05294	3	0.052752	0.0162138	0.0278746	3.92128	4.90472	0.239183	3	1.37371	84.725	49.2817			1.37371	1.69224	1.05518	-98.9683	61.5012	29.0713	100.998	57.8569	28.699			-98.6826	63.0372	29.7214	101.267	58.5627	29.4358
216	1	2:CB1.stl	Modjaw-5:Modjaw-1:-3.0	-3.01412	-3	0.058723	0.0365448	0.0444214	3.85343	4.83656	0.525798	-3	0.984108	26.9288	22.1539			0.984108	0.872023	1.09619	-98.8927	61.5847	28.2074	101.052	57.0531	29.4416			-98.977	61.5013	29.0713	100.989	57.8571	28.6991
217	1	2:CB1.stl	Modjaw-5:Modjaw-2:-3.0	-2.90167	-3	0.0342543	0.0416842	0.0703172	3.85343	4.83656	0.519814	-3	2.67407	64.1507	38.0287			2.67407	3.23752	2.11062	-98.533	64.7046	29.2247	101.4	59.5614	29.8744			-98.977	61.5013	29.0713	100.989	57.8571	28.6991
218	1	2:CB1.stl	Modjaw-5:Modjaw-3:-3.0	-2.94169	-3	0.0336332	0.0483539	0.0699426	3.85343	4.83656	0.401409	-3	1.74038	35.9925	24.8829			1.74038	2.37989	1.10086	-98.572	63.8021	28.617	101.367	58.8832	28.8261			-98.977	61.5013	29.0713	100.989	57.8571	28.6991
219	1	2:CB1.stl	Modjaw-5:Modjaw-4:-3.0	-2.94824	-3	0.0290132	0.0172372	0.0265717	3.85343	4.83656	0.239183	-3	1.37702	79.8862	51.8227			1.37702	1.69478	1.05925	-98.6748	63.037	29.7214	101.275	58.5626	29.4358			-98.977	61.5013	29.0713	100.989	57.8571	28.6991
220	1	2:CB1.stl	Modjaw-5:Modjaw-1:-2.0	-2.00939	-2	0.0469363	0.0243974	0.0296654	2.56912	3.22458	0.525798	-2	0.983217	40.3	33.1436			0.983217	0.87108	1.09535	-98.9043	61.585	28.2073	101.041	57.0534	29.4415			-98.977	61.5013	29.0713	100.989	57.8571	28.6991
221	1	2:CB1.stl	Modjaw-5:Modjaw-2:-2.0	-1.93452	-2	0.0383713	0.0281997	0.0474233	2.56912	3.22458	0.519814	-2	2.67271	94.7781	56.3586			2.67271	3.23646	2.10896	-98.5426	64.7048	29.2247	101.39	59.5617	29.8744			-98.977	61.5013	29.0713	100.989	57.8571	28.6991
222	1	2:CB1.stl	Modjaw-5:Modjaw-3:-2.0	-1.9613	-2	0.0299892	0.0326519	0.0469911	2.56912	3.22458	0.401409	-2	1.73888	53.255	37.0044			1.73888	2.37895	1.0988	-98.5784	63.8022	28.617	101.361	58.8834	28.826			-98.977	61.5013	29.0713	100.989	57.8571	28.6991
223	1	2:CB1.stl	Modjaw-5:Modjaw-4:-2.0	-1.96545	-2	0.0288701	0.0113191	0.0177762	2.56912	3.22458	0.239183	-2	1.3765	121.609	77.435			1.3765	1.69439	1.05862	-98.6773	63.0371	29.7214	101.272	58.5626	29.4358			-98.977	61.5013	29.0713	100.989	57.8571	28.6991
224	1	2:CB1.stl	Modjaw-5:Modjaw-1:-1.0	-1.00469	-1	0.037075	0.0122149	0.014857	1.28461	1.61235	0.525798	-1	0.982462	80.4317	66.128			0.982462	0.870288	1.09464	-98.9158	61.5852	28.2072	101.029	57.0536	29.4414			-98.977	61.5013	29.0713	100.989	57.8571	28.6991
225	1	2:CB1.stl	Modjaw-5:Modjaw-2:-1.0	-0.967299	-1	0.0363278	0.0143106	0.0239848	1.28461	1.61235	0.519814	-1	2.67137	186.671	111.377			2.67137	3.23542	2.10732	-98.5523	64.7051	29.2246	101.381	59.5619	29.8744			-98.977	61.5013	29.0713	100.989	57.8571	28.6991
226	1	2:CB1.stl	Modjaw-5:Modjaw-3:-1.0	-0.980739	-1	0.0789804	0.016533	0.0236753	1.28461	1.61235	0.401409	-1	1.73738	105.086	73.3837			1.73738	2.37802	1.09675	-98.585	63.8024	28.617	101.354	58.8835	28.826			-98.977	61.5013	29.0713	100.989	57.8571	28.6991
227	1	2:CB1.stl	Modjaw-5:Modjaw-4:-1.0	-0.982706	-1	0.0596094	0.00557869	0.0089252	1.28461	1.61235	0.239183	-1	1.37598	246.649	154.168			1.37598	1.69399	1.05797	-98.6799	63.0371	29.7214	101.27	58.5627	29.4358			-98.977	61.5013	29.0713	100.989	57.8571	28.6991
228	1	2:CB1.stl	Modjaw-5:Modjaw-1:1.0	1.00466	1	0.0393035	0.0122443	0.0149015	1.28461	1.61235	0.525798	1	0.981362	80.1486	65.8566			0.981362	0.869162	1.09356	-98.939	61.5857	28.2071	101.006	57.0542	29.4413			-98.977	61.5013	29.0713	100.989	57.8571	28.6991
229	1	2:CB1.stl	Modjaw-5:Modjaw-2:1.0	0.967388	1	0.0351458	0.0147479	0.0245327	1.28461	1.61235	0.519814	1	2.66876	180.959	108.784			2.66876	3.23339	2.10413	-98.572	64.7056	29.2246	101.361	59.5624	29.8743			-98.977	61.5013	29.0713	100.989	57.8571	28.6991
230	1	2:CB1.stl	Modjaw-5:Modjaw-3:1.0	0.980923	1	0.0322194	0.0169438	0.0240298	1.28461	1.61235	0.401409	1	1.7344	102.362	72.1771			1.7344	2.37616	1.09265	-98.5985	63.8027	28.617	101.341	58.8839	28.826			-98.977	61.5013	29.0713	100.989	57.8571	28.6991
231	1	2:CB1.stl	Modjaw-5:Modjaw-4:1.0	0.982672	1	0.0288377	0.00543397	0.00901171	1.28461	1.61235	0.239183	1	1.37489	253.019	152.568			1.37489	1.69316	1.05663	-98.6854	63.0373	29.7214	101.264	58.5628	29.4358			-98.977	61.5013	29.0713	100.989	57.8571	28.6991
232	1	2:CB1.stl	Modjaw-5:Modjaw-1:2.0	2.0093	2	0.0367346	0.0245151	0.0298435	2.56912	3.22458	0.525798	2	0.981019	40.017	32.8721			0.981019	0.868829	1.09321	-98.9506	61.586	28.207	100.994	57.0544	29.4412			-98.977	61.5013	29.0713	100.989	57.8571	28.6991
233	1	2:CB1.stl	Modjaw-5:Modjaw-2:2.0	1.93487	2	0.0426166	0.0299475	0.0496141	2.56912	3.22458	0.519814	2	2.66749	89.0723	53.7647			2.66749	3.2324	2.10257	-98.582	64.7058	29.2245	101.351	59.5627	29.8743			-98.977	61.5013	29.0713	100.989	57.8571	28.6991
234	1	2:CB1.stl	Modjaw-5:Modjaw-3:2.0	1.96204	2	0.0538099	0.034295	0.048409	2.56912	3.22458	0.401409	2	1.73293	50.53	35.7976			1.73293	2.37524	1.09061	-98.6054	63.8029	28.617	101.334	58.884	28.826			-98.977	61.5013	29.0713	100.989	57.8571	28.6991
235	1	2:CB1.stl	Modjaw-5:Modjaw-4:2.0	1.96531	2	0.0291648	0.0107413	0.018122	2.56912	3.22458	0.239183	2	1.37434	127.949	75.8383			1.37434	1.69273	1.05595	-98.6882	63.0373	29.7214	101.262	58.5629	29.4358			-98.977	61.5013	29.0713	100.989	57.8571	28.6991
236	1	2:CB1.stl	Modjaw-5:Modjaw-1:3.0	3.01392	3	0.0459917	0.0368094	0.044822	3.85343	4.83656	0.525798	3	0.980815	26.6458	21.8825			0.980815	0.868652	1.09298	-98.9622	61.5863	28.2069	100.983	57.0547	29.4412			-98.977	61.5013	29.0713	100.989	57.8571	28.6991
237	1	2:CB1.stl	Modjaw-5:Modjaw-2:3.0	2.90247	3	0.0437973	0.0456119	0.0752447	3.85343	4.83656	0.519814	3	2.66625	58.455	35.4344			2.66625	3.23144	2.10105	-98.5921	64.7061	29.2245	101.341	59.5629	29.8743			-98.977	61.5013	29.0713	100.989	57.8571	28.6991
238	1	2:CB1.stl	Modjaw-5:Modjaw-3:3.0	2.94334	3	0.0360658	0.05205	0.0731323	3.85343	4.83656	0.401409	3	1.73146	33.2652	23.6757			1.73146	2.37432	1.08859	-98.6124	63.8031	28.617	101.327	58.8842	28.826			-98.977	61.5013	29.0713	100.989	57.8571	28.6991
239	1	2:CB1.stl	Modjaw-5:Modjaw-4:3.0	2.94793	3	0.0289719	0.015941	0.0273425	3.85343	4.83656	0.239183	3	1.37377	86.1786	50.2432			1.37377	1.6923	1.05525	-98.6911	63.0374	29.7214	101.259	58.5629	29.4359			-98.977	61.5013	29.0713	100.989	57.8571	28.6991
0	1	3:CB1.stl	Modjaw-1:Modjaw-2:-3.0	-2.84576	-3	0.0520339	0.303198	0.350025	3.88442	4.92066	0.101368	-3	7.04298	23.229	20.1214			7.04298	6.89081	7.19515	-96.4715	72.7994	30.3849	103.117	60.7312	34.7057			-96.904	66.7499	33.6561	102.667	54.5043	38.2825
1	1	3:CB1.stl	Modjaw-1:Modjaw-3:-3.0	-3.08693	-3	0.0368299	0.0808797	0.107006	3.88442	4.92066	1.22389	-3	2.99867	37.0757	28.0234			2.99867	1.95789	4.03945	-96.0459	66.4907	31.9155	103.203	50.5128	38.5954			-96.904	66.7499	33.6561	102.667	54.5043	38.2825
2	1	3:CB1.stl	Modjaw-1:Modjaw-4:-3.0	-3.01953	-3	0.103251	0.0223258	0.0386823	3.88442	4.92066	0.909521	-3	1.99444	89.3332	51.5594			1.99444	1.61011	2.37876	-95.7221	67.4654	34.483	103.701	52.5604	37.3816			-96.904	66.7499	33.6561	102.667	54.5043	38.2825
3	1	3:CB1.stl	Modjaw-1:Modjaw-5:-3.0	-3.04621	-3	0.0449116	0.0523148	0.0643354	3.88442	4.92066	0.768785	-3	1.79288	34.2709	27.8676			1.79288	1.52895	2.0568	-96.5014	66.7746	32.1813	102.886	52.4734	38.5229			-96.904	66.7499	33.6561	102.667	54.5043	38.2825
4	1	3:CB1.stl	Modjaw-1:Modjaw-2:-2.0	-1.8983	-2	0.047533	0.203262	0.234102	2.58977	3.28065	0.101368	-2	7.04298	34.6497	30.0851			7.04298	6.89081	7.19515	-96.4693	72.7993	30.385	103.12	60.7311	34.7058			-96.904	66.7499	33.6561	102.667	54.5043	38.2825
5	1	3:CB1.stl	Modjaw-1:Modjaw-3:-2.0	-2.05785	-2	0.0369954	0.054315	0.0718284	2.58977	3.28065	1.22389	-2	2.99153	55.0774	41.6483			2.99153	1.94844	4.03462	-96.0687	66.4925	31.9147	103.18	50.5146	38.5947			-96.904	66.7499	33.6561	102.667	54.5043	38.2825
6	1	3:CB1.stl	Modjaw-1:Modjaw-4:-2.0	-2.01297	-2	0.0918612	0.0149008	0.0259344	2.58977	3.28065	0.909521	-2	1.99528	133.904	76.9354			1.99528	1.61111	2.37944	-95.7207	67.4653	34.483	103.702	52.5603	37.3817			-96.904	66.7499	33.6561	102.667	54.5043	38.2825
7	1	3:CB1.stl	Modjaw-1:Modjaw-5:-2.0	-2.03082	-2	0.0374691	0.034961	0.0429484	2.58977	3.28065	0.768785	-2	1.78969	51.1909	41.6706			1.78969	1.52537	2.054	-96.5172	66.7757	32.1808	102.87	52.4745	38.5224			-96.904	66.7499	33.6561	102.667	54.5043	38.2825
8	1	3:CB1.stl	Modjaw-1:Modjaw-2:-1.0	-0.949721	-1	0.0449412	0.102188	0.117418	1.29494	1.64039	0.101368	-1	7.04298	68.9216	59.9823			7.04298	6.89081	7.19515	-96.467	72.7991	30.385	103.122	60.731	34.7058			-96.904	66.7499	33.6561	102.667	54.5043	38.2825
9	1	3:CB1.stl	Modjaw-1:Modjaw-3:-1.0	-1.02887	-1	0.0430846	0.0273557	0.0361708	1.29494	1.64039	1.22389	-1	2.98449	109.099	82.511			2.98449	1.93911	4.02986	-96.0917	66.4944	31.9139	103.157	50.5165	38.5939			-96.904	66.7499	33.6561	102.667	54.5043	38.2825
10	1	3:CB1.stl	Modjaw-1:Modjaw-4:-1.0	-1.00646	-1	0.0772126	0.00746343	0.0130416	1.29494	1.64039	0.909521	-1	1.99591	267.425	153.042			1.99591	1.61186	2.37996	-95.7196	67.4652	34.483	103.703	52.5602	37.3817			-96.904	66.7499	33.6561	102.667	54.5043	38.2825
11	1	3:CB1.stl	Modjaw-1:Modjaw-5:-1.0	-1.01541	-1	0.043623	0.017523	0.0215026	1.29494	1.64039	0.768785	-1	1.78661	101.958	83.0882			1.78661	1.52193	2.0513	-96.5331	66.7769	32.1803	102.854	52.4756	38.5219			-96.904	66.7499	33.6561	102.667	54.5043	38.2825
12	1	3:CB1.stl	Modjaw-1:Modjaw-2:1.0	0.950877	1	0.0431616	0.103277	0.118123	1.29494	1.64039	0.101368	1	7.04298	68.1948	59.6242			7.04298	6.89081	7.19515	-96.4626	72.7989	30.3851	103.126	60.7307	34.7059			-96.904	66.7499	33.6561	102.667	54.5043	38.2825
13	1	3:CB1.stl	Modjaw-1:Modjaw-3:1.0	1.02875	1	0.03742	0.0277539	0.0366803	1.29494	1.64039	1.22389	1	2.97075	107.039	80.9902			2.97075	1.92089	4.0206	-96.1386	66.4981	31.9123	103.11	50.5202	38.5923			-96.904	66.7499	33.6561	102.667	54.5043	38.2825
14	1	3:CB1.stl	Modjaw-1:Modjaw-4:1.0	1.0064	1	0.0699406	0.00750313	0.0131938	1.29494	1.64039	0.909521	1	1.99654	266.094	151.325			1.99654	1.6126	2.38048	-95.7186	67.4651	34.483	103.704	52.5601	37.3817			-96.904	66.7499	33.6561	102.667	54.5043	38.2825
15	1	3:CB1.stl	Modjaw-1:Modjaw-5:1.0	1.01542	1	0.0387402	0.0176085	0.0215574	1.29494	1.64039	0.768785	1	1.78084	101.136	82.6095			1.78084	1.51546	2.04622	-96.5652	66.7792	32.1792	102.822	52.4779	38.5209			-96.904	66.7499	33.6561	102.667	54.5043	38.2825
16	1	3:CB1.stl	Modjaw-1:Modjaw-2:2.0	1.90293	2	0.0628178	0.207618	0.236922	2.58977	3.28065	0.101368	2	7.04299	33.9227	29.727			7.04299	6.89081	7.19516	-96.4603	72.7987	30.3852	103.128	60.7306	34.706			-96.904	66.7499	33.6561	102.667	54.5043	38.2825
17	1	3:CB1.stl	Modjaw-1:Modjaw-3:2.0	2.05736	2	0.0369568	0.055907	0.0738659	2.58977	3.28065	1.22389	2	2.96406	53.0177	40.1276			2.96406	1.91203	4.0161	-96.1623	66.5	31.9116	103.086	50.5221	38.5915			-96.904	66.7499	33.6561	102.667	54.5043	38.2825
18	1	3:CB1.stl	Modjaw-1:Modjaw-4:2.0	2.01275	2	0.12292	0.0150594	0.026543	2.58977	3.28065	0.909521	2	1.99654	132.578	75.2192			1.99654	1.61261	2.38048	-95.7186	67.4651	34.483	103.704	52.5601	37.3817			-96.904	66.7499	33.6561	102.667	54.5043	38.2825
19	1	3:CB1.stl	Modjaw-1:Modjaw-5:2.0	2.03084	2	0.0390406	0.0353029	0.0431674	2.58977	3.28065	0.768785	2	1.77815	50.3685	41.192			1.77815	1.51245	2.04385	-96.5814	66.7803	32.1787	102.806	52.4791	38.5204			-96.904	66.7499	33.6561	102.667	54.5043	38.2825
20	1	3:CB1.stl	Modjaw-1:Modjaw-2:3.0	2.85617	3	0.0370693	0.312997	0.35637	3.88442	4.92066	0.101368	3	7.04299	22.5018	19.7632			7.04299	6.89082	7.19516	-96.4581	72.7986	30.3852	103.131	60.7304	34.706			-96.904	66.7499	33.6561	102.667	54.5043	38.2825
21	1	3:CB1.stl	Modjaw-1:Modjaw-3:3.0	3.08584	3	0.0368662	0.0844602	0.111552	3.88442	4.92066	1.22389	3	2.95752	35.0167	26.5124			2.95752	1.90334	4.01169	-96.1863	66.502	31.9107	103.062	50.5241	38.5907			-96.904	66.7499	33.6561	102.667	54.5043	38.2825
22	1	3:CB1.stl	Modjaw-1:Modjaw-4:3.0	3.01903	3	0.0872545	0.022682	0.0400506	3.88442	4.92066	0.909521	3	1.99634	88.014	49.8453			1.99634	1.61236	2.38031	-95.7189	67.4652	34.483	103.704	52.5602	37.3817			-96.904	66.7499	33.6561	102.667	54.5043	38.2825
23	1	3:CB1.stl	Modjaw-1:Modjaw-5:3.0	3.04625	3	0.0408697	0.0530836	0.0648279	3.88442	4.92066	0.768785	3	1.77559	33.449	27.3894			1.77559	1.50959	2.04159	-96.5977	66.7815	32.1782	102.789	52.4803	38.5199			-96.904	66.7499	33.6561	102.667	54.5043	38.2825
24	1	3:CB1.stl	Modjaw-2:Modjaw-1:-3.0	-3.14393	-3	0.0420988	0.318426	0.365707	4.0747	5.11977	0.101368	-3	7.04299	22.1182	19.2586			7.04299	6.89082	7.19516	-96.8969	66.7495	33.6562	102.674	54.5039	38.2827			-96.4648	72.799	30.3851	103.124	60.7308	34.7059
25	1	3:CB1.stl	Modjaw-2:Modjaw-3:-3.0	-3.23359	-3	0.0408552	0.354285	0.450133	4.0747	5.11977	1.31181	-3	8.72001	24.6129	19.3721			8.72001	6.50581	10.9342	-96.0391	66.4901	31.9157	103.21	50.5123	38.5957			-96.4648	72.799	30.3851	103.124	60.7308	34.7059
26	1	3:CB1.stl	Modjaw-2:Modjaw-4:-3.0	-3.16369	-3	0.0424361	0.331591	0.387977	4.0747	5.11977	0.910344	-3	7.69213	23.1977	19.8262			7.69213	6.76727	8.61698	-95.7203	67.4653	34.483	103.702	52.5603	37.3817			-96.4648	72.799	30.3851	103.124	60.7308	34.7059
27	1	3:CB1.stl	Modjaw-2:Modjaw-5:-3.0	-3.19247	-3	0.0416701	0.322906	0.398415	4.0747	5.11977	0.864733	-3	7.69383	23.8269	19.3111			7.69383	6.28713	9.10054	-96.4936	66.774	32.1815	102.894	52.4728	38.5232			-96.4648	72.799	30.3851	103.124	60.7308	34.7059
28	1	3:CB1.stl	Modjaw-2:Modjaw-1:-2.0	-2.09443	-2	0.0422781	0.213393	0.244413	2.71664	3.4134	0.101368	-2	7.04299	33.0049	28.8159			7.04299	6.89082	7.19516	-96.8993	66.7497	33.6562	102.672	54.504	38.2826			-96.4648	72.799	30.3851	103.124	60.7308	34.7059
29	1	3:CB1.stl	Modjaw-2:Modjaw-3:-2.0	-2.15395	-2	0.0592999	0.237981	0.301287	2.71664	3.4134	1.31181	-2	8.71697	36.6288	28.9324			8.71697	6.50208	10.9319	-96.0641	66.4922	31.9148	103.185	50.5143	38.5948			-96.4648	72.799	30.3851	103.124	60.7308	34.7059
30	1	3:CB1.stl	Modjaw-2:Modjaw-4:-2.0	-2.10751	-2	0.0385091	0.222318	0.259454	2.71664	3.4134	0.910344	-2	7.69226	34.6002	29.6478			7.69226	6.76742	8.6171	-95.7194	67.4652	34.483	103.703	52.5602	37.3817			-96.4648	72.799	30.3851	103.124	60.7308	34.7059
31	1	3:CB1.stl	Modjaw-2:Modjaw-5:-2.0	-2.12673	-2	0.0437109	0.216739	0.266553	2.71664	3.4134	0.864733	-2	7.6927	35.493	28.86			7.6927	6.28581	9.09958	-96.512	66.7754	32.1809	102.875	52.4741	38.5226			-96.4648	72.799	30.3851	103.124	60.7308	34.7059
32	1	3:CB1.stl	Modjaw-2:Modjaw-1:-1.0	-1.04645	-1	0.0423	0.107239	0.122498	1.35837	1.70676	0.101368	-1	7.04299	65.6756	57.4945			7.04299	6.89081	7.19516	-96.9016	66.7498	33.6561	102.67	54.5042	38.2826			-96.4648	72.799	30.3851	103.124	60.7308	34.7059
33	1	3:CB1.stl	Modjaw-2:Modjaw-3:-1.0	-1.07608	-1	0.0524929	0.119873	0.151227	1.35837	1.70676	1.31181	-1	8.71397	72.6936	57.622			8.71397	6.4984	10.9296	-96.0894	66.4942	31.914	103.159	50.5163	38.594			-96.4648	72.799	30.3851	103.124	60.7308	34.7059
34	1	3:CB1.stl	Modjaw-2:Modjaw-4:-1.0	-1.05294	-1	0.0469141	0.111776	0.130115	1.35837	1.70676	0.910344	-1	7.69233	68.8192	59.1195			7.69233	6.7675	8.61716	-95.719	67.4652	34.483	103.704	52.5602	37.3817			-96.4648	72.799	30.3851	103.124	60.7308	34.7059
35	1	3:CB1.stl	Modjaw-2:Modjaw-5:-1.0	-1.06257	-1	0.0741241	0.109091	0.133733	1.35837	1.70676	0.864733	-1	7.6916	70.506	57.5144			7.6916	6.28454	9.09865	-96.5305	66.7767	32.1803	102.857	52.4754	38.522			-96.4648	72.799	30.3851	103.124	60.7308	34.7059
36	1	3:CB1.stl	Modjaw-2:Modjaw-1:1.0	1.04491	1	0.0454943	0.108289	0.123044	1.35837	1.70676	0.101368	1	7.04298	65.0388	57.2397			7.04298	6.89081	7.19515	-96.9063	66.7501	33.656	102.665	54.5045	38.2824			-96.4648	72.799	30.3851	103.124	60.7308	34.7059
37	1	3:CB1.stl	Modjaw-2:Modjaw-3:1.0	1.07427	1	0.0455766	0.121596	0.152344	1.35837	1.70676	1.31181	1	8.70812	71.6152	57.1609			8.70812	6.49121	10.925	-96.1409	66.4983	31.9123	103.108	50.5204	38.5923			-96.4648	72.799	30.3851	103.124	60.7308	34.7059
38	1	3:CB1.stl	Modjaw-2:Modjaw-4:1.0	1.05131	1	0.049669	0.112973	0.13085	1.35837	1.70676	0.910344	1	7.6923	68.0895	58.787			7.6923	6.76746	8.61714	-95.7192	67.4652	34.483	103.704	52.5602	37.3817			-96.4648	72.799	30.3851	103.124	60.7308	34.7059
39	1	3:CB1.stl	Modjaw-2:Modjaw-5:1.0	1.06097	1	0.0454679	0.110499	0.134605	1.35837	1.70676	0.864733	1	7.68951	69.589	57.1263			7.68951	6.28213	9.0969	-96.5679	66.7794	32.1792	102.819	52.4781	38.5208			-96.4648	72.799	30.3851	103.124	60.7308	34.7059
40	1	3:CB1.stl	Modjaw-2:Modjaw-1:2.0	2.08826	2	0.0382373	0.217592	0.246594	2.71664	3.4134	0.101368	2	7.04298	32.3678	28.561			7.04298	6.89081	7.19515	-96.9087	66.7502	33.656	102.662	54.5046	38.2824			-96.4648	72.799	30.3851	103.124	60.7308	34.7059
41	1	3:CB1.stl	Modjaw-2:Modjaw-3:2.0	2.14671	2	0.0427647	0.244874	0.305756	2.71664	3.4134	1.31181	2	8.70527	35.5501	28.4713			8.70527	6.48771	10.9228	-96.1671	66.5004	31.9114	103.082	50.5225	38.5914			-96.4648	72.799	30.3851	103.124	60.7308	34.7059
42	1	3:CB1.stl	Modjaw-2:Modjaw-4:2.0	2.10098	2	0.0454416	0.227107	0.262395	2.71664	3.4134	0.910344	2	7.69219	33.8703	29.3153			7.69219	6.76735	8.61704	-95.7198	67.4652	34.483	103.703	52.5602	37.3817			-96.4648	72.799	30.3851	103.124	60.7308	34.7059
43	1	3:CB1.stl	Modjaw-2:Modjaw-5:2.0	2.12031	2	0.0419118	0.222369	0.270041	2.71664	3.4134	0.864733	2	7.68853	34.5756	28.4718			7.68853	6.281	9.09607	-96.5868	66.7807	32.1786	102.8	52.4795	38.5202			-96.4648	72.799	30.3851	103.124	60.7308	34.7059
44	1	3:CB1.stl	Modjaw-2:Modjaw-1:3.0	3.13006	3	0.0375299	0.327874	0.370614	4.0747	5.11977	0.101368	3	7.04298	21.4808	19.0035			7.04298	6.89081	7.19515	-96.911	66.7504	33.6559	102.66	54.5048	38.2823			-96.4648	72.799	30.3851	103.124	60.7308	34.7059
45	1	3:CB1.stl	Modjaw-2:Modjaw-3:3.0	3.21731	3	0.0415952	0.369791	0.460188	4.0747	5.11977	1.31181	3	8.70248	23.5335	18.9107			8.70248	6.48429	10.9207	-96.1935	66.5025	31.9105	103.055	50.5247	38.5905			-96.4648	72.799	30.3851	103.124	60.7308	34.7059
46	1	3:CB1.stl	Modjaw-2:Modjaw-4:3.0	3.14899	3	0.0405238	0.342365	0.394594	4.0747	5.11977	0.910344	3	7.69203	22.4673	19.4935			7.69203	6.76716	8.6169	-95.7209	67.4653	34.483	103.702	52.5603	37.3817			-96.4648	72.799	30.3851	103.124	60.7308	34.7059
47	1	3:CB1.stl	Modjaw-2:Modjaw-5:3.0	3.17802	3	0.0390887	0.335572	0.406263	4.0747	5.11977	0.864733	3	7.68759	22.9089	18.9227			7.68759	6.27991	9.09527	-96.6058	66.7821	32.178	102.781	52.4808	38.5196			-96.4648	72.799	30.3851	103.124	60.7308	34.7059
48	1	3:CB1.stl	Modjaw-3:Modjaw-1:-3.0	-2.91429	-3	0.037889	0.0786345	0.103654	3.77479	4.80855	1.22389	-3	2.99771	38.122	28.9205			2.99771	1.95764	4.03778	-96.9715	66.7541	33.6545	102.6	54.5085	38.2809			-96.115	66.4962	31.9131	103.134	50.5184	38.5931
49	1	3:CB1.stl	Modjaw-3:Modjaw-2:-3.0	-2.7632	-3	0.047338	0.328099	0.417241	3.77479	4.80855	1.31181	-3	8.71812	26.5716	20.8947			8.71812	6.5039	10.9323	-96.5388	72.8035	30.3835	103.05	60.7353	34.7043			-96.115	66.4962	31.9131	103.134	50.5184	38.5931
50	1	3:CB1.stl	Modjaw-3:Modjaw-4:-3.0	-2.93329	-3	0.0374715	0.0777599	0.0949403	3.77479	4.80855	1.12715	-3	2.59889	33.422	27.3739			2.59889	2.76664	2.43114	-95.789	67.4704	34.482	103.634	52.5654	37.3807			-96.115	66.4962	31.9131	103.134	50.5184	38.5931
51	1	3:CB1.stl	Modjaw-3:Modjaw-5:-3.0	-2.95995	-3	0.0620072	0.0347642	0.0534125	3.77479	4.80855	0.491604	-3	1.29256	37.1807	24.1995			1.29256	0.598437	1.98668	-96.5701	66.7795	32.1791	102.817	52.4783	38.5207			-96.115	66.4962	31.9131	103.134	50.5184	38.5931
52	1	3:CB1.stl	Modjaw-3:Modjaw-1:-2.0	-1.94294	-2	0.039345	0.0527986	0.0695925	2.51668	3.20591	1.22389	-2	2.99089	56.6473	42.9773			2.99089	1.94828	4.03351	-96.9492	66.7527	33.655	102.622	54.5071	38.2815			-96.115	66.4962	31.9131	103.134	50.5184	38.5931
53	1	3:CB1.stl	Modjaw-3:Modjaw-2:-2.0	-1.84323	-2	0.10988	0.220407	0.279429	2.51668	3.20591	1.31181	-2	8.7157	39.5437	31.1912			8.7157	6.50079	10.9306	-96.5144	72.802	30.384	103.074	60.7338	34.7048			-96.115	66.4962	31.9131	103.134	50.5184	38.5931
54	1	3:CB1.stl	Modjaw-3:Modjaw-4:-2.0	-1.95557	-2	0.0399811	0.0518148	0.0632468	2.51668	3.20591	1.12715	-2	2.60182	50.2138	41.1375			2.60182	2.7692	2.43443	-95.7656	67.4687	34.4823	103.657	52.5637	37.381			-96.115	66.4962	31.9131	103.134	50.5184	38.5931
55	1	3:CB1.stl	Modjaw-3:Modjaw-5:-2.0	-1.9734	-2	0.0421152	0.0234557	0.0358452	2.51668	3.20591	0.491604	-2	1.2891	54.9588	35.9629			1.2891	0.593094	1.9851	-96.5633	66.779	32.1793	102.824	52.4778	38.521			-96.115	66.4962	31.9131	103.134	50.5184	38.5931
56	1	3:CB1.stl	Modjaw-3:Modjaw-1:-1.0	-0.971512	-1	0.0424836	0.0265878	0.0350408	1.25839	1.60301	1.22389	-1	2.98417	112.239	85.1628			2.98417	1.93904	4.02931	-96.9267	66.7513	33.6556	102.644	54.5057	38.282			-96.115	66.4962	31.9131	103.134	50.5184	38.5931
57	1	3:CB1.stl	Modjaw-3:Modjaw-2:-1.0	-0.922168	-1	0.0368834	0.111033	0.140339	1.25839	1.60301	1.31181	-1	8.71334	78.4754	62.0878			8.71334	6.49775	10.9289	-96.4897	72.8005	30.3845	103.099	60.7323	34.7053			-96.115	66.4962	31.9131	103.134	50.5184	38.5931
58	1	3:CB1.stl	Modjaw-3:Modjaw-4:-1.0	-0.97781	-1	0.0382838	0.0258949	0.0315992	1.25839	1.60301	1.12715	-1	2.60494	100.597	82.4369			2.60494	2.77195	2.43793	-95.7422	67.4669	34.4827	103.681	52.5619	37.3814			-96.115	66.4962	31.9131	103.134	50.5184	38.5931
59	1	3:CB1.stl	Modjaw-3:Modjaw-5:-1.0	-0.986753	-1	0.0423417	0.0118672	0.0180403	1.25839	1.60301	0.491604	-1	1.2856	108.332	71.2624			1.2856	0.587676	1.98351	-96.5563	66.7785	32.1795	102.831	52.4773	38.5212			-96.115	66.4962	31.9131	103.134	50.5184	38.5931
60	1	3:CB1.stl	Modjaw-3:Modjaw-1:1.0	0.971606	1	0.0377324	0.0269666	0.0355271	1.25839	1.60301	1.22389	1	2.97105	110.175	83.6277			2.97105	1.92095	4.02115	-96.881	66.7485	33.6566	102.69	54.5029	38.283			-96.115	66.4962	31.9131	103.134	50.5184	38.5931
61	1	3:CB1.stl	Modjaw-3:Modjaw-2:1.0	0.9233	1	0.0438449	0.112668	0.14156	1.25839	1.60301	1.31181	1	8.70877	77.296	61.5201			8.70877	6.49186	10.9257	-96.4397	72.7975	30.3856	103.149	60.7293	34.7064			-96.115	66.4962	31.9131	103.134	50.5184	38.5931
62	1	3:CB1.stl	Modjaw-3:Modjaw-4:1.0	0.977863	1	0.0415213	0.02587	0.0315485	1.25839	1.60301	1.12715	1	2.61176	100.957	82.7857			2.61176	2.77799	2.44554	-95.6957	67.4634	34.4833	103.727	52.5584	37.382			-96.115	66.4962	31.9131	103.134	50.5184	38.5931
63	1	3:CB1.stl	Modjaw-3:Modjaw-5:1.0	0.98686	1	0.0407979	0.0121447	0.0182733	1.25839	1.60301	0.491604	1	1.27848	105.271	69.9644			1.27848	0.576636	1.98033	-96.5419	66.7775	32.18	102.845	52.4763	38.5216			-96.115	66.4962	31.9131	103.134	50.5184	38.5931
64	1	3:CB1.stl	Modjaw-3:Modjaw-1:2.0	1.94331	2	0.0387106	0.0543134	0.0715375	2.51668	3.20591	1.22389	2	2.96467	54.5846	41.4422			2.96467	1.91213	4.01721	-96.8578	66.7471	33.6571	102.713	54.5015	38.2836			-96.115	66.4962	31.9131	103.134	50.5184	38.5931
65	1	3:CB1.stl	Modjaw-3:Modjaw-2:2.0	1.84775	2	0.105416	0.226946	0.284311	2.51668	3.20591	1.31181	2	8.70657	38.364	30.6234			8.70657	6.48903	10.9241	-96.4143	72.7959	30.3862	103.174	60.7278	34.707			-96.115	66.4962	31.9131	103.134	50.5184	38.5931
66	1	3:CB1.stl	Modjaw-3:Modjaw-4:2.0	1.95579	2	0.0747426	0.0517155	0.063043	2.51668	3.20591	1.12715	2	2.61545	50.5738	41.4868			2.61545	2.78127	2.44963	-95.6727	67.4617	34.4837	103.75	52.5567	37.3824			-96.115	66.4962	31.9131	103.134	50.5184	38.5931
67	1	3:CB1.stl	Modjaw-3:Modjaw-5:2.0	1.97383	2	0.0495496	0.0245653	0.036777	2.51668	3.20591	0.491604	2	1.27487	51.8975	34.665			1.27487	0.571023	1.97873	-96.5345	66.777	32.1802	102.853	52.4757	38.5219			-96.115	66.4962	31.9131	103.134	50.5184	38.5931
68	1	3:CB1.stl	Modjaw-3:Modjaw-1:3.0	2.91513	3	0.0372927	0.0820415	0.108028	3.77479	4.80855	1.22389	3	2.95842	36.0601	27.3858			2.95842	1.90348	4.01337	-96.8344	66.7457	33.6577	102.737	54.5001	38.2841			-96.115	66.4962	31.9131	103.134	50.5184	38.5931
69	1	3:CB1.stl	Modjaw-3:Modjaw-2:3.0	2.77339	3	0.059258	0.342811	0.428224	3.77479	4.80855	1.31181	3	8.70443	25.3913	20.3268			8.70443	6.48627	10.9226	-96.3888	72.7944	30.3867	103.2	60.7262	34.7075			-96.115	66.4962	31.9131	103.134	50.5184	38.5931
70	1	3:CB1.stl	Modjaw-3:Modjaw-4:3.0	2.93377	3	0.0407453	0.0775367	0.0944803	3.77479	4.80855	1.12715	3	2.61931	33.7816	27.7234			2.61931	2.78472	2.45391	-95.6498	67.46	34.484	103.773	52.555	37.3827			-96.115	66.4962	31.9131	103.134	50.5184	38.5931
71	1	3:CB1.stl	Modjaw-3:Modjaw-5:3.0	2.96092	3	0.0468328	0.0372601	0.0555085	3.77479	4.80855	0.491604	3	1.27124	34.118	22.9017			1.27124	0.565356	1.97713	-96.5269	66.7764	32.1805	102.86	52.4752	38.5221			-96.115	66.4962	31.9131	103.134	50.5184	38.5931
72	1	3:CB1.stl	Modjaw-4:Modjaw-1:-3.0	-2.9805	-3	0.0796106	0.0221814	0.0383619	3.85953	4.89621	0.909521	-3	1.99457	89.9206	51.9935			1.99457	1.61023	2.3789	-96.901	66.7498	33.6561	102.67	54.5041	38.2826			-95.7189	67.4652	34.483	103.704	52.5602	37.3817
73	1	3:CB1.stl	Modjaw-4:Modjaw-2:-3.0	-2.82663	-3	0.117928	0.313743	0.367981	3.85953	4.89621	0.910344	-3	7.69291	24.5198	20.9057			7.69291	6.76815	8.61767	-96.4685	72.7992	30.385	103.12	60.731	34.7058			-95.7189	67.4652	34.483	103.704	52.5602	37.3817
74	1	3:CB1.stl	Modjaw-4:Modjaw-3:-3.0	-3.06692	-3	0.0385935	0.0795141	0.0966348	3.85953	4.89621	1.12715	-3	2.59863	32.6814	26.8913			2.59863	2.76533	2.43193	-96.0432	66.4905	31.9155	103.206	50.5126	38.5955			-95.7189	67.4652	34.483	103.704	52.5602	37.3817
75	1	3:CB1.stl	Modjaw-4:Modjaw-5:-3.0	-3.02639	-3	0.0533659	0.0576385	0.0742084	3.85953	4.89621	1.00145	-3	1.96589	34.1072	26.4915			1.96589	2.52643	1.40535	-96.4987	66.7744	32.1814	102.888	52.4732	38.523			-95.7189	67.4652	34.483	103.704	52.5602	37.3817
76	1	3:CB1.stl	Modjaw-4:Modjaw-1:-2.0	-1.98705	-2	0.0856204	0.0148048	0.02572	2.57319	3.26435	0.909521	-2	1.99536	134.778	77.5802			1.99536	1.61119	2.37954	-96.9023	66.7499	33.6561	102.669	54.5042	38.2825			-95.7189	67.4652	34.483	103.704	52.5602	37.3817
77	1	3:CB1.stl	Modjaw-4:Modjaw-2:-2.0	-1.88557	-2	0.0425253	0.210422	0.246249	2.57319	3.26435	0.910344	-2	7.69277	36.5588	31.2398			7.69277	6.768	8.61755	-96.4676	72.7992	30.385	103.121	60.731	34.7058			-95.7189	67.4652	34.483	103.704	52.5602	37.3817
78	1	3:CB1.stl	Modjaw-4:Modjaw-3:-2.0	-2.04457	-2	0.0382285	0.0529819	0.0643734	2.57319	3.26435	1.12715	-2	2.60164	49.1043	40.4148			2.60164	2.76833	2.43494	-96.0673	66.4924	31.9147	103.182	50.5145	38.5947			-95.7189	67.4652	34.483	103.704	52.5602	37.3817
79	1	3:CB1.stl	Modjaw-4:Modjaw-5:-2.0	-2.01766	-2	0.0552325	0.0381587	0.0491866	2.57319	3.26435	1.00145	-2	1.97335	51.7143	40.1197			1.97335	2.5319	1.4148	-96.5158	66.7756	32.1808	102.871	52.4744	38.5225			-95.7189	67.4652	34.483	103.704	52.5602	37.3817
80	1	3:CB1.stl	Modjaw-4:Modjaw-1:-1.0	-0.993552	-1	0.070461	0.00741553	0.0129339	1.28664	1.63224	0.909521	-1	1.99595	269.158	154.32			1.99595	1.6119	2.38	-96.9033	66.7499	33.6561	102.668	54.5043	38.2825			-95.7189	67.4652	34.483	103.704	52.5602	37.3817
81	1	3:CB1.stl	Modjaw-4:Modjaw-2:-1.0	-0.943362	-1	0.0446904	0.105833	0.123579	1.28664	1.63224	0.910344	-1	7.69258	72.6862	62.2482			7.69258	6.76778	8.61738	-96.4664	72.7991	30.385	103.122	60.7309	34.7058			-95.7189	67.4652	34.483	103.704	52.5602	37.3817
82	1	3:CB1.stl	Modjaw-4:Modjaw-3:-1.0	-1.02226	-1	0.0483289	0.0264772	0.0321611	1.28664	1.63224	1.12715	-1	2.60485	98.3807	80.9937			2.60485	2.77151	2.43818	-96.0912	66.4943	31.9139	103.158	50.5164	38.5939			-95.7189	67.4652	34.483	103.704	52.5602	37.3817
83	1	3:CB1.stl	Modjaw-4:Modjaw-5:-1.0	-1.00887	-1	0.0840616	0.0189445	0.024448	1.28664	1.63224	1.00145	-1	1.98082	104.559	81.0219			1.98082	2.5374	1.42425	-96.5326	66.7768	32.1803	102.855	52.4756	38.5219			-95.7189	67.4652	34.483	103.704	52.5602	37.3817
84	1	3:CB1.stl	Modjaw-4:Modjaw-1:1.0	0.993606	1	0.0845592	0.00745513	0.0130849	1.28664	1.63224	0.909521	1	1.9965	267.803	152.581			1.9965	1.61256	2.38044	-96.9042	66.75	33.6561	102.667	54.5043	38.2825			-95.7189	67.4652	34.483	103.704	52.5602	37.3817
85	1	3:CB1.stl	Modjaw-4:Modjaw-2:1.0	0.94454	1	0.0484974	0.107052	0.124461	1.28664	1.63224	0.910344	1	7.69205	71.8534	61.803			7.69205	6.76718	8.61692	-96.4629	72.7989	30.3851	103.126	60.7307	34.7059			-95.7189	67.4652	34.483	103.704	52.5602	37.3817
86	1	3:CB1.stl	Modjaw-4:Modjaw-3:1.0	1.02221	1	0.0386364	0.0264498	0.0321067	1.28664	1.63224	1.12715	1	2.61187	98.7482	81.3497			2.61187	2.77844	2.4453	-96.1387	66.4981	31.9123	103.11	50.5203	38.5923			-95.7189	67.4652	34.483	103.704	52.5602	37.3817
87	1	3:CB1.stl	Modjaw-4:Modjaw-5:1.0	1.00893	1	0.0505328	0.0186706	0.0241504	1.28664	1.63224	1.00145	1	1.99578	106.894	82.6397			1.99578	2.54843	1.44312	-96.5654	66.7792	32.1792	102.822	52.478	38.5209			-95.7189	67.4652	34.483	103.704	52.5602	37.3817
88	1	3:CB1.stl	Modjaw-4:Modjaw-1:2.0	1.98727	2	0.0587955	0.0149631	0.026324	2.57319	3.26435	0.909521	2	1.99647	133.426	75.8421			1.99647	1.61252	2.38042	-96.9042	66.75	33.6561	102.667	54.5043	38.2825			-95.7189	67.4652	34.483	103.704	52.5602	37.3817
89	1	3:CB1.stl	Modjaw-4:Modjaw-2:2.0	1.89028	2	0.0408614	0.215298	0.249775	2.57319	3.26435	0.910344	2	7.69171	35.7258	30.7946			7.69171	6.76679	8.61662	-96.4606	72.7987	30.3852	103.128	60.7306	34.706			-95.7189	67.4652	34.483	103.704	52.5602	37.3817
90	1	3:CB1.stl	Modjaw-4:Modjaw-3:2.0	2.04435	2	0.037107	0.0528723	0.0641553	2.57319	3.26435	1.12715	2	2.61567	49.4715	40.7709			2.61567	2.78217	2.44917	-96.1623	66.5	31.9116	103.086	50.5221	38.5915			-95.7189	67.4652	34.483	103.704	52.5602	37.3817
91	1	3:CB1.stl	Modjaw-4:Modjaw-5:2.0	2.01792	2	0.0541413	0.0370634	0.047996	2.57319	3.26435	1.00145	2	2.00324	54.049	41.7376			2.00324	2.55396	1.45252	-96.5815	66.7804	32.1787	102.806	52.4791	38.5204			-95.7189	67.4652	34.483	103.704	52.5602	37.3817
92	1	3:CB1.stl	Modjaw-4:Modjaw-1:3.0	2.98099	3	0.102055	0.0225368	0.03972	3.85953	4.89621	0.909521	3	1.99622	88.5762	50.2573			1.99622	1.61222	2.38022	-96.9038	66.7499	33.6561	102.667	54.5043	38.2825			-95.7189	67.4652	34.483	103.704	52.5602	37.3817
93	1	3:CB1.stl	Modjaw-4:Modjaw-2:3.0	2.83723	3	0.0431726	0.324713	0.375913	3.85953	4.89621	0.910344	3	7.69131	23.6865	20.4604			7.69131	6.76634	8.61628	-96.458	72.7986	30.3852	103.131	60.7304	34.706			-95.7189	67.4652	34.483	103.704	52.5602	37.3817
94	1	3:CB1.stl	Modjaw-4:Modjaw-3:3.0	3.06642	3	0.0372756	0.0792676	0.0961422	3.85953	4.89621	1.12715	3	2.61966	33.0483	27.2477			2.61966	2.78608	2.45324	-96.1858	66.5019	31.9108	103.063	50.524	38.5908			-95.7189	67.4652	34.483	103.704	52.5602	37.3817
95	1	3:CB1.stl	Modjaw-4:Modjaw-5:3.0	3.02697	3	0.0482481	0.0551745	0.0715303	3.85953	4.89621	1.00145	3	2.01068	36.4421	28.1094			2.01068	2.55948	1.46187	-96.5973	66.7815	32.1782	102.79	52.4802	38.5199			-95.7189	67.4652	34.483	103.704	52.5602	37.3817
96	1	3:CB1.stl	Modjaw-5:Modjaw-1:-3.0	-2.95396	-3	0.0396798	0.0515223	0.0635819	3.82509	4.86025	0.768785	-3	1.79266	34.7939	28.1945			1.79266	1.52919	2.05614	-96.951	66.7528	33.655	102.62	54.5072	38.2814			-96.5491	66.778	32.1798	102.838	52.4768	38.5214
97	1	3:CB1.stl	Modjaw-5:Modjaw-2:-3.0	-2.80217	-3	0.0503743	0.302937	0.374637	3.82509	4.86025	0.864733	-3	7.69296	25.3946	20.5345			7.69296	6.28625	9.09966	-96.5184	72.8022	30.3839	103.07	60.7341	34.7047			-96.5491	66.778	32.1798	102.838	52.4768	38.5214
98	1	3:CB1.stl	Modjaw-5:Modjaw-3:-3.0	-3.04035	-3	0.0782769	0.035216	0.0541855	3.82509	4.86025	0.491604	-3	1.29274	36.7089	23.8577			1.29274	0.598598	1.98688	-96.0939	66.4945	31.9138	103.155	50.5167	38.5938			-96.5491	66.778	32.1798	102.838	52.4768	38.5214
99	1	3:CB1.stl	Modjaw-5:Modjaw-4:-3.0	-2.97316	-3	0.122287	0.0571188	0.0736517	3.82509	4.86025	1.00145	-3	1.9661	34.4212	26.6945			1.9661	2.52736	1.40483	-95.769	67.4689	34.4823	103.654	52.5639	37.381			-96.5491	66.778	32.1798	102.838	52.4768	38.5214
100	1	3:CB1.stl	Modjaw-5:Modjaw-1:-2.0	-1.96929	-2	0.0721774	0.0344299	0.0424442	2.55022	3.24037	0.768785	-2	1.78955	51.9766	42.1623			1.78955	1.52553	2.05356	-96.9354	66.7519	33.6554	102.636	54.5063	38.2818			-96.5491	66.778	32.1798	102.838	52.4768	38.5214
101	1	3:CB1.stl	Modjaw-5:Modjaw-2:-2.0	-1.86918	-2	0.0729201	0.203371	0.250793	2.55022	3.24037	0.864733	-2	7.69211	37.8231	30.6712			7.69211	6.28523	9.099	-96.5006	72.8012	30.3843	103.088	60.733	34.7051			-96.5491	66.778	32.1798	102.838	52.4768	38.5214
102	1	3:CB1.stl	Modjaw-5:Modjaw-3:-2.0	-2.02679	-2	0.0837703	0.0237633	0.0363658	2.55022	3.24037	0.491604	-2	1.28922	54.2527	35.4515			1.28922	0.593203	1.98524	-96.1008	66.4951	31.9136	103.148	50.5172	38.5936			-96.5491	66.778	32.1798	102.838	52.4768	38.5214
103	1	3:CB1.stl	Modjaw-5:Modjaw-4:-2.0	-1.98205	-2	0.101377	0.0378157	0.0488173	2.55022	3.24037	1.00145	-2	1.97349	52.187	40.426			1.97349	2.53252	1.41446	-95.7521	67.4676	34.4825	103.671	52.5627	37.3812			-96.5491	66.778	32.1798	102.838	52.4768	38.5214
104	1	3:CB1.stl	Modjaw-5:Modjaw-1:-1.0	-0.98464	-1	0.0786624	0.017256	0.0212497	1.27516	1.62025	0.768785	-1	1.78655	103.532	84.0741			1.78655	1.52201	2.05108	-96.9197	66.7509	33.6557	102.651	54.5053	38.2821			-96.5491	66.778	32.1798	102.838	52.4768	38.5214
105	1	3:CB1.stl	Modjaw-5:Modjaw-2:-1.0	-0.935125	-1	0.0708389	0.102384	0.125905	1.27516	1.62025	0.864733	-1	7.6913	75.1222	61.0882			7.6913	6.28424	9.09836	-96.4828	72.8001	30.3847	103.106	60.7319	34.7055			-96.5491	66.778	32.1798	102.838	52.4768	38.5214
106	1	3:CB1.stl	Modjaw-5:Modjaw-3:-1.0	-1.01334	-1	0.0486336	0.0120241	0.0183031	1.27516	1.62025	0.491604	-1	1.28566	106.923	70.2427			1.28566	0.587732	1.98358	-96.1078	66.4957	31.9134	103.141	50.5178	38.5934			-96.5491	66.778	32.1798	102.838	52.4768	38.5214
107	1	3:CB1.stl	Modjaw-5:Modjaw-4:-1.0	-0.990996	-1	0.0533111	0.0187748	0.0242644	1.27516	1.62025	1.00145	-1	1.98089	105.508	81.6378			1.98089	2.5377	1.42408	-95.7354	67.4664	34.4828	103.687	52.5614	37.3815			-96.5491	66.778	32.1798	102.838	52.4768	38.5214
108	1	3:CB1.stl	Modjaw-5:Modjaw-1:1.0	0.984633	1	0.047086	0.0173388	0.0213029	1.27516	1.62025	0.768785	1	1.78091	102.712	83.5993			1.78091	1.51537	2.04644	-96.8881	66.749	33.6564	102.683	54.5034	38.2829			-96.5491	66.778	32.1798	102.838	52.4768	38.5214
109	1	3:CB1.stl	Modjaw-5:Modjaw-2:1.0	0.936219	1	0.037569	0.103758	0.126894	1.27516	1.62025	0.864733	1	7.6898	74.1128	60.6			7.6898	6.28242	9.09719	-96.4467	72.7979	30.3855	103.142	60.7297	34.7063			-96.5491	66.778	32.1798	102.838	52.4768	38.5214
110	1	3:CB1.stl	Modjaw-5:Modjaw-3:1.0	1.01322	1	0.0426998	0.0123076	0.0185407	1.27516	1.62025	0.491604	1	1.27842	103.872	68.9517			1.27842	0.576577	1.98025	-96.1223	66.4968	31.9129	103.126	50.5189	38.5929			-96.5491	66.778	32.1798	102.838	52.4768	38.5214
111	1	3:CB1.stl	Modjaw-5:Modjaw-4:1.0	0.990942	1	0.0883291	0.0185047	0.0239691	1.27516	1.62025	1.00145	1	1.99571	107.849	83.2615			1.99571	2.54813	1.44328	-95.7027	67.464	34.4832	103.72	52.559	37.3819			-96.5491	66.778	32.1798	102.838	52.4768	38.5214
112	1	3:CB1.stl	Modjaw-5:Modjaw-1:2.0	1.96926	2	0.0409241	0.034761	0.042657	2.55022	3.24037	0.768785	2	1.77827	51.1571	41.6877			1.77827	1.51226	2.04428	-96.8721	66.748	33.6568	102.699	54.5024	38.2832			-96.5491	66.778	32.1798	102.838	52.4768	38.5214
113	1	3:CB1.stl	Modjaw-5:Modjaw-2:2.0	1.87355	2	0.0458467	0.208867	0.25475	2.55022	3.24037	0.864733	2	7.68912	36.8135	30.1829			7.68912	6.28158	9.09665	-96.4286	72.7968	30.3858	103.16	60.7286	34.7067			-96.5491	66.778	32.1798	102.838	52.4768	38.5214
114	1	3:CB1.stl	Modjaw-5:Modjaw-3:2.0	2.02632	2	0.0457437	0.0248971	0.0373162	2.55022	3.24037	0.491604	2	1.27474	51.2005	34.1605			1.27474	0.570904	1.97858	-96.1298	66.4974	31.9126	103.119	50.5195	38.5926			-96.5491	66.778	32.1798	102.838	52.4768	38.5214
115	1	3:CB1.stl	Modjaw-5:Modjaw-4:2.0	1.98183	2	0.0478897	0.0367355	0.0476363	2.55022	3.24037	1.00145	2	2.0031	54.5276	42.0499			2.0031	2.55336	1.45283	-95.6868	67.4628	34.4835	103.736	52.5578	37.3822			-96.5491	66.778	32.1798	102.838	52.4768	38.5214
116	1	3:CB1.stl	Modjaw-5:Modjaw-1:3.0	2.9539	3	0.0368128	0.0522669	0.0640604	3.82509	4.86025	0.768785	3	1.77577	33.975	27.7202			1.77577	1.5093	2.04223	-96.8561	66.747	33.6572	102.715	54.5014	38.2836			-96.5491	66.778	32.1798	102.838	52.4768	38.5214
117	1	3:CB1.stl	Modjaw-5:Modjaw-2:3.0	2.81202	3	0.0424948	0.315302	0.383539	3.82509	4.86025	0.864733	3	7.68847	24.3845	20.0461			7.68847	6.28078	9.09615	-96.4104	72.7957	30.3862	103.178	60.7275	34.7071			-96.5491	66.778	32.1798	102.838	52.4768	38.5214
118	1	3:CB1.stl	Modjaw-5:Modjaw-3:3.0	3.03929	3	0.0424149	0.0377664	0.0563235	3.82509	4.86025	0.491604	3	1.27104	33.6554	22.5668			1.27104	0.565174	1.97691	-96.1374	66.498	31.9124	103.111	50.5202	38.5924			-96.5491	66.778	32.1798	102.838	52.4768	38.5214
119	1	3:CB1.stl	Modjaw-5:Modjaw-4:3.0	2.97268	3	0.048533	0.0546888	0.0709953	3.82509	4.86025	1.00145	3	2.01047	36.762	28.3183			2.01047	2.5586	1.46234	-95.6711	67.4616	34.4837	103.752	52.5566	37.3824			-96.5491	66.778	32.1798	102.838	52.4768	38.5214
960	1	4:CA2.stl	Modjaw-1:Modjaw-2:-3.0	-2.97298	-3	0.0427723	0.050016	0.0570277	3.79255	4.80645	0.186697	-3	1.21847	24.3617	21.3664			1.21847	1.30909	1.12786	-100.035	55.3974	35.0507	99.4003	64.8764	23.4032			-100.3	54.8599	33.8869	99.1078	64.9851	22.3193
961	1	4:CA2.stl	Modjaw-1:Modjaw-3:-3.0	-2.94359	-3	0.051012	0.03443	0.047895	3.79255	4.80645	0.406266	-3	1.57582	45.7688	32.9016			1.57582	2.02076	1.13088	-100.036	56.024	35.5173	99.2892	66.0802	22.5357			-100.3	54.8599	33.8869	99.1078	64.9851	22.3193
962	1	4:CA2.stl	Modjaw-1:Modjaw-4:-3.0	-3.00067	-3	0.0348084	0.0421326	0.0529548	3.79255	4.80645	0.471883	-3	0.93325	22.1503	17.6235			0.93325	1.3891	0.477396	-100.142	55.7098	32.7996	99.3845	64.5961	22.311			-100.3	54.8599	33.8869	99.1078	64.9851	22.3193
963	1	4:CA2.stl	Modjaw-1:Modjaw-5:-3.0	-2.93766	-3	0.0356429	0.0515444	0.0690996	3.79255	4.80645	0.507515	-3	1.8961	36.7858	27.4402			1.8961	1.61704	2.17516	-100.302	56.2408	34.7283	98.9709	67.0003	21.5122			-100.3	54.8599	33.8869	99.1078	64.9851	22.3193
964	1	4:CA2.stl	Modjaw-1:Modjaw-2:-2.0	-1.98177	-2	0.0947113	0.0331575	0.0378869	2.52853	3.2045	0.186697	-2	1.21826	36.7417	32.1552			1.21826	1.30889	1.12763	-100.036	55.3973	35.0508	99.3991	64.8763	23.4033			-100.3	54.8599	33.8869	99.1078	64.9851	22.3193
965	1	4:CA2.stl	Modjaw-1:Modjaw-3:-2.0	-1.96231	-2	0.0406482	0.0226719	0.0315818	2.52853	3.2045	0.406266	-2	1.57704	69.5592	49.9351			1.57704	2.02163	1.13246	-100.028	56.0244	35.5168	99.297	66.0806	22.5352			-100.3	54.8599	33.8869	99.1078	64.9851	22.3193
966	1	4:CA2.stl	Modjaw-1:Modjaw-4:-2.0	-2.00058	-2	0.0357411	0.0281368	0.0353185	2.52853	3.2045	0.471883	-2	0.929948	33.0509	26.3304			0.929948	1.38745	0.472443	-100.152	55.7094	32.8001	99.3753	64.5957	22.3115			-100.3	54.8599	33.8869	99.1078	64.9851	22.3193
967	1	4:CA2.stl	Modjaw-1:Modjaw-5:-2.0	-1.95859	-2	0.050591	0.0346692	0.0464247	2.52853	3.2045	0.507515	-2	1.89626	54.6959	40.8459			1.89626	1.6172	2.17532	-100.291	56.2414	34.7276	98.9818	67.0009	21.5115			-100.3	54.8599	33.8869	99.1078	64.9851	22.3193
968	1	4:CA2.stl	Modjaw-1:Modjaw-2:-1.0	-0.990778	-1	0.0359035	0.016484	0.0188759	1.26431	1.60231	0.186697	-1	1.21804	73.8921	64.5287			1.21804	1.30869	1.12739	-100.037	55.3973	35.0509	99.3979	64.8763	23.4033			-100.3	54.8599	33.8869	99.1078	64.9851	22.3193
969	1	4:CA2.stl	Modjaw-1:Modjaw-3:-1.0	-0.981114	-1	0.0405817	0.0111965	0.0156161	1.26431	1.60231	0.406266	-1	1.57829	140.963	101.068			1.57829	2.02251	1.13407	-100.02	56.0248	35.5163	99.3048	66.081	22.5347			-100.3	54.8599	33.8869	99.1078	64.9851	22.3193
970	1	4:CA2.stl	Modjaw-1:Modjaw-4:-1.0	-1.00036	-1	0.0406575	0.0140913	0.0176652	1.26431	1.60231	0.471883	-1	0.926716	65.7651	52.46			0.926716	1.38585	0.467581	-100.161	55.709	32.8006	99.366	64.5953	22.312			-100.3	54.8599	33.8869	99.1078	64.9851	22.3193
971	1	4:CA2.stl	Modjaw-1:Modjaw-5:-1.0	-0.979371	-1	0.0360401	0.0174878	0.0233902	1.26431	1.60231	0.507515	-1	1.89648	108.446	81.0803			1.89648	1.61743	2.17553	-100.28	56.242	34.7269	98.9928	67.0015	21.5108			-100.3	54.8599	33.8869	99.1078	64.9851	22.3193
972	1	4:CA2.stl	Modjaw-1:Modjaw-2:1.0	0.990565	1	0.049402	0.0162903	0.0187357	1.26431	1.60231	0.186697	1	1.21756	74.7413	64.9862			1.21756	1.30824	1.12688	-100.04	55.3971	35.051	99.3953	64.8761	23.4035			-100.3	54.8599	33.8869	99.1078	64.9851	22.3193
973	1	4:CA2.stl	Modjaw-1:Modjaw-3:1.0	0.981038	1	0.0414507	0.0109216	0.0152646	1.26431	1.60231	0.406266	1	1.58087	144.748	103.565			1.58087	2.02434	1.1374	-100.005	56.0256	35.5153	99.3202	66.0817	22.5337			-100.3	54.8599	33.8869	99.1078	64.9851	22.3193
974	1	4:CA2.stl	Modjaw-1:Modjaw-4:1.0	1.0005	1	0.0447512	0.0141332	0.0176781	1.26431	1.60231	0.471883	1	0.920482	65.129	52.0689			0.920482	1.3828	0.458167	-100.18	55.7082	32.8016	99.3472	64.5945	22.313			-100.3	54.8599	33.8869	99.1078	64.9851	22.3193
975	1	4:CA2.stl	Modjaw-1:Modjaw-5:1.0	0.97953	1	0.0397654	0.0177946	0.0237416	1.26431	1.60231	0.507515	1	1.89712	106.612	79.9067			1.89712	1.61811	2.17612	-100.258	56.2432	34.7254	99.0146	67.0027	21.5093			-100.3	54.8599	33.8869	99.1078	64.9851	22.3193
976	1	4:CA2.stl	Modjaw-1:Modjaw-2:2.0	1.98092	2	0.0370395	0.0323828	0.037326	2.52853	3.2045	0.186697	2	1.21731	37.5912	32.6128			1.21731	1.30801	1.1266	-100.042	55.3971	35.0511	99.3939	64.8761	23.4036			-100.3	54.8599	33.8869	99.1078	64.9851	22.3193
977	1	4:CA2.stl	Modjaw-1:Modjaw-3:2.0	1.962	2	0.0460918	0.0215728	0.0301759	2.52853	3.2045	0.406266	2	1.5822	73.3425	52.4328			1.5822	2.02529	1.13912	-99.9969	56.026	35.5148	99.3278	66.0821	22.5332			-100.3	54.8599	33.8869	99.1078	64.9851	22.3193
978	1	4:CA2.stl	Modjaw-1:Modjaw-4:2.0	2.00113	2	0.0424898	0.0283044	0.0353837	2.52853	3.2045	0.471883	2	0.91749	32.4151	25.9297			0.91749	1.38135	0.453633	-100.189	55.7077	32.8021	99.3377	64.594	22.3135			-100.3	54.8599	33.8869	99.1078	64.9851	22.3193
979	1	4:CA2.stl	Modjaw-1:Modjaw-5:2.0	1.95923	2	0.0359643	0.0358957	0.0478304	2.52853	3.2045	0.507515	2	1.89753	52.8622	39.672			1.89753	1.61856	2.17649	-100.247	56.2437	34.7247	99.0255	67.0033	21.5086			-100.3	54.8599	33.8869	99.1078	64.9851	22.3193
980	1	4:CA2.stl	Modjaw-1:Modjaw-2:3.0	2.97107	3	0.0386693	0.0482732	0.0557659	3.79255	4.80645	0.186697	3	1.21704	25.2115	21.8241			1.21704	1.30776	1.12632	-100.043	55.397	35.0512	99.3924	64.876	23.4036			-100.3	54.8599	33.8869	99.1078	64.9851	22.3193
981	1	4:CA2.stl	Modjaw-1:Modjaw-3:3.0	2.94291	3	0.073823	0.0319587	0.0447324	3.79255	4.80645	0.406266	3	1.58356	49.5501	35.4007			1.58356	2.02625	1.14087	-99.9894	56.0264	35.5143	99.3353	66.0825	22.5327			-100.3	54.8599	33.8869	99.1078	64.9851	22.3193
982	1	4:CA2.stl	Modjaw-1:Modjaw-4:3.0	3.0019	3	0.0714562	0.0425096	0.0531115	3.79255	4.80645	0.471883	3	0.914591	21.5149	17.2202			0.914591	1.37995	0.449227	-100.199	55.7073	32.8026	99.3281	64.5936	22.314			-100.3	54.8599	33.8869	99.1078	64.9851	22.3193
983	1	4:CA2.stl	Modjaw-1:Modjaw-5:3.0	2.93909	3	0.0407887	0.0543032	0.0722617	3.79255	4.80645	0.507515	3	1.898	34.952	26.2657			1.898	1.61909	2.17692	-100.236	56.2443	34.724	99.0364	67.0039	21.5079			-100.3	54.8599	33.8869	99.1078	64.9851	22.3193
984	1	4:CA2.stl	Modjaw-2:Modjaw-1:-3.0	-3.02672	-3	0.041245	0.0504735	0.0573267	3.82794	4.84075	0.186697	-3	1.21851	24.1416	21.2556			1.21851	1.30913	1.1279	-100.304	54.8597	33.8871	99.104	64.9849	22.3196			-100.039	55.3972	35.0509	99.3966	64.8762	23.4034
985	1	4:CA2.stl	Modjaw-2:Modjaw-3:-3.0	-2.97003	-3	0.0358837	0.0418879	0.0544179	3.82794	4.84075	0.417613	-3	1.13459	27.0865	20.8496			1.13459	0.781275	1.48791	-100.039	56.0238	35.5176	99.2853	66.08	22.536			-100.039	55.3972	35.0509	99.3966	64.8762	23.4034
986	1	4:CA2.stl	Modjaw-2:Modjaw-4:-3.0	-3.0271	-3	0.0375664	0.084543	0.0954728	3.82794	4.84075	0.373833	-3	1.70147	20.1255	17.8215			1.70147	2.27526	1.12769	-100.146	55.7097	32.7998	99.3811	64.596	22.3112			-100.039	55.3972	35.0509	99.3966	64.8762	23.4034
987	1	4:CA2.stl	Modjaw-2:Modjaw-5:-3.0	-2.96347	-3	0.0660772	0.0943409	0.115965	3.82794	4.84075	0.581963	-3	1.90876	20.2326	16.4598			1.90876	0.941535	2.87598	-100.306	56.2406	34.7286	98.9668	67.0001	21.5125			-100.039	55.3972	35.0509	99.3966	64.8762	23.4034
988	1	4:CA2.stl	Modjaw-2:Modjaw-1:-2.0	-2.01804	-2	0.043432	0.0334629	0.0380899	2.55212	3.22737	0.186697	-2	1.21829	36.4071	31.9845			1.21829	1.30892	1.12766	-100.303	54.8598	33.8871	99.1052	64.985	22.3195			-100.039	55.3972	35.0509	99.3966	64.8762	23.4034
989	1	4:CA2.stl	Modjaw-2:Modjaw-3:-2.0	-1.98015	-2	0.040024	0.0280795	0.0364414	2.55212	3.22737	0.417613	-2	1.13466	40.4087	31.1365			1.13466	0.781334	1.48798	-100.03	56.0243	35.517	99.2944	66.0804	22.5354			-100.039	55.3972	35.0509	99.3966	64.8762	23.4034
990	1	4:CA2.stl	Modjaw-2:Modjaw-4:-2.0	-2.01843	-2	0.0529666	0.0561779	0.0635384	2.55212	3.22737	0.373833	-2	1.70134	30.2849	26.7766			1.70134	2.27518	1.1275	-100.154	55.7093	32.8002	99.3729	64.5956	22.3116			-100.039	55.3972	35.0509	99.3966	64.8762	23.4034
991	1	4:CA2.stl	Modjaw-2:Modjaw-5:-2.0	-1.97601	-2	0.06493	0.0631602	0.0775394	2.55212	3.22737	0.581963	-2	1.9071	30.1947	24.5953			1.9071	0.939006	2.8752	-100.294	56.2412	34.7278	98.979	67.0008	21.5117			-100.039	55.3972	35.0509	99.3966	64.8762	23.4034
992	1	4:CA2.stl	Modjaw-2:Modjaw-1:-1.0	-1.00913	-1	0.0394914	0.0166369	0.0189792	1.27611	1.61375	0.186697	-1	1.21805	73.2139	64.1782			1.21805	1.3087	1.12741	-100.302	54.8598	33.887	99.1065	64.985	22.3194			-100.039	55.3972	35.0509	99.3966	64.8762	23.4034
993	1	4:CA2.stl	Modjaw-2:Modjaw-3:-1.0	-0.990141	-1	0.0526896	0.014116	0.0183007	1.27611	1.61375	0.417613	-1	1.1348	80.391	62.0087			1.1348	0.781501	1.4881	-100.021	56.0247	35.5164	99.3035	66.0809	22.5348			-100.039	55.3972	35.0509	99.3966	64.8762	23.4034
994	1	4:CA2.stl	Modjaw-2:Modjaw-4:-1.0	-1.0094	-1	0.0406868	0.0279942	0.0317109	1.27611	1.61375	0.373833	-1	1.70126	60.7719	53.6491			1.70126	2.27513	1.12738	-100.162	55.7089	32.8006	99.3648	64.5953	22.3121			-100.039	55.3972	35.0509	99.3966	64.8762	23.4034
995	1	4:CA2.stl	Modjaw-2:Modjaw-5:-1.0	-0.988191	-1	0.062515	0.0317103	0.038881	1.27611	1.61375	0.581963	-1	1.90554	60.0922	49.0097			1.90554	0.936621	2.87447	-100.281	56.2419	34.727	98.9913	67.0014	21.5109			-100.039	55.3972	35.0509	99.3966	64.8762	23.4034
996	1	4:CA2.stl	Modjaw-2:Modjaw-1:1.0	1.00936	1	0.0448012	0.0164432	0.0188423	1.27611	1.61375	0.186697	1	1.21755	74.0457	64.6179			1.21755	1.30823	1.12687	-100.299	54.86	33.8868	99.1093	64.9852	22.3193			-100.039	55.3972	35.0509	99.3966	64.8762	23.4034
997	1	4:CA2.stl	Modjaw-2:Modjaw-3:1.0	0.990274	1	0.080802	0.0142659	0.0184563	1.27611	1.61375	0.417613	1	1.13533	79.5835	61.5143			1.13533	0.782153	1.4885	-100.003	56.0257	35.5152	99.3217	66.0818	22.5336			-100.039	55.3972	35.0509	99.3966	64.8762	23.4034
998	1	4:CA2.stl	Modjaw-2:Modjaw-4:1.0	1.00977	1	0.081017	0.0277962	0.0315847	1.27611	1.61375	0.373833	1	1.70122	61.2033	53.8622			1.70122	2.27513	1.12731	-100.179	55.7082	32.8015	99.3485	64.5945	22.3129			-100.039	55.3972	35.0509	99.3966	64.8762	23.4034
999	1	4:CA2.stl	Modjaw-2:Modjaw-5:1.0	0.988566	1	0.041975	0.0319619	0.039093	1.27611	1.61375	0.581963	1	1.90273	59.531	48.6718			1.90273	0.9323	2.87315	-100.256	56.2432	34.7253	99.0161	67.0028	21.5092			-100.039	55.3972	35.0509	99.3966	64.8762	23.4034
1000	1	4:CA2.stl	Modjaw-2:Modjaw-1:2.0	2.01894	2	0.0355079	0.0326882	0.0375422	2.55212	3.22737	0.186697	2	1.21728	37.2391	32.4243			1.21728	1.30798	1.12658	-100.298	54.86	33.8868	99.1107	64.9852	22.3192			-100.039	55.3972	35.0509	99.3966	64.8762	23.4034
1001	1	4:CA2.stl	Modjaw-2:Modjaw-3:2.0	1.98068	2	0.0592282	0.0286789	0.037064	2.55212	3.22737	0.417613	2	1.13571	39.601	30.642			1.13571	0.782637	1.48879	-99.994	56.0261	35.5146	99.3307	66.0823	22.533			-100.039	55.3972	35.0509	99.3966	64.8762	23.4034
1002	1	4:CA2.stl	Modjaw-2:Modjaw-4:2.0	2.0199	2	0.035856	0.0553863	0.0630336	2.55212	3.22737	0.373833	2	1.70127	30.7164	26.9899			1.70127	2.27517	1.12737	-100.187	55.7079	32.8019	99.3403	64.5942	22.3133			-100.039	55.3972	35.0509	99.3966	64.8762	23.4034
1003	1	4:CA2.stl	Modjaw-2:Modjaw-5:2.0	1.97751	2	0.0457871	0.0641665	0.0783874	2.55212	3.22737	0.581963	2	1.90147	29.6334	24.2574			1.90147	0.930372	2.87257	-100.244	56.2439	34.7245	99.0286	67.0034	21.5084			-100.039	55.3972	35.0509	99.3966	64.8762	23.4034
1004	1	4:CA2.stl	Modjaw-2:Modjaw-1:3.0	3.02874	3	0.0401347	0.0487307	0.0560945	3.82794	4.84075	0.186697	3	1.217	24.9741	21.6956			1.217	1.30773	1.12628	-100.296	54.8601	33.8867	99.1123	64.9853	22.3191			-100.039	55.3972	35.0509	99.3966	64.8762	23.4034
1005	1	4:CA2.stl	Modjaw-2:Modjaw-3:3.0	2.97124	3	0.0602734	0.0432364	0.0558185	3.82794	4.84075	0.417613	3	1.13618	26.2783	20.3549			1.13618	0.783226	1.48913	-99.9849	56.0266	35.514	99.3398	66.0827	22.5324			-100.039	55.3972	35.0509	99.3966	64.8762	23.4034
1006	1	4:CA2.stl	Modjaw-2:Modjaw-4:3.0	3.03039	3	0.0447004	0.0827621	0.0943373	3.82794	4.84075	0.373833	3	1.70136	20.5573	18.0349			1.70136	2.27524	1.12748	-100.195	55.7075	32.8024	99.3321	64.5938	22.3138			-100.039	55.3972	35.0509	99.3966	64.8762	23.4034
1007	1	4:CA2.stl	Modjaw-2:Modjaw-5:3.0	2.96684	3	0.0610602	0.0966047	0.117873	3.82794	4.84075	0.581963	3	1.90032	19.6711	16.1218			1.90032	0.928602	2.87204	-100.232	56.2446	34.7237	99.0411	67.0041	21.5076			-100.039	55.3972	35.0509	99.3966	64.8762	23.4034
1008	1	4:CA2.stl	Modjaw-3:Modjaw-1:-3.0	-3.05722	-3	0.0413175	0.035113	0.0487251	3.86556	4.88036	0.406266	-3	1.57567	44.8742	32.3379			1.57567	2.02058	1.13076	-100.277	54.8611	33.8855	99.1317	64.9863	22.318			-100.012	56.0252	35.5158	99.3126	66.0814	22.5342
1009	1	4:CA2.stl	Modjaw-3:Modjaw-2:-3.0	-3.02992	-3	0.03565	0.042301	0.0549524	3.86556	4.88036	0.417613	-3	1.13466	26.8234	20.648			1.13466	0.781229	1.48809	-100.011	55.3985	35.0493	99.4242	64.8775	23.4018			-100.012	56.0252	35.5158	99.3126	66.0814	22.5342
1010	1	4:CA2.stl	Modjaw-3:Modjaw-4:-3.0	-3.05761	-3	0.0357091	0.0761439	0.0961052	3.86556	4.88036	0.791041	-3	2.12086	27.8533	22.0681			2.12086	2.73762	1.5041	-100.118	55.7109	32.7983	99.409	64.5972	22.3097			-100.012	56.0252	35.5158	99.3126	66.0814	22.5342
1011	1	4:CA2.stl	Modjaw-3:Modjaw-5:-3.0	-2.99375	-3	0.0428107	0.0574607	0.0634997	3.86556	4.88036	0.212935	-3	1.13663	19.7811	17.8998			1.13663	0.860514	1.41275	-100.279	56.242	34.7268	98.9941	67.0016	21.5107			-100.012	56.0252	35.5158	99.3126	66.0814	22.5342
1012	1	4:CA2.stl	Modjaw-3:Modjaw-1:-2.0	-2.03824	-2	0.0412982	0.0231173	0.0321259	2.5772	3.25378	0.406266	-2	1.57694	68.2145	49.0862			1.57694	2.0215	1.13238	-100.285	54.8607	33.886	99.1236	64.9859	22.3184			-100.012	56.0252	35.5158	99.3126	66.0814	22.5342
1013	1	4:CA2.stl	Modjaw-3:Modjaw-2:-2.0	-2.01981	-2	0.0464849	0.0283562	0.0367976	2.5772	3.25378	0.417613	-2	1.1347	40.0158	30.8362			1.1347	0.781301	1.48809	-100.02	55.3981	35.0499	99.415	64.8771	23.4023			-100.012	56.0252	35.5158	99.3126	66.0814	22.5342
1014	1	4:CA2.stl	Modjaw-3:Modjaw-4:-2.0	-2.03865	-2	0.0358779	0.0504845	0.0638048	2.5772	3.25378	0.791041	-2	2.12062	42.0054	33.2361			2.12062	2.73753	1.50372	-100.135	55.7101	32.7992	99.3915	64.5964	22.3106			-100.012	56.0252	35.5158	99.3126	66.0814	22.5342
1015	1	4:CA2.stl	Modjaw-3:Modjaw-5:-2.0	-1.99608	-2	0.0995042	0.0383636	0.0423768	2.5772	3.25378	0.212935	-2	1.13604	29.6125	26.8081			1.13604	0.859776	1.41231	-100.275	56.2422	34.7266	98.9972	67.0017	21.5105			-100.012	56.0252	35.5158	99.3126	66.0814	22.5342
1016	1	4:CA2.stl	Modjaw-3:Modjaw-1:-1.0	-1.01917	-1	0.0431528	0.0114143	0.0158833	1.28865	1.62695	0.406266	-1	1.57824	138.269	99.3644			1.57824	2.02245	1.13403	-100.293	54.8603	33.8865	99.1157	64.9855	22.3189			-100.012	56.0252	35.5158	99.3126	66.0814	22.5342
1017	1	4:CA2.stl	Modjaw-3:Modjaw-2:-1.0	-1.00984	-1	0.0404325	0.0142549	0.0184786	1.28865	1.62695	0.417613	-1	1.13482	79.6088	61.4126			1.13482	0.781483	1.48815	-100.03	55.3976	35.0504	99.4058	64.8766	23.4029			-100.012	56.0252	35.5158	99.3126	66.0814	22.5342
1018	1	4:CA2.stl	Modjaw-3:Modjaw-4:-1.0	-1.01944	-1	0.0432625	0.0251018	0.031767	1.28865	1.62695	0.791041	-1	2.12054	84.4777	66.753			2.12054	2.73755	1.50353	-100.153	55.7094	32.8002	99.3741	64.5957	22.3116			-100.012	56.0252	35.5158	99.3126	66.0814	22.5342
1019	1	4:CA2.stl	Modjaw-3:Modjaw-5:-1.0	-0.998166	-1	0.0607412	0.0192082	0.0212082	1.28865	1.62695	0.212935	-1	1.13545	59.1126	53.5382			1.13545	0.859036	1.41186	-100.272	56.2424	34.7264	99.0004	67.0019	21.5102			-100.012	56.0252	35.5158	99.3126	66.0814	22.5342
1020	1	4:CA2.stl	Modjaw-3:Modjaw-1:1.0	1.01925	1	0.0578995	0.0111296	0.0155218	1.28865	1.62695	0.406266	1	1.58093	142.047	101.852			1.58093	2.02441	1.13745	-100.308	54.8595	33.8874	99.1	64.9847	22.3198			-100.012	56.0252	35.5158	99.3126	66.0814	22.5342
1021	1	4:CA2.stl	Modjaw-3:Modjaw-2:1.0	1.00969	1	0.0564175	0.0144058	0.0186337	1.28865	1.62695	0.417613	1	1.13531	78.8093	60.9279			1.13531	0.782173	1.48845	-100.048	55.3968	35.0515	99.3874	64.8758	23.4039			-100.012	56.0252	35.5158	99.3126	66.0814	22.5342
1022	1	4:CA2.stl	Modjaw-3:Modjaw-4:1.0	1.01967	1	0.0352647	0.0248168	0.0314883	1.28865	1.62695	0.791041	1	2.12085	85.4604	67.3537			2.12085	2.73793	1.50378	-100.188	55.7078	32.802	99.3392	64.5941	22.3134			-100.012	56.0252	35.5158	99.3126	66.0814	22.5342
1023	1	4:CA2.stl	Modjaw-3:Modjaw-5:1.0	0.998416	1	0.0527468	0.0192555	0.0212417	1.28865	1.62695	0.212935	1	1.13426	58.9055	53.3977			1.13426	0.857552	1.41096	-100.266	56.2427	34.7259	99.007	67.0023	21.5098			-100.012	56.0252	35.5158	99.3126	66.0814	22.5342
1024	1	4:CA2.stl	Modjaw-3:Modjaw-1:2.0	2.03859	2	0.0402524	0.0219792	0.0306799	2.5772	3.25378	0.406266	2	1.58231	71.9911	51.5748			1.58231	2.02541	1.13921	-100.316	54.8591	33.8878	99.0923	64.9843	22.3202			-100.012	56.0252	35.5158	99.3126	66.0814	22.5342
1025	1	4:CA2.stl	Modjaw-3:Modjaw-2:2.0	2.01924	2	0.0404129	0.0289596	0.0374178	2.5772	3.25378	0.417613	2	1.13568	39.2161	30.3514			1.13568	0.782679	1.48868	-100.057	55.3963	35.052	99.3783	64.8753	23.4045			-100.012	56.0252	35.5158	99.3126	66.0814	22.5342
1026	1	4:CA2.stl	Modjaw-3:Modjaw-4:2.0	2.03957	2	0.0438349	0.0493446	0.0626903	2.5772	3.25378	0.791041	2	2.12124	42.9883	33.8369			2.12124	2.73828	1.5042	-100.205	55.707	32.8029	99.3218	64.5933	22.3143			-100.012	56.0252	35.5158	99.3126	66.0814	22.5342
1027	1	4:CA2.stl	Modjaw-3:Modjaw-5:2.0	1.99708	2	0.0556443	0.0385528	0.0425107	2.5772	3.25378	0.212935	2	1.13366	29.4054	26.6677			1.13366	0.856809	1.41052	-100.262	56.2429	34.7257	99.0104	67.0025	21.5096			-100.012	56.0252	35.5158	99.3126	66.0814	22.5342
1028	1	4:CA2.stl	Modjaw-3:Modjaw-1:3.0	3.058	3	0.0409653	0.0325541	0.0454726	3.86556	4.88036	0.406266	3	1.58372	48.6488	34.828			1.58372	2.02644	1.141	-100.324	54.8587	33.8883	99.0847	64.9839	22.3207			-100.012	56.0252	35.5158	99.3126	66.0814	22.5342
1029	1	4:CA2.stl	Modjaw-3:Modjaw-2:3.0	3.02865	3	0.0440664	0.0436584	0.0563476	3.86556	4.88036	0.417613	3	1.13613	26.0232	20.1629			1.13613	0.783292	1.48897	-100.066	55.3959	35.0525	99.3691	64.8749	23.405			-100.012	56.0252	35.5158	99.3126	66.0814	22.5342
1030	1	4:CA2.stl	Modjaw-3:Modjaw-4:3.0	3.05969	3	0.0521567	0.0735798	0.0935983	3.86556	4.88036	0.791041	3	2.12179	28.8366	22.6691			2.12179	2.73875	1.50483	-100.223	55.7063	32.8038	99.3043	64.5926	22.3152			-100.012	56.0252	35.5158	99.3126	66.0814	22.5342
1031	1	4:CA2.stl	Modjaw-3:Modjaw-5:3.0	2.996	3	0.0401757	0.0578863	0.063801	3.86556	4.88036	0.212935	3	1.13307	19.574	17.7594			1.13307	0.856068	1.41007	-100.259	56.2431	34.7255	99.0139	67.0026	21.5094			-100.012	56.0252	35.5158	99.3126	66.0814	22.5342
1032	1	4:CA2.stl	Modjaw-4:Modjaw-1:-3.0	-2.99896	-3	0.0621338	0.0421207	0.0529221	3.79069	4.80665	0.471883	-3	0.933244	22.1564	17.6343			0.933244	1.3893	0.477185	-100.328	54.8585	33.8885	99.0801	64.9837	22.3209			-100.17	55.7086	32.8011	99.3566	64.5949	22.3125
1033	1	4:CA2.stl	Modjaw-4:Modjaw-2:-3.0	-2.97167	-3	0.0584116	0.0837577	0.094975	3.79069	4.80665	0.373833	-3	1.7016	20.3158	17.9163			1.7016	2.2754	1.1278	-100.063	55.3961	35.0523	99.3724	64.8751	23.4048			-100.17	55.7086	32.8011	99.3566	64.5949	22.3125
1034	1	4:CA2.stl	Modjaw-4:Modjaw-3:-3.0	-2.9423	-3	0.0355227	0.0746707	0.0946005	3.79069	4.80665	0.791041	-3	2.12104	28.4053	22.4211			2.12104	2.73822	1.50387	-100.063	56.0226	35.5191	99.2614	66.0788	22.5375			-100.17	55.7086	32.8011	99.3566	64.5949	22.3125
1035	1	4:CA2.stl	Modjaw-4:Modjaw-5:-3.0	-2.93665	-3	0.0399487	0.0654466	0.0804555	3.79069	4.80665	0.950717	-3	2.28683	34.9419	28.4235			2.28683	2.00708	2.56658	-100.329	56.2393	34.7302	98.9432	66.9988	21.514			-100.17	55.7086	32.8011	99.3566	64.5949	22.3125
1036	1	4:CA2.stl	Modjaw-4:Modjaw-1:-2.0	-1.99917	-2	0.0421002	0.0281269	0.0352934	2.52729	3.20463	0.471883	-2	0.929946	33.0625	26.349			0.929946	1.38759	0.472302	-100.319	54.859	33.888	99.0893	64.9842	22.3204			-100.17	55.7086	32.8011	99.3566	64.5949	22.3125
1037	1	4:CA2.stl	Modjaw-4:Modjaw-2:-2.0	-1.98076	-2	0.0415766	0.0556476	0.0631953	2.52729	3.20463	0.373833	-2	1.70143	30.5751	26.9233			1.70143	2.27528	1.12758	-100.055	55.3964	35.0519	99.3805	64.8754	23.4043			-100.17	55.7086	32.8011	99.3566	64.5949	22.3125
1038	1	4:CA2.stl	Modjaw-4:Modjaw-3:-2.0	-1.96132	-2	0.0422134	0.0495071	0.0628	2.52729	3.20463	0.791041	-2	2.12075	42.8373	33.7699			2.12075	2.73793	1.50357	-100.046	56.0235	35.518	99.2784	66.0796	22.5364			-100.17	55.7086	32.8011	99.3566	64.5949	22.3125
1039	1	4:CA2.stl	Modjaw-4:Modjaw-5:-2.0	-1.95778	-2	0.0356913	0.0437342	0.0537196	2.52729	3.20463	0.950717	-2	2.28472	52.241	42.5304			2.28472	2.00459	2.56485	-100.309	56.2404	34.7288	98.9633	66.9999	21.5127			-100.17	55.7086	32.8011	99.3566	64.5949	22.3125
1040	1	4:CA2.stl	Modjaw-4:Modjaw-1:-1.0	-0.999517	-1	0.0383289	0.0140854	0.0176511	1.26369	1.60238	0.471883	-1	0.926715	65.7927	52.502			0.926715	1.38592	0.467511	-100.31	54.8594	33.8875	99.0985	64.9846	22.3199			-100.17	55.7086	32.8011	99.3566	64.5949	22.3125
1041	1	4:CA2.stl	Modjaw-4:Modjaw-2:-1.0	-0.990206	-1	0.048393	0.0277258	0.0315339	1.26369	1.60238	0.373833	-1	1.7013	61.3618	53.9515			1.7013	2.27518	1.12742	-100.047	55.3968	35.0514	99.3886	64.8758	23.4039			-100.17	55.7086	32.8011	99.3566	64.5949	22.3125
1042	1	4:CA2.stl	Modjaw-4:Modjaw-3:-1.0	-0.980552	-1	0.0417693	0.0246156	0.0312641	1.26369	1.60238	0.791041	-1	2.12061	86.1488	67.8288			2.12061	2.73775	1.50346	-100.029	56.0243	35.5169	99.2955	66.0805	22.5353			-100.17	55.7086	32.8011	99.3566	64.5949	22.3125
1043	1	4:CA2.stl	Modjaw-4:Modjaw-5:-1.0	-0.978903	-1	0.0427535	0.0219191	0.0269009	1.26369	1.60238	0.950717	-1	2.28278	104.146	84.8588			2.28278	2.00229	2.56328	-100.289	56.2415	34.7275	98.9835	67.001	21.5114			-100.17	55.7086	32.8011	99.3566	64.5949	22.3125
1044	1	4:CA2.stl	Modjaw-4:Modjaw-1:1.0	0.999379	1	0.0563686	0.0141253	0.0176681	1.26369	1.60238	0.471883	1	0.920482	65.1655	52.0984			0.920482	1.38273	0.458237	-100.291	54.8604	33.8864	99.1172	64.9856	22.3188			-100.17	55.7086	32.8011	99.3566	64.5949	22.3125
1045	1	4:CA2.stl	Modjaw-4:Modjaw-2:1.0	0.98986	1	0.0476379	0.0275219	0.031397	1.26369	1.60238	0.373833	1	1.70118	61.8117	54.1827			1.70118	2.27508	1.12727	-100.031	55.3976	35.0505	99.4047	64.8766	23.4029			-100.17	55.7086	32.8011	99.3566	64.5949	22.3125
1046	1	4:CA2.stl	Modjaw-4:Modjaw-3:1.0	0.980346	1	0.036356	0.0243363	0.0309853	1.26369	1.60238	0.791041	1	2.12078	87.1449	68.4446			2.12078	2.73772	1.50384	-99.9951	56.0261	35.5147	99.3297	66.0822	22.5331			-100.17	55.7086	32.8011	99.3566	64.5949	22.3125
1047	1	4:CA2.stl	Modjaw-4:Modjaw-5:1.0	0.978933	1	0.0404687	0.0220243	0.0269815	1.26369	1.60238	0.950717	1	2.27944	103.497	84.4817			2.27944	1.99829	2.56059	-100.249	56.2437	34.7248	99.024	67.0032	21.5087			-100.17	55.7086	32.8011	99.3566	64.5949	22.3125
1048	1	4:CA2.stl	Modjaw-4:Modjaw-1:2.0	1.99862	2	0.0503659	0.0282866	0.0353609	2.52729	3.20463	0.471883	2	0.91749	32.4355	25.9464			0.91749	1.38121	0.453772	-100.282	54.8609	33.8858	99.1267	64.9861	22.3182			-100.17	55.7086	32.8011	99.3566	64.5949	22.3125
1049	1	4:CA2.stl	Modjaw-4:Modjaw-2:2.0	1.97938	2	0.0463326	0.0548322	0.0626479	2.52729	3.20463	0.373833	2	1.70118	31.0251	27.1546			1.70118	2.27507	1.12728	-100.023	55.398	35.05	99.4128	64.877	23.4025			-100.17	55.7086	32.8011	99.3566	64.5949	22.3125
1050	1	4:CA2.stl	Modjaw-4:Modjaw-3:2.0	1.96049	2	0.0838368	0.0483898	0.061685	2.52729	3.20463	0.791041	2	2.12109	43.8335	34.3859			2.12109	2.73787	1.50432	-99.978	56.0269	35.5136	99.3467	66.0831	22.532			-100.17	55.7086	32.8011	99.3566	64.5949	22.3125
1051	1	4:CA2.stl	Modjaw-4:Modjaw-5:2.0	1.9579	2	0.0372231	0.0441549	0.0540417	2.52729	3.20463	0.950717	2	2.27804	51.592	42.1533			2.27804	1.99659	2.55948	-100.228	56.2448	34.7234	99.0444	67.0043	21.5073			-100.17	55.7086	32.8011	99.3566	64.5949	22.3125
1052	1	4:CA2.stl	Modjaw-4:Modjaw-1:3.0	2.99773	3	0.0434237	0.0424799	0.0530732	3.79069	4.80665	0.471883	3	0.914588	21.5299	17.2326			0.914588	1.37974	0.449435	-100.272	54.8613	33.8853	99.1362	64.9865	22.3177			-100.17	55.7086	32.8011	99.3566	64.5949	22.3125
1053	1	4:CA2.stl	Modjaw-4:Modjaw-2:3.0	2.96856	3	0.044543	0.0819234	0.0937443	3.79069	4.80665	0.373833	3	1.70122	20.766	18.1475			1.70122	2.27509	1.12736	-100.015	55.3984	35.0495	99.4209	64.8774	23.402			-100.17	55.7086	32.8011	99.3566	64.5949	22.3125
1054	1	4:CA2.stl	Modjaw-4:Modjaw-3:3.0	2.94044	3	0.0360243	0.0721573	0.092092	3.79069	4.80665	0.791041	3	2.12156	29.4018	23.0374			2.12156	2.73812	1.50499	-99.961	56.0278	35.5124	99.3638	66.0839	22.5309			-100.17	55.7086	32.8011	99.3566	64.5949	22.3125
1055	1	4:CA2.stl	Modjaw-4:Modjaw-5:3.0	2.93691	3	0.0441422	0.0663926	0.0811788	3.79069	4.80665	0.950717	3	2.27682	34.2933	28.047			2.27682	1.9951	2.55854	-100.208	56.2459	34.7221	99.0648	67.0054	21.506			-100.17	55.7086	32.8011	99.3566	64.5949	22.3125
1056	1	4:CA2.stl	Modjaw-5:Modjaw-1:-3.0	-3.06313	-3	0.0362129	0.0526041	0.0705612	3.87175	4.88858	0.507515	-3	1.89617	36.0461	26.8727			1.89617	1.61698	2.17536	-100.267	54.8616	33.885	99.1414	64.9868	22.3174			-100.269	56.2426	34.7261	99.0037	67.0021	21.51
1057	1	4:CA2.stl	Modjaw-5:Modjaw-2:-3.0	-3.03518	-3	0.0663795	0.0954612	0.117318	3.87175	4.88858	0.581963	-3	1.90914	19.9991	16.2732			1.90914	0.941903	2.87637	-100.002	55.399	35.0488	99.4338	64.878	23.4012			-100.269	56.2426	34.7261	99.0037	67.0021	21.51
1058	1	4:CA2.stl	Modjaw-5:Modjaw-3:-3.0	-3.0056	-3	0.0663395	0.0575738	0.0636113	3.87175	4.88858	0.212935	-3	1.13663	19.7422	17.8684			1.13663	0.860501	1.41276	-100.003	56.0257	35.5152	99.3221	66.0818	22.5336			-100.269	56.2426	34.7261	99.0037	67.0021	21.51
1059	1	4:CA2.stl	Modjaw-5:Modjaw-4:-3.0	-3.06381	-3	0.0348308	0.0668385	0.0817982	3.87175	4.88858	0.950717	-3	2.28706	34.2176	27.9597			2.28706	2.00659	2.56752	-100.108	55.7113	32.7978	99.4186	64.5976	22.3092			-100.269	56.2426	34.7261	99.0037	67.0021	21.51
1060	1	4:CA2.stl	Modjaw-5:Modjaw-1:-2.0	-2.04192	-2	0.0370226	0.0353859	0.0474096	2.58133	3.25926	0.507515	-2	1.8963	53.5892	39.9983			1.8963	1.61716	2.17545	-100.278	54.861	33.8856	99.1302	64.9862	22.318			-100.269	56.2426	34.7261	99.0037	67.0021	21.51
1061	1	4:CA2.stl	Modjaw-5:Modjaw-2:-2.0	-2.02306	-2	0.0663507	0.0639015	0.078428	2.58133	3.25926	0.581963	-2	1.90736	29.8484	24.3198			1.90736	0.939251	2.87546	-100.014	55.3984	35.0495	99.4215	64.8774	23.4019			-100.269	56.2426	34.7261	99.0037	67.0021	21.51
1062	1	4:CA2.stl	Modjaw-5:Modjaw-3:-2.0	-2.00348	-2	0.0618799	0.0384345	0.042445	2.58133	3.25926	0.212935	-2	1.13604	29.5579	26.765			1.13604	0.859768	1.41231	-100.006	56.0255	35.5154	99.319	66.0817	22.5338			-100.269	56.2426	34.7261	99.0037	67.0021	21.51
1063	1	4:CA2.stl	Modjaw-5:Modjaw-4:-2.0	-2.04252	-2	0.0365016	0.0446661	0.0546175	2.58133	3.25926	0.950717	-2	2.28486	51.1543	41.8339			2.28486	2.00425	2.56547	-100.129	55.7104	32.7989	99.398	64.5967	22.3103			-100.269	56.2426	34.7261	99.0037	67.0021	21.51
1064	1	4:CA2.stl	Modjaw-5:Modjaw-1:-1.0	-1.02087	-1	0.039897	0.0178513	0.0238876	1.29071	1.62969	0.507515	-1	1.8965	106.239	79.3926			1.8965	1.61741	2.17559	-100.289	54.8605	33.8863	99.119	64.9857	22.3187			-100.269	56.2426	34.7261	99.0037	67.0021	21.51
1065	1	4:CA2.stl	Modjaw-5:Modjaw-2:-1.0	-1.01133	-1	0.0789726	0.0320779	0.0393183	1.29071	1.62969	0.581963	-1	1.90567	59.4075	48.4678			1.90567	0.936744	2.8746	-100.026	55.3978	35.0502	99.4091	64.8768	23.4027			-100.269	56.2426	34.7261	99.0037	67.0021	21.51
1066	1	4:CA2.stl	Modjaw-5:Modjaw-3:-1.0	-1.00162	-1	0.125015	0.0192413	0.0212392	1.29071	1.62969	0.212935	-1	1.13545	59.0108	53.46			1.13545	0.859033	1.41186	-100.009	56.0254	35.5156	99.3158	66.0815	22.534			-100.269	56.2426	34.7261	99.0037	67.0021	21.51
1067	1	4:CA2.stl	Modjaw-5:Modjaw-4:-1.0	-1.02124	-1	0.0419781	0.022387	0.027351	1.29071	1.62969	0.950717	-1	2.28285	101.972	83.4649			2.28285	2.00212	2.56358	-100.15	55.7095	32.8	99.3773	64.5958	22.3114			-100.269	56.2426	34.7261	99.0037	67.0021	21.51
1068	1	4:CA2.stl	Modjaw-5:Modjaw-1:1.0	1.02069	1	0.0445504	0.0181678	0.0242484	1.29071	1.62969	0.507515	1	1.8971	104.421	78.2361			1.8971	1.61814	2.17606	-100.312	54.8593	33.8876	99.0967	64.9845	22.32			-100.269	56.2426	34.7261	99.0037	67.0021	21.51
1069	1	4:CA2.stl	Modjaw-5:Modjaw-2:1.0	1.01093	1	0.0521345	0.0323227	0.0395154	1.29071	1.62969	0.581963	1	1.9026	58.8626	48.1482			1.9026	0.932177	2.87302	-100.051	55.3966	35.0517	99.3841	64.8756	23.4041			-100.269	56.2426	34.7261	99.0037	67.0021	21.51
1070	1	4:CA2.stl	Modjaw-5:Modjaw-3:1.0	1.00136	1	0.0608332	0.019284	0.0212664	1.29071	1.62969	0.212935	1	1.13426	58.8186	53.3357			1.13426	0.857555	1.41096	-100.015	56.025	35.516	99.3093	66.0812	22.5344			-100.269	56.2426	34.7261	99.0037	67.0021	21.51
1071	1	4:CA2.stl	Modjaw-5:Modjaw-4:1.0	1.02121	1	0.0398147	0.022496	0.0274336	1.29071	1.62969	0.950717	1	2.27938	101.324	83.0873			2.27938	1.99847	2.56029	-100.191	55.7077	32.8022	99.3359	64.594	22.3136			-100.269	56.2426	34.7261	99.0037	67.0021	21.51
1072	1	4:CA2.stl	Modjaw-5:Modjaw-1:2.0	2.0412	2	0.0510409	0.0366518	0.0488525	2.58133	3.25926	0.507515	2	1.8975	51.7709	38.8414			1.8975	1.61862	2.17638	-100.323	54.8588	33.8882	99.0855	64.984	22.3206			-100.269	56.2426	34.7261	99.0037	67.0021	21.51
1073	1	4:CA2.stl	Modjaw-5:Modjaw-2:2.0	2.02145	2	0.0750196	0.0648806	0.0792167	2.58133	3.25926	0.581963	2	1.90122	29.3033	24.0002			1.90122	0.930126	2.87231	-100.064	55.396	35.0524	99.3716	64.875	23.4049			-100.269	56.2426	34.7261	99.0037	67.0021	21.51
1074	1	4:CA2.stl	Modjaw-5:Modjaw-3:2.0	2.00247	2	0.0637763	0.0386049	0.0425538	2.58133	3.25926	0.212935	2	1.13366	29.3657	26.6406			1.13366	0.856814	1.41051	-100.019	56.0249	35.5162	99.3059	66.081	22.5346			-100.269	56.2426	34.7261	99.0037	67.0021	21.51
1075	1	4:CA2.stl	Modjaw-5:Modjaw-4:2.0	2.04238	2	0.041034	0.045102	0.0549476	2.58133	3.25926	0.950717	2	2.27793	50.5061	41.4563			2.27793	1.99696	2.55889	-100.212	55.7067	32.8033	99.315	64.593	22.3147			-100.269	56.2426	34.7261	99.0037	67.0021	21.51
1076	1	4:CA2.stl	Modjaw-5:Modjaw-1:3.0	3.06151	3	0.040005	0.0554514	0.073807	3.87175	4.88858	0.507515	3	1.89796	34.2275	25.7152			1.89796	1.61918	2.17675	-100.334	54.8582	33.8889	99.0744	64.9834	22.3213			-100.269	56.2426	34.7261	99.0037	67.0021	21.51
1077	1	4:CA2.stl	Modjaw-5:Modjaw-2:3.0	3.03156	3	0.0633426	0.097664	0.119092	3.87175	4.88858	0.581963	3	1.89994	19.4539	15.9536			1.89994	0.928235	2.87165	-100.076	55.3954	35.0531	99.359	64.8744	23.4056			-100.269	56.2426	34.7261	99.0037	67.0021	21.51
1078	1	4:CA2.stl	Modjaw-5:Modjaw-3:3.0	3.00333	3	0.0498507	0.0579573	0.0638561	3.87175	4.88858	0.212935	3	1.13306	19.55	17.744			1.13306	0.856074	1.41005	-100.022	56.0247	35.5164	99.3025	66.0808	22.5349			-100.269	56.2426	34.7261	99.0037	67.0021	21.51
1079	1	4:CA2.stl	Modjaw-5:Modjaw-4:3.0	3.06349	3	0.0557055	0.0678188	0.08254	3.87175	4.88858	0.950717	3	2.27666	33.5698	27.5825			2.27666	1.99567	2.55765	-100.233	55.7058	32.8044	99.2942	64.5921	22.3158			-100.269	56.2426	34.7261	99.0037	67.0021	21.51
		ERROR VALUES
							rms	max_error					rms	max_error				Daxis_AVG_start&end	After exclusion	Excluded
				ALL		AVG	0.0635462	0.0785133		ALL Cases after excusion		AVG	0.035084	0.0451274			AVG	2.62301	1.70733	6.28572
						SD	0.0716859	0.0848256				SD	0.021094	0.0251009			SD	2.03927	0.567609	1.65031
						>0.1	81	96				>0.1	4	16
						<0.1	399	384				<0.1	380	368
						<0.1 (%)	83.125	80				<0.1 (%)	98.9583	95.8333										No exclusions!																			After exclusion
													rms	max_error										-1° and +1°		rms	max_error			-2° and +2°		rms	max_error		-3° and +3°		rms	max_error					-1° and +1°		rms	max_error			-2° and +2°
				CASE I		AVG	0.0788241	0.0942061		CASE I after exclusion		AVG	0.0406063	0.0489529			AVG	2.80017	1.47548	4.78719					AVG	0.0317772	0.0392634				AVG	0.0635495	0.0785187			AVG	0.095312	0.117758						AVG	0.0175418	0.0225661
						SD	0.064339	0.0755876				SD	0.0256959	0.0288112			SD	1.72407	0.40781	0.744464					SD	0.0309995	0.0364346				SD	0.0619951	0.0728612			SD	0.092983	0.109272						SD	0.00717689	0.00789815
						>0.1	33	40				>0.1	4	8
						<0.1	87	80				<0.1	68	64										+1°		rms	max_error			+2°		rms	max_error		+3°		rms	max_error					+1°		rms	max_error			+2°
						<0.1 (%)	72.5	66.6667				<0.1 (%)	94.4444	88.8889											AVG	0.0319164	0.0393632				AVG	0.0641062	0.0789178			AVG	0.0965643	0.118655						AVG	0.0175824	0.0226042
																									SD	0.0313017	0.0366838				SD	0.0630041	0.0736262			SD	0.0950971	0.110817						SD	0.0072139	0.00795353
				CASE II		AVG	0.0261461	0.0371272									AVG	1.72488							>0.1	8	8				>0.1	15	16			>0.1	18	24						>0.1	0	0
						SD	0.0136492	0.0195639									SD	0.642719							<0.1	72	72				<0.1	65	64			<0.1	62	56						<0.1	64	64
																									<0.1 (%)	90	90				<0.1 (%)	81.25	80			<0.1 (%)	77.5	70						<0.1 (%)	100	100
						>0.1	0	0
						<0.1	120	120
						<0.1 (%)	100	100
																								-1°		rms	max_error			-2°		rms	max_error		-3°		rms	max_error					-1°		rms	max_error			-2°
													rms	max_error											AVG	0.031638	0.0391636				AVG	0.0781196	0.0781196			AVG	0.0940597	0.11686						AVG	0.0175012	0.022528
				CASE III		AVG	0.109265	0.133744		CASE III after exclusion		AVG	0.0363493	0.0482206			AVG	4.37736	2.1061	7.78424					SD	0.0308912	0.0364149				SD	0.0725506	0.0725506			SD	0.0914028	0.108397						SD	0.00719648	0.00790507
						SD	0.107655	0.127611				SD	0.0214128	0.0260502			SD	2.8514	0.554949	0.60337
																									>0.1	8	8				>0.1	16	16			>0.1	18	24						>0.1	0	0
						>0.1	48	52				>0.1	0	4											<0.1	72	72				<0.1	64	64			<0.1	62	56						<0.1	64	64
						<0.1	72	68				<0.1	72	68											<0.1 (%)	90	90				<0.1 (%)	80	80			<0.1 (%)	77.5	70						<0.1 (%)	100	100
						<0.1 (%)	60	56.6667				<0.1 (%)	100	94.4444
				CASE IV		AVG	0.0399493	0.0489762									AVG	1.58962
						SD	0.0213174	0.0255108									SD	0.444807
						>0.1	0	4
						<0.1	120	116
						<0.1 (%)	100	96.6667
																								No exclusions!																			After exclusions
																							AEcFE ratio values used:
			AEcFE ratio values used:				rms	max_error		ALL Cases after excusion			rms	max_error				angle_between_axis	After exclusion	Excluded				1°		rms	max_error			2°		rms	max_error		3°		rms	max_error					1°		rms	max_error			2°
						AVG	63.0541	46.5932				AVG	67.9607	49.1682			AVG	0.518895	0.503726	0.579571					AVG	103.168	76.2331				AVG	51.5915	38.1233			AVG	34.4025	25.423						AVG	111.198	80.4462
						SD	45.6093	28.0895				SD	48.7554	29.6979			SD	0.310792	0.287062	0.387496					SD	52.0513	26.6864				SD	26.0392	13.3505			SD	17.3743	8.90791						SD	55.3343	28.2957
			CASE I				rms	max_error		CASE I after exclusion			rms	max_error
						AVG	48.937	38.9986				AVG	50.8691	39.5009			AVG	0.380488	0.392761	0.362078
						SD	29.0674	20.4932				SD	33.1406	22.4049			SD	0.160112	0.187519	0.105886
			CASE II				rms	max_error
						AVG	87.5339	59.0533									AVG	0.333981
						SD	57.7263	34.3896									SD	0.127649
			CASE III				rms	max_error		CASE III after exclusion			rms	max_error
						AVG	65.7672	48.3513				AVG	80.6119	56.3665			AVG	0.871065	0.920399	0.797065
						SD	48.5597	28.8556				SD	55.8091	32.2492			SD	0.340726	0.242657	0.442345
			CASE IV				rms	max_error
						AVG	51.0519	40.7645									AVG	0.490046
						SD	29.2654	21.87									SD	0.225995
			Exclusions made:
0	1	1:CB1.stl	Modjaw-1:Modjaw-2:-3.0	-2.99893		0.0424471	0.0584161	0.0645162	3.88093	4.88785	0.262	-3	1.10961	18.995	17.199			1.10961	1.49574	0.723487	-102.404	60.5767	30.2297	97.5228	59.8505	35.5925			-102.291	60.0666	31.6312	97.6583	59.3331	36.0798
2	1	1:CB1.stl	Modjaw-1:Modjaw-4:-3.0	-2.99589		0.0967031	0.106233	0.121341	3.88093	4.88785	0.694295	-3	1.95614	18.4137	16.121			1.95614	3.00376	0.908522	-102.497	61.1182	28.8251	97.3833	60.101	35.6795			-102.291	60.0666	31.6312	97.6583	59.3331	36.0798
3	1	1:CB1.stl	Modjaw-1:Modjaw-5:-3.0	-2.9504		0.0440965	0.0830177	0.101651	3.88093	4.88785	0.207491	-3	2.00572	24.1601	19.7315			2.00572	2.34983	1.66161	-102.154	62.165	30.5825	97.7813	60.8897	35.5116			-102.291	60.0666	31.6312	97.6583	59.3331	36.0798
4	1	1:CB1.stl	Modjaw-1:Modjaw-2:-2.0	-1.99953		0.0630205	0.0389402	0.0429633	2.58745	3.25877	0.262	-2	1.11043	28.5162	25.8459			1.11043	1.49628	0.724578	-102.409	60.5768	30.2295	97.5176	59.8505	35.5924			-102.291	60.0666	31.6312	97.6583	59.3331	36.0798
6	1	1:CB1.stl	Modjaw-1:Modjaw-4:-2.0	-1.99768		0.0827579	0.0708133	0.0808092	2.58745	3.25877	0.694295	-2	1.95928	27.6682	24.2457			1.95928	3.00528	0.913281	-102.511	61.1183	28.8246	97.3688	60.101	35.679			-102.291	60.0666	31.6312	97.6583	59.3331	36.0798
7	1	1:CB1.stl	Modjaw-1:Modjaw-5:-2.0	-1.96728		0.0976756	0.0557103	0.0680218	2.58745	3.25877	0.207491	-2	2.00551	35.9989	29.4833			2.00551	2.34965	1.66136	-102.158	62.165	30.5824	97.777	60.8897	35.5115			-102.291	60.0666	31.6312	97.6583	59.3331	36.0798
8	1	1:CB1.stl	Modjaw-1:Modjaw-2:-1.0	-0.999891		0.0841174	0.0194663	0.0214559	1.29377	1.62945	0.262	-1	1.11126	57.0863	51.7926			1.11126	1.49682	0.725693	-102.414	60.5768	30.2294	97.5125	59.8505	35.5923			-102.291	60.0666	31.6312	97.6583	59.3331	36.0798
10	1	1:CB1.stl	Modjaw-1:Modjaw-4:-1.0	-0.999054		0.0516806	0.035399	0.0403584	1.29377	1.62945	0.694295	-1	1.96253	55.4403	48.6276			1.96253	3.00685	0.91821	-102.525	61.1184	28.8241	97.3544	60.1011	35.6785			-102.291	60.0666	31.6312	97.6583	59.3331	36.0798
11	1	1:CB1.stl	Modjaw-1:Modjaw-5:-1.0	-0.98381		0.0420837	0.0280352	0.0341352	1.29377	1.62945	0.207491	-1	2.0053	71.5281	58.7459			2.0053	2.34948	1.66112	-102.163	62.165	30.5823	97.7727	60.8898	35.5113			-102.291	60.0666	31.6312	97.6583	59.3331	36.0798
12	1	1:CB1.stl	Modjaw-1:Modjaw-2:1.0	1.00014		0.038033	0.0194529	0.0213985	1.29377	1.62945	0.262	1	1.11297	57.2136	52.0117			1.11297	1.49795	0.727992	-102.424	60.5768	30.2291	97.5024	59.8505	35.592			-102.291	60.0666	31.6312	97.6583	59.3331	36.0798
14	1	1:CB1.stl	Modjaw-1:Modjaw-4:1.0	0.99948		0.0396569	0.0353733	0.0402587	1.29377	1.62945	0.694295	1	1.96935	55.6733	48.9174			1.96935	3.01016	0.928542	-102.554	61.1185	28.8231	97.326	60.1012	35.6776			-102.291	60.0666	31.6312	97.6583	59.3331	36.0798
15	1	1:CB1.stl	Modjaw-1:Modjaw-5:1.0	0.984159		0.0469487	0.0283877	0.0343747	1.29377	1.62945	0.207491	1	2.00492	70.6264	58.3253			2.00492	2.34917	1.66067	-102.171	62.1651	30.582	97.7639	60.8898	35.5111			-102.291	60.0666	31.6312	97.6583	59.3331	36.0798
16	1	1:CB1.stl	Modjaw-1:Modjaw-2:2.0	2.00053		0.0376897	0.0388868	0.0427336	2.58745	3.25877	0.262	2	1.11385	28.6435	26.0651			1.11385	1.49853	0.729172	-102.429	60.5768	30.229	97.4974	59.8506	35.5919			-102.291	60.0666	31.6312	97.6583	59.3331	36.0798
18	1	1:CB1.stl	Modjaw-1:Modjaw-4:2.0	1.99939		0.044976	0.0707107	0.0804122	2.58745	3.25877	0.694295	2	1.97291	27.9012	24.5349			1.97291	3.01189	0.933928	-102.568	61.1186	28.8226	97.312	60.1013	35.6771			-102.291	60.0666	31.6312	97.6583	59.3331	36.0798
19	1	1:CB1.stl	Modjaw-1:Modjaw-5:2.0	1.96867		0.0399868	0.05712	0.0689798	2.58745	3.25877	0.207491	2	2.00474	35.097	29.0627			2.00474	2.34902	1.66046	-102.176	62.1651	30.5819	97.7595	60.8898	35.511			-102.291	60.0666	31.6312	97.6583	59.3331	36.0798
20	1	1:CB1.stl	Modjaw-1:Modjaw-2:3.0	3.00116		0.0331495	0.058296	0.0639993	3.88093	4.88785	0.262	3	1.11475	19.1222	17.4181			1.11475	1.49913	0.730371	-102.434	60.5768	30.2289	97.4925	59.8506	35.5917			-102.291	60.0666	31.6312	97.6583	59.3331	36.0798
22	1	1:CB1.stl	Modjaw-1:Modjaw-4:3.0	2.99972		0.0356555	0.106002	0.12045	3.88093	4.88785	0.694295	3	1.97656	18.6465	16.4099			1.97656	3.01368	0.939447	-102.582	61.1187	28.8221	97.298	60.1014	35.6766			-102.291	60.0666	31.6312	97.6583	59.3331	36.0798
23	1	1:CB1.stl	Modjaw-1:Modjaw-5:3.0	2.95354		0.061085	0.0861892	0.103806	3.88093	4.88785	0.207491	3	2.00457	23.2578	19.3108			2.00457	2.34888	1.66026	-102.18	62.1651	30.5818	97.7551	60.8899	35.5109			-102.291	60.0666	31.6312	97.6583	59.3331	36.0798
24	1	1:CB1.stl	Modjaw-2:Modjaw-1:-3.0	-3.00039		0.0679731	0.0584304	0.0644004	3.88043	4.89068	0.262	-3	1.10965	18.991	17.2305			1.10965	1.49579	0.723509	-102.306	60.0667	31.6308	97.6428	59.3332	36.0795			-102.419	60.5768	30.2293	97.5074	59.8505	35.5921
26	1	1:CB1.stl	Modjaw-2:Modjaw-4:-3.0	-2.9975		0.0541811	0.0494951	0.0579858	3.88043	4.89068	0.43558	-3	0.90394	18.2632	15.589			0.90394	1.50833	0.299546	-102.512	61.1183	28.8245	97.368	60.101	35.679			-102.419	60.5768	30.2293	97.5074	59.8505	35.5921
27	1	1:CB1.stl	Modjaw-2:Modjaw-5:-3.0	-2.95171		0.0386939	0.027835	0.0437422	3.88043	4.89068	0.20046	-3	1.36002	48.86	31.0916			1.36002	1.64608	1.07396	-102.169	62.1651	30.5821	97.7657	60.8898	35.5112			-102.419	60.5768	30.2293	97.5074	59.8505	35.5921
28	1	1:CB1.stl	Modjaw-2:Modjaw-1:-2.0	-2.00001		0.0658536	0.0389449	0.0428795	2.58712	3.26066	0.262	-2	1.11045	28.5134	25.897			1.11045	1.49631	0.724591	-102.301	60.0667	31.631	97.648	59.3332	36.0796			-102.419	60.5768	30.2293	97.5074	59.8505	35.5921
30	1	1:CB1.stl	Modjaw-2:Modjaw-4:-2.0	-1.99851		0.0582399	0.0329872	0.0386175	2.58712	3.26066	0.43558	-2	0.906599	27.4833	23.4764			0.906599	1.50925	0.303948	-102.521	61.1184	28.8242	97.3587	60.1011	35.6787			-102.419	60.5768	30.2293	97.5074	59.8505	35.5921
31	1	1:CB1.stl	Modjaw-2:Modjaw-5:-2.0	-1.96791		0.0423534	0.0188724	0.0294634	2.58712	3.26066	0.20046	-2	1.3602	72.0734	46.1656			1.3602	1.64622	1.07417	-102.169	62.1651	30.5821	97.7667	60.8898	35.5112			-102.419	60.5768	30.2293	97.5074	59.8505	35.5921
32	1	1:CB1.stl	Modjaw-2:Modjaw-1:-1.0	-0.999883		0.0701499	0.0194662	0.0214107	1.29361	1.63039	0.262	-1	1.11127	57.0872	51.9026			1.11127	1.49684	0.7257	-102.296	60.0666	31.6311	97.6532	59.3331	36.0797			-102.419	60.5768	30.2293	97.5074	59.8505	35.5921
34	1	1:CB1.stl	Modjaw-2:Modjaw-4:-1.0	-0.999343		0.0642228	0.0164873	0.019287	1.29361	1.63039	0.43558	-1	0.909383	55.1567	47.1501			0.909383	1.51022	0.308548	-102.53	61.1184	28.8239	97.3494	60.1011	35.6784			-102.419	60.5768	30.2293	97.5074	59.8505	35.5921
35	1	1:CB1.stl	Modjaw-2:Modjaw-5:-1.0	-0.984008		0.0480585	0.00959427	0.014882	1.29361	1.63039	0.20046	-1	1.36036	141.789	91.41			1.36036	1.64635	1.07437	-102.168	62.1651	30.5821	97.7675	60.8898	35.5112			-102.419	60.5768	30.2293	97.5074	59.8505	35.5921
36	1	1:CB1.stl	Modjaw-2:Modjaw-1:1.0	0.999635		0.0620277	0.019448	0.0213468	1.29361	1.63039	0.262	1	1.11296	57.2275	52.1372			1.11296	1.49794	0.727987	-102.286	60.0666	31.6313	97.6633	59.3331	36.0799			-102.419	60.5768	30.2293	97.5074	59.8505	35.5921
38	1	1:CB1.stl	Modjaw-2:Modjaw-4:1.0	0.99952		0.0530124	0.0164699	0.0192379	1.29361	1.63039	0.43558	1	0.915294	55.5739	47.5777			0.915294	1.51231	0.318281	-102.549	61.1185	28.8233	97.331	60.1012	35.6777			-102.419	60.5768	30.2293	97.5074	59.8505	35.5921
39	1	1:CB1.stl	Modjaw-2:Modjaw-5:1.0	0.984121		0.0524323	0.00991085	0.0151802	1.29361	1.63039	0.20046	1	1.36065	137.289	89.6332			1.36065	1.64657	1.07472	-102.166	62.1651	30.5822	97.769	60.8898	35.5113			-102.419	60.5768	30.2293	97.5074	59.8505	35.5921
40	1	1:CB1.stl	Modjaw-2:Modjaw-1:2.0	1.99902		0.0469058	0.0388722	0.0426238	2.58712	3.26066	0.262	2	1.11383	28.6537	26.1317			1.11383	1.4985	0.729163	-102.281	60.0666	31.6314	97.6683	59.3331	36.08			-102.419	60.5768	30.2293	97.5074	59.8505	35.5921
42	1	1:CB1.stl	Modjaw-2:Modjaw-4:2.0	1.99922		0.0644453	0.0329175	0.0384211	2.58712	3.26066	0.43558	2	0.918406	27.9002	23.9037			0.918406	1.51343	0.323386	-102.558	61.1185	28.823	97.3219	60.1013	35.6774			-102.419	60.5768	30.2293	97.5074	59.8505	35.5921
43	1	1:CB1.stl	Modjaw-2:Modjaw-5:2.0	1.96836		0.0541561	0.0201384	0.0306561	2.58712	3.26066	0.20046	2	1.36077	67.571	44.3882			1.36077	1.64667	1.07487	-102.166	62.165	30.5822	97.7696	60.8898	35.5113			-102.419	60.5768	30.2293	97.5074	59.8505	35.5921
44	1	1:CB1.stl	Modjaw-2:Modjaw-1:3.0	2.99816		0.037869	0.0582669	0.0638251	3.88043	4.89068	0.262	3	1.11472	19.1312	17.4652			1.11472	1.49908	0.730358	-102.276	60.0666	31.6315	97.6733	59.3331	36.0801			-102.419	60.5768	30.2293	97.5074	59.8505	35.5921
46	1	1:CB1.stl	Modjaw-2:Modjaw-4:3.0	2.99909		0.0576601	0.0493383	0.0575439	3.88043	4.89068	0.43558	3	0.921612	18.6794	16.0158			0.921612	1.51459	0.328634	-102.567	61.1186	28.8226	97.3128	60.1013	35.6771			-102.419	60.5768	30.2293	97.5074	59.8505	35.5921
47	1	1:CB1.stl	Modjaw-2:Modjaw-5:3.0	2.95272		0.115126	0.0306824	0.0464252	3.88043	4.89068	0.20046	3	1.36088	44.3536	29.3134			1.36088	1.64675	1.075	-102.165	62.165	30.5822	97.7702	60.8898	35.5113			-102.419	60.5768	30.2293	97.5074	59.8505	35.5921
72	1	1:CB1.stl	Modjaw-4:Modjaw-1:-3.0	-3.00187		0.0495694	0.106339	0.121024	3.88232	4.89482	0.694295	-3	1.95645	18.3982	16.1658			1.95645	3.00423	0.908664	-102.334	60.0668	31.6302	97.6147	59.3333	36.0788			-102.54	61.1185	28.8236	97.3402	60.1012	35.6781
73	1	1:CB1.stl	Modjaw-4:Modjaw-2:-3.0	-3.00202		0.0645368	0.0495324	0.0579493	3.88232	4.89482	0.43558	-3	0.904002	18.2507	15.5999			0.904002	1.50853	0.299472	-102.447	60.5769	30.2285	97.4794	59.8506	35.5914			-102.54	61.1185	28.8236	97.3402	60.1012	35.6781
75	1	1:CB1.stl	Modjaw-4:Modjaw-5:-3.0	-2.95385		0.0406709	0.037473	0.0499032	3.88232	4.89482	0.556741	-3	1.48668	39.6733	29.7912			1.48668	2.07432	0.89903	-102.198	62.1653	30.5814	97.7376	60.89	35.5105			-102.54	61.1185	28.8236	97.3402	60.1012	35.6781
76	1	1:CB1.stl	Modjaw-4:Modjaw-1:-2.0	-2.00082		0.0578671	0.0708689	0.0805779	2.58838	3.26342	0.694295	-2	1.95948	27.6493	24.3178			1.95948	3.00558	0.913368	-102.32	60.0667	31.6305	97.6293	59.3332	36.0792			-102.54	61.1185	28.8236	97.3402	60.1012	35.6781
77	1	1:CB1.stl	Modjaw-4:Modjaw-2:-2.0	-2.00117		0.088361	0.0330092	0.0385889	2.58838	3.26342	0.43558	-2	0.90664	27.4663	23.4948			0.90664	1.50938	0.303897	-102.438	60.5769	30.2288	97.4888	59.8506	35.5916			-102.54	61.1185	28.8236	97.3402	60.1012	35.6781
79	1	1:CB1.stl	Modjaw-4:Modjaw-5:-2.0	-1.96917		0.0576763	0.024749	0.0329934	2.58838	3.26342	0.556741	-2	1.48989	60.2002	45.1573			1.48989	2.07624	0.903547	-102.187	62.1652	30.5817	97.748	60.8899	35.5107			-102.54	61.1185	28.8236	97.3402	60.1012	35.6781
80	1	1:CB1.stl	Modjaw-4:Modjaw-1:-1.0	-1.0002		0.0557256	0.0354192	0.0402328	1.29424	1.63177	0.694295	-1	1.96263	55.4113	48.7817			1.96263	3.007	0.91825	-102.305	60.0667	31.6309	97.6439	59.3332	36.0795			-102.54	61.1185	28.8236	97.3402	60.1012	35.6781
81	1	1:CB1.stl	Modjaw-4:Modjaw-2:-1.0	-1.00049		0.0581658	0.0164968	0.0192706	1.29424	1.63177	0.43558	-1	0.909403	55.1261	47.1911			0.909403	1.51028	0.308521	-102.429	60.5768	30.229	97.4981	59.8506	35.5919			-102.54	61.1185	28.8236	97.3402	60.1012	35.6781
83	1	1:CB1.stl	Modjaw-4:Modjaw-5:-1.0	-0.984557		0.0423341	0.0122585	0.016359	1.29424	1.63177	0.556741	-1	1.49314	121.804	91.2732			1.49314	2.07818	0.908106	-102.177	62.1651	30.5819	97.7582	60.8898	35.511			-102.54	61.1185	28.8236	97.3402	60.1012	35.6781
84	1	1:CB1.stl	Modjaw-4:Modjaw-1:1.0	0.999773		0.0620179	0.0353785	0.0401159	1.29424	1.63177	0.694295	1	1.96926	55.6626	49.0893			1.96926	3.01001	0.928511	-102.277	60.0666	31.6315	97.6726	59.3331	36.0801			-102.54	61.1185	28.8236	97.3402	60.1012	35.6781
85	1	1:CB1.stl	Modjaw-4:Modjaw-2:1.0	1.00032		0.0541492	0.0164764	0.0192174	1.29424	1.63177	0.43558	1	0.915276	55.5507	47.6276			0.915276	1.51224	0.318309	-102.41	60.5768	30.2295	97.5166	59.8505	35.5924			-102.54	61.1185	28.8236	97.3402	60.1012	35.6781
87	1	1:CB1.stl	Modjaw-4:Modjaw-5:1.0	0.984502		0.0423834	0.0120285	0.0160835	1.29424	1.63177	0.556741	1	1.49973	124.681	93.2463			1.49973	2.08213	0.917323	-102.157	62.165	30.5824	97.7783	60.8897	35.5115			-102.54	61.1185	28.8236	97.3402	60.1012	35.6781
88	1	1:CB1.stl	Modjaw-4:Modjaw-1:2.0	1.99912		0.0653763	0.070706	0.0801053	2.58838	3.26342	0.694295	2	1.97274	27.9005	24.6268			1.97274	3.0116	0.933873	-102.262	60.0665	31.6318	97.6868	59.333	36.0804			-102.54	61.1185	28.8236	97.3402	60.1012	35.6781
89	1	1:CB1.stl	Modjaw-4:Modjaw-2:2.0	2.00046		0.0530293	0.0329277	0.0383759	2.58838	3.26342	0.43558	2	0.918372	27.8905	23.9309			0.918372	1.5133	0.323446	-102.401	60.5767	30.2298	97.5258	59.8505	35.5926			-102.54	61.1185	28.8236	97.3402	60.1012	35.6781
91	1	1:CB1.stl	Modjaw-4:Modjaw-5:2.0	1.96895		0.0377116	0.0238292	0.0318893	2.58838	3.26342	0.556741	2	1.50305	63.0761	47.1335			1.50305	2.08414	0.92197	-102.147	62.1649	30.5826	97.7881	60.8897	35.5117			-102.54	61.1185	28.8236	97.3402	60.1012	35.6781
92	1	1:CB1.stl	Modjaw-4:Modjaw-1:3.0	2.99805		0.0675385	0.105972	0.119958	3.88232	4.89482	0.694295	3	1.97631	18.6493	16.475			1.97631	3.01324	0.939377	-102.248	60.0665	31.6321	97.7009	59.333	36.0807			-102.54	61.1185	28.8236	97.3402	60.1012	35.6781
93	1	1:CB1.stl	Modjaw-4:Modjaw-2:3.0	3.00042		0.126475	0.0493492	0.0574702	3.88232	4.89482	0.43558	3	0.921563	18.6743	16.0355			0.921563	1.5144	0.328726	-102.392	60.5767	30.23	97.5349	59.8504	35.5929			-102.54	61.1185	28.8236	97.3402	60.1012	35.6781
95	1	1:CB1.stl	Modjaw-4:Modjaw-5:3.0	2.95336		0.0713956	0.0354046	0.0474154	3.88232	4.89482	0.556741	3	1.5064	42.5481	31.7703			1.5064	2.08616	0.926634	-102.137	62.1649	30.5829	97.7979	60.8896	35.512			-102.54	61.1185	28.8236	97.3402	60.1012	35.6781
96	1	1:CB1.stl	Modjaw-5:Modjaw-1:-3.0	-3.04909		0.083293	0.0843671	0.103165	3.94316	4.95613	0.207491	-3	2.00577	23.7743	19.4424			2.00577	2.34988	1.66166	-102.304	60.0667	31.6309	97.6452	59.3332	36.0795			-102.167	62.1651	30.5822	97.7683	60.8898	35.5112
97	1	1:CB1.stl	Modjaw-5:Modjaw-2:-3.0	-3.04894		0.0546281	0.0282662	0.0444638	3.94316	4.95613	0.20046	-3	1.35998	48.1134	30.5863			1.35998	1.64605	1.07392	-102.417	60.5768	30.2293	97.5101	59.8505	35.5922			-102.167	62.1651	30.5822	97.7683	60.8898	35.5112
99	1	1:CB1.stl	Modjaw-5:Modjaw-4:-3.0	-3.04657		0.0551195	0.0380732	0.0505842	3.94316	4.95613	0.556741	-3	1.48642	39.0412	29.3851			1.48642	2.07397	0.898872	-102.509	61.1183	28.8246	97.3713	60.101	35.6791			-102.167	62.1651	30.5822	97.7683	60.8898	35.5112
100	1	1:CB1.stl	Modjaw-5:Modjaw-1:-2.0	-2.03235		0.114879	0.0566122	0.0690225	2.62894	3.30429	0.207491	-2	2.00554	35.4259	29.0563			2.00554	2.34968	1.6614	-102.3	60.0666	31.631	97.6495	59.3331	36.0796			-102.167	62.1651	30.5822	97.7683	60.8898	35.5112
101	1	1:CB1.stl	Modjaw-5:Modjaw-2:-2.0	-2.03251		0.0730848	0.0191692	0.0299532	2.62894	3.30429	0.20046	-2	1.36017	70.9562	45.4099			1.36017	1.6462	1.07415	-102.418	60.5768	30.2293	97.5091	59.8505	35.5922			-102.167	62.1651	30.5822	97.7683	60.8898	35.5112
103	1	1:CB1.stl	Modjaw-5:Modjaw-4:-2.0	-2.03112		0.059166	0.0251426	0.0334419	2.62894	3.30429	0.556741	-2	1.48972	59.251	44.5465			1.48972	2.07601	0.90344	-102.519	61.1183	28.8243	97.3608	60.1011	35.6788			-102.167	62.1651	30.5822	97.7683	60.8898	35.5112
104	1	1:CB1.stl	Modjaw-5:Modjaw-1:-1.0	-1.01598		0.098001	0.028487	0.034631	1.31452	1.65221	0.207491	-1	2.00532	70.3941	57.9053			2.00532	2.3495	1.66114	-102.295	60.0666	31.6311	97.6539	59.3331	36.0797			-102.167	62.1651	30.5822	97.7683	60.8898	35.5112
105	1	1:CB1.stl	Modjaw-5:Modjaw-2:-1.0	-1.0162		0.0705323	0.00974733	0.0151311	1.31452	1.65221	0.20046	-1	1.36035	139.561	89.9041			1.36035	1.64634	1.07436	-102.419	60.5768	30.2293	97.5082	59.8505	35.5921			-102.167	62.1651	30.5822	97.7683	60.8898	35.5112
107	1	1:CB1.stl	Modjaw-5:Modjaw-4:-1.0	-1.01559		0.0454767	0.0124521	0.0165796	1.31452	1.65221	0.556741	-1	1.49306	119.904	90.054			1.49306	2.07806	0.908052	-102.529	61.1184	28.8239	97.3504	60.1011	35.6784			-102.167	62.1651	30.5822	97.7683	60.8898	35.5112
108	1	1:CB1.stl	Modjaw-5:Modjaw-1:1.0	1.0156		0.0993283	0.0288403	0.0348603	1.31452	1.65221	0.207491	1	2.0049	69.5174	57.5124			2.0049	2.34915	1.66065	-102.286	60.0666	31.6313	97.6627	59.3331	36.0799			-102.167	62.1651	30.5822	97.7683	60.8898	35.5112
109	1	1:CB1.stl	Modjaw-5:Modjaw-2:1.0	1.01607		0.224484	0.010073	0.0154375	1.31452	1.65221	0.20046	1	1.36066	135.079	88.1398			1.36066	1.64658	1.07473	-102.42	60.5768	30.2292	97.5067	59.8505	35.5921			-102.167	62.1651	30.5822	97.7683	60.8898	35.5112
111	1	1:CB1.stl	Modjaw-5:Modjaw-4:1.0	1.01566		0.0737224	0.0122155	0.0162978	1.31452	1.65221	0.556741	1	1.49981	122.779	92.0256			1.49981	2.08225	0.917379	-102.55	61.1185	28.8232	97.3301	60.1012	35.6777			-102.167	62.1651	30.5822	97.7683	60.8898	35.5112
112	1	1:CB1.stl	Modjaw-5:Modjaw-1:2.0	2.03081		0.0460367	0.0580252	0.0699399	2.62894	3.30429	0.207491	2	2.00471	34.5489	28.6633			2.00471	2.34899	1.66043	-102.282	60.0666	31.6314	97.6671	59.3331	36.08			-102.167	62.1651	30.5822	97.7683	60.8898	35.5112
113	1	1:CB1.stl	Modjaw-5:Modjaw-2:2.0	2.03202		0.039248	0.0204717	0.0311786	2.62894	3.30429	0.20046	2	1.36079	66.4717	43.6451			1.36079	1.64669	1.07489	-102.421	60.5768	30.2292	97.506	59.8505	35.5921			-102.167	62.1651	30.5822	97.7683	60.8898	35.5112
115	1	1:CB1.stl	Modjaw-5:Modjaw-4:2.0	2.03137		0.110911	0.0241967	0.0323118	2.62894	3.30429	0.556741	2	1.50323	62.1252	46.5226			1.50323	2.08437	0.922082	-102.56	61.1186	28.8229	97.3201	60.1013	35.6774			-102.167	62.1651	30.5822	97.7683	60.8898	35.5112
116	1	1:CB1.stl	Modjaw-5:Modjaw-1:3.0	3.04563		0.0833817	0.087546	0.105228	3.94316	4.95613	0.207491	3	2.00452	22.8968	19.0492			2.00452	2.34883	1.66021	-102.278	60.0666	31.6315	97.6716	59.3331	36.0801			-102.167	62.1651	30.5822	97.7683	60.8898	35.5112
117	1	1:CB1.stl	Modjaw-5:Modjaw-2:3.0	3.04783		0.110201	0.0311958	0.0472201	3.94316	4.95613	0.20046	3	1.36091	43.6248	28.8205			1.36091	1.64678	1.07503	-102.421	60.5768	30.2292	97.5054	59.8505	35.5921			-102.167	62.1651	30.5822	97.7683	60.8898	35.5112
119	1	1:CB1.stl	Modjaw-5:Modjaw-4:3.0	3.04714		0.0700836	0.0359461	0.0480397	3.94316	4.95613	0.556741	3	1.50666	41.9143	31.3627			1.50666	2.08651	0.926804	-102.57	61.1186	28.8226	97.3103	60.1013	35.677			-102.167	62.1651	30.5822	97.7683	60.8898	35.5112
120	1	2:CB1.stl	Modjaw-1:Modjaw-2:-3.0	-2.888		0.184144	0.0345102	0.0677807	3.83533	4.81793	0.242364	-3	2.93525	85.0547	43.3051			2.93525	3.30134	2.56916	-98.5676	64.7055	29.2246	101.365	59.5623	29.8743			-98.9274	61.5855	28.2072	101.017	57.0539	29.4414
121	1	2:CB1.stl	Modjaw-1:Modjaw-3:-3.0	-2.92775		0.0475707	0.0513963	0.0729644	3.83533	4.81793	0.313958	-3	2.11707	41.1911	29.0151			2.11707	2.27771	1.95644	-98.6066	63.8029	28.617	101.333	58.8841	28.826			-98.9274	61.5855	28.2072	101.017	57.0539	29.4414
122	1	2:CB1.stl	Modjaw-1:Modjaw-4:-3.0	-2.93422		0.107768	0.0319587	0.0418103	3.83533	4.81793	0.435689	-3	1.81764	56.8747	43.4735			1.81764	2.10944	1.52584	-98.7094	63.0378	29.7214	101.24	58.5633	29.4359			-98.9274	61.5855	28.2072	101.017	57.0539	29.4414
123	1	2:CB1.stl	Modjaw-1:Modjaw-5:-3.0	-2.98568		0.25159	0.0363728	0.0442504	3.83533	4.81793	0.525798	-3	0.98409	27.0557	22.2391			0.98409	0.872298	1.09588	-99.0115	61.5019	29.0714	100.955	57.8577	28.6991			-98.9274	61.5855	28.2072	101.017	57.0539	29.4414
124	1	2:CB1.stl	Modjaw-1:Modjaw-2:-2.0	-1.92543		0.255125	0.0235545	0.0457552	2.55705	3.21216	0.242364	-2	2.93544	124.624	64.1554			2.93544	3.30151	2.56938	-98.5657	64.7054	29.2246	101.367	59.5623	29.8743			-98.9274	61.5855	28.2072	101.017	57.0539	29.4414
125	1	2:CB1.stl	Modjaw-1:Modjaw-3:-2.0	-1.95202		0.11716	0.0347179	0.0490328	2.55705	3.21216	0.313958	-2	2.11772	60.9978	43.1899			2.11772	2.2783	1.95714	-98.6015	63.8028	28.617	101.338	58.8839	28.826			-98.9274	61.5855	28.2072	101.017	57.0539	29.4414
126	1	2:CB1.stl	Modjaw-1:Modjaw-4:-2.0	-1.95613		0.117493	0.0211838	0.0276781	2.55705	3.21216	0.435689	-2	1.81861	85.8491	65.7057			1.81861	2.11024	1.52698	-98.7004	63.0376	29.7214	101.249	58.5631	29.4359			-98.9274	61.5855	28.2072	101.017	57.0539	29.4414
127	1	2:CB1.stl	Modjaw-1:Modjaw-5:-2.0	-1.99047		0.138866	0.0242826	0.0295513	2.55705	3.21216	0.525798	-2	0.983206	40.4901	33.2712			0.983206	0.871265	1.09515	-99	61.5017	29.0714	100.966	57.8575	28.6991			-98.9274	61.5855	28.2072	101.017	57.0539	29.4414
128	1	2:CB1.stl	Modjaw-1:Modjaw-2:-1.0	-0.962762		0.123006	0.0120588	0.0231629	1.27857	1.60614	0.242364	-1	2.93563	243.443	126.738			2.93563	3.30167	2.56958	-98.5638	64.7054	29.2246	101.369	59.5622	29.8743			-98.9274	61.5855	28.2072	101.017	57.0539	29.4414
129	1	2:CB1.stl	Modjaw-1:Modjaw-3:-1.0	-0.97611		0.0673573	0.0175856	0.0247099	1.27857	1.60614	0.313958	-1	2.11837	120.46	85.7294			2.11837	2.2789	1.95784	-98.5966	63.8027	28.617	101.343	58.8838	28.826			-98.9274	61.5855	28.2072	101.017	57.0539	29.4414
130	1	2:CB1.stl	Modjaw-1:Modjaw-4:-1.0	-0.978055		0.0347042	0.0105354	0.0137439	1.27857	1.60614	0.435689	-1	1.81962	172.714	132.395			1.81962	2.11107	1.52816	-98.6915	63.0374	29.7214	101.258	58.5629	29.4359			-98.9274	61.5855	28.2072	101.017	57.0539	29.4414
131	1	2:CB1.stl	Modjaw-1:Modjaw-5:-1.0	-0.995247		0.0350122	0.0121574	0.0147999	1.27857	1.60614	0.525798	-1	0.982457	80.8113	66.3829			0.982457	0.870381	1.09453	-98.9885	61.5015	29.0713	100.978	57.8573	28.6991			-98.9274	61.5855	28.2072	101.017	57.0539	29.4414
132	1	2:CB1.stl	Modjaw-1:Modjaw-2:1.0	0.96287		0.0315559	0.0126423	0.0237367	1.27857	1.60614	0.242364	1	2.93597	232.233	123.689			2.93597	3.30197	2.56997	-98.5604	64.7053	29.2246	101.372	59.5621	29.8744			-98.9274	61.5855	28.2072	101.017	57.0539	29.4414
133	1	2:CB1.stl	Modjaw-1:Modjaw-3:1.0	0.976313		0.0336058	0.0180381	0.0250926	1.27857	1.60614	0.313958	1	2.11966	117.511	84.4736			2.11966	2.28009	1.95924	-98.5869	63.8024	28.617	101.352	58.8836	28.826			-98.9274	61.5855	28.2072	101.017	57.0539	29.4414
134	1	2:CB1.stl	Modjaw-1:Modjaw-4:1.0	0.978043		0.0355573	0.0104366	0.0135614	1.27857	1.60614	0.435689	1	1.82174	174.553	134.332			1.82174	2.11283	1.53065	-98.6738	63.037	29.7214	101.276	58.5625	29.4358			-98.9274	61.5855	28.2072	101.017	57.0539	29.4414
135	1	2:CB1.stl	Modjaw-1:Modjaw-5:1.0	0.995268		0.0447009	0.0121868	0.0148443	1.27857	1.60614	0.525798	1	0.981366	80.5267	66.1104			0.981366	0.869066	1.09366	-98.9654	61.5011	29.0713	101.001	57.8569	28.699			-98.9274	61.5855	28.2072	101.017	57.0539	29.4414
136	1	2:CB1.stl	Modjaw-1:Modjaw-2:2.0	1.92586		0.0299106	0.0258864	0.0480498	2.55705	3.21216	0.242364	2	2.93613	113.423	61.1059			2.93613	3.3021	2.57015	-98.5588	64.7052	29.2246	101.374	59.5621	29.8744			-98.9274	61.5855	28.2072	101.017	57.0539	29.4414
137	1	2:CB1.stl	Modjaw-1:Modjaw-3:2.0	1.95284		0.0299857	0.0365273	0.0505634	2.55705	3.21216	0.313958	2	2.12031	58.0473	41.9337			2.12031	2.28068	1.95994	-98.5822	63.8023	28.617	101.357	58.8835	28.826			-98.9274	61.5855	28.2072	101.017	57.0539	29.4414
138	1	2:CB1.stl	Modjaw-1:Modjaw-4:2.0	1.95608		0.0344648	0.0207888	0.0269522	2.55705	3.21216	0.435689	2	1.82285	87.6844	67.633			1.82285	2.11375	1.53196	-98.6651	63.0368	29.7214	101.285	58.5624	29.4358			-98.9274	61.5855	28.2072	101.017	57.0539	29.4414
139	1	2:CB1.stl	Modjaw-1:Modjaw-5:2.0	1.99056		0.0423863	0.0244002	0.0297292	2.55705	3.21216	0.525798	2	0.981025	40.2056	32.9987			0.981025	0.868637	1.09341	-98.9539	61.5009	29.0713	101.013	57.8567	28.699			-98.9274	61.5855	28.2072	101.017	57.0539	29.4414
140	1	2:CB1.stl	Modjaw-1:Modjaw-2:3.0	2.88898		0.0340359	0.0397484	0.0729412	3.83533	4.81793	0.242364	3	2.93628	73.8715	40.2554			2.93628	3.30224	2.57032	-98.5573	64.7052	29.2246	101.375	59.5621	29.8744			-98.9274	61.5855	28.2072	101.017	57.0539	29.4414
141	1	2:CB1.stl	Modjaw-1:Modjaw-3:3.0	2.92958		0.0345075	0.0554661	0.0764075	3.83533	4.81793	0.313958	3	2.12095	38.2387	27.7584			2.12095	2.28127	1.96063	-98.5776	63.8022	28.617	101.362	58.8833	28.8261			-98.9274	61.5855	28.2072	101.017	57.0539	29.4414
142	1	2:CB1.stl	Modjaw-1:Modjaw-4:3.0	2.93412		0.0352638	0.0310713	0.0401817	3.83533	4.81793	0.435689	3	1.824	58.7038	45.3938			1.824	2.1147	1.5333	-98.6564	63.0366	29.7213	101.293	58.5622	29.4358			-98.9274	61.5855	28.2072	101.017	57.0539	29.4414
143	1	2:CB1.stl	Modjaw-1:Modjaw-5:3.0	2.98587		0.0386674	0.0366373	0.0446507	3.83533	4.81793	0.525798	3	0.980822	26.7711	21.9666			0.980822	0.868361	1.09328	-98.9423	61.5007	29.0712	101.024	57.8564	28.699			-98.9274	61.5855	28.2072	101.017	57.0539	29.4414
144	1	2:CB1.stl	Modjaw-2:Modjaw-1:-3.0	-3.11612		0.0696886	0.0357498	0.0703972	3.98327	4.96867	0.242364	-3	2.9352	82.104	41.6948			2.9352	3.30129	2.56911	-98.9216	61.5854	28.2072	101.023	57.0538	29.4414			-98.5621	64.7053	29.2246	101.371	59.5622	29.8744
145	1	2:CB1.stl	Modjaw-2:Modjaw-3:-3.0	-3.04135		0.0602486	0.0275718	0.0362283	3.98327	4.96867	0.141681	-3	1.16886	42.3935	32.2638			1.16886	1.0887	1.24903	-98.6014	63.8028	28.617	101.338	58.8839	28.826			-98.5621	64.7053	29.2246	101.371	59.5622	29.8744
146	1	2:CB1.stl	Modjaw-2:Modjaw-4:-3.0	-3.04788		0.0336664	0.038686	0.0543305	3.98327	4.96867	0.329415	-3	1.42202	36.758	26.1735			1.42202	1.74589	1.09815	-98.7046	63.0377	29.7214	101.245	58.5632	29.4359			-98.5621	64.7053	29.2246	101.371	59.5622	29.8744
147	1	2:CB1.stl	Modjaw-2:Modjaw-5:-3.0	-3.10133		0.0425677	0.043031	0.0727277	3.98327	4.96867	0.519814	-3	2.67436	62.1495	36.7722			2.67436	3.23784	2.11088	-99.007	61.5019	29.0714	100.959	57.8576	28.6991			-98.5621	64.7053	29.2246	101.371	59.5622	29.8744
148	1	2:CB1.stl	Modjaw-2:Modjaw-1:-2.0	-2.0773		0.0664625	0.0244213	0.0475448	2.65568	3.31265	0.242364	-2	2.93541	120.199	61.7399			2.93541	3.30147	2.56934	-98.9236	61.5854	28.2072	101.021	57.0538	29.4414			-98.5621	64.7053	29.2246	101.371	59.5622	29.8744
149	1	2:CB1.stl	Modjaw-2:Modjaw-3:-2.0	-2.02768		0.0421407	0.0181107	0.0238831	2.65568	3.31265	0.141681	-2	1.16882	64.5375	48.9393			1.16882	1.08865	1.24899	-98.5982	63.8027	28.617	101.341	58.8839	28.826			-98.5621	64.7053	29.2246	101.371	59.5622	29.8744
150	1	2:CB1.stl	Modjaw-2:Modjaw-4:-2.0	-2.03179		0.0326781	0.0260865	0.0365037	2.65568	3.31265	0.329415	-2	1.42147	54.4909	38.9406			1.42147	1.74546	1.09749	-98.6973	63.0375	29.7214	101.252	58.5631	29.4359			-98.5621	64.7053	29.2246	101.371	59.5622	29.8744
151	1	2:CB1.stl	Modjaw-2:Modjaw-5:-2.0	-2.06746		0.0464728	0.0291235	0.0490669	2.65568	3.31265	0.519814	-2	2.6729	91.778	54.4746			2.6729	3.23667	2.10913	-98.9971	61.5017	29.0713	100.969	57.8574	28.6991			-98.5621	64.7053	29.2246	101.371	59.5622	29.8744
152	1	2:CB1.stl	Modjaw-2:Modjaw-1:-1.0	-1.03859		0.0521922	0.0125132	0.0240804	1.32789	1.65639	0.242364	-1	2.93561	234.601	121.909			2.93561	3.30165	2.56956	-98.9256	61.5854	28.2072	101.019	57.0539	29.4414			-98.5621	64.7053	29.2246	101.371	59.5622	29.8744
153	1	2:CB1.stl	Modjaw-2:Modjaw-3:-1.0	-1.01389		0.0535133	0.00892007	0.0118063	1.32789	1.65639	0.141681	-1	1.16879	131.029	98.9965			1.16879	1.08861	1.24896	-98.5949	63.8026	28.617	101.344	58.8838	28.826			-98.5621	64.7053	29.2246	101.371	59.5622	29.8744
154	1	2:CB1.stl	Modjaw-2:Modjaw-4:-1.0	-1.01583		0.0331237	0.0131908	0.0183922	1.32789	1.65639	0.329415	-1	1.42097	107.724	77.259			1.42097	1.74506	1.09687	-98.69	63.0374	29.7214	101.26	58.5629	29.4359			-98.5621	64.7053	29.2246	101.371	59.5622	29.8744
155	1	2:CB1.stl	Modjaw-2:Modjaw-5:-1.0	-1.03368		0.0341432	0.0147861	0.024825	1.32789	1.65639	0.519814	-1	2.67146	180.674	107.612			2.67146	3.23552	2.10741	-98.9871	61.5015	29.0713	100.979	57.8573	28.6991			-98.5621	64.7053	29.2246	101.371	59.5622	29.8744
156	1	2:CB1.stl	Modjaw-2:Modjaw-1:1.0	1.03845		0.0295343	0.0131411	0.0246996	1.32789	1.65639	0.242364	1	2.93598	223.421	118.868			2.93598	3.30198	2.56999	-98.9292	61.5855	28.2072	101.016	57.0539	29.4414			-98.5621	64.7053	29.2246	101.371	59.5622	29.8744
157	1	2:CB1.stl	Modjaw-2:Modjaw-3:1.0	1.01399		0.0508428	0.00864956	0.0115338	1.32789	1.65639	0.141681	1	1.16874	135.122	101.332			1.16874	1.08856	1.24892	-98.5885	63.8025	28.617	101.351	58.8836	28.826			-98.5621	64.7053	29.2246	101.371	59.5622	29.8744
158	1	2:CB1.stl	Modjaw-2:Modjaw-4:1.0	1.01569		0.0337427	0.013485	0.0186692	1.32789	1.65639	0.329415	1	1.42007	105.308	76.0649			1.42007	1.74435	1.09579	-98.6752	63.037	29.7214	101.275	58.5626	29.4358			-98.5621	64.7053	29.2246	101.371	59.5622	29.8744
159	1	2:CB1.stl	Modjaw-2:Modjaw-5:1.0	1.03357		0.0337651	0.0152518	0.0254092	1.32789	1.65639	0.519814	1	2.66866	174.974	105.028			2.66866	3.23328	2.10405	-98.9667	61.5011	29.0713	101	57.8569	28.699			-98.5621	64.7053	29.2246	101.371	59.5622	29.8744
160	1	2:CB1.stl	Modjaw-2:Modjaw-1:2.0	2.07676		0.0300615	0.0269299	0.050021	2.65568	3.31265	0.242364	2	2.93616	109.03	58.6986			2.93616	3.30214	2.57018	-98.9309	61.5856	28.2071	101.014	57.054	29.4414			-98.5621	64.7053	29.2246	101.371	59.5622	29.8744
161	1	2:CB1.stl	Modjaw-2:Modjaw-3:2.0	2.02808		0.0354643	0.017029	0.0227927	2.65568	3.31265	0.141681	2	1.16873	68.6321	51.2766			1.16873	1.08855	1.24891	-98.5852	63.8024	28.617	101.354	58.8835	28.826			-98.5621	64.7053	29.2246	101.371	59.5622	29.8744
162	1	2:CB1.stl	Modjaw-2:Modjaw-4:2.0	2.03123		0.0328012	0.0272627	0.0376112	2.65568	3.31265	0.329415	2	1.41968	52.074	37.7462			1.41968	1.74404	1.09532	-98.6678	63.0369	29.7214	101.282	58.5624	29.4358			-98.5621	64.7053	29.2246	101.371	59.5622	29.8744
163	1	2:CB1.stl	Modjaw-2:Modjaw-5:2.0	2.06702		0.0427005	0.0309849	0.051403	2.65568	3.31265	0.519814	2	2.6673	86.084	51.89			2.6673	3.2322	2.10241	-98.9564	61.5009	29.0713	101.01	57.8567	28.699			-98.5621	64.7053	29.2246	101.371	59.5622	29.8744
164	1	2:CB1.stl	Modjaw-2:Modjaw-1:3.0	3.11491		0.0300565	0.0413841	0.0759657	3.98327	4.96867	0.242364	3	2.93633	70.9531	38.6533			2.93633	3.30228	2.57037	-98.9324	61.5856	28.2071	101.012	57.054	29.4413			-98.5621	64.7053	29.2246	101.371	59.5622	29.8744
165	1	2:CB1.stl	Modjaw-2:Modjaw-3:3.0	3.04226		0.0550153	0.0251389	0.0337745	3.98327	4.96867	0.141681	3	1.16874	46.4911	34.604			1.16874	1.08855	1.24892	-98.582	63.8023	28.617	101.357	58.8835	28.826			-98.5621	64.7053	29.2246	101.371	59.5622	29.8744
166	1	2:CB1.stl	Modjaw-2:Modjaw-4:3.0	3.04662		0.0309131	0.0413317	0.0568219	3.98327	4.96867	0.329415	3	1.41933	34.3399	24.9785			1.41933	1.74376	1.09489	-98.6603	63.0367	29.7213	101.289	58.5622	29.4358			-98.5621	64.7053	29.2246	101.371	59.5622	29.8744
167	1	2:CB1.stl	Modjaw-2:Modjaw-5:3.0	3.10034		0.0697525	0.0472135	0.0779816	3.98327	4.96867	0.519814	3	2.66597	56.4663	34.1872			2.66597	3.23113	2.10081	-98.946	61.5007	29.0712	101.02	57.8565	28.699			-98.5621	64.7053	29.2246	101.371	59.5622	29.8744
168	1	2:CB1.stl	Modjaw-3:Modjaw-1:-3.0	-3.07353		0.0331805	0.052609	0.0747744	3.92841	4.91396	0.313958	-3	2.11698	40.2398	28.3115			2.11698	2.2776	1.95636	-98.912	61.5851	28.2073	101.033	57.0535	29.4415			-98.5917	63.8026	28.617	101.348	58.8837	28.826
169	1	2:CB1.stl	Modjaw-3:Modjaw-2:-3.0	-2.95906		0.0488434	0.0271798	0.035796	3.92841	4.91396	0.141681	-3	1.16887	43.005	32.6536			1.16887	1.0887	1.24904	-98.5525	64.7051	29.2246	101.38	59.5619	29.8744			-98.5917	63.8026	28.617	101.348	58.8837	28.826
170	1	2:CB1.stl	Modjaw-3:Modjaw-4:-3.0	-3.00621		0.038547	0.0540589	0.0601137	3.92841	4.91396	0.190503	-3	1.02133	18.8929	16.9899			1.02133	1.34745	0.695203	-98.6948	63.0375	29.7214	101.255	58.563	29.4359			-98.5917	63.8026	28.617	101.348	58.8837	28.826
171	1	2:CB1.stl	Modjaw-3:Modjaw-5:-3.0	-3.05902		0.0349171	0.0492711	0.0713425	3.92841	4.91396	0.401409	-3	1.74054	35.3258	24.397			1.74054	2.38005	1.10103	-98.9969	61.5017	29.0713	100.97	57.8574	28.6991			-98.5917	63.8026	28.617	101.348	58.8837	28.826
172	1	2:CB1.stl	Modjaw-3:Modjaw-1:-2.0	-2.0488		0.0435429	0.0355454	0.0502536	2.61911	3.27618	0.313958	-2	2.11765	59.576	42.1393			2.11765	2.27823	1.95708	-98.9172	61.5853	28.2072	101.028	57.0537	29.4414			-98.5917	63.8026	28.617	101.348	58.8837	28.826
173	1	2:CB1.stl	Modjaw-3:Modjaw-2:-2.0	-1.9726		0.0412354	0.0178558	0.0235997	2.61911	3.27618	0.141681	-2	1.16882	65.4592	49.527			1.16882	1.08865	1.249	-98.5557	64.7052	29.2246	101.377	59.562	29.8744			-98.5917	63.8026	28.617	101.348	58.8837	28.826
174	1	2:CB1.stl	Modjaw-3:Modjaw-4:-2.0	-2.00391		0.0345128	0.0360913	0.0400956	2.61911	3.27618	0.190503	-2	1.02096	28.2882	25.4631			1.02096	1.3472	0.694714	-98.6907	63.0374	29.7214	101.259	58.5629	29.4359			-98.5917	63.8026	28.617	101.348	58.8837	28.826
175	1	2:CB1.stl	Modjaw-3:Modjaw-5:-2.0	-2.03915		0.0324619	0.0332771	0.0479343	2.61911	3.27618	0.401409	-2	1.73899	52.2579	36.2786			1.73899	2.37906	1.09892	-98.9903	61.5016	29.0713	100.976	57.8573	28.6991			-98.5917	63.8026	28.617	101.348	58.8837	28.826
176	1	2:CB1.stl	Modjaw-3:Modjaw-1:-1.0	-1.02429		0.0305443	0.0180087	0.0253272	1.3096	1.63815	0.313958	-1	2.11833	117.628	83.6389			2.11833	2.27886	1.95781	-98.9224	61.5854	28.2072	101.022	57.0538	29.4414			-98.5917	63.8026	28.617	101.348	58.8837	28.826
177	1	2:CB1.stl	Modjaw-3:Modjaw-2:-1.0	-0.986253		0.0466325	0.00879582	0.011667	1.3096	1.63815	0.141681	-1	1.16879	132.88	100.179			1.16879	1.08861	1.24896	-98.5589	64.7052	29.2246	101.374	59.5621	29.8744			-98.5917	63.8026	28.617	101.348	58.8837	28.826
178	1	2:CB1.stl	Modjaw-3:Modjaw-4:-1.0	-1.00184		0.0413265	0.0180699	0.0200557	1.3096	1.63815	0.190503	-1	1.0206	56.4807	50.8883			1.0206	1.34695	0.694245	-98.6867	63.0373	29.7214	101.263	58.5628	29.4358			-98.5917	63.8026	28.617	101.348	58.8837	28.826
179	1	2:CB1.stl	Modjaw-3:Modjaw-5:-1.0	-1.01947		0.0329492	0.0168522	0.0241516	1.3096	1.63815	0.401409	-1	1.73744	103.099	71.9387			1.73744	2.37807	1.0968	-98.9837	61.5014	29.0713	100.983	57.8572	28.6991			-98.5917	63.8026	28.617	101.348	58.8837	28.826
180	1	2:CB1.stl	Modjaw-3:Modjaw-1:1.0	1.02405		0.0294147	0.0184794	0.0257225	1.3096	1.63815	0.313958	1	2.1197	114.706	82.4062			2.1197	2.28012	1.95927	-98.9324	61.5856	28.2071	101.012	57.054	29.4413			-98.5917	63.8026	28.617	101.348	58.8837	28.826
181	1	2:CB1.stl	Modjaw-3:Modjaw-2:1.0	0.98616		0.0328002	0.00853187	0.0113991	1.3096	1.63815	0.141681	1	1.16874	136.985	102.529			1.16874	1.08856	1.24892	-98.5653	64.7054	29.2246	101.368	59.5623	29.8743			-98.5917	63.8026	28.617	101.348	58.8837	28.826
182	1	2:CB1.stl	Modjaw-3:Modjaw-4:1.0	1.00161		0.0408833	0.0181129	0.0200655	1.3096	1.63815	0.190503	1	1.01993	56.3098	50.8302			1.01993	1.3465	0.69337	-98.6785	63.0371	29.7214	101.271	58.5627	29.4358			-98.5917	63.8026	28.617	101.348	58.8837	28.826
183	1	2:CB1.stl	Modjaw-3:Modjaw-5:1.0	1.01927		0.0386934	0.0172758	0.0245148	1.3096	1.63815	0.401409	1	1.73435	100.392	70.747			1.73435	2.3761	1.09259	-98.9701	61.5012	29.0713	100.996	57.857	28.699			-98.5917	63.8026	28.617	101.348	58.8837	28.826
184	1	2:CB1.stl	Modjaw-3:Modjaw-1:2.0	2.04786		0.0331929	0.0374275	0.0518349	2.61911	3.27618	0.313958	2	2.12037	56.6528	40.9063			2.12037	2.28076	1.95999	-98.9373	61.5857	28.2071	101.008	57.0541	29.4413			-98.5917	63.8026	28.617	101.348	58.8837	28.826
185	1	2:CB1.stl	Modjaw-3:Modjaw-2:2.0	1.97223		0.0341861	0.0168003	0.0225281	2.61911	3.27618	0.141681	2	1.16873	69.5662	51.8787			1.16873	1.08855	1.24891	-98.5685	64.7055	29.2246	101.364	59.5623	29.8743			-98.5917	63.8026	28.617	101.348	58.8837	28.826
186	1	2:CB1.stl	Modjaw-3:Modjaw-4:2.0	2.00298		0.0555499	0.0362634	0.0401349	2.61911	3.27618	0.190503	2	1.01962	28.1172	25.405			1.01962	1.34628	0.692965	-98.6744	63.037	29.7214	101.275	58.5626	29.4358			-98.5917	63.8026	28.617	101.348	58.8837	28.826
187	1	2:CB1.stl	Modjaw-3:Modjaw-5:2.0	2.03832		0.0432882	0.0349712	0.0493868	2.61911	3.27618	0.401409	2	1.73281	49.5496	35.0865			1.73281	2.37513	1.09049	-98.9631	61.5011	29.0713	101.003	57.8568	28.699			-98.5917	63.8026	28.617	101.348	58.8837	28.826
188	1	2:CB1.stl	Modjaw-3:Modjaw-1:3.0	3.07142		0.0424218	0.0568423	0.0783315	3.92841	4.91396	0.313958	3	2.12105	37.3146	27.0779			2.12105	2.28139	1.96072	-98.942	61.5858	28.2071	101.003	57.0542	29.4413			-98.5917	63.8026	28.617	101.348	58.8837	28.826
189	1	2:CB1.stl	Modjaw-3:Modjaw-2:3.0	2.95822		0.0348387	0.0248059	0.0333851	3.92841	4.91396	0.141681	3	1.16873	47.115	35.0075			1.16873	1.08855	1.2489	-98.5716	64.7056	29.2246	101.361	59.5624	29.8743			-98.5917	63.8026	28.617	101.348	58.8837	28.826
190	1	2:CB1.stl	Modjaw-3:Modjaw-4:3.0	3.00412		0.0574577	0.054446	0.0602022	3.92841	4.91396	0.190503	3	1.01933	18.7219	16.9318			1.01933	1.34608	0.692583	-98.6702	63.0369	29.7214	101.28	58.5625	29.4358			-98.5917	63.8026	28.617	101.348	58.8837	28.826
191	1	2:CB1.stl	Modjaw-3:Modjaw-5:3.0	3.05715		0.0324767	0.0530821	0.0746098	3.92841	4.91396	0.401409	3	1.73128	32.6152	23.2045			1.73128	2.37415	1.08841	-98.9561	61.5009	29.0713	101.01	57.8567	28.699			-98.5917	63.8026	28.617	101.348	58.8837	28.826
192	1	2:CB1.stl	Modjaw-4:Modjaw-1:-3.0	-3.06703		0.0419049	0.0326869	0.0425976	3.92128	4.90472	0.435689	-3	1.81751	55.6035	42.6669			1.81751	2.10924	1.52577	-98.9001	61.5849	28.2073	101.045	57.0533	29.4415			-98.6826	63.0372	29.7214	101.267	58.5627	29.4358
193	1	2:CB1.stl	Modjaw-4:Modjaw-2:-3.0	-2.95261		0.0330784	0.0380973	0.0534699	3.92128	4.90472	0.329415	-3	1.42193	37.3237	26.5931			1.42193	1.74577	1.09809	-98.5403	64.7048	29.2247	101.392	59.5616	29.8744			-98.6826	63.0372	29.7214	101.267	58.5627	29.4358
194	1	2:CB1.stl	Modjaw-4:Modjaw-3:-3.0	-2.99324		0.0550957	0.0539427	0.0600449	3.92128	4.90472	0.190503	-3	1.02129	18.9329	17.0088			1.02129	1.34742	0.695168	-98.5795	63.8023	28.617	101.36	58.8834	28.826			-98.6826	63.0372	29.7214	101.267	58.5627	29.4358
195	1	2:CB1.stl	Modjaw-4:Modjaw-5:-3.0	-3.0526		0.0291233	0.0175539	0.0270881	3.92128	4.90472	0.239183	-3	1.37708	78.4482	50.8369			1.37708	1.69484	1.05932	-98.9849	61.5015	29.0713	100.982	57.8572	28.6991			-98.6826	63.0372	29.7214	101.267	58.5627	29.4358
196	1	2:CB1.stl	Modjaw-4:Modjaw-1:-2.0	-2.04471		0.0749097	0.0216635	0.0281957	2.61435	3.27002	0.435689	-2	1.81852	83.9438	64.4963			1.81852	2.11011	1.52693	-98.9092	61.5851	28.2073	101.036	57.0535	29.4415			-98.6826	63.0372	29.7214	101.267	58.5627	29.4358
197	1	2:CB1.stl	Modjaw-4:Modjaw-2:-2.0	-1.96853		0.0348871	0.0256863	0.0359236	2.61435	3.27002	0.329415	-2	1.42142	55.3376	39.5677			1.42142	1.74538	1.09745	-98.5476	64.7049	29.2246	101.385	59.5618	29.8744			-98.6826	63.0372	29.7214	101.267	58.5627	29.4358
198	1	2:CB1.stl	Modjaw-4:Modjaw-3:-2.0	-1.99572		0.0507572	0.0360177	0.0400551	2.61435	3.27002	0.190503	-2	1.02093	28.3453	25.4882			1.02093	1.34717	0.69469	-98.5836	63.8024	28.617	101.356	58.8835	28.826			-98.6826	63.0372	29.7214	101.267	58.5627	29.4358
199	1	2:CB1.stl	Modjaw-4:Modjaw-5:-2.0	-2.03512		0.0374775	0.011524	0.0181205	2.61435	3.27002	0.239183	-2	1.37654	119.451	75.9661			1.37654	1.69443	1.05866	-98.9823	61.5014	29.0713	100.984	57.8572	28.6991			-98.6826	63.0372	29.7214	101.267	58.5627	29.4358
200	1	2:CB1.stl	Modjaw-4:Modjaw-1:-1.0	-1.02237		0.0336068	0.0107727	0.0139991	1.30723	1.63507	0.435689	-1	1.81957	168.905	129.978			1.81957	2.111	1.52814	-98.9184	61.5853	28.2072	101.026	57.0537	29.4414			-98.6826	63.0372	29.7214	101.267	58.5627	29.4358
201	1	2:CB1.stl	Modjaw-4:Modjaw-2:-1.0	-0.984325		0.0403926	0.012987	0.0180992	1.30723	1.63507	0.329415	-1	1.42094	109.413	78.5083			1.42094	1.74502	1.09686	-98.5548	64.7051	29.2246	101.378	59.562	29.8744			-98.6826	63.0372	29.7214	101.267	58.5627	29.4358
202	1	2:CB1.stl	Modjaw-4:Modjaw-3:-1.0	-0.997975		0.0460038	0.018035	0.0200382	1.30723	1.63507	0.190503	-1	1.02059	56.5891	50.9321			1.02059	1.34694	0.694233	-98.5876	63.8025	28.617	101.352	58.8836	28.826			-98.6826	63.0372	29.7214	101.267	58.5627	29.4358
203	1	2:CB1.stl	Modjaw-4:Modjaw-5:-1.0	-1.01758		0.0292177	0.00567821	0.00909781	1.30723	1.63507	0.239183	-1	1.376	242.33	151.245			1.376	1.694	1.05799	-98.9797	61.5014	29.0713	100.987	57.8571	28.6991			-98.6826	63.0372	29.7214	101.267	58.5627	29.4358
204	1	2:CB1.stl	Modjaw-4:Modjaw-1:1.0	1.02238		0.0338418	0.0106695	0.0138096	1.30723	1.63507	0.435689	1	1.82179	170.747	131.921			1.82179	2.1129	1.53068	-98.9364	61.5857	28.2071	101.008	57.0541	29.4413			-98.6826	63.0372	29.7214	101.267	58.5627	29.4358
205	1	2:CB1.stl	Modjaw-4:Modjaw-2:1.0	0.984453		0.0293322	0.0132738	0.0183705	1.30723	1.63507	0.329415	1	1.4201	106.985	77.3028			1.4201	1.74439	1.0958	-98.5694	64.7055	29.2246	101.363	59.5624	29.8743			-98.6826	63.0372	29.7214	101.267	58.5627	29.4358
206	1	2:CB1.stl	Modjaw-4:Modjaw-3:1.0	0.998205		0.0717549	0.0180821	0.0200535	1.30723	1.63507	0.190503	1	1.01995	56.4065	50.8612			1.01995	1.34651	0.693382	-98.5958	63.8027	28.617	101.344	58.8838	28.826			-98.6826	63.0372	29.7214	101.267	58.5627	29.4358
207	1	2:CB1.stl	Modjaw-4:Modjaw-5:1.0	1.01762		0.0318689	0.00552855	0.00918615	1.30723	1.63507	0.239183	1	1.37487	248.686	149.668			1.37487	1.69314	1.05661	-98.9741	61.5013	29.0713	100.992	57.857	28.6991			-98.6826	63.0372	29.7214	101.267	58.5627	29.4358
208	1	2:CB1.stl	Modjaw-4:Modjaw-1:2.0	2.04477		0.0369835	0.0212512	0.0274415	2.61435	3.27002	0.435689	2	1.82295	85.7809	66.4305			1.82295	2.11389	1.53201	-98.9453	61.5859	28.2071	101	57.0543	29.4413			-98.6826	63.0372	29.7214	101.267	58.5627	29.4358
209	1	2:CB1.stl	Modjaw-4:Modjaw-2:2.0	1.96904		0.0320325	0.0268332	0.0370088	2.61435	3.27002	0.329415	2	1.41973	52.9095	38.362			1.41973	1.74412	1.09535	-98.5767	64.7057	29.2245	101.356	59.5626	29.8743			-98.6826	63.0372	29.7214	101.267	58.5627	29.4358
210	1	2:CB1.stl	Modjaw-4:Modjaw-3:2.0	1.99664		0.0489662	0.0362058	0.0401164	2.61435	3.27002	0.190503	2	1.01965	28.1626	25.4173			1.01965	1.34631	0.69299	-98.6	63.8028	28.617	101.339	58.8839	28.826			-98.6826	63.0372	29.7214	101.267	58.5627	29.4358
211	1	2:CB1.stl	Modjaw-4:Modjaw-5:2.0	2.03526		0.0531492	0.0109264	0.0184735	2.61435	3.27002	0.239183	2	1.3743	125.777	74.3928			1.3743	1.69269	1.0559	-98.9713	61.5012	29.0713	100.995	57.857	28.699			-98.6826	63.0372	29.7214	101.267	58.5627	29.4358
212	1	2:CB1.stl	Modjaw-4:Modjaw-1:3.0	3.06716		0.0347252	0.0317607	0.040906	3.92128	4.90472	0.435689	3	1.82415	57.434	44.5937			1.82415	2.11491	1.53339	-98.9542	61.5861	28.207	100.991	57.0545	29.4412			-98.6826	63.0372	29.7214	101.267	58.5627	29.4358
213	1	2:CB1.stl	Modjaw-4:Modjaw-2:3.0	2.95376		0.0296986	0.0406771	0.0559112	3.92128	4.90472	0.329415	3	1.4194	34.8945	25.3868			1.4194	1.74387	1.09494	-98.584	64.7059	29.2245	101.349	59.5627	29.8743			-98.6826	63.0372	29.7214	101.267	58.5627	29.4358
214	1	2:CB1.stl	Modjaw-4:Modjaw-3:3.0	2.99531		0.0562489	0.0543659	0.0601828	3.92128	4.90472	0.190503	3	1.01937	18.7502	16.9379			1.01937	1.34612	0.692621	-98.6041	63.8029	28.617	101.335	58.884	28.826			-98.6826	63.0372	29.7214	101.267	58.5627	29.4358
215	1	2:CB1.stl	Modjaw-4:Modjaw-5:3.0	3.05294		0.052752	0.0162138	0.0278746	3.92128	4.90472	0.239183	3	1.37371	84.725	49.2817			1.37371	1.69224	1.05518	-98.9683	61.5012	29.0713	100.998	57.8569	28.699			-98.6826	63.0372	29.7214	101.267	58.5627	29.4358
216	1	2:CB1.stl	Modjaw-5:Modjaw-1:-3.0	-3.01412		0.058723	0.0365448	0.0444214	3.85343	4.83656	0.525798	-3	0.984108	26.9288	22.1539			0.984108	0.872023	1.09619	-98.8927	61.5847	28.2074	101.052	57.0531	29.4416			-98.977	61.5013	29.0713	100.989	57.8571	28.6991
217	1	2:CB1.stl	Modjaw-5:Modjaw-2:-3.0	-2.90167		0.0342543	0.0416842	0.0703172	3.85343	4.83656	0.519814	-3	2.67407	64.1507	38.0287			2.67407	3.23752	2.11062	-98.533	64.7046	29.2247	101.4	59.5614	29.8744			-98.977	61.5013	29.0713	100.989	57.8571	28.6991
218	1	2:CB1.stl	Modjaw-5:Modjaw-3:-3.0	-2.94169		0.0336332	0.0483539	0.0699426	3.85343	4.83656	0.401409	-3	1.74038	35.9925	24.8829			1.74038	2.37989	1.10086	-98.572	63.8021	28.617	101.367	58.8832	28.8261			-98.977	61.5013	29.0713	100.989	57.8571	28.6991
219	1	2:CB1.stl	Modjaw-5:Modjaw-4:-3.0	-2.94824		0.0290132	0.0172372	0.0265717	3.85343	4.83656	0.239183	-3	1.37702	79.8862	51.8227			1.37702	1.69478	1.05925	-98.6748	63.037	29.7214	101.275	58.5626	29.4358			-98.977	61.5013	29.0713	100.989	57.8571	28.6991
220	1	2:CB1.stl	Modjaw-5:Modjaw-1:-2.0	-2.00939		0.0469363	0.0243974	0.0296654	2.56912	3.22458	0.525798	-2	0.983217	40.3	33.1436			0.983217	0.87108	1.09535	-98.9043	61.585	28.2073	101.041	57.0534	29.4415			-98.977	61.5013	29.0713	100.989	57.8571	28.6991
221	1	2:CB1.stl	Modjaw-5:Modjaw-2:-2.0	-1.93452		0.0383713	0.0281997	0.0474233	2.56912	3.22458	0.519814	-2	2.67271	94.7781	56.3586			2.67271	3.23646	2.10896	-98.5426	64.7048	29.2247	101.39	59.5617	29.8744			-98.977	61.5013	29.0713	100.989	57.8571	28.6991
222	1	2:CB1.stl	Modjaw-5:Modjaw-3:-2.0	-1.9613		0.0299892	0.0326519	0.0469911	2.56912	3.22458	0.401409	-2	1.73888	53.255	37.0044			1.73888	2.37895	1.0988	-98.5784	63.8022	28.617	101.361	58.8834	28.826			-98.977	61.5013	29.0713	100.989	57.8571	28.6991
223	1	2:CB1.stl	Modjaw-5:Modjaw-4:-2.0	-1.96545		0.0288701	0.0113191	0.0177762	2.56912	3.22458	0.239183	-2	1.3765	121.609	77.435			1.3765	1.69439	1.05862	-98.6773	63.0371	29.7214	101.272	58.5626	29.4358			-98.977	61.5013	29.0713	100.989	57.8571	28.6991
224	1	2:CB1.stl	Modjaw-5:Modjaw-1:-1.0	-1.00469		0.037075	0.0122149	0.014857	1.28461	1.61235	0.525798	-1	0.982462	80.4317	66.128			0.982462	0.870288	1.09464	-98.9158	61.5852	28.2072	101.029	57.0536	29.4414			-98.977	61.5013	29.0713	100.989	57.8571	28.6991
225	1	2:CB1.stl	Modjaw-5:Modjaw-2:-1.0	-0.967299		0.0363278	0.0143106	0.0239848	1.28461	1.61235	0.519814	-1	2.67137	186.671	111.377			2.67137	3.23542	2.10732	-98.5523	64.7051	29.2246	101.381	59.5619	29.8744			-98.977	61.5013	29.0713	100.989	57.8571	28.6991
226	1	2:CB1.stl	Modjaw-5:Modjaw-3:-1.0	-0.980739		0.0789804	0.016533	0.0236753	1.28461	1.61235	0.401409	-1	1.73738	105.086	73.3837			1.73738	2.37802	1.09675	-98.585	63.8024	28.617	101.354	58.8835	28.826			-98.977	61.5013	29.0713	100.989	57.8571	28.6991
227	1	2:CB1.stl	Modjaw-5:Modjaw-4:-1.0	-0.982706		0.0596094	0.00557869	0.0089252	1.28461	1.61235	0.239183	-1	1.37598	246.649	154.168			1.37598	1.69399	1.05797	-98.6799	63.0371	29.7214	101.27	58.5627	29.4358			-98.977	61.5013	29.0713	100.989	57.8571	28.6991
228	1	2:CB1.stl	Modjaw-5:Modjaw-1:1.0	1.00466		0.0393035	0.0122443	0.0149015	1.28461	1.61235	0.525798	1	0.981362	80.1486	65.8566			0.981362	0.869162	1.09356	-98.939	61.5857	28.2071	101.006	57.0542	29.4413			-98.977	61.5013	29.0713	100.989	57.8571	28.6991
229	1	2:CB1.stl	Modjaw-5:Modjaw-2:1.0	0.967388		0.0351458	0.0147479	0.0245327	1.28461	1.61235	0.519814	1	2.66876	180.959	108.784			2.66876	3.23339	2.10413	-98.572	64.7056	29.2246	101.361	59.5624	29.8743			-98.977	61.5013	29.0713	100.989	57.8571	28.6991
230	1	2:CB1.stl	Modjaw-5:Modjaw-3:1.0	0.980923		0.0322194	0.0169438	0.0240298	1.28461	1.61235	0.401409	1	1.7344	102.362	72.1771			1.7344	2.37616	1.09265	-98.5985	63.8027	28.617	101.341	58.8839	28.826			-98.977	61.5013	29.0713	100.989	57.8571	28.6991
231	1	2:CB1.stl	Modjaw-5:Modjaw-4:1.0	0.982672		0.0288377	0.00543397	0.00901171	1.28461	1.61235	0.239183	1	1.37489	253.019	152.568			1.37489	1.69316	1.05663	-98.6854	63.0373	29.7214	101.264	58.5628	29.4358			-98.977	61.5013	29.0713	100.989	57.8571	28.6991
232	1	2:CB1.stl	Modjaw-5:Modjaw-1:2.0	2.0093		0.0367346	0.0245151	0.0298435	2.56912	3.22458	0.525798	2	0.981019	40.017	32.8721			0.981019	0.868829	1.09321	-98.9506	61.586	28.207	100.994	57.0544	29.4412			-98.977	61.5013	29.0713	100.989	57.8571	28.6991
233	1	2:CB1.stl	Modjaw-5:Modjaw-2:2.0	1.93487		0.0426166	0.0299475	0.0496141	2.56912	3.22458	0.519814	2	2.66749	89.0723	53.7647			2.66749	3.2324	2.10257	-98.582	64.7058	29.2245	101.351	59.5627	29.8743			-98.977	61.5013	29.0713	100.989	57.8571	28.6991
234	1	2:CB1.stl	Modjaw-5:Modjaw-3:2.0	1.96204		0.0538099	0.034295	0.048409	2.56912	3.22458	0.401409	2	1.73293	50.53	35.7976			1.73293	2.37524	1.09061	-98.6054	63.8029	28.617	101.334	58.884	28.826			-98.977	61.5013	29.0713	100.989	57.8571	28.6991
235	1	2:CB1.stl	Modjaw-5:Modjaw-4:2.0	1.96531		0.0291648	0.0107413	0.018122	2.56912	3.22458	0.239183	2	1.37434	127.949	75.8383			1.37434	1.69273	1.05595	-98.6882	63.0373	29.7214	101.262	58.5629	29.4358			-98.977	61.5013	29.0713	100.989	57.8571	28.6991
236	1	2:CB1.stl	Modjaw-5:Modjaw-1:3.0	3.01392		0.0459917	0.0368094	0.044822	3.85343	4.83656	0.525798	3	0.980815	26.6458	21.8825			0.980815	0.868652	1.09298	-98.9622	61.5863	28.2069	100.983	57.0547	29.4412			-98.977	61.5013	29.0713	100.989	57.8571	28.6991
237	1	2:CB1.stl	Modjaw-5:Modjaw-2:3.0	2.90247		0.0437973	0.0456119	0.0752447	3.85343	4.83656	0.519814	3	2.66625	58.455	35.4344			2.66625	3.23144	2.10105	-98.5921	64.7061	29.2245	101.341	59.5629	29.8743			-98.977	61.5013	29.0713	100.989	57.8571	28.6991
238	1	2:CB1.stl	Modjaw-5:Modjaw-3:3.0	2.94334		0.0360658	0.05205	0.0731323	3.85343	4.83656	0.401409	3	1.73146	33.2652	23.6757			1.73146	2.37432	1.08859	-98.6124	63.8031	28.617	101.327	58.8842	28.826			-98.977	61.5013	29.0713	100.989	57.8571	28.6991
239	1	2:CB1.stl	Modjaw-5:Modjaw-4:3.0	2.94793		0.0289719	0.015941	0.0273425	3.85343	4.83656	0.239183	3	1.37377	86.1786	50.2432			1.37377	1.6923	1.05525	-98.6911	63.0374	29.7214	101.259	58.5629	29.4359			-98.977	61.5013	29.0713	100.989	57.8571	28.6991
1	1	3:CB1.stl	Modjaw-1:Modjaw-3:-3.0	-3.08693		0.0368299	0.0808797	0.107006	3.88442	4.92066	1.22389	-3	2.99867	37.0757	28.0234			2.99867	1.95789	4.03945	-96.0459	66.4907	31.9155	103.203	50.5128	38.5954			-96.904	66.7499	33.6561	102.667	54.5043	38.2825
2	1	3:CB1.stl	Modjaw-1:Modjaw-4:-3.0	-3.01953		0.103251	0.0223258	0.0386823	3.88442	4.92066	0.909521	-3	1.99444	89.3332	51.5594			1.99444	1.61011	2.37876	-95.7221	67.4654	34.483	103.701	52.5604	37.3816			-96.904	66.7499	33.6561	102.667	54.5043	38.2825
3	1	3:CB1.stl	Modjaw-1:Modjaw-5:-3.0	-3.04621		0.0449116	0.0523148	0.0643354	3.88442	4.92066	0.768785	-3	1.79288	34.2709	27.8676			1.79288	1.52895	2.0568	-96.5014	66.7746	32.1813	102.886	52.4734	38.5229			-96.904	66.7499	33.6561	102.667	54.5043	38.2825
5	1	3:CB1.stl	Modjaw-1:Modjaw-3:-2.0	-2.05785		0.0369954	0.054315	0.0718284	2.58977	3.28065	1.22389	-2	2.99153	55.0774	41.6483			2.99153	1.94844	4.03462	-96.0687	66.4925	31.9147	103.18	50.5146	38.5947			-96.904	66.7499	33.6561	102.667	54.5043	38.2825
6	1	3:CB1.stl	Modjaw-1:Modjaw-4:-2.0	-2.01297		0.0918612	0.0149008	0.0259344	2.58977	3.28065	0.909521	-2	1.99528	133.904	76.9354			1.99528	1.61111	2.37944	-95.7207	67.4653	34.483	103.702	52.5603	37.3817			-96.904	66.7499	33.6561	102.667	54.5043	38.2825
7	1	3:CB1.stl	Modjaw-1:Modjaw-5:-2.0	-2.03082		0.0374691	0.034961	0.0429484	2.58977	3.28065	0.768785	-2	1.78969	51.1909	41.6706			1.78969	1.52537	2.054	-96.5172	66.7757	32.1808	102.87	52.4745	38.5224			-96.904	66.7499	33.6561	102.667	54.5043	38.2825
9	1	3:CB1.stl	Modjaw-1:Modjaw-3:-1.0	-1.02887		0.0430846	0.0273557	0.0361708	1.29494	1.64039	1.22389	-1	2.98449	109.099	82.511			2.98449	1.93911	4.02986	-96.0917	66.4944	31.9139	103.157	50.5165	38.5939			-96.904	66.7499	33.6561	102.667	54.5043	38.2825
10	1	3:CB1.stl	Modjaw-1:Modjaw-4:-1.0	-1.00646		0.0772126	0.00746343	0.0130416	1.29494	1.64039	0.909521	-1	1.99591	267.425	153.042			1.99591	1.61186	2.37996	-95.7196	67.4652	34.483	103.703	52.5602	37.3817			-96.904	66.7499	33.6561	102.667	54.5043	38.2825
11	1	3:CB1.stl	Modjaw-1:Modjaw-5:-1.0	-1.01541		0.043623	0.017523	0.0215026	1.29494	1.64039	0.768785	-1	1.78661	101.958	83.0882			1.78661	1.52193	2.0513	-96.5331	66.7769	32.1803	102.854	52.4756	38.5219			-96.904	66.7499	33.6561	102.667	54.5043	38.2825
13	1	3:CB1.stl	Modjaw-1:Modjaw-3:1.0	1.02875		0.03742	0.0277539	0.0366803	1.29494	1.64039	1.22389	1	2.97075	107.039	80.9902			2.97075	1.92089	4.0206	-96.1386	66.4981	31.9123	103.11	50.5202	38.5923			-96.904	66.7499	33.6561	102.667	54.5043	38.2825
14	1	3:CB1.stl	Modjaw-1:Modjaw-4:1.0	1.0064		0.0699406	0.00750313	0.0131938	1.29494	1.64039	0.909521	1	1.99654	266.094	151.325			1.99654	1.6126	2.38048	-95.7186	67.4651	34.483	103.704	52.5601	37.3817			-96.904	66.7499	33.6561	102.667	54.5043	38.2825
15	1	3:CB1.stl	Modjaw-1:Modjaw-5:1.0	1.01542		0.0387402	0.0176085	0.0215574	1.29494	1.64039	0.768785	1	1.78084	101.136	82.6095			1.78084	1.51546	2.04622	-96.5652	66.7792	32.1792	102.822	52.4779	38.5209			-96.904	66.7499	33.6561	102.667	54.5043	38.2825
17	1	3:CB1.stl	Modjaw-1:Modjaw-3:2.0	2.05736		0.0369568	0.055907	0.0738659	2.58977	3.28065	1.22389	2	2.96406	53.0177	40.1276			2.96406	1.91203	4.0161	-96.1623	66.5	31.9116	103.086	50.5221	38.5915			-96.904	66.7499	33.6561	102.667	54.5043	38.2825
18	1	3:CB1.stl	Modjaw-1:Modjaw-4:2.0	2.01275		0.12292	0.0150594	0.026543	2.58977	3.28065	0.909521	2	1.99654	132.578	75.2192			1.99654	1.61261	2.38048	-95.7186	67.4651	34.483	103.704	52.5601	37.3817			-96.904	66.7499	33.6561	102.667	54.5043	38.2825
19	1	3:CB1.stl	Modjaw-1:Modjaw-5:2.0	2.03084		0.0390406	0.0353029	0.0431674	2.58977	3.28065	0.768785	2	1.77815	50.3685	41.192			1.77815	1.51245	2.04385	-96.5814	66.7803	32.1787	102.806	52.4791	38.5204			-96.904	66.7499	33.6561	102.667	54.5043	38.2825
21	1	3:CB1.stl	Modjaw-1:Modjaw-3:3.0	3.08584		0.0368662	0.0844602	0.111552	3.88442	4.92066	1.22389	3	2.95752	35.0167	26.5124			2.95752	1.90334	4.01169	-96.1863	66.502	31.9107	103.062	50.5241	38.5907			-96.904	66.7499	33.6561	102.667	54.5043	38.2825
22	1	3:CB1.stl	Modjaw-1:Modjaw-4:3.0	3.01903		0.0872545	0.022682	0.0400506	3.88442	4.92066	0.909521	3	1.99634	88.014	49.8453			1.99634	1.61236	2.38031	-95.7189	67.4652	34.483	103.704	52.5602	37.3817			-96.904	66.7499	33.6561	102.667	54.5043	38.2825
23	1	3:CB1.stl	Modjaw-1:Modjaw-5:3.0	3.04625		0.0408697	0.0530836	0.0648279	3.88442	4.92066	0.768785	3	1.77559	33.449	27.3894			1.77559	1.50959	2.04159	-96.5977	66.7815	32.1782	102.789	52.4803	38.5199			-96.904	66.7499	33.6561	102.667	54.5043	38.2825
48	1	3:CB1.stl	Modjaw-3:Modjaw-1:-3.0	-2.91429		0.037889	0.0786345	0.103654	3.77479	4.80855	1.22389	-3	2.99771	38.122	28.9205			2.99771	1.95764	4.03778	-96.9715	66.7541	33.6545	102.6	54.5085	38.2809			-96.115	66.4962	31.9131	103.134	50.5184	38.5931
50	1	3:CB1.stl	Modjaw-3:Modjaw-4:-3.0	-2.93329		0.0374715	0.0777599	0.0949403	3.77479	4.80855	1.12715	-3	2.59889	33.422	27.3739			2.59889	2.76664	2.43114	-95.789	67.4704	34.482	103.634	52.5654	37.3807			-96.115	66.4962	31.9131	103.134	50.5184	38.5931
51	1	3:CB1.stl	Modjaw-3:Modjaw-5:-3.0	-2.95995		0.0620072	0.0347642	0.0534125	3.77479	4.80855	0.491604	-3	1.29256	37.1807	24.1995			1.29256	0.598437	1.98668	-96.5701	66.7795	32.1791	102.817	52.4783	38.5207			-96.115	66.4962	31.9131	103.134	50.5184	38.5931
52	1	3:CB1.stl	Modjaw-3:Modjaw-1:-2.0	-1.94294		0.039345	0.0527986	0.0695925	2.51668	3.20591	1.22389	-2	2.99089	56.6473	42.9773			2.99089	1.94828	4.03351	-96.9492	66.7527	33.655	102.622	54.5071	38.2815			-96.115	66.4962	31.9131	103.134	50.5184	38.5931
54	1	3:CB1.stl	Modjaw-3:Modjaw-4:-2.0	-1.95557		0.0399811	0.0518148	0.0632468	2.51668	3.20591	1.12715	-2	2.60182	50.2138	41.1375			2.60182	2.7692	2.43443	-95.7656	67.4687	34.4823	103.657	52.5637	37.381			-96.115	66.4962	31.9131	103.134	50.5184	38.5931
55	1	3:CB1.stl	Modjaw-3:Modjaw-5:-2.0	-1.9734		0.0421152	0.0234557	0.0358452	2.51668	3.20591	0.491604	-2	1.2891	54.9588	35.9629			1.2891	0.593094	1.9851	-96.5633	66.779	32.1793	102.824	52.4778	38.521			-96.115	66.4962	31.9131	103.134	50.5184	38.5931
56	1	3:CB1.stl	Modjaw-3:Modjaw-1:-1.0	-0.971512		0.0424836	0.0265878	0.0350408	1.25839	1.60301	1.22389	-1	2.98417	112.239	85.1628			2.98417	1.93904	4.02931	-96.9267	66.7513	33.6556	102.644	54.5057	38.282			-96.115	66.4962	31.9131	103.134	50.5184	38.5931
58	1	3:CB1.stl	Modjaw-3:Modjaw-4:-1.0	-0.97781		0.0382838	0.0258949	0.0315992	1.25839	1.60301	1.12715	-1	2.60494	100.597	82.4369			2.60494	2.77195	2.43793	-95.7422	67.4669	34.4827	103.681	52.5619	37.3814			-96.115	66.4962	31.9131	103.134	50.5184	38.5931
59	1	3:CB1.stl	Modjaw-3:Modjaw-5:-1.0	-0.986753		0.0423417	0.0118672	0.0180403	1.25839	1.60301	0.491604	-1	1.2856	108.332	71.2624			1.2856	0.587676	1.98351	-96.5563	66.7785	32.1795	102.831	52.4773	38.5212			-96.115	66.4962	31.9131	103.134	50.5184	38.5931
60	1	3:CB1.stl	Modjaw-3:Modjaw-1:1.0	0.971606		0.0377324	0.0269666	0.0355271	1.25839	1.60301	1.22389	1	2.97105	110.175	83.6277			2.97105	1.92095	4.02115	-96.881	66.7485	33.6566	102.69	54.5029	38.283			-96.115	66.4962	31.9131	103.134	50.5184	38.5931
62	1	3:CB1.stl	Modjaw-3:Modjaw-4:1.0	0.977863		0.0415213	0.02587	0.0315485	1.25839	1.60301	1.12715	1	2.61176	100.957	82.7857			2.61176	2.77799	2.44554	-95.6957	67.4634	34.4833	103.727	52.5584	37.382			-96.115	66.4962	31.9131	103.134	50.5184	38.5931
63	1	3:CB1.stl	Modjaw-3:Modjaw-5:1.0	0.98686		0.0407979	0.0121447	0.0182733	1.25839	1.60301	0.491604	1	1.27848	105.271	69.9644			1.27848	0.576636	1.98033	-96.5419	66.7775	32.18	102.845	52.4763	38.5216			-96.115	66.4962	31.9131	103.134	50.5184	38.5931
64	1	3:CB1.stl	Modjaw-3:Modjaw-1:2.0	1.94331		0.0387106	0.0543134	0.0715375	2.51668	3.20591	1.22389	2	2.96467	54.5846	41.4422			2.96467	1.91213	4.01721	-96.8578	66.7471	33.6571	102.713	54.5015	38.2836			-96.115	66.4962	31.9131	103.134	50.5184	38.5931
66	1	3:CB1.stl	Modjaw-3:Modjaw-4:2.0	1.95579		0.0747426	0.0517155	0.063043	2.51668	3.20591	1.12715	2	2.61545	50.5738	41.4868			2.61545	2.78127	2.44963	-95.6727	67.4617	34.4837	103.75	52.5567	37.3824			-96.115	66.4962	31.9131	103.134	50.5184	38.5931
67	1	3:CB1.stl	Modjaw-3:Modjaw-5:2.0	1.97383		0.0495496	0.0245653	0.036777	2.51668	3.20591	0.491604	2	1.27487	51.8975	34.665			1.27487	0.571023	1.97873	-96.5345	66.777	32.1802	102.853	52.4757	38.5219			-96.115	66.4962	31.9131	103.134	50.5184	38.5931
68	1	3:CB1.stl	Modjaw-3:Modjaw-1:3.0	2.91513		0.0372927	0.0820415	0.108028	3.77479	4.80855	1.22389	3	2.95842	36.0601	27.3858			2.95842	1.90348	4.01337	-96.8344	66.7457	33.6577	102.737	54.5001	38.2841			-96.115	66.4962	31.9131	103.134	50.5184	38.5931
70	1	3:CB1.stl	Modjaw-3:Modjaw-4:3.0	2.93377		0.0407453	0.0775367	0.0944803	3.77479	4.80855	1.12715	3	2.61931	33.7816	27.7234			2.61931	2.78472	2.45391	-95.6498	67.46	34.484	103.773	52.555	37.3827			-96.115	66.4962	31.9131	103.134	50.5184	38.5931
71	1	3:CB1.stl	Modjaw-3:Modjaw-5:3.0	2.96092		0.0468328	0.0372601	0.0555085	3.77479	4.80855	0.491604	3	1.27124	34.118	22.9017			1.27124	0.565356	1.97713	-96.5269	66.7764	32.1805	102.86	52.4752	38.5221			-96.115	66.4962	31.9131	103.134	50.5184	38.5931
72	1	3:CB1.stl	Modjaw-4:Modjaw-1:-3.0	-2.9805		0.0796106	0.0221814	0.0383619	3.85953	4.89621	0.909521	-3	1.99457	89.9206	51.9935			1.99457	1.61023	2.3789	-96.901	66.7498	33.6561	102.67	54.5041	38.2826			-95.7189	67.4652	34.483	103.704	52.5602	37.3817
74	1	3:CB1.stl	Modjaw-4:Modjaw-3:-3.0	-3.06692		0.0385935	0.0795141	0.0966348	3.85953	4.89621	1.12715	-3	2.59863	32.6814	26.8913			2.59863	2.76533	2.43193	-96.0432	66.4905	31.9155	103.206	50.5126	38.5955			-95.7189	67.4652	34.483	103.704	52.5602	37.3817
75	1	3:CB1.stl	Modjaw-4:Modjaw-5:-3.0	-3.02639		0.0533659	0.0576385	0.0742084	3.85953	4.89621	1.00145	-3	1.96589	34.1072	26.4915			1.96589	2.52643	1.40535	-96.4987	66.7744	32.1814	102.888	52.4732	38.523			-95.7189	67.4652	34.483	103.704	52.5602	37.3817
76	1	3:CB1.stl	Modjaw-4:Modjaw-1:-2.0	-1.98705		0.0856204	0.0148048	0.02572	2.57319	3.26435	0.909521	-2	1.99536	134.778	77.5802			1.99536	1.61119	2.37954	-96.9023	66.7499	33.6561	102.669	54.5042	38.2825			-95.7189	67.4652	34.483	103.704	52.5602	37.3817
78	1	3:CB1.stl	Modjaw-4:Modjaw-3:-2.0	-2.04457		0.0382285	0.0529819	0.0643734	2.57319	3.26435	1.12715	-2	2.60164	49.1043	40.4148			2.60164	2.76833	2.43494	-96.0673	66.4924	31.9147	103.182	50.5145	38.5947			-95.7189	67.4652	34.483	103.704	52.5602	37.3817
79	1	3:CB1.stl	Modjaw-4:Modjaw-5:-2.0	-2.01766		0.0552325	0.0381587	0.0491866	2.57319	3.26435	1.00145	-2	1.97335	51.7143	40.1197			1.97335	2.5319	1.4148	-96.5158	66.7756	32.1808	102.871	52.4744	38.5225			-95.7189	67.4652	34.483	103.704	52.5602	37.3817
80	1	3:CB1.stl	Modjaw-4:Modjaw-1:-1.0	-0.993552		0.070461	0.00741553	0.0129339	1.28664	1.63224	0.909521	-1	1.99595	269.158	154.32			1.99595	1.6119	2.38	-96.9033	66.7499	33.6561	102.668	54.5043	38.2825			-95.7189	67.4652	34.483	103.704	52.5602	37.3817
82	1	3:CB1.stl	Modjaw-4:Modjaw-3:-1.0	-1.02226		0.0483289	0.0264772	0.0321611	1.28664	1.63224	1.12715	-1	2.60485	98.3807	80.9937			2.60485	2.77151	2.43818	-96.0912	66.4943	31.9139	103.158	50.5164	38.5939			-95.7189	67.4652	34.483	103.704	52.5602	37.3817
83	1	3:CB1.stl	Modjaw-4:Modjaw-5:-1.0	-1.00887		0.0840616	0.0189445	0.024448	1.28664	1.63224	1.00145	-1	1.98082	104.559	81.0219			1.98082	2.5374	1.42425	-96.5326	66.7768	32.1803	102.855	52.4756	38.5219			-95.7189	67.4652	34.483	103.704	52.5602	37.3817
84	1	3:CB1.stl	Modjaw-4:Modjaw-1:1.0	0.993606		0.0845592	0.00745513	0.0130849	1.28664	1.63224	0.909521	1	1.9965	267.803	152.581			1.9965	1.61256	2.38044	-96.9042	66.75	33.6561	102.667	54.5043	38.2825			-95.7189	67.4652	34.483	103.704	52.5602	37.3817
86	1	3:CB1.stl	Modjaw-4:Modjaw-3:1.0	1.02221		0.0386364	0.0264498	0.0321067	1.28664	1.63224	1.12715	1	2.61187	98.7482	81.3497			2.61187	2.77844	2.4453	-96.1387	66.4981	31.9123	103.11	50.5203	38.5923			-95.7189	67.4652	34.483	103.704	52.5602	37.3817
87	1	3:CB1.stl	Modjaw-4:Modjaw-5:1.0	1.00893		0.0505328	0.0186706	0.0241504	1.28664	1.63224	1.00145	1	1.99578	106.894	82.6397			1.99578	2.54843	1.44312	-96.5654	66.7792	32.1792	102.822	52.478	38.5209			-95.7189	67.4652	34.483	103.704	52.5602	37.3817
88	1	3:CB1.stl	Modjaw-4:Modjaw-1:2.0	1.98727		0.0587955	0.0149631	0.026324	2.57319	3.26435	0.909521	2	1.99647	133.426	75.8421			1.99647	1.61252	2.38042	-96.9042	66.75	33.6561	102.667	54.5043	38.2825			-95.7189	67.4652	34.483	103.704	52.5602	37.3817
90	1	3:CB1.stl	Modjaw-4:Modjaw-3:2.0	2.04435		0.037107	0.0528723	0.0641553	2.57319	3.26435	1.12715	2	2.61567	49.4715	40.7709			2.61567	2.78217	2.44917	-96.1623	66.5	31.9116	103.086	50.5221	38.5915			-95.7189	67.4652	34.483	103.704	52.5602	37.3817
91	1	3:CB1.stl	Modjaw-4:Modjaw-5:2.0	2.01792		0.0541413	0.0370634	0.047996	2.57319	3.26435	1.00145	2	2.00324	54.049	41.7376			2.00324	2.55396	1.45252	-96.5815	66.7804	32.1787	102.806	52.4791	38.5204			-95.7189	67.4652	34.483	103.704	52.5602	37.3817
92	1	3:CB1.stl	Modjaw-4:Modjaw-1:3.0	2.98099		0.102055	0.0225368	0.03972	3.85953	4.89621	0.909521	3	1.99622	88.5762	50.2573			1.99622	1.61222	2.38022	-96.9038	66.7499	33.6561	102.667	54.5043	38.2825			-95.7189	67.4652	34.483	103.704	52.5602	37.3817
94	1	3:CB1.stl	Modjaw-4:Modjaw-3:3.0	3.06642		0.0372756	0.0792676	0.0961422	3.85953	4.89621	1.12715	3	2.61966	33.0483	27.2477			2.61966	2.78608	2.45324	-96.1858	66.5019	31.9108	103.063	50.524	38.5908			-95.7189	67.4652	34.483	103.704	52.5602	37.3817
95	1	3:CB1.stl	Modjaw-4:Modjaw-5:3.0	3.02697		0.0482481	0.0551745	0.0715303	3.85953	4.89621	1.00145	3	2.01068	36.4421	28.1094			2.01068	2.55948	1.46187	-96.5973	66.7815	32.1782	102.79	52.4802	38.5199			-95.7189	67.4652	34.483	103.704	52.5602	37.3817
96	1	3:CB1.stl	Modjaw-5:Modjaw-1:-3.0	-2.95396		0.0396798	0.0515223	0.0635819	3.82509	4.86025	0.768785	-3	1.79266	34.7939	28.1945			1.79266	1.52919	2.05614	-96.951	66.7528	33.655	102.62	54.5072	38.2814			-96.5491	66.778	32.1798	102.838	52.4768	38.5214
98	1	3:CB1.stl	Modjaw-5:Modjaw-3:-3.0	-3.04035		0.0782769	0.035216	0.0541855	3.82509	4.86025	0.491604	-3	1.29274	36.7089	23.8577			1.29274	0.598598	1.98688	-96.0939	66.4945	31.9138	103.155	50.5167	38.5938			-96.5491	66.778	32.1798	102.838	52.4768	38.5214
99	1	3:CB1.stl	Modjaw-5:Modjaw-4:-3.0	-2.97316		0.122287	0.0571188	0.0736517	3.82509	4.86025	1.00145	-3	1.9661	34.4212	26.6945			1.9661	2.52736	1.40483	-95.769	67.4689	34.4823	103.654	52.5639	37.381			-96.5491	66.778	32.1798	102.838	52.4768	38.5214
100	1	3:CB1.stl	Modjaw-5:Modjaw-1:-2.0	-1.96929		0.0721774	0.0344299	0.0424442	2.55022	3.24037	0.768785	-2	1.78955	51.9766	42.1623			1.78955	1.52553	2.05356	-96.9354	66.7519	33.6554	102.636	54.5063	38.2818			-96.5491	66.778	32.1798	102.838	52.4768	38.5214
102	1	3:CB1.stl	Modjaw-5:Modjaw-3:-2.0	-2.02679		0.0837703	0.0237633	0.0363658	2.55022	3.24037	0.491604	-2	1.28922	54.2527	35.4515			1.28922	0.593203	1.98524	-96.1008	66.4951	31.9136	103.148	50.5172	38.5936			-96.5491	66.778	32.1798	102.838	52.4768	38.5214
103	1	3:CB1.stl	Modjaw-5:Modjaw-4:-2.0	-1.98205		0.101377	0.0378157	0.0488173	2.55022	3.24037	1.00145	-2	1.97349	52.187	40.426			1.97349	2.53252	1.41446	-95.7521	67.4676	34.4825	103.671	52.5627	37.3812			-96.5491	66.778	32.1798	102.838	52.4768	38.5214
104	1	3:CB1.stl	Modjaw-5:Modjaw-1:-1.0	-0.98464		0.0786624	0.017256	0.0212497	1.27516	1.62025	0.768785	-1	1.78655	103.532	84.0741			1.78655	1.52201	2.05108	-96.9197	66.7509	33.6557	102.651	54.5053	38.2821			-96.5491	66.778	32.1798	102.838	52.4768	38.5214
106	1	3:CB1.stl	Modjaw-5:Modjaw-3:-1.0	-1.01334		0.0486336	0.0120241	0.0183031	1.27516	1.62025	0.491604	-1	1.28566	106.923	70.2427			1.28566	0.587732	1.98358	-96.1078	66.4957	31.9134	103.141	50.5178	38.5934			-96.5491	66.778	32.1798	102.838	52.4768	38.5214
107	1	3:CB1.stl	Modjaw-5:Modjaw-4:-1.0	-0.990996		0.0533111	0.0187748	0.0242644	1.27516	1.62025	1.00145	-1	1.98089	105.508	81.6378			1.98089	2.5377	1.42408	-95.7354	67.4664	34.4828	103.687	52.5614	37.3815			-96.5491	66.778	32.1798	102.838	52.4768	38.5214
108	1	3:CB1.stl	Modjaw-5:Modjaw-1:1.0	0.984633		0.047086	0.0173388	0.0213029	1.27516	1.62025	0.768785	1	1.78091	102.712	83.5993			1.78091	1.51537	2.04644	-96.8881	66.749	33.6564	102.683	54.5034	38.2829			-96.5491	66.778	32.1798	102.838	52.4768	38.5214
110	1	3:CB1.stl	Modjaw-5:Modjaw-3:1.0	1.01322		0.0426998	0.0123076	0.0185407	1.27516	1.62025	0.491604	1	1.27842	103.872	68.9517			1.27842	0.576577	1.98025	-96.1223	66.4968	31.9129	103.126	50.5189	38.5929			-96.5491	66.778	32.1798	102.838	52.4768	38.5214
111	1	3:CB1.stl	Modjaw-5:Modjaw-4:1.0	0.990942		0.0883291	0.0185047	0.0239691	1.27516	1.62025	1.00145	1	1.99571	107.849	83.2615			1.99571	2.54813	1.44328	-95.7027	67.464	34.4832	103.72	52.559	37.3819			-96.5491	66.778	32.1798	102.838	52.4768	38.5214
112	1	3:CB1.stl	Modjaw-5:Modjaw-1:2.0	1.96926		0.0409241	0.034761	0.042657	2.55022	3.24037	0.768785	2	1.77827	51.1571	41.6877			1.77827	1.51226	2.04428	-96.8721	66.748	33.6568	102.699	54.5024	38.2832			-96.5491	66.778	32.1798	102.838	52.4768	38.5214
114	1	3:CB1.stl	Modjaw-5:Modjaw-3:2.0	2.02632		0.0457437	0.0248971	0.0373162	2.55022	3.24037	0.491604	2	1.27474	51.2005	34.1605			1.27474	0.570904	1.97858	-96.1298	66.4974	31.9126	103.119	50.5195	38.5926			-96.5491	66.778	32.1798	102.838	52.4768	38.5214
115	1	3:CB1.stl	Modjaw-5:Modjaw-4:2.0	1.98183		0.0478897	0.0367355	0.0476363	2.55022	3.24037	1.00145	2	2.0031	54.5276	42.0499			2.0031	2.55336	1.45283	-95.6868	67.4628	34.4835	103.736	52.5578	37.3822			-96.5491	66.778	32.1798	102.838	52.4768	38.5214
116	1	3:CB1.stl	Modjaw-5:Modjaw-1:3.0	2.9539		0.0368128	0.0522669	0.0640604	3.82509	4.86025	0.768785	3	1.77577	33.975	27.7202			1.77577	1.5093	2.04223	-96.8561	66.747	33.6572	102.715	54.5014	38.2836			-96.5491	66.778	32.1798	102.838	52.4768	38.5214
118	1	3:CB1.stl	Modjaw-5:Modjaw-3:3.0	3.03929		0.0424149	0.0377664	0.0563235	3.82509	4.86025	0.491604	3	1.27104	33.6554	22.5668			1.27104	0.565174	1.97691	-96.1374	66.498	31.9124	103.111	50.5202	38.5924			-96.5491	66.778	32.1798	102.838	52.4768	38.5214
119	1	3:CB1.stl	Modjaw-5:Modjaw-4:3.0	2.97268		0.048533	0.0546888	0.0709953	3.82509	4.86025	1.00145	3	2.01047	36.762	28.3183			2.01047	2.5586	1.46234	-95.6711	67.4616	34.4837	103.752	52.5566	37.3824			-96.5491	66.778	32.1798	102.838	52.4768	38.5214
960	1	4:CA2.stl	Modjaw-1:Modjaw-2:-3.0	-2.97298		0.0427723	0.050016	0.0570277	3.79255	4.80645	0.186697	-3	1.21847	24.3617	21.3664			1.21847	1.30909	1.12786	-100.035	55.3974	35.0507	99.4003	64.8764	23.4032			-100.3	54.8599	33.8869	99.1078	64.9851	22.3193
961	1	4:CA2.stl	Modjaw-1:Modjaw-3:-3.0	-2.94359		0.051012	0.03443	0.047895	3.79255	4.80645	0.406266	-3	1.57582	45.7688	32.9016			1.57582	2.02076	1.13088	-100.036	56.024	35.5173	99.2892	66.0802	22.5357			-100.3	54.8599	33.8869	99.1078	64.9851	22.3193
962	1	4:CA2.stl	Modjaw-1:Modjaw-4:-3.0	-3.00067		0.0348084	0.0421326	0.0529548	3.79255	4.80645	0.471883	-3	0.93325	22.1503	17.6235			0.93325	1.3891	0.477396	-100.142	55.7098	32.7996	99.3845	64.5961	22.311			-100.3	54.8599	33.8869	99.1078	64.9851	22.3193
963	1	4:CA2.stl	Modjaw-1:Modjaw-5:-3.0	-2.93766		0.0356429	0.0515444	0.0690996	3.79255	4.80645	0.507515	-3	1.8961	36.7858	27.4402			1.8961	1.61704	2.17516	-100.302	56.2408	34.7283	98.9709	67.0003	21.5122			-100.3	54.8599	33.8869	99.1078	64.9851	22.3193
964	1	4:CA2.stl	Modjaw-1:Modjaw-2:-2.0	-1.98177		0.0947113	0.0331575	0.0378869	2.52853	3.2045	0.186697	-2	1.21826	36.7417	32.1552			1.21826	1.30889	1.12763	-100.036	55.3973	35.0508	99.3991	64.8763	23.4033			-100.3	54.8599	33.8869	99.1078	64.9851	22.3193
965	1	4:CA2.stl	Modjaw-1:Modjaw-3:-2.0	-1.96231		0.0406482	0.0226719	0.0315818	2.52853	3.2045	0.406266	-2	1.57704	69.5592	49.9351			1.57704	2.02163	1.13246	-100.028	56.0244	35.5168	99.297	66.0806	22.5352			-100.3	54.8599	33.8869	99.1078	64.9851	22.3193
966	1	4:CA2.stl	Modjaw-1:Modjaw-4:-2.0	-2.00058		0.0357411	0.0281368	0.0353185	2.52853	3.2045	0.471883	-2	0.929948	33.0509	26.3304			0.929948	1.38745	0.472443	-100.152	55.7094	32.8001	99.3753	64.5957	22.3115			-100.3	54.8599	33.8869	99.1078	64.9851	22.3193
967	1	4:CA2.stl	Modjaw-1:Modjaw-5:-2.0	-1.95859		0.050591	0.0346692	0.0464247	2.52853	3.2045	0.507515	-2	1.89626	54.6959	40.8459			1.89626	1.6172	2.17532	-100.291	56.2414	34.7276	98.9818	67.0009	21.5115			-100.3	54.8599	33.8869	99.1078	64.9851	22.3193
968	1	4:CA2.stl	Modjaw-1:Modjaw-2:-1.0	-0.990778		0.0359035	0.016484	0.0188759	1.26431	1.60231	0.186697	-1	1.21804	73.8921	64.5287			1.21804	1.30869	1.12739	-100.037	55.3973	35.0509	99.3979	64.8763	23.4033			-100.3	54.8599	33.8869	99.1078	64.9851	22.3193
969	1	4:CA2.stl	Modjaw-1:Modjaw-3:-1.0	-0.981114		0.0405817	0.0111965	0.0156161	1.26431	1.60231	0.406266	-1	1.57829	140.963	101.068			1.57829	2.02251	1.13407	-100.02	56.0248	35.5163	99.3048	66.081	22.5347			-100.3	54.8599	33.8869	99.1078	64.9851	22.3193
970	1	4:CA2.stl	Modjaw-1:Modjaw-4:-1.0	-1.00036		0.0406575	0.0140913	0.0176652	1.26431	1.60231	0.471883	-1	0.926716	65.7651	52.46			0.926716	1.38585	0.467581	-100.161	55.709	32.8006	99.366	64.5953	22.312			-100.3	54.8599	33.8869	99.1078	64.9851	22.3193
971	1	4:CA2.stl	Modjaw-1:Modjaw-5:-1.0	-0.979371		0.0360401	0.0174878	0.0233902	1.26431	1.60231	0.507515	-1	1.89648	108.446	81.0803			1.89648	1.61743	2.17553	-100.28	56.242	34.7269	98.9928	67.0015	21.5108			-100.3	54.8599	33.8869	99.1078	64.9851	22.3193
972	1	4:CA2.stl	Modjaw-1:Modjaw-2:1.0	0.990565		0.049402	0.0162903	0.0187357	1.26431	1.60231	0.186697	1	1.21756	74.7413	64.9862			1.21756	1.30824	1.12688	-100.04	55.3971	35.051	99.3953	64.8761	23.4035			-100.3	54.8599	33.8869	99.1078	64.9851	22.3193
973	1	4:CA2.stl	Modjaw-1:Modjaw-3:1.0	0.981038		0.0414507	0.0109216	0.0152646	1.26431	1.60231	0.406266	1	1.58087	144.748	103.565			1.58087	2.02434	1.1374	-100.005	56.0256	35.5153	99.3202	66.0817	22.5337			-100.3	54.8599	33.8869	99.1078	64.9851	22.3193
974	1	4:CA2.stl	Modjaw-1:Modjaw-4:1.0	1.0005		0.0447512	0.0141332	0.0176781	1.26431	1.60231	0.471883	1	0.920482	65.129	52.0689			0.920482	1.3828	0.458167	-100.18	55.7082	32.8016	99.3472	64.5945	22.313			-100.3	54.8599	33.8869	99.1078	64.9851	22.3193
975	1	4:CA2.stl	Modjaw-1:Modjaw-5:1.0	0.97953		0.0397654	0.0177946	0.0237416	1.26431	1.60231	0.507515	1	1.89712	106.612	79.9067			1.89712	1.61811	2.17612	-100.258	56.2432	34.7254	99.0146	67.0027	21.5093			-100.3	54.8599	33.8869	99.1078	64.9851	22.3193
976	1	4:CA2.stl	Modjaw-1:Modjaw-2:2.0	1.98092		0.0370395	0.0323828	0.037326	2.52853	3.2045	0.186697	2	1.21731	37.5912	32.6128			1.21731	1.30801	1.1266	-100.042	55.3971	35.0511	99.3939	64.8761	23.4036			-100.3	54.8599	33.8869	99.1078	64.9851	22.3193
977	1	4:CA2.stl	Modjaw-1:Modjaw-3:2.0	1.962		0.0460918	0.0215728	0.0301759	2.52853	3.2045	0.406266	2	1.5822	73.3425	52.4328			1.5822	2.02529	1.13912	-99.9969	56.026	35.5148	99.3278	66.0821	22.5332			-100.3	54.8599	33.8869	99.1078	64.9851	22.3193
978	1	4:CA2.stl	Modjaw-1:Modjaw-4:2.0	2.00113		0.0424898	0.0283044	0.0353837	2.52853	3.2045	0.471883	2	0.91749	32.4151	25.9297			0.91749	1.38135	0.453633	-100.189	55.7077	32.8021	99.3377	64.594	22.3135			-100.3	54.8599	33.8869	99.1078	64.9851	22.3193
979	1	4:CA2.stl	Modjaw-1:Modjaw-5:2.0	1.95923		0.0359643	0.0358957	0.0478304	2.52853	3.2045	0.507515	2	1.89753	52.8622	39.672			1.89753	1.61856	2.17649	-100.247	56.2437	34.7247	99.0255	67.0033	21.5086			-100.3	54.8599	33.8869	99.1078	64.9851	22.3193
980	1	4:CA2.stl	Modjaw-1:Modjaw-2:3.0	2.97107		0.0386693	0.0482732	0.0557659	3.79255	4.80645	0.186697	3	1.21704	25.2115	21.8241			1.21704	1.30776	1.12632	-100.043	55.397	35.0512	99.3924	64.876	23.4036			-100.3	54.8599	33.8869	99.1078	64.9851	22.3193
981	1	4:CA2.stl	Modjaw-1:Modjaw-3:3.0	2.94291		0.073823	0.0319587	0.0447324	3.79255	4.80645	0.406266	3	1.58356	49.5501	35.4007			1.58356	2.02625	1.14087	-99.9894	56.0264	35.5143	99.3353	66.0825	22.5327			-100.3	54.8599	33.8869	99.1078	64.9851	22.3193
982	1	4:CA2.stl	Modjaw-1:Modjaw-4:3.0	3.0019		0.0714562	0.0425096	0.0531115	3.79255	4.80645	0.471883	3	0.914591	21.5149	17.2202			0.914591	1.37995	0.449227	-100.199	55.7073	32.8026	99.3281	64.5936	22.314			-100.3	54.8599	33.8869	99.1078	64.9851	22.3193
983	1	4:CA2.stl	Modjaw-1:Modjaw-5:3.0	2.93909		0.0407887	0.0543032	0.0722617	3.79255	4.80645	0.507515	3	1.898	34.952	26.2657			1.898	1.61909	2.17692	-100.236	56.2443	34.724	99.0364	67.0039	21.5079			-100.3	54.8599	33.8869	99.1078	64.9851	22.3193
984	1	4:CA2.stl	Modjaw-2:Modjaw-1:-3.0	-3.02672		0.041245	0.0504735	0.0573267	3.82794	4.84075	0.186697	-3	1.21851	24.1416	21.2556			1.21851	1.30913	1.1279	-100.304	54.8597	33.8871	99.104	64.9849	22.3196			-100.039	55.3972	35.0509	99.3966	64.8762	23.4034
985	1	4:CA2.stl	Modjaw-2:Modjaw-3:-3.0	-2.97003		0.0358837	0.0418879	0.0544179	3.82794	4.84075	0.417613	-3	1.13459	27.0865	20.8496			1.13459	0.781275	1.48791	-100.039	56.0238	35.5176	99.2853	66.08	22.536			-100.039	55.3972	35.0509	99.3966	64.8762	23.4034
986	1	4:CA2.stl	Modjaw-2:Modjaw-4:-3.0	-3.0271		0.0375664	0.084543	0.0954728	3.82794	4.84075	0.373833	-3	1.70147	20.1255	17.8215			1.70147	2.27526	1.12769	-100.146	55.7097	32.7998	99.3811	64.596	22.3112			-100.039	55.3972	35.0509	99.3966	64.8762	23.4034
987	1	4:CA2.stl	Modjaw-2:Modjaw-5:-3.0	-2.96347		0.0660772	0.0943409	0.115965	3.82794	4.84075	0.581963	-3	1.90876	20.2326	16.4598			1.90876	0.941535	2.87598	-100.306	56.2406	34.7286	98.9668	67.0001	21.5125			-100.039	55.3972	35.0509	99.3966	64.8762	23.4034
988	1	4:CA2.stl	Modjaw-2:Modjaw-1:-2.0	-2.01804		0.043432	0.0334629	0.0380899	2.55212	3.22737	0.186697	-2	1.21829	36.4071	31.9845			1.21829	1.30892	1.12766	-100.303	54.8598	33.8871	99.1052	64.985	22.3195			-100.039	55.3972	35.0509	99.3966	64.8762	23.4034
989	1	4:CA2.stl	Modjaw-2:Modjaw-3:-2.0	-1.98015		0.040024	0.0280795	0.0364414	2.55212	3.22737	0.417613	-2	1.13466	40.4087	31.1365			1.13466	0.781334	1.48798	-100.03	56.0243	35.517	99.2944	66.0804	22.5354			-100.039	55.3972	35.0509	99.3966	64.8762	23.4034
990	1	4:CA2.stl	Modjaw-2:Modjaw-4:-2.0	-2.01843		0.0529666	0.0561779	0.0635384	2.55212	3.22737	0.373833	-2	1.70134	30.2849	26.7766			1.70134	2.27518	1.1275	-100.154	55.7093	32.8002	99.3729	64.5956	22.3116			-100.039	55.3972	35.0509	99.3966	64.8762	23.4034
991	1	4:CA2.stl	Modjaw-2:Modjaw-5:-2.0	-1.97601		0.06493	0.0631602	0.0775394	2.55212	3.22737	0.581963	-2	1.9071	30.1947	24.5953			1.9071	0.939006	2.8752	-100.294	56.2412	34.7278	98.979	67.0008	21.5117			-100.039	55.3972	35.0509	99.3966	64.8762	23.4034
992	1	4:CA2.stl	Modjaw-2:Modjaw-1:-1.0	-1.00913		0.0394914	0.0166369	0.0189792	1.27611	1.61375	0.186697	-1	1.21805	73.2139	64.1782			1.21805	1.3087	1.12741	-100.302	54.8598	33.887	99.1065	64.985	22.3194			-100.039	55.3972	35.0509	99.3966	64.8762	23.4034
993	1	4:CA2.stl	Modjaw-2:Modjaw-3:-1.0	-0.990141		0.0526896	0.014116	0.0183007	1.27611	1.61375	0.417613	-1	1.1348	80.391	62.0087			1.1348	0.781501	1.4881	-100.021	56.0247	35.5164	99.3035	66.0809	22.5348			-100.039	55.3972	35.0509	99.3966	64.8762	23.4034
994	1	4:CA2.stl	Modjaw-2:Modjaw-4:-1.0	-1.0094		0.0406868	0.0279942	0.0317109	1.27611	1.61375	0.373833	-1	1.70126	60.7719	53.6491			1.70126	2.27513	1.12738	-100.162	55.7089	32.8006	99.3648	64.5953	22.3121			-100.039	55.3972	35.0509	99.3966	64.8762	23.4034
995	1	4:CA2.stl	Modjaw-2:Modjaw-5:-1.0	-0.988191		0.062515	0.0317103	0.038881	1.27611	1.61375	0.581963	-1	1.90554	60.0922	49.0097			1.90554	0.936621	2.87447	-100.281	56.2419	34.727	98.9913	67.0014	21.5109			-100.039	55.3972	35.0509	99.3966	64.8762	23.4034
996	1	4:CA2.stl	Modjaw-2:Modjaw-1:1.0	1.00936		0.0448012	0.0164432	0.0188423	1.27611	1.61375	0.186697	1	1.21755	74.0457	64.6179			1.21755	1.30823	1.12687	-100.299	54.86	33.8868	99.1093	64.9852	22.3193			-100.039	55.3972	35.0509	99.3966	64.8762	23.4034
997	1	4:CA2.stl	Modjaw-2:Modjaw-3:1.0	0.990274		0.080802	0.0142659	0.0184563	1.27611	1.61375	0.417613	1	1.13533	79.5835	61.5143			1.13533	0.782153	1.4885	-100.003	56.0257	35.5152	99.3217	66.0818	22.5336			-100.039	55.3972	35.0509	99.3966	64.8762	23.4034
998	1	4:CA2.stl	Modjaw-2:Modjaw-4:1.0	1.00977		0.081017	0.0277962	0.0315847	1.27611	1.61375	0.373833	1	1.70122	61.2033	53.8622			1.70122	2.27513	1.12731	-100.179	55.7082	32.8015	99.3485	64.5945	22.3129			-100.039	55.3972	35.0509	99.3966	64.8762	23.4034
999	1	4:CA2.stl	Modjaw-2:Modjaw-5:1.0	0.988566		0.041975	0.0319619	0.039093	1.27611	1.61375	0.581963	1	1.90273	59.531	48.6718			1.90273	0.9323	2.87315	-100.256	56.2432	34.7253	99.0161	67.0028	21.5092			-100.039	55.3972	35.0509	99.3966	64.8762	23.4034
1000	1	4:CA2.stl	Modjaw-2:Modjaw-1:2.0	2.01894		0.0355079	0.0326882	0.0375422	2.55212	3.22737	0.186697	2	1.21728	37.2391	32.4243			1.21728	1.30798	1.12658	-100.298	54.86	33.8868	99.1107	64.9852	22.3192			-100.039	55.3972	35.0509	99.3966	64.8762	23.4034
1001	1	4:CA2.stl	Modjaw-2:Modjaw-3:2.0	1.98068		0.0592282	0.0286789	0.037064	2.55212	3.22737	0.417613	2	1.13571	39.601	30.642			1.13571	0.782637	1.48879	-99.994	56.0261	35.5146	99.3307	66.0823	22.533			-100.039	55.3972	35.0509	99.3966	64.8762	23.4034
1002	1	4:CA2.stl	Modjaw-2:Modjaw-4:2.0	2.0199		0.035856	0.0553863	0.0630336	2.55212	3.22737	0.373833	2	1.70127	30.7164	26.9899			1.70127	2.27517	1.12737	-100.187	55.7079	32.8019	99.3403	64.5942	22.3133			-100.039	55.3972	35.0509	99.3966	64.8762	23.4034
1003	1	4:CA2.stl	Modjaw-2:Modjaw-5:2.0	1.97751		0.0457871	0.0641665	0.0783874	2.55212	3.22737	0.581963	2	1.90147	29.6334	24.2574			1.90147	0.930372	2.87257	-100.244	56.2439	34.7245	99.0286	67.0034	21.5084			-100.039	55.3972	35.0509	99.3966	64.8762	23.4034
1004	1	4:CA2.stl	Modjaw-2:Modjaw-1:3.0	3.02874		0.0401347	0.0487307	0.0560945	3.82794	4.84075	0.186697	3	1.217	24.9741	21.6956			1.217	1.30773	1.12628	-100.296	54.8601	33.8867	99.1123	64.9853	22.3191			-100.039	55.3972	35.0509	99.3966	64.8762	23.4034
1005	1	4:CA2.stl	Modjaw-2:Modjaw-3:3.0	2.97124		0.0602734	0.0432364	0.0558185	3.82794	4.84075	0.417613	3	1.13618	26.2783	20.3549			1.13618	0.783226	1.48913	-99.9849	56.0266	35.514	99.3398	66.0827	22.5324			-100.039	55.3972	35.0509	99.3966	64.8762	23.4034
1006	1	4:CA2.stl	Modjaw-2:Modjaw-4:3.0	3.03039		0.0447004	0.0827621	0.0943373	3.82794	4.84075	0.373833	3	1.70136	20.5573	18.0349			1.70136	2.27524	1.12748	-100.195	55.7075	32.8024	99.3321	64.5938	22.3138			-100.039	55.3972	35.0509	99.3966	64.8762	23.4034
1007	1	4:CA2.stl	Modjaw-2:Modjaw-5:3.0	2.96684		0.0610602	0.0966047	0.117873	3.82794	4.84075	0.581963	3	1.90032	19.6711	16.1218			1.90032	0.928602	2.87204	-100.232	56.2446	34.7237	99.0411	67.0041	21.5076			-100.039	55.3972	35.0509	99.3966	64.8762	23.4034
1008	1	4:CA2.stl	Modjaw-3:Modjaw-1:-3.0	-3.05722		0.0413175	0.035113	0.0487251	3.86556	4.88036	0.406266	-3	1.57567	44.8742	32.3379			1.57567	2.02058	1.13076	-100.277	54.8611	33.8855	99.1317	64.9863	22.318			-100.012	56.0252	35.5158	99.3126	66.0814	22.5342
1009	1	4:CA2.stl	Modjaw-3:Modjaw-2:-3.0	-3.02992		0.03565	0.042301	0.0549524	3.86556	4.88036	0.417613	-3	1.13466	26.8234	20.648			1.13466	0.781229	1.48809	-100.011	55.3985	35.0493	99.4242	64.8775	23.4018			-100.012	56.0252	35.5158	99.3126	66.0814	22.5342
1010	1	4:CA2.stl	Modjaw-3:Modjaw-4:-3.0	-3.05761		0.0357091	0.0761439	0.0961052	3.86556	4.88036	0.791041	-3	2.12086	27.8533	22.0681			2.12086	2.73762	1.5041	-100.118	55.7109	32.7983	99.409	64.5972	22.3097			-100.012	56.0252	35.5158	99.3126	66.0814	22.5342
1011	1	4:CA2.stl	Modjaw-3:Modjaw-5:-3.0	-2.99375		0.0428107	0.0574607	0.0634997	3.86556	4.88036	0.212935	-3	1.13663	19.7811	17.8998			1.13663	0.860514	1.41275	-100.279	56.242	34.7268	98.9941	67.0016	21.5107			-100.012	56.0252	35.5158	99.3126	66.0814	22.5342
1012	1	4:CA2.stl	Modjaw-3:Modjaw-1:-2.0	-2.03824		0.0412982	0.0231173	0.0321259	2.5772	3.25378	0.406266	-2	1.57694	68.2145	49.0862			1.57694	2.0215	1.13238	-100.285	54.8607	33.886	99.1236	64.9859	22.3184			-100.012	56.0252	35.5158	99.3126	66.0814	22.5342
1013	1	4:CA2.stl	Modjaw-3:Modjaw-2:-2.0	-2.01981		0.0464849	0.0283562	0.0367976	2.5772	3.25378	0.417613	-2	1.1347	40.0158	30.8362			1.1347	0.781301	1.48809	-100.02	55.3981	35.0499	99.415	64.8771	23.4023			-100.012	56.0252	35.5158	99.3126	66.0814	22.5342
1014	1	4:CA2.stl	Modjaw-3:Modjaw-4:-2.0	-2.03865		0.0358779	0.0504845	0.0638048	2.5772	3.25378	0.791041	-2	2.12062	42.0054	33.2361			2.12062	2.73753	1.50372	-100.135	55.7101	32.7992	99.3915	64.5964	22.3106			-100.012	56.0252	35.5158	99.3126	66.0814	22.5342
1015	1	4:CA2.stl	Modjaw-3:Modjaw-5:-2.0	-1.99608		0.0995042	0.0383636	0.0423768	2.5772	3.25378	0.212935	-2	1.13604	29.6125	26.8081			1.13604	0.859776	1.41231	-100.275	56.2422	34.7266	98.9972	67.0017	21.5105			-100.012	56.0252	35.5158	99.3126	66.0814	22.5342
1016	1	4:CA2.stl	Modjaw-3:Modjaw-1:-1.0	-1.01917		0.0431528	0.0114143	0.0158833	1.28865	1.62695	0.406266	-1	1.57824	138.269	99.3644			1.57824	2.02245	1.13403	-100.293	54.8603	33.8865	99.1157	64.9855	22.3189			-100.012	56.0252	35.5158	99.3126	66.0814	22.5342
1017	1	4:CA2.stl	Modjaw-3:Modjaw-2:-1.0	-1.00984		0.0404325	0.0142549	0.0184786	1.28865	1.62695	0.417613	-1	1.13482	79.6088	61.4126			1.13482	0.781483	1.48815	-100.03	55.3976	35.0504	99.4058	64.8766	23.4029			-100.012	56.0252	35.5158	99.3126	66.0814	22.5342
1018	1	4:CA2.stl	Modjaw-3:Modjaw-4:-1.0	-1.01944		0.0432625	0.0251018	0.031767	1.28865	1.62695	0.791041	-1	2.12054	84.4777	66.753			2.12054	2.73755	1.50353	-100.153	55.7094	32.8002	99.3741	64.5957	22.3116			-100.012	56.0252	35.5158	99.3126	66.0814	22.5342
1019	1	4:CA2.stl	Modjaw-3:Modjaw-5:-1.0	-0.998166		0.0607412	0.0192082	0.0212082	1.28865	1.62695	0.212935	-1	1.13545	59.1126	53.5382			1.13545	0.859036	1.41186	-100.272	56.2424	34.7264	99.0004	67.0019	21.5102			-100.012	56.0252	35.5158	99.3126	66.0814	22.5342
1020	1	4:CA2.stl	Modjaw-3:Modjaw-1:1.0	1.01925		0.0578995	0.0111296	0.0155218	1.28865	1.62695	0.406266	1	1.58093	142.047	101.852			1.58093	2.02441	1.13745	-100.308	54.8595	33.8874	99.1	64.9847	22.3198			-100.012	56.0252	35.5158	99.3126	66.0814	22.5342
1021	1	4:CA2.stl	Modjaw-3:Modjaw-2:1.0	1.00969		0.0564175	0.0144058	0.0186337	1.28865	1.62695	0.417613	1	1.13531	78.8093	60.9279			1.13531	0.782173	1.48845	-100.048	55.3968	35.0515	99.3874	64.8758	23.4039			-100.012	56.0252	35.5158	99.3126	66.0814	22.5342
1022	1	4:CA2.stl	Modjaw-3:Modjaw-4:1.0	1.01967		0.0352647	0.0248168	0.0314883	1.28865	1.62695	0.791041	1	2.12085	85.4604	67.3537			2.12085	2.73793	1.50378	-100.188	55.7078	32.802	99.3392	64.5941	22.3134			-100.012	56.0252	35.5158	99.3126	66.0814	22.5342
1023	1	4:CA2.stl	Modjaw-3:Modjaw-5:1.0	0.998416		0.0527468	0.0192555	0.0212417	1.28865	1.62695	0.212935	1	1.13426	58.9055	53.3977			1.13426	0.857552	1.41096	-100.266	56.2427	34.7259	99.007	67.0023	21.5098			-100.012	56.0252	35.5158	99.3126	66.0814	22.5342
1024	1	4:CA2.stl	Modjaw-3:Modjaw-1:2.0	2.03859		0.0402524	0.0219792	0.0306799	2.5772	3.25378	0.406266	2	1.58231	71.9911	51.5748			1.58231	2.02541	1.13921	-100.316	54.8591	33.8878	99.0923	64.9843	22.3202			-100.012	56.0252	35.5158	99.3126	66.0814	22.5342
1025	1	4:CA2.stl	Modjaw-3:Modjaw-2:2.0	2.01924		0.0404129	0.0289596	0.0374178	2.5772	3.25378	0.417613	2	1.13568	39.2161	30.3514			1.13568	0.782679	1.48868	-100.057	55.3963	35.052	99.3783	64.8753	23.4045			-100.012	56.0252	35.5158	99.3126	66.0814	22.5342
1026	1	4:CA2.stl	Modjaw-3:Modjaw-4:2.0	2.03957		0.0438349	0.0493446	0.0626903	2.5772	3.25378	0.791041	2	2.12124	42.9883	33.8369			2.12124	2.73828	1.5042	-100.205	55.707	32.8029	99.3218	64.5933	22.3143			-100.012	56.0252	35.5158	99.3126	66.0814	22.5342
1027	1	4:CA2.stl	Modjaw-3:Modjaw-5:2.0	1.99708		0.0556443	0.0385528	0.0425107	2.5772	3.25378	0.212935	2	1.13366	29.4054	26.6677			1.13366	0.856809	1.41052	-100.262	56.2429	34.7257	99.0104	67.0025	21.5096			-100.012	56.0252	35.5158	99.3126	66.0814	22.5342
1028	1	4:CA2.stl	Modjaw-3:Modjaw-1:3.0	3.058		0.0409653	0.0325541	0.0454726	3.86556	4.88036	0.406266	3	1.58372	48.6488	34.828			1.58372	2.02644	1.141	-100.324	54.8587	33.8883	99.0847	64.9839	22.3207			-100.012	56.0252	35.5158	99.3126	66.0814	22.5342
1029	1	4:CA2.stl	Modjaw-3:Modjaw-2:3.0	3.02865		0.0440664	0.0436584	0.0563476	3.86556	4.88036	0.417613	3	1.13613	26.0232	20.1629			1.13613	0.783292	1.48897	-100.066	55.3959	35.0525	99.3691	64.8749	23.405			-100.012	56.0252	35.5158	99.3126	66.0814	22.5342
1030	1	4:CA2.stl	Modjaw-3:Modjaw-4:3.0	3.05969		0.0521567	0.0735798	0.0935983	3.86556	4.88036	0.791041	3	2.12179	28.8366	22.6691			2.12179	2.73875	1.50483	-100.223	55.7063	32.8038	99.3043	64.5926	22.3152			-100.012	56.0252	35.5158	99.3126	66.0814	22.5342
1031	1	4:CA2.stl	Modjaw-3:Modjaw-5:3.0	2.996		0.0401757	0.0578863	0.063801	3.86556	4.88036	0.212935	3	1.13307	19.574	17.7594			1.13307	0.856068	1.41007	-100.259	56.2431	34.7255	99.0139	67.0026	21.5094			-100.012	56.0252	35.5158	99.3126	66.0814	22.5342
1032	1	4:CA2.stl	Modjaw-4:Modjaw-1:-3.0	-2.99896		0.0621338	0.0421207	0.0529221	3.79069	4.80665	0.471883	-3	0.933244	22.1564	17.6343			0.933244	1.3893	0.477185	-100.328	54.8585	33.8885	99.0801	64.9837	22.3209			-100.17	55.7086	32.8011	99.3566	64.5949	22.3125
1033	1	4:CA2.stl	Modjaw-4:Modjaw-2:-3.0	-2.97167		0.0584116	0.0837577	0.094975	3.79069	4.80665	0.373833	-3	1.7016	20.3158	17.9163			1.7016	2.2754	1.1278	-100.063	55.3961	35.0523	99.3724	64.8751	23.4048			-100.17	55.7086	32.8011	99.3566	64.5949	22.3125
1034	1	4:CA2.stl	Modjaw-4:Modjaw-3:-3.0	-2.9423		0.0355227	0.0746707	0.0946005	3.79069	4.80665	0.791041	-3	2.12104	28.4053	22.4211			2.12104	2.73822	1.50387	-100.063	56.0226	35.5191	99.2614	66.0788	22.5375			-100.17	55.7086	32.8011	99.3566	64.5949	22.3125
1035	1	4:CA2.stl	Modjaw-4:Modjaw-5:-3.0	-2.93665		0.0399487	0.0654466	0.0804555	3.79069	4.80665	0.950717	-3	2.28683	34.9419	28.4235			2.28683	2.00708	2.56658	-100.329	56.2393	34.7302	98.9432	66.9988	21.514			-100.17	55.7086	32.8011	99.3566	64.5949	22.3125
1036	1	4:CA2.stl	Modjaw-4:Modjaw-1:-2.0	-1.99917		0.0421002	0.0281269	0.0352934	2.52729	3.20463	0.471883	-2	0.929946	33.0625	26.349			0.929946	1.38759	0.472302	-100.319	54.859	33.888	99.0893	64.9842	22.3204			-100.17	55.7086	32.8011	99.3566	64.5949	22.3125
1037	1	4:CA2.stl	Modjaw-4:Modjaw-2:-2.0	-1.98076		0.0415766	0.0556476	0.0631953	2.52729	3.20463	0.373833	-2	1.70143	30.5751	26.9233			1.70143	2.27528	1.12758	-100.055	55.3964	35.0519	99.3805	64.8754	23.4043			-100.17	55.7086	32.8011	99.3566	64.5949	22.3125
1038	1	4:CA2.stl	Modjaw-4:Modjaw-3:-2.0	-1.96132		0.0422134	0.0495071	0.0628	2.52729	3.20463	0.791041	-2	2.12075	42.8373	33.7699			2.12075	2.73793	1.50357	-100.046	56.0235	35.518	99.2784	66.0796	22.5364			-100.17	55.7086	32.8011	99.3566	64.5949	22.3125
1039	1	4:CA2.stl	Modjaw-4:Modjaw-5:-2.0	-1.95778		0.0356913	0.0437342	0.0537196	2.52729	3.20463	0.950717	-2	2.28472	52.241	42.5304			2.28472	2.00459	2.56485	-100.309	56.2404	34.7288	98.9633	66.9999	21.5127			-100.17	55.7086	32.8011	99.3566	64.5949	22.3125
1040	1	4:CA2.stl	Modjaw-4:Modjaw-1:-1.0	-0.999517		0.0383289	0.0140854	0.0176511	1.26369	1.60238	0.471883	-1	0.926715	65.7927	52.502			0.926715	1.38592	0.467511	-100.31	54.8594	33.8875	99.0985	64.9846	22.3199			-100.17	55.7086	32.8011	99.3566	64.5949	22.3125
1041	1	4:CA2.stl	Modjaw-4:Modjaw-2:-1.0	-0.990206		0.048393	0.0277258	0.0315339	1.26369	1.60238	0.373833	-1	1.7013	61.3618	53.9515			1.7013	2.27518	1.12742	-100.047	55.3968	35.0514	99.3886	64.8758	23.4039			-100.17	55.7086	32.8011	99.3566	64.5949	22.3125
1042	1	4:CA2.stl	Modjaw-4:Modjaw-3:-1.0	-0.980552		0.0417693	0.0246156	0.0312641	1.26369	1.60238	0.791041	-1	2.12061	86.1488	67.8288			2.12061	2.73775	1.50346	-100.029	56.0243	35.5169	99.2955	66.0805	22.5353			-100.17	55.7086	32.8011	99.3566	64.5949	22.3125
1043	1	4:CA2.stl	Modjaw-4:Modjaw-5:-1.0	-0.978903		0.0427535	0.0219191	0.0269009	1.26369	1.60238	0.950717	-1	2.28278	104.146	84.8588			2.28278	2.00229	2.56328	-100.289	56.2415	34.7275	98.9835	67.001	21.5114			-100.17	55.7086	32.8011	99.3566	64.5949	22.3125
1044	1	4:CA2.stl	Modjaw-4:Modjaw-1:1.0	0.999379		0.0563686	0.0141253	0.0176681	1.26369	1.60238	0.471883	1	0.920482	65.1655	52.0984			0.920482	1.38273	0.458237	-100.291	54.8604	33.8864	99.1172	64.9856	22.3188			-100.17	55.7086	32.8011	99.3566	64.5949	22.3125
1045	1	4:CA2.stl	Modjaw-4:Modjaw-2:1.0	0.98986		0.0476379	0.0275219	0.031397	1.26369	1.60238	0.373833	1	1.70118	61.8117	54.1827			1.70118	2.27508	1.12727	-100.031	55.3976	35.0505	99.4047	64.8766	23.4029			-100.17	55.7086	32.8011	99.3566	64.5949	22.3125
1046	1	4:CA2.stl	Modjaw-4:Modjaw-3:1.0	0.980346		0.036356	0.0243363	0.0309853	1.26369	1.60238	0.791041	1	2.12078	87.1449	68.4446			2.12078	2.73772	1.50384	-99.9951	56.0261	35.5147	99.3297	66.0822	22.5331			-100.17	55.7086	32.8011	99.3566	64.5949	22.3125
1047	1	4:CA2.stl	Modjaw-4:Modjaw-5:1.0	0.978933		0.0404687	0.0220243	0.0269815	1.26369	1.60238	0.950717	1	2.27944	103.497	84.4817			2.27944	1.99829	2.56059	-100.249	56.2437	34.7248	99.024	67.0032	21.5087			-100.17	55.7086	32.8011	99.3566	64.5949	22.3125
1048	1	4:CA2.stl	Modjaw-4:Modjaw-1:2.0	1.99862		0.0503659	0.0282866	0.0353609	2.52729	3.20463	0.471883	2	0.91749	32.4355	25.9464			0.91749	1.38121	0.453772	-100.282	54.8609	33.8858	99.1267	64.9861	22.3182			-100.17	55.7086	32.8011	99.3566	64.5949	22.3125
1049	1	4:CA2.stl	Modjaw-4:Modjaw-2:2.0	1.97938		0.0463326	0.0548322	0.0626479	2.52729	3.20463	0.373833	2	1.70118	31.0251	27.1546			1.70118	2.27507	1.12728	-100.023	55.398	35.05	99.4128	64.877	23.4025			-100.17	55.7086	32.8011	99.3566	64.5949	22.3125
1050	1	4:CA2.stl	Modjaw-4:Modjaw-3:2.0	1.96049		0.0838368	0.0483898	0.061685	2.52729	3.20463	0.791041	2	2.12109	43.8335	34.3859			2.12109	2.73787	1.50432	-99.978	56.0269	35.5136	99.3467	66.0831	22.532			-100.17	55.7086	32.8011	99.3566	64.5949	22.3125
1051	1	4:CA2.stl	Modjaw-4:Modjaw-5:2.0	1.9579		0.0372231	0.0441549	0.0540417	2.52729	3.20463	0.950717	2	2.27804	51.592	42.1533			2.27804	1.99659	2.55948	-100.228	56.2448	34.7234	99.0444	67.0043	21.5073			-100.17	55.7086	32.8011	99.3566	64.5949	22.3125
1052	1	4:CA2.stl	Modjaw-4:Modjaw-1:3.0	2.99773		0.0434237	0.0424799	0.0530732	3.79069	4.80665	0.471883	3	0.914588	21.5299	17.2326			0.914588	1.37974	0.449435	-100.272	54.8613	33.8853	99.1362	64.9865	22.3177			-100.17	55.7086	32.8011	99.3566	64.5949	22.3125
1053	1	4:CA2.stl	Modjaw-4:Modjaw-2:3.0	2.96856		0.044543	0.0819234	0.0937443	3.79069	4.80665	0.373833	3	1.70122	20.766	18.1475			1.70122	2.27509	1.12736	-100.015	55.3984	35.0495	99.4209	64.8774	23.402			-100.17	55.7086	32.8011	99.3566	64.5949	22.3125
1054	1	4:CA2.stl	Modjaw-4:Modjaw-3:3.0	2.94044		0.0360243	0.0721573	0.092092	3.79069	4.80665	0.791041	3	2.12156	29.4018	23.0374			2.12156	2.73812	1.50499	-99.961	56.0278	35.5124	99.3638	66.0839	22.5309			-100.17	55.7086	32.8011	99.3566	64.5949	22.3125
1055	1	4:CA2.stl	Modjaw-4:Modjaw-5:3.0	2.93691		0.0441422	0.0663926	0.0811788	3.79069	4.80665	0.950717	3	2.27682	34.2933	28.047			2.27682	1.9951	2.55854	-100.208	56.2459	34.7221	99.0648	67.0054	21.506			-100.17	55.7086	32.8011	99.3566	64.5949	22.3125
1056	1	4:CA2.stl	Modjaw-5:Modjaw-1:-3.0	-3.06313		0.0362129	0.0526041	0.0705612	3.87175	4.88858	0.507515	-3	1.89617	36.0461	26.8727			1.89617	1.61698	2.17536	-100.267	54.8616	33.885	99.1414	64.9868	22.3174			-100.269	56.2426	34.7261	99.0037	67.0021	21.51
1057	1	4:CA2.stl	Modjaw-5:Modjaw-2:-3.0	-3.03518		0.0663795	0.0954612	0.117318	3.87175	4.88858	0.581963	-3	1.90914	19.9991	16.2732			1.90914	0.941903	2.87637	-100.002	55.399	35.0488	99.4338	64.878	23.4012			-100.269	56.2426	34.7261	99.0037	67.0021	21.51
1058	1	4:CA2.stl	Modjaw-5:Modjaw-3:-3.0	-3.0056		0.0663395	0.0575738	0.0636113	3.87175	4.88858	0.212935	-3	1.13663	19.7422	17.8684			1.13663	0.860501	1.41276	-100.003	56.0257	35.5152	99.3221	66.0818	22.5336			-100.269	56.2426	34.7261	99.0037	67.0021	21.51
1059	1	4:CA2.stl	Modjaw-5:Modjaw-4:-3.0	-3.06381		0.0348308	0.0668385	0.0817982	3.87175	4.88858	0.950717	-3	2.28706	34.2176	27.9597			2.28706	2.00659	2.56752	-100.108	55.7113	32.7978	99.4186	64.5976	22.3092			-100.269	56.2426	34.7261	99.0037	67.0021	21.51
1060	1	4:CA2.stl	Modjaw-5:Modjaw-1:-2.0	-2.04192		0.0370226	0.0353859	0.0474096	2.58133	3.25926	0.507515	-2	1.8963	53.5892	39.9983			1.8963	1.61716	2.17545	-100.278	54.861	33.8856	99.1302	64.9862	22.318			-100.269	56.2426	34.7261	99.0037	67.0021	21.51
1061	1	4:CA2.stl	Modjaw-5:Modjaw-2:-2.0	-2.02306		0.0663507	0.0639015	0.078428	2.58133	3.25926	0.581963	-2	1.90736	29.8484	24.3198			1.90736	0.939251	2.87546	-100.014	55.3984	35.0495	99.4215	64.8774	23.4019			-100.269	56.2426	34.7261	99.0037	67.0021	21.51
1062	1	4:CA2.stl	Modjaw-5:Modjaw-3:-2.0	-2.00348		0.0618799	0.0384345	0.042445	2.58133	3.25926	0.212935	-2	1.13604	29.5579	26.765			1.13604	0.859768	1.41231	-100.006	56.0255	35.5154	99.319	66.0817	22.5338			-100.269	56.2426	34.7261	99.0037	67.0021	21.51
1063	1	4:CA2.stl	Modjaw-5:Modjaw-4:-2.0	-2.04252		0.0365016	0.0446661	0.0546175	2.58133	3.25926	0.950717	-2	2.28486	51.1543	41.8339			2.28486	2.00425	2.56547	-100.129	55.7104	32.7989	99.398	64.5967	22.3103			-100.269	56.2426	34.7261	99.0037	67.0021	21.51
1064	1	4:CA2.stl	Modjaw-5:Modjaw-1:-1.0	-1.02087		0.039897	0.0178513	0.0238876	1.29071	1.62969	0.507515	-1	1.8965	106.239	79.3926			1.8965	1.61741	2.17559	-100.289	54.8605	33.8863	99.119	64.9857	22.3187			-100.269	56.2426	34.7261	99.0037	67.0021	21.51
1065	1	4:CA2.stl	Modjaw-5:Modjaw-2:-1.0	-1.01133		0.0789726	0.0320779	0.0393183	1.29071	1.62969	0.581963	-1	1.90567	59.4075	48.4678			1.90567	0.936744	2.8746	-100.026	55.3978	35.0502	99.4091	64.8768	23.4027			-100.269	56.2426	34.7261	99.0037	67.0021	21.51
1066	1	4:CA2.stl	Modjaw-5:Modjaw-3:-1.0	-1.00162		0.125015	0.0192413	0.0212392	1.29071	1.62969	0.212935	-1	1.13545	59.0108	53.46			1.13545	0.859033	1.41186	-100.009	56.0254	35.5156	99.3158	66.0815	22.534			-100.269	56.2426	34.7261	99.0037	67.0021	21.51
1067	1	4:CA2.stl	Modjaw-5:Modjaw-4:-1.0	-1.02124		0.0419781	0.022387	0.027351	1.29071	1.62969	0.950717	-1	2.28285	101.972	83.4649			2.28285	2.00212	2.56358	-100.15	55.7095	32.8	99.3773	64.5958	22.3114			-100.269	56.2426	34.7261	99.0037	67.0021	21.51
1068	1	4:CA2.stl	Modjaw-5:Modjaw-1:1.0	1.02069		0.0445504	0.0181678	0.0242484	1.29071	1.62969	0.507515	1	1.8971	104.421	78.2361			1.8971	1.61814	2.17606	-100.312	54.8593	33.8876	99.0967	64.9845	22.32			-100.269	56.2426	34.7261	99.0037	67.0021	21.51
1069	1	4:CA2.stl	Modjaw-5:Modjaw-2:1.0	1.01093		0.0521345	0.0323227	0.0395154	1.29071	1.62969	0.581963	1	1.9026	58.8626	48.1482			1.9026	0.932177	2.87302	-100.051	55.3966	35.0517	99.3841	64.8756	23.4041			-100.269	56.2426	34.7261	99.0037	67.0021	21.51
1070	1	4:CA2.stl	Modjaw-5:Modjaw-3:1.0	1.00136		0.0608332	0.019284	0.0212664	1.29071	1.62969	0.212935	1	1.13426	58.8186	53.3357			1.13426	0.857555	1.41096	-100.015	56.025	35.516	99.3093	66.0812	22.5344			-100.269	56.2426	34.7261	99.0037	67.0021	21.51
1071	1	4:CA2.stl	Modjaw-5:Modjaw-4:1.0	1.02121		0.0398147	0.022496	0.0274336	1.29071	1.62969	0.950717	1	2.27938	101.324	83.0873			2.27938	1.99847	2.56029	-100.191	55.7077	32.8022	99.3359	64.594	22.3136			-100.269	56.2426	34.7261	99.0037	67.0021	21.51
1072	1	4:CA2.stl	Modjaw-5:Modjaw-1:2.0	2.0412		0.0510409	0.0366518	0.0488525	2.58133	3.25926	0.507515	2	1.8975	51.7709	38.8414			1.8975	1.61862	2.17638	-100.323	54.8588	33.8882	99.0855	64.984	22.3206			-100.269	56.2426	34.7261	99.0037	67.0021	21.51
1073	1	4:CA2.stl	Modjaw-5:Modjaw-2:2.0	2.02145		0.0750196	0.0648806	0.0792167	2.58133	3.25926	0.581963	2	1.90122	29.3033	24.0002			1.90122	0.930126	2.87231	-100.064	55.396	35.0524	99.3716	64.875	23.4049			-100.269	56.2426	34.7261	99.0037	67.0021	21.51
1074	1	4:CA2.stl	Modjaw-5:Modjaw-3:2.0	2.00247		0.0637763	0.0386049	0.0425538	2.58133	3.25926	0.212935	2	1.13366	29.3657	26.6406			1.13366	0.856814	1.41051	-100.019	56.0249	35.5162	99.3059	66.081	22.5346			-100.269	56.2426	34.7261	99.0037	67.0021	21.51
1075	1	4:CA2.stl	Modjaw-5:Modjaw-4:2.0	2.04238		0.041034	0.045102	0.0549476	2.58133	3.25926	0.950717	2	2.27793	50.5061	41.4563			2.27793	1.99696	2.55889	-100.212	55.7067	32.8033	99.315	64.593	22.3147			-100.269	56.2426	34.7261	99.0037	67.0021	21.51
1076	1	4:CA2.stl	Modjaw-5:Modjaw-1:3.0	3.06151		0.040005	0.0554514	0.073807	3.87175	4.88858	0.507515	3	1.89796	34.2275	25.7152			1.89796	1.61918	2.17675	-100.334	54.8582	33.8889	99.0744	64.9834	22.3213			-100.269	56.2426	34.7261	99.0037	67.0021	21.51
1077	1	4:CA2.stl	Modjaw-5:Modjaw-2:3.0	3.03156		0.0633426	0.097664	0.119092	3.87175	4.88858	0.581963	3	1.89994	19.4539	15.9536			1.89994	0.928235	2.87165	-100.076	55.3954	35.0531	99.359	64.8744	23.4056			-100.269	56.2426	34.7261	99.0037	67.0021	21.51
1078	1	4:CA2.stl	Modjaw-5:Modjaw-3:3.0	3.00333		0.0498507	0.0579573	0.0638561	3.87175	4.88858	0.212935	3	1.13306	19.55	17.744			1.13306	0.856074	1.41005	-100.022	56.0247	35.5164	99.3025	66.0808	22.5349			-100.269	56.2426	34.7261	99.0037	67.0021	21.51
1079	1	4:CA2.stl	Modjaw-5:Modjaw-4:3.0	3.06349		0.0557055	0.0678188	0.08254	3.87175	4.88858	0.950717	3	2.27666	33.5698	27.5825			2.27666	1.99567	2.55765	-100.233	55.7058	32.8044	99.2942	64.5921	22.3158			-100.269	56.2426	34.7261	99.0037	67.0021	21.51
			Excluded
1	1	1:CB1.stl	Modjaw-1:Modjaw-3:-3.0	-3.10132		0.0758641	0.145008	0.180628	3.88093	4.88785	0.350714	-3	3.73811	25.7787	20.6951			3.73811	3.93105	3.54518	-102.707	56.2059	32.2431	97.2188	56.1987	37.6769			-102.291	60.0666	31.6312	97.6583	59.3331	36.0798
5	1	1:CB1.stl	Modjaw-1:Modjaw-3:-2.0	-2.06686		0.098568	0.0974029	0.120899	2.58745	3.25877	0.350714	-2	3.73849	38.3817	30.9223			3.73849	3.9314	3.54557	-102.711	56.2059	32.243	97.2154	56.1987	37.6768			-102.291	60.0666	31.6312	97.6583	59.3331	36.0798
9	1	1:CB1.stl	Modjaw-1:Modjaw-3:-1.0	-1.03308		0.0946493	0.0490621	0.0606836	1.29377	1.62945	0.350714	-1	3.73885	76.2065	61.6122			3.73885	3.93175	3.54595	-102.714	56.2059	32.243	97.212	56.1987	37.6768			-102.291	60.0666	31.6312	97.6583	59.3331	36.0798
13	1	1:CB1.stl	Modjaw-1:Modjaw-3:1.0	1.03237		0.0569558	0.0497686	0.0611327	1.29377	1.62945	0.350714	1	3.73954	75.1386	61.1709			3.73954	3.93241	3.54668	-102.721	56.2059	32.2428	97.2056	56.1987	37.6766			-102.291	60.0666	31.6312	97.6583	59.3331	36.0798
17	1	1:CB1.stl	Modjaw-1:Modjaw-3:2.0	2.06402		0.0536032	0.100229	0.122696	2.58745	3.25877	0.350714	2	3.73987	37.3134	30.4809			3.73987	3.93272	3.54702	-102.724	56.2059	32.2427	97.2027	56.1987	37.6765			-102.291	60.0666	31.6312	97.6583	59.3331	36.0798
21	1	1:CB1.stl	Modjaw-1:Modjaw-3:3.0	3.09494		0.0545561	0.151365	0.184669	3.88093	4.88785	0.350714	3	3.74019	24.7097	20.2535			3.74019	3.93303	3.54736	-102.726	56.2059	32.2426	97.1998	56.1987	37.6764			-102.291	60.0666	31.6312	97.6583	59.3331	36.0798
25	1	1:CB1.stl	Modjaw-2:Modjaw-3:-3.0	-3.10016		0.0384021	0.200164	0.234686	3.88043	4.89068	0.207016	-3	4.51882	22.5756	19.2547			4.51882	4.82191	4.21574	-102.722	56.2059	32.2427	97.2037	56.1987	37.6765			-102.419	60.5768	30.2293	97.5074	59.8505	35.5921
29	1	1:CB1.stl	Modjaw-2:Modjaw-3:-2.0	-2.0658		0.0581241	0.134183	0.156893	2.58712	3.26066	0.207016	-2	4.51874	33.6758	28.8013			4.51874	4.82182	4.21565	-102.721	56.2059	32.2428	97.2053	56.1987	37.6766			-102.419	60.5768	30.2293	97.5074	59.8505	35.5921
33	1	1:CB1.stl	Modjaw-2:Modjaw-3:-1.0	-1.03242		0.0404027	0.0674549	0.0786565	1.29361	1.63039	0.207016	-1	4.51864	66.9876	57.4478			4.51864	4.82174	4.21555	-102.719	56.2059	32.2428	97.207	56.1987	37.6766			-102.419	60.5768	30.2293	97.5074	59.8505	35.5921
37	1	1:CB1.stl	Modjaw-2:Modjaw-3:1.0	1.03143		0.0401704	0.0681597	0.0790519	1.29361	1.63039	0.207016	1	4.51845	66.2921	57.158			4.51845	4.82155	4.21534	-102.716	56.2059	32.2429	97.2106	56.1987	37.6767			-102.419	60.5768	30.2293	97.5074	59.8505	35.5921
41	1	1:CB1.stl	Modjaw-2:Modjaw-3:2.0	2.06188		0.0437441	0.137003	0.158475	2.58712	3.26066	0.207016	2	4.51835	32.98	28.5115			4.51835	4.82146	4.21524	-102.714	56.2059	32.243	97.2125	56.1987	37.6768			-102.419	60.5768	30.2293	97.5074	59.8505	35.5921
45	1	1:CB1.stl	Modjaw-2:Modjaw-3:3.0	3.09132		0.0476561	0.206507	0.238244	3.88043	4.89068	0.207016	3	4.51824	21.8794	18.9647			4.51824	4.82136	4.21512	-102.712	56.2059	32.243	97.2145	56.1987	37.6768			-102.419	60.5768	30.2293	97.5074	59.8505	35.5921
48	1	1:CB1.stl	Modjaw-3:Modjaw-1:-3.0	-2.89812		0.0532122	0.140286	0.175466	3.75521	4.75005	0.350714	-3	3.73825	26.6474	21.3047			3.73825	3.93119	3.54531	-102.3	60.0666	31.631	97.6493	59.3332	36.0796			-102.717	56.2059	32.2429	97.2088	56.1987	37.6767
49	1	1:CB1.stl	Modjaw-3:Modjaw-2:-3.0	-2.89562		0.0380428	0.193562	0.227962	3.75521	4.75005	0.207016	-3	4.51883	23.3457	19.8227			4.51883	4.82191	4.21575	-102.414	60.5768	30.2294	97.513	59.8505	35.5923			-102.717	56.2059	32.2429	97.2088	56.1987	37.6767
50	1	1:CB1.stl	Modjaw-3:Modjaw-4:-3.0	-2.89169		0.0378239	0.234196	0.275137	3.75521	4.75005	0.499562	-3	5.18758	22.1506	18.8545			5.18758	5.9883	4.38686	-102.508	61.1183	28.8247	97.3722	60.101	35.6792			-102.717	56.2059	32.2429	97.2088	56.1987	37.6767
51	1	1:CB1.stl	Modjaw-3:Modjaw-5:-3.0	-2.84809		0.0453808	0.219115	0.268591	3.75521	4.75005	0.391019	-3	5.70413	26.0326	21.2372			5.70413	6.21098	5.19727	-102.163	62.165	30.5822	97.7721	60.8898	35.5113			-102.717	56.2059	32.2429	97.2088	56.1987	37.6767
52	1	1:CB1.stl	Modjaw-3:Modjaw-1:-2.0	-1.93265		0.126242	0.0942348	0.11748	2.50363	3.1669	0.350714	-2	3.73858	39.673	31.8232			3.73858	3.93149	3.54566	-102.297	60.0666	31.6311	97.6524	59.3331	36.0797			-102.717	56.2059	32.2429	97.2088	56.1987	37.6767
53	1	1:CB1.stl	Modjaw-3:Modjaw-2:-2.0	-1.9312		0.064393	0.129787	0.152471	2.50363	3.1669	0.207016	-2	4.51874	34.8165	29.6367			4.51874	4.82183	4.21566	-102.416	60.5768	30.2294	97.5112	59.8505	35.5922			-102.717	56.2059	32.2429	97.2088	56.1987	37.6767
54	1	1:CB1.stl	Modjaw-3:Modjaw-4:-2.0	-1.92873		0.0470212	0.1569	0.183889	2.50363	3.1669	0.499562	-2	5.18744	33.062	28.2096			5.18744	5.98819	4.38669	-102.518	61.1183	28.8243	97.3616	60.1011	35.6788			-102.717	56.2059	32.2429	97.2088	56.1987	37.6767
55	1	1:CB1.stl	Modjaw-3:Modjaw-5:-2.0	-1.89957		0.0404239	0.147154	0.179874	2.50363	3.1669	0.391019	-2	5.70403	38.7622	31.7112			5.70403	6.2109	5.19717	-102.164	62.165	30.5822	97.771	60.8898	35.5113			-102.717	56.2059	32.2429	97.2088	56.1987	37.6767
56	1	1:CB1.stl	Modjaw-3:Modjaw-1:-1.0	-0.96661		0.0557384	0.0474691	0.0589859	1.25186	1.58351	0.350714	-1	3.73889	78.7648	63.3862			3.73889	3.93179	3.546	-102.294	60.0666	31.6311	97.6554	59.3331	36.0797			-102.717	56.2059	32.2429	97.2088	56.1987	37.6767
57	1	1:CB1.stl	Modjaw-3:Modjaw-2:-1.0	-0.965998		0.0366044	0.0652609	0.0764771	1.25186	1.58351	0.207016	-1	4.51865	69.2397	59.085			4.51865	4.82174	4.21555	-102.417	60.5768	30.2293	97.5093	59.8505	35.5922			-102.717	56.2059	32.2429	97.2088	56.1987	37.6767
58	1	1:CB1.stl	Modjaw-3:Modjaw-4:-1.0	-0.964841		0.0452602	0.0788282	0.092169	1.25186	1.58351	0.499562	-1	5.18732	65.8054	56.2805			5.18732	5.98809	4.38654	-102.529	61.1184	28.8239	97.3509	60.1011	35.6784			-102.717	56.2059	32.2429	97.2088	56.1987	37.6767
59	1	1:CB1.stl	Modjaw-3:Modjaw-5:-1.0	-0.95021		0.0391526	0.0741103	0.0903368	1.25186	1.58351	0.391019	-1	5.70393	76.9654	63.1407			5.70393	6.2108	5.19705	-102.165	62.165	30.5822	97.7697	60.8898	35.5113			-102.717	56.2059	32.2429	97.2088	56.1987	37.6767
60	1	1:CB1.stl	Modjaw-3:Modjaw-1:1.0	0.967193		0.0749729	0.048161	0.0594626	1.25186	1.58351	0.350714	1	3.7395	77.6458	62.8882			3.7395	3.93236	3.54663	-102.288	60.0666	31.6312	97.661	59.3331	36.0799			-102.717	56.2059	32.2429	97.2088	56.1987	37.6767
61	1	1:CB1.stl	Modjaw-3:Modjaw-2:1.0	0.966804		0.042218	0.0659786	0.0769403	1.25186	1.58351	0.207016	1	4.51845	68.4835	58.7267			4.51845	4.82155	4.21534	-102.421	60.5768	30.2292	97.5054	59.8505	35.5921			-102.717	56.2059	32.2429	97.2088	56.1987	37.6767
62	1	1:CB1.stl	Modjaw-3:Modjaw-4:1.0	0.965804		0.0870392	0.0795637	0.0925937	1.25186	1.58351	0.499562	1	5.18715	65.1949	56.0205			5.18715	5.98797	4.38633	-102.55	61.1185	28.8232	97.3295	60.1012	35.6777			-102.717	56.2059	32.2429	97.2088	56.1987	37.6767
63	1	1:CB1.stl	Modjaw-3:Modjaw-5:1.0	0.951078		0.0402899	0.0751588	0.0911141	1.25186	1.58351	0.391019	1	5.70368	75.8884	62.5993			5.70368	6.21058	5.19678	-102.168	62.1651	30.5821	97.7668	60.8898	35.5112			-102.717	56.2059	32.2429	97.2088	56.1987	37.6767
64	1	1:CB1.stl	Modjaw-3:Modjaw-1:2.0	1.93498		0.0499949	0.097002	0.119386	2.50363	3.1669	0.350714	2	3.73978	38.5537	31.3251			3.73978	3.93263	3.54693	-102.286	60.0666	31.6313	97.6636	59.3331	36.0799			-102.717	56.2059	32.2429	97.2088	56.1987	37.6767
65	1	1:CB1.stl	Modjaw-3:Modjaw-2:2.0	1.93443		0.0447068	0.132658	0.154324	2.50363	3.1669	0.207016	2	4.51834	34.0602	29.2784			4.51834	4.82146	4.21523	-102.423	60.5768	30.2292	97.5034	59.8505	35.592			-102.717	56.2059	32.2429	97.2088	56.1987	37.6767
66	1	1:CB1.stl	Modjaw-3:Modjaw-4:2.0	1.93258		0.053581	0.159842	0.185588	2.50363	3.1669	0.499562	2	5.1871	32.4514	27.9496			5.1871	5.98793	4.38627	-102.561	61.1186	28.8228	97.3188	60.1013	35.6773			-102.717	56.2059	32.2429	97.2088	56.1987	37.6767
67	1	1:CB1.stl	Modjaw-3:Modjaw-5:2.0	1.90304		0.0373867	0.151348	0.182983	2.50363	3.1669	0.391019	2	5.70354	37.685	31.1697			5.70354	6.21046	5.19663	-102.17	62.1651	30.5821	97.7651	60.8898	35.5112			-102.717	56.2059	32.2429	97.2088	56.1987	37.6767
68	1	1:CB1.stl	Modjaw-3:Modjaw-1:3.0	2.90337		0.057317	0.146511	0.179755	3.75521	4.75005	0.350714	3	3.74005	25.5275	20.8064			3.74005	3.93289	3.54722	-102.283	60.0666	31.6314	97.6661	59.3331	36.08			-102.717	56.2059	32.2429	97.2088	56.1987	37.6767
69	1	1:CB1.stl	Modjaw-3:Modjaw-2:3.0	2.90288		0.0356858	0.20002	0.23213	3.75521	4.75005	0.207016	3	4.51824	22.589	19.4643			4.51824	4.82136	4.21512	-102.426	60.5768	30.2291	97.5012	59.8505	35.592			-102.717	56.2059	32.2429	97.2088	56.1987	37.6767
70	1	1:CB1.stl	Modjaw-3:Modjaw-4:3.0	2.90035		0.0334623	0.240814	0.278958	3.75521	4.75005	0.499562	3	5.18707	21.5398	18.5944			5.18707	5.98792	4.38623	-102.572	61.1186	28.8225	97.308	60.1013	35.677			-102.717	56.2059	32.2429	97.2088	56.1987	37.6767
71	1	1:CB1.stl	Modjaw-3:Modjaw-5:3.0	2.8559		0.0385482	0.228549	0.275586	3.75521	4.75005	0.391019	3	5.70339	24.9548	20.6955			5.70339	6.21032	5.19647	-102.172	62.1651	30.582	97.7633	60.8898	35.5111			-102.717	56.2059	32.2429	97.2088	56.1987	37.6767
74	1	1:CB1.stl	Modjaw-4:Modjaw-3:-3.0	-3.1006		0.0377634	0.242386	0.282838	3.88232	4.89482	0.499562	-3	5.18785	21.4032	18.3421			5.18785	5.98858	4.38713	-102.75	56.2059	32.242	97.1759	56.1987	37.6758			-102.54	61.1185	28.8236	97.3402	60.1012	35.6781
78	1	1:CB1.stl	Modjaw-4:Modjaw-3:-2.0	-2.0659		0.0649827	0.162331	0.188917	2.58838	3.26342	0.499562	-2	5.18762	31.957	27.4597			5.18762	5.98837	4.38687	-102.739	56.2059	32.2423	97.1868	56.1987	37.6761			-102.54	61.1185	28.8236	97.3402	60.1012	35.6781
82	1	1:CB1.stl	Modjaw-4:Modjaw-3:-1.0	-1.03237		0.0376496	0.0815274	0.0946282	1.29424	1.63177	0.499562	-1	5.18741	63.6278	54.8189			5.18741	5.98819	4.38663	-102.728	56.2059	32.2426	97.1978	56.1987	37.6764			-102.54	61.1185	28.8236	97.3402	60.1012	35.6781
86	1	1:CB1.stl	Modjaw-4:Modjaw-3:1.0	1.03119		0.0385084	0.0822245	0.0949385	1.29424	1.63177	0.499562	1	5.18706	63.0841	54.636			5.18706	5.98788	4.38625	-102.706	56.2059	32.2432	97.2198	56.1987	37.677			-102.54	61.1185	28.8236	97.3402	60.1012	35.6781
90	1	1:CB1.stl	Modjaw-4:Modjaw-3:2.0	2.0612		0.0334392	0.16512	0.190158	2.58838	3.26342	0.499562	2	5.18692	31.4131	27.2769			5.18692	5.98775	4.38609	-102.695	56.2059	32.2435	97.2308	56.1987	37.6773			-102.54	61.1185	28.8236	97.3402	60.1012	35.6781
94	1	1:CB1.stl	Modjaw-4:Modjaw-3:3.0	3.09001		0.075649	0.24866	0.285631	3.88232	4.89482	0.499562	3	5.18681	20.8591	18.1591			5.18681	5.98765	4.38597	-102.684	56.2059	32.2438	97.2419	56.1987	37.6776			-102.54	61.1185	28.8236	97.3402	60.1012	35.6781
98	1	1:CB1.stl	Modjaw-5:Modjaw-3:-3.0	-3.14973		0.0763831	0.230169	0.281362	3.94316	4.95613	0.391019	-3	5.70402	24.7819	20.2729			5.70402	6.21089	5.19715	-102.72	56.2059	32.2428	97.2064	56.1987	37.6766			-102.167	62.1651	30.5822	97.7683	60.8898	35.5112
102	1	1:CB1.stl	Modjaw-5:Modjaw-3:-2.0	-2.09868		0.0841348	0.154563	0.188348	2.62894	3.30429	0.391019	-2	5.70397	36.9039	30.2843			5.70397	6.21084	5.19709	-102.719	56.2059	32.2428	97.207	56.1987	37.6766			-102.167	62.1651	30.5822	97.7683	60.8898	35.5112
106	1	1:CB1.stl	Modjaw-5:Modjaw-3:-1.0	-1.04876		0.0393672	0.0778315	0.0945501	1.31452	1.65221	0.391019	-1	5.7039	73.2852	60.3267			5.7039	6.21078	5.19702	-102.718	56.2059	32.2428	97.2078	56.1987	37.6766			-102.167	62.1651	30.5822	97.7683	60.8898	35.5112
110	1	1:CB1.stl	Modjaw-5:Modjaw-3:1.0	1.0476		0.0634847	0.0789064	0.0952726	1.31452	1.65221	0.391019	1	5.70371	72.2846	59.8673			5.70371	6.21061	5.19682	-102.716	56.2059	32.2429	97.2099	56.1987	37.6767			-102.167	62.1651	30.5822	97.7683	60.8898	35.5112
114	1	1:CB1.stl	Modjaw-5:Modjaw-3:2.0	2.09402		0.0856643	0.158862	0.191237	2.62894	3.30429	0.391019	2	5.7036	35.9029	29.8248			5.7036	6.21051	5.1967	-102.715	56.2059	32.2429	97.2111	56.1987	37.6767			-102.167	62.1651	30.5822	97.7683	60.8898	35.5112
118	1	1:CB1.stl	Modjaw-5:Modjaw-3:3.0	3.13925		0.113582	0.239841	0.287864	3.94316	4.95613	0.391019	3	5.70348	23.7803	19.8131			5.70348	6.2104	5.19657	-102.714	56.2059	32.243	97.2125	56.1987	37.6768			-102.167	62.1651	30.5822	97.7683	60.8898	35.5112
0	1	3:CB1.stl	Modjaw-1:Modjaw-2:-3.0	-2.84576		0.0520339	0.303198	0.350025	3.88442	4.92066	0.101368	-3	7.04298	23.229	20.1214			7.04298	6.89081	7.19515	-96.4715	72.7994	30.3849	103.117	60.7312	34.7057			-96.904	66.7499	33.6561	102.667	54.5043	38.2825
4	1	3:CB1.stl	Modjaw-1:Modjaw-2:-2.0	-1.8983		0.047533	0.203262	0.234102	2.58977	3.28065	0.101368	-2	7.04298	34.6497	30.0851			7.04298	6.89081	7.19515	-96.4693	72.7993	30.385	103.12	60.7311	34.7058			-96.904	66.7499	33.6561	102.667	54.5043	38.2825
8	1	3:CB1.stl	Modjaw-1:Modjaw-2:-1.0	-0.949721		0.0449412	0.102188	0.117418	1.29494	1.64039	0.101368	-1	7.04298	68.9216	59.9823			7.04298	6.89081	7.19515	-96.467	72.7991	30.385	103.122	60.731	34.7058			-96.904	66.7499	33.6561	102.667	54.5043	38.2825
12	1	3:CB1.stl	Modjaw-1:Modjaw-2:1.0	0.950877		0.0431616	0.103277	0.118123	1.29494	1.64039	0.101368	1	7.04298	68.1948	59.6242			7.04298	6.89081	7.19515	-96.4626	72.7989	30.3851	103.126	60.7307	34.7059			-96.904	66.7499	33.6561	102.667	54.5043	38.2825
16	1	3:CB1.stl	Modjaw-1:Modjaw-2:2.0	1.90293		0.0628178	0.207618	0.236922	2.58977	3.28065	0.101368	2	7.04299	33.9227	29.727			7.04299	6.89081	7.19516	-96.4603	72.7987	30.3852	103.128	60.7306	34.706			-96.904	66.7499	33.6561	102.667	54.5043	38.2825
20	1	3:CB1.stl	Modjaw-1:Modjaw-2:3.0	2.85617		0.0370693	0.312997	0.35637	3.88442	4.92066	0.101368	3	7.04299	22.5018	19.7632			7.04299	6.89082	7.19516	-96.4581	72.7986	30.3852	103.131	60.7304	34.706			-96.904	66.7499	33.6561	102.667	54.5043	38.2825
24	1	3:CB1.stl	Modjaw-2:Modjaw-1:-3.0	-3.14393		0.0420988	0.318426	0.365707	4.0747	5.11977	0.101368	-3	7.04299	22.1182	19.2586			7.04299	6.89082	7.19516	-96.8969	66.7495	33.6562	102.674	54.5039	38.2827			-96.4648	72.799	30.3851	103.124	60.7308	34.7059
25	1	3:CB1.stl	Modjaw-2:Modjaw-3:-3.0	-3.23359		0.0408552	0.354285	0.450133	4.0747	5.11977	1.31181	-3	8.72001	24.6129	19.3721			8.72001	6.50581	10.9342	-96.0391	66.4901	31.9157	103.21	50.5123	38.5957			-96.4648	72.799	30.3851	103.124	60.7308	34.7059
26	1	3:CB1.stl	Modjaw-2:Modjaw-4:-3.0	-3.16369		0.0424361	0.331591	0.387977	4.0747	5.11977	0.910344	-3	7.69213	23.1977	19.8262			7.69213	6.76727	8.61698	-95.7203	67.4653	34.483	103.702	52.5603	37.3817			-96.4648	72.799	30.3851	103.124	60.7308	34.7059
27	1	3:CB1.stl	Modjaw-2:Modjaw-5:-3.0	-3.19247		0.0416701	0.322906	0.398415	4.0747	5.11977	0.864733	-3	7.69383	23.8269	19.3111			7.69383	6.28713	9.10054	-96.4936	66.774	32.1815	102.894	52.4728	38.5232			-96.4648	72.799	30.3851	103.124	60.7308	34.7059
28	1	3:CB1.stl	Modjaw-2:Modjaw-1:-2.0	-2.09443		0.0422781	0.213393	0.244413	2.71664	3.4134	0.101368	-2	7.04299	33.0049	28.8159			7.04299	6.89082	7.19516	-96.8993	66.7497	33.6562	102.672	54.504	38.2826			-96.4648	72.799	30.3851	103.124	60.7308	34.7059
29	1	3:CB1.stl	Modjaw-2:Modjaw-3:-2.0	-2.15395		0.0592999	0.237981	0.301287	2.71664	3.4134	1.31181	-2	8.71697	36.6288	28.9324			8.71697	6.50208	10.9319	-96.0641	66.4922	31.9148	103.185	50.5143	38.5948			-96.4648	72.799	30.3851	103.124	60.7308	34.7059
30	1	3:CB1.stl	Modjaw-2:Modjaw-4:-2.0	-2.10751		0.0385091	0.222318	0.259454	2.71664	3.4134	0.910344	-2	7.69226	34.6002	29.6478			7.69226	6.76742	8.6171	-95.7194	67.4652	34.483	103.703	52.5602	37.3817			-96.4648	72.799	30.3851	103.124	60.7308	34.7059
31	1	3:CB1.stl	Modjaw-2:Modjaw-5:-2.0	-2.12673		0.0437109	0.216739	0.266553	2.71664	3.4134	0.864733	-2	7.6927	35.493	28.86			7.6927	6.28581	9.09958	-96.512	66.7754	32.1809	102.875	52.4741	38.5226			-96.4648	72.799	30.3851	103.124	60.7308	34.7059
32	1	3:CB1.stl	Modjaw-2:Modjaw-1:-1.0	-1.04645		0.0423	0.107239	0.122498	1.35837	1.70676	0.101368	-1	7.04299	65.6756	57.4945			7.04299	6.89081	7.19516	-96.9016	66.7498	33.6561	102.67	54.5042	38.2826			-96.4648	72.799	30.3851	103.124	60.7308	34.7059
33	1	3:CB1.stl	Modjaw-2:Modjaw-3:-1.0	-1.07608		0.0524929	0.119873	0.151227	1.35837	1.70676	1.31181	-1	8.71397	72.6936	57.622			8.71397	6.4984	10.9296	-96.0894	66.4942	31.914	103.159	50.5163	38.594			-96.4648	72.799	30.3851	103.124	60.7308	34.7059
34	1	3:CB1.stl	Modjaw-2:Modjaw-4:-1.0	-1.05294		0.0469141	0.111776	0.130115	1.35837	1.70676	0.910344	-1	7.69233	68.8192	59.1195			7.69233	6.7675	8.61716	-95.719	67.4652	34.483	103.704	52.5602	37.3817			-96.4648	72.799	30.3851	103.124	60.7308	34.7059
35	1	3:CB1.stl	Modjaw-2:Modjaw-5:-1.0	-1.06257		0.0741241	0.109091	0.133733	1.35837	1.70676	0.864733	-1	7.6916	70.506	57.5144			7.6916	6.28454	9.09865	-96.5305	66.7767	32.1803	102.857	52.4754	38.522			-96.4648	72.799	30.3851	103.124	60.7308	34.7059
36	1	3:CB1.stl	Modjaw-2:Modjaw-1:1.0	1.04491		0.0454943	0.108289	0.123044	1.35837	1.70676	0.101368	1	7.04298	65.0388	57.2397			7.04298	6.89081	7.19515	-96.9063	66.7501	33.656	102.665	54.5045	38.2824			-96.4648	72.799	30.3851	103.124	60.7308	34.7059
37	1	3:CB1.stl	Modjaw-2:Modjaw-3:1.0	1.07427		0.0455766	0.121596	0.152344	1.35837	1.70676	1.31181	1	8.70812	71.6152	57.1609			8.70812	6.49121	10.925	-96.1409	66.4983	31.9123	103.108	50.5204	38.5923			-96.4648	72.799	30.3851	103.124	60.7308	34.7059
38	1	3:CB1.stl	Modjaw-2:Modjaw-4:1.0	1.05131		0.049669	0.112973	0.13085	1.35837	1.70676	0.910344	1	7.6923	68.0895	58.787			7.6923	6.76746	8.61714	-95.7192	67.4652	34.483	103.704	52.5602	37.3817			-96.4648	72.799	30.3851	103.124	60.7308	34.7059
39	1	3:CB1.stl	Modjaw-2:Modjaw-5:1.0	1.06097		0.0454679	0.110499	0.134605	1.35837	1.70676	0.864733	1	7.68951	69.589	57.1263			7.68951	6.28213	9.0969	-96.5679	66.7794	32.1792	102.819	52.4781	38.5208			-96.4648	72.799	30.3851	103.124	60.7308	34.7059
40	1	3:CB1.stl	Modjaw-2:Modjaw-1:2.0	2.08826		0.0382373	0.217592	0.246594	2.71664	3.4134	0.101368	2	7.04298	32.3678	28.561			7.04298	6.89081	7.19515	-96.9087	66.7502	33.656	102.662	54.5046	38.2824			-96.4648	72.799	30.3851	103.124	60.7308	34.7059
41	1	3:CB1.stl	Modjaw-2:Modjaw-3:2.0	2.14671		0.0427647	0.244874	0.305756	2.71664	3.4134	1.31181	2	8.70527	35.5501	28.4713			8.70527	6.48771	10.9228	-96.1671	66.5004	31.9114	103.082	50.5225	38.5914			-96.4648	72.799	30.3851	103.124	60.7308	34.7059
42	1	3:CB1.stl	Modjaw-2:Modjaw-4:2.0	2.10098		0.0454416	0.227107	0.262395	2.71664	3.4134	0.910344	2	7.69219	33.8703	29.3153			7.69219	6.76735	8.61704	-95.7198	67.4652	34.483	103.703	52.5602	37.3817			-96.4648	72.799	30.3851	103.124	60.7308	34.7059
43	1	3:CB1.stl	Modjaw-2:Modjaw-5:2.0	2.12031		0.0419118	0.222369	0.270041	2.71664	3.4134	0.864733	2	7.68853	34.5756	28.4718			7.68853	6.281	9.09607	-96.5868	66.7807	32.1786	102.8	52.4795	38.5202			-96.4648	72.799	30.3851	103.124	60.7308	34.7059
44	1	3:CB1.stl	Modjaw-2:Modjaw-1:3.0	3.13006		0.0375299	0.327874	0.370614	4.0747	5.11977	0.101368	3	7.04298	21.4808	19.0035			7.04298	6.89081	7.19515	-96.911	66.7504	33.6559	102.66	54.5048	38.2823			-96.4648	72.799	30.3851	103.124	60.7308	34.7059
45	1	3:CB1.stl	Modjaw-2:Modjaw-3:3.0	3.21731		0.0415952	0.369791	0.460188	4.0747	5.11977	1.31181	3	8.70248	23.5335	18.9107			8.70248	6.48429	10.9207	-96.1935	66.5025	31.9105	103.055	50.5247	38.5905			-96.4648	72.799	30.3851	103.124	60.7308	34.7059
46	1	3:CB1.stl	Modjaw-2:Modjaw-4:3.0	3.14899		0.0405238	0.342365	0.394594	4.0747	5.11977	0.910344	3	7.69203	22.4673	19.4935			7.69203	6.76716	8.6169	-95.7209	67.4653	34.483	103.702	52.5603	37.3817			-96.4648	72.799	30.3851	103.124	60.7308	34.7059
47	1	3:CB1.stl	Modjaw-2:Modjaw-5:3.0	3.17802		0.0390887	0.335572	0.406263	4.0747	5.11977	0.864733	3	7.68759	22.9089	18.9227			7.68759	6.27991	9.09527	-96.6058	66.7821	32.178	102.781	52.4808	38.5196			-96.4648	72.799	30.3851	103.124	60.7308	34.7059
49	1	3:CB1.stl	Modjaw-3:Modjaw-2:-3.0	-2.7632		0.047338	0.328099	0.417241	3.77479	4.80855	1.31181	-3	8.71812	26.5716	20.8947			8.71812	6.5039	10.9323	-96.5388	72.8035	30.3835	103.05	60.7353	34.7043			-96.115	66.4962	31.9131	103.134	50.5184	38.5931
53	1	3:CB1.stl	Modjaw-3:Modjaw-2:-2.0	-1.84323		0.10988	0.220407	0.279429	2.51668	3.20591	1.31181	-2	8.7157	39.5437	31.1912			8.7157	6.50079	10.9306	-96.5144	72.802	30.384	103.074	60.7338	34.7048			-96.115	66.4962	31.9131	103.134	50.5184	38.5931
57	1	3:CB1.stl	Modjaw-3:Modjaw-2:-1.0	-0.922168		0.0368834	0.111033	0.140339	1.25839	1.60301	1.31181	-1	8.71334	78.4754	62.0878			8.71334	6.49775	10.9289	-96.4897	72.8005	30.3845	103.099	60.7323	34.7053			-96.115	66.4962	31.9131	103.134	50.5184	38.5931
61	1	3:CB1.stl	Modjaw-3:Modjaw-2:1.0	0.9233		0.0438449	0.112668	0.14156	1.25839	1.60301	1.31181	1	8.70877	77.296	61.5201			8.70877	6.49186	10.9257	-96.4397	72.7975	30.3856	103.149	60.7293	34.7064			-96.115	66.4962	31.9131	103.134	50.5184	38.5931
65	1	3:CB1.stl	Modjaw-3:Modjaw-2:2.0	1.84775		0.105416	0.226946	0.284311	2.51668	3.20591	1.31181	2	8.70657	38.364	30.6234			8.70657	6.48903	10.9241	-96.4143	72.7959	30.3862	103.174	60.7278	34.707			-96.115	66.4962	31.9131	103.134	50.5184	38.5931
69	1	3:CB1.stl	Modjaw-3:Modjaw-2:3.0	2.77339		0.059258	0.342811	0.428224	3.77479	4.80855	1.31181	3	8.70443	25.3913	20.3268			8.70443	6.48627	10.9226	-96.3888	72.7944	30.3867	103.2	60.7262	34.7075			-96.115	66.4962	31.9131	103.134	50.5184	38.5931
73	1	3:CB1.stl	Modjaw-4:Modjaw-2:-3.0	-2.82663		0.117928	0.313743	0.367981	3.85953	4.89621	0.910344	-3	7.69291	24.5198	20.9057			7.69291	6.76815	8.61767	-96.4685	72.7992	30.385	103.12	60.731	34.7058			-95.7189	67.4652	34.483	103.704	52.5602	37.3817
77	1	3:CB1.stl	Modjaw-4:Modjaw-2:-2.0	-1.88557		0.0425253	0.210422	0.246249	2.57319	3.26435	0.910344	-2	7.69277	36.5588	31.2398			7.69277	6.768	8.61755	-96.4676	72.7992	30.385	103.121	60.731	34.7058			-95.7189	67.4652	34.483	103.704	52.5602	37.3817
81	1	3:CB1.stl	Modjaw-4:Modjaw-2:-1.0	-0.943362		0.0446904	0.105833	0.123579	1.28664	1.63224	0.910344	-1	7.69258	72.6862	62.2482			7.69258	6.76778	8.61738	-96.4664	72.7991	30.385	103.122	60.7309	34.7058			-95.7189	67.4652	34.483	103.704	52.5602	37.3817
85	1	3:CB1.stl	Modjaw-4:Modjaw-2:1.0	0.94454		0.0484974	0.107052	0.124461	1.28664	1.63224	0.910344	1	7.69205	71.8534	61.803			7.69205	6.76718	8.61692	-96.4629	72.7989	30.3851	103.126	60.7307	34.7059			-95.7189	67.4652	34.483	103.704	52.5602	37.3817
89	1	3:CB1.stl	Modjaw-4:Modjaw-2:2.0	1.89028		0.0408614	0.215298	0.249775	2.57319	3.26435	0.910344	2	7.69171	35.7258	30.7946			7.69171	6.76679	8.61662	-96.4606	72.7987	30.3852	103.128	60.7306	34.706			-95.7189	67.4652	34.483	103.704	52.5602	37.3817
93	1	3:CB1.stl	Modjaw-4:Modjaw-2:3.0	2.83723		0.0431726	0.324713	0.375913	3.85953	4.89621	0.910344	3	7.69131	23.6865	20.4604			7.69131	6.76634	8.61628	-96.458	72.7986	30.3852	103.131	60.7304	34.706			-95.7189	67.4652	34.483	103.704	52.5602	37.3817
97	1	3:CB1.stl	Modjaw-5:Modjaw-2:-3.0	-2.80217		0.0503743	0.302937	0.374637	3.82509	4.86025	0.864733	-3	7.69296	25.3946	20.5345			7.69296	6.28625	9.09966	-96.5184	72.8022	30.3839	103.07	60.7341	34.7047			-96.5491	66.778	32.1798	102.838	52.4768	38.5214
101	1	3:CB1.stl	Modjaw-5:Modjaw-2:-2.0	-1.86918		0.0729201	0.203371	0.250793	2.55022	3.24037	0.864733	-2	7.69211	37.8231	30.6712			7.69211	6.28523	9.099	-96.5006	72.8012	30.3843	103.088	60.733	34.7051			-96.5491	66.778	32.1798	102.838	52.4768	38.5214
105	1	3:CB1.stl	Modjaw-5:Modjaw-2:-1.0	-0.935125		0.0708389	0.102384	0.125905	1.27516	1.62025	0.864733	-1	7.6913	75.1222	61.0882			7.6913	6.28424	9.09836	-96.4828	72.8001	30.3847	103.106	60.7319	34.7055			-96.5491	66.778	32.1798	102.838	52.4768	38.5214
109	1	3:CB1.stl	Modjaw-5:Modjaw-2:1.0	0.936219		0.037569	0.103758	0.126894	1.27516	1.62025	0.864733	1	7.6898	74.1128	60.6			7.6898	6.28242	9.09719	-96.4467	72.7979	30.3855	103.142	60.7297	34.7063			-96.5491	66.778	32.1798	102.838	52.4768	38.5214
113	1	3:CB1.stl	Modjaw-5:Modjaw-2:2.0	1.87355		0.0458467	0.208867	0.25475	2.55022	3.24037	0.864733	2	7.68912	36.8135	30.1829			7.68912	6.28158	9.09665	-96.4286	72.7968	30.3858	103.16	60.7286	34.7067			-96.5491	66.778	32.1798	102.838	52.4768	38.5214
117	1	3:CB1.stl	Modjaw-5:Modjaw-2:3.0	2.81202		0.0424948	0.315302	0.383539	3.82509	4.86025	0.864733	3	7.68847	24.3845	20.0461			7.68847	6.28078	9.09615	-96.4104	72.7957	30.3862	103.178	60.7275	34.7071			-96.5491	66.778	32.1798	102.838	52.4768	38.5214
			Sorted by:
			Direction and Deg
0	1	1:CB1.stl	Modjaw-1:Modjaw-2:-3.0	-2.99893	-3	0.0424471	0.0584161	0.0645162	3.88093	4.88785	0.262	-3	1.10961	18.995	17.199			1.10961	1.49574	0.723487	-102.404	60.5767	30.2297	97.5228	59.8505	35.5925			-102.291	60.0666	31.6312	97.6583	59.3331	36.0798
1	1	1:CB1.stl	Modjaw-1:Modjaw-3:-3.0	-3.10132	-3	0.0758641	0.145008	0.180628	3.88093	4.88785	0.350714	-3	3.73811	25.7787	20.6951			3.73811	3.93105	3.54518	-102.707	56.2059	32.2431	97.2188	56.1987	37.6769			-102.291	60.0666	31.6312	97.6583	59.3331	36.0798
2	1	1:CB1.stl	Modjaw-1:Modjaw-4:-3.0	-2.99589	-3	0.0967031	0.106233	0.121341	3.88093	4.88785	0.694295	-3	1.95614	18.4137	16.121			1.95614	3.00376	0.908522	-102.497	61.1182	28.8251	97.3833	60.101	35.6795			-102.291	60.0666	31.6312	97.6583	59.3331	36.0798
3	1	1:CB1.stl	Modjaw-1:Modjaw-5:-3.0	-2.9504	-3	0.0440965	0.0830177	0.101651	3.88093	4.88785	0.207491	-3	2.00572	24.1601	19.7315			2.00572	2.34983	1.66161	-102.154	62.165	30.5825	97.7813	60.8897	35.5116			-102.291	60.0666	31.6312	97.6583	59.3331	36.0798
24	1	1:CB1.stl	Modjaw-2:Modjaw-1:-3.0	-3.00039	-3	0.0679731	0.0584304	0.0644004	3.88043	4.89068	0.262	-3	1.10965	18.991	17.2305			1.10965	1.49579	0.723509	-102.306	60.0667	31.6308	97.6428	59.3332	36.0795			-102.419	60.5768	30.2293	97.5074	59.8505	35.5921
25	1	1:CB1.stl	Modjaw-2:Modjaw-3:-3.0	-3.10016	-3	0.0384021	0.200164	0.234686	3.88043	4.89068	0.207016	-3	4.51882	22.5756	19.2547			4.51882	4.82191	4.21574	-102.722	56.2059	32.2427	97.2037	56.1987	37.6765			-102.419	60.5768	30.2293	97.5074	59.8505	35.5921
26	1	1:CB1.stl	Modjaw-2:Modjaw-4:-3.0	-2.9975	-3	0.0541811	0.0494951	0.0579858	3.88043	4.89068	0.43558	-3	0.90394	18.2632	15.589			0.90394	1.50833	0.299546	-102.512	61.1183	28.8245	97.368	60.101	35.679			-102.419	60.5768	30.2293	97.5074	59.8505	35.5921
27	1	1:CB1.stl	Modjaw-2:Modjaw-5:-3.0	-2.95171	-3	0.0386939	0.027835	0.0437422	3.88043	4.89068	0.20046	-3	1.36002	48.86	31.0916			1.36002	1.64608	1.07396	-102.169	62.1651	30.5821	97.7657	60.8898	35.5112			-102.419	60.5768	30.2293	97.5074	59.8505	35.5921
48	1	1:CB1.stl	Modjaw-3:Modjaw-1:-3.0	-2.89812	-3	0.0532122	0.140286	0.175466	3.75521	4.75005	0.350714	-3	3.73825	26.6474	21.3047			3.73825	3.93119	3.54531	-102.3	60.0666	31.631	97.6493	59.3332	36.0796			-102.717	56.2059	32.2429	97.2088	56.1987	37.6767
49	1	1:CB1.stl	Modjaw-3:Modjaw-2:-3.0	-2.89562	-3	0.0380428	0.193562	0.227962	3.75521	4.75005	0.207016	-3	4.51883	23.3457	19.8227			4.51883	4.82191	4.21575	-102.414	60.5768	30.2294	97.513	59.8505	35.5923			-102.717	56.2059	32.2429	97.2088	56.1987	37.6767
50	1	1:CB1.stl	Modjaw-3:Modjaw-4:-3.0	-2.89169	-3	0.0378239	0.234196	0.275137	3.75521	4.75005	0.499562	-3	5.18758	22.1506	18.8545			5.18758	5.9883	4.38686	-102.508	61.1183	28.8247	97.3722	60.101	35.6792			-102.717	56.2059	32.2429	97.2088	56.1987	37.6767
51	1	1:CB1.stl	Modjaw-3:Modjaw-5:-3.0	-2.84809	-3	0.0453808	0.219115	0.268591	3.75521	4.75005	0.391019	-3	5.70413	26.0326	21.2372			5.70413	6.21098	5.19727	-102.163	62.165	30.5822	97.7721	60.8898	35.5113			-102.717	56.2059	32.2429	97.2088	56.1987	37.6767
72	1	1:CB1.stl	Modjaw-4:Modjaw-1:-3.0	-3.00187	-3	0.0495694	0.106339	0.121024	3.88232	4.89482	0.694295	-3	1.95645	18.3982	16.1658			1.95645	3.00423	0.908664	-102.334	60.0668	31.6302	97.6147	59.3333	36.0788			-102.54	61.1185	28.8236	97.3402	60.1012	35.6781
73	1	1:CB1.stl	Modjaw-4:Modjaw-2:-3.0	-3.00202	-3	0.0645368	0.0495324	0.0579493	3.88232	4.89482	0.43558	-3	0.904002	18.2507	15.5999			0.904002	1.50853	0.299472	-102.447	60.5769	30.2285	97.4794	59.8506	35.5914			-102.54	61.1185	28.8236	97.3402	60.1012	35.6781
74	1	1:CB1.stl	Modjaw-4:Modjaw-3:-3.0	-3.1006	-3	0.0377634	0.242386	0.282838	3.88232	4.89482	0.499562	-3	5.18785	21.4032	18.3421			5.18785	5.98858	4.38713	-102.75	56.2059	32.242	97.1759	56.1987	37.6758			-102.54	61.1185	28.8236	97.3402	60.1012	35.6781
75	1	1:CB1.stl	Modjaw-4:Modjaw-5:-3.0	-2.95385	-3	0.0406709	0.037473	0.0499032	3.88232	4.89482	0.556741	-3	1.48668	39.6733	29.7912			1.48668	2.07432	0.89903	-102.198	62.1653	30.5814	97.7376	60.89	35.5105			-102.54	61.1185	28.8236	97.3402	60.1012	35.6781
96	1	1:CB1.stl	Modjaw-5:Modjaw-1:-3.0	-3.04909	-3	0.083293	0.0843671	0.103165	3.94316	4.95613	0.207491	-3	2.00577	23.7743	19.4424			2.00577	2.34988	1.66166	-102.304	60.0667	31.6309	97.6452	59.3332	36.0795			-102.167	62.1651	30.5822	97.7683	60.8898	35.5112
97	1	1:CB1.stl	Modjaw-5:Modjaw-2:-3.0	-3.04894	-3	0.0546281	0.0282662	0.0444638	3.94316	4.95613	0.20046	-3	1.35998	48.1134	30.5863			1.35998	1.64605	1.07392	-102.417	60.5768	30.2293	97.5101	59.8505	35.5922			-102.167	62.1651	30.5822	97.7683	60.8898	35.5112
98	1	1:CB1.stl	Modjaw-5:Modjaw-3:-3.0	-3.14973	-3	0.0763831	0.230169	0.281362	3.94316	4.95613	0.391019	-3	5.70402	24.7819	20.2729			5.70402	6.21089	5.19715	-102.72	56.2059	32.2428	97.2064	56.1987	37.6766			-102.167	62.1651	30.5822	97.7683	60.8898	35.5112
99	1	1:CB1.stl	Modjaw-5:Modjaw-4:-3.0	-3.04657	-3	0.0551195	0.0380732	0.0505842	3.94316	4.95613	0.556741	-3	1.48642	39.0412	29.3851			1.48642	2.07397	0.898872	-102.509	61.1183	28.8246	97.3713	60.101	35.6791			-102.167	62.1651	30.5822	97.7683	60.8898	35.5112
120	1	2:CB1.stl	Modjaw-1:Modjaw-2:-3.0	-2.888	-3	0.184144	0.0345102	0.0677807	3.83533	4.81793	0.242364	-3	2.93525	85.0547	43.3051			2.93525	3.30134	2.56916	-98.5676	64.7055	29.2246	101.365	59.5623	29.8743			-98.9274	61.5855	28.2072	101.017	57.0539	29.4414
121	1	2:CB1.stl	Modjaw-1:Modjaw-3:-3.0	-2.92775	-3	0.0475707	0.0513963	0.0729644	3.83533	4.81793	0.313958	-3	2.11707	41.1911	29.0151			2.11707	2.27771	1.95644	-98.6066	63.8029	28.617	101.333	58.8841	28.826			-98.9274	61.5855	28.2072	101.017	57.0539	29.4414
122	1	2:CB1.stl	Modjaw-1:Modjaw-4:-3.0	-2.93422	-3	0.107768	0.0319587	0.0418103	3.83533	4.81793	0.435689	-3	1.81764	56.8747	43.4735			1.81764	2.10944	1.52584	-98.7094	63.0378	29.7214	101.24	58.5633	29.4359			-98.9274	61.5855	28.2072	101.017	57.0539	29.4414
123	1	2:CB1.stl	Modjaw-1:Modjaw-5:-3.0	-2.98568	-3	0.25159	0.0363728	0.0442504	3.83533	4.81793	0.525798	-3	0.98409	27.0557	22.2391			0.98409	0.872298	1.09588	-99.0115	61.5019	29.0714	100.955	57.8577	28.6991			-98.9274	61.5855	28.2072	101.017	57.0539	29.4414
144	1	2:CB1.stl	Modjaw-2:Modjaw-1:-3.0	-3.11612	-3	0.0696886	0.0357498	0.0703972	3.98327	4.96867	0.242364	-3	2.9352	82.104	41.6948			2.9352	3.30129	2.56911	-98.9216	61.5854	28.2072	101.023	57.0538	29.4414			-98.5621	64.7053	29.2246	101.371	59.5622	29.8744
145	1	2:CB1.stl	Modjaw-2:Modjaw-3:-3.0	-3.04135	-3	0.0602486	0.0275718	0.0362283	3.98327	4.96867	0.141681	-3	1.16886	42.3935	32.2638			1.16886	1.0887	1.24903	-98.6014	63.8028	28.617	101.338	58.8839	28.826			-98.5621	64.7053	29.2246	101.371	59.5622	29.8744
146	1	2:CB1.stl	Modjaw-2:Modjaw-4:-3.0	-3.04788	-3	0.0336664	0.038686	0.0543305	3.98327	4.96867	0.329415	-3	1.42202	36.758	26.1735			1.42202	1.74589	1.09815	-98.7046	63.0377	29.7214	101.245	58.5632	29.4359			-98.5621	64.7053	29.2246	101.371	59.5622	29.8744
147	1	2:CB1.stl	Modjaw-2:Modjaw-5:-3.0	-3.10133	-3	0.0425677	0.043031	0.0727277	3.98327	4.96867	0.519814	-3	2.67436	62.1495	36.7722			2.67436	3.23784	2.11088	-99.007	61.5019	29.0714	100.959	57.8576	28.6991			-98.5621	64.7053	29.2246	101.371	59.5622	29.8744
168	1	2:CB1.stl	Modjaw-3:Modjaw-1:-3.0	-3.07353	-3	0.0331805	0.052609	0.0747744	3.92841	4.91396	0.313958	-3	2.11698	40.2398	28.3115			2.11698	2.2776	1.95636	-98.912	61.5851	28.2073	101.033	57.0535	29.4415			-98.5917	63.8026	28.617	101.348	58.8837	28.826
169	1	2:CB1.stl	Modjaw-3:Modjaw-2:-3.0	-2.95906	-3	0.0488434	0.0271798	0.035796	3.92841	4.91396	0.141681	-3	1.16887	43.005	32.6536			1.16887	1.0887	1.24904	-98.5525	64.7051	29.2246	101.38	59.5619	29.8744			-98.5917	63.8026	28.617	101.348	58.8837	28.826
170	1	2:CB1.stl	Modjaw-3:Modjaw-4:-3.0	-3.00621	-3	0.038547	0.0540589	0.0601137	3.92841	4.91396	0.190503	-3	1.02133	18.8929	16.9899			1.02133	1.34745	0.695203	-98.6948	63.0375	29.7214	101.255	58.563	29.4359			-98.5917	63.8026	28.617	101.348	58.8837	28.826
171	1	2:CB1.stl	Modjaw-3:Modjaw-5:-3.0	-3.05902	-3	0.0349171	0.0492711	0.0713425	3.92841	4.91396	0.401409	-3	1.74054	35.3258	24.397			1.74054	2.38005	1.10103	-98.9969	61.5017	29.0713	100.97	57.8574	28.6991			-98.5917	63.8026	28.617	101.348	58.8837	28.826
192	1	2:CB1.stl	Modjaw-4:Modjaw-1:-3.0	-3.06703	-3	0.0419049	0.0326869	0.0425976	3.92128	4.90472	0.435689	-3	1.81751	55.6035	42.6669			1.81751	2.10924	1.52577	-98.9001	61.5849	28.2073	101.045	57.0533	29.4415			-98.6826	63.0372	29.7214	101.267	58.5627	29.4358
193	1	2:CB1.stl	Modjaw-4:Modjaw-2:-3.0	-2.95261	-3	0.0330784	0.0380973	0.0534699	3.92128	4.90472	0.329415	-3	1.42193	37.3237	26.5931			1.42193	1.74577	1.09809	-98.5403	64.7048	29.2247	101.392	59.5616	29.8744			-98.6826	63.0372	29.7214	101.267	58.5627	29.4358
194	1	2:CB1.stl	Modjaw-4:Modjaw-3:-3.0	-2.99324	-3	0.0550957	0.0539427	0.0600449	3.92128	4.90472	0.190503	-3	1.02129	18.9329	17.0088			1.02129	1.34742	0.695168	-98.5795	63.8023	28.617	101.36	58.8834	28.826			-98.6826	63.0372	29.7214	101.267	58.5627	29.4358
195	1	2:CB1.stl	Modjaw-4:Modjaw-5:-3.0	-3.0526	-3	0.0291233	0.0175539	0.0270881	3.92128	4.90472	0.239183	-3	1.37708	78.4482	50.8369			1.37708	1.69484	1.05932	-98.9849	61.5015	29.0713	100.982	57.8572	28.6991			-98.6826	63.0372	29.7214	101.267	58.5627	29.4358
216	1	2:CB1.stl	Modjaw-5:Modjaw-1:-3.0	-3.01412	-3	0.058723	0.0365448	0.0444214	3.85343	4.83656	0.525798	-3	0.984108	26.9288	22.1539			0.984108	0.872023	1.09619	-98.8927	61.5847	28.2074	101.052	57.0531	29.4416			-98.977	61.5013	29.0713	100.989	57.8571	28.6991
217	1	2:CB1.stl	Modjaw-5:Modjaw-2:-3.0	-2.90167	-3	0.0342543	0.0416842	0.0703172	3.85343	4.83656	0.519814	-3	2.67407	64.1507	38.0287			2.67407	3.23752	2.11062	-98.533	64.7046	29.2247	101.4	59.5614	29.8744			-98.977	61.5013	29.0713	100.989	57.8571	28.6991
218	1	2:CB1.stl	Modjaw-5:Modjaw-3:-3.0	-2.94169	-3	0.0336332	0.0483539	0.0699426	3.85343	4.83656	0.401409	-3	1.74038	35.9925	24.8829			1.74038	2.37989	1.10086	-98.572	63.8021	28.617	101.367	58.8832	28.8261			-98.977	61.5013	29.0713	100.989	57.8571	28.6991
219	1	2:CB1.stl	Modjaw-5:Modjaw-4:-3.0	-2.94824	-3	0.0290132	0.0172372	0.0265717	3.85343	4.83656	0.239183	-3	1.37702	79.8862	51.8227			1.37702	1.69478	1.05925	-98.6748	63.037	29.7214	101.275	58.5626	29.4358			-98.977	61.5013	29.0713	100.989	57.8571	28.6991
0	1	3:CB1.stl	Modjaw-1:Modjaw-2:-3.0	-2.84576	-3	0.0520339	0.303198	0.350025	3.88442	4.92066	0.101368	-3	7.04298	23.229	20.1214			7.04298	6.89081	7.19515	-96.4715	72.7994	30.3849	103.117	60.7312	34.7057			-96.904	66.7499	33.6561	102.667	54.5043	38.2825
1	1	3:CB1.stl	Modjaw-1:Modjaw-3:-3.0	-3.08693	-3	0.0368299	0.0808797	0.107006	3.88442	4.92066	1.22389	-3	2.99867	37.0757	28.0234			2.99867	1.95789	4.03945	-96.0459	66.4907	31.9155	103.203	50.5128	38.5954			-96.904	66.7499	33.6561	102.667	54.5043	38.2825
2	1	3:CB1.stl	Modjaw-1:Modjaw-4:-3.0	-3.01953	-3	0.103251	0.0223258	0.0386823	3.88442	4.92066	0.909521	-3	1.99444	89.3332	51.5594			1.99444	1.61011	2.37876	-95.7221	67.4654	34.483	103.701	52.5604	37.3816			-96.904	66.7499	33.6561	102.667	54.5043	38.2825
3	1	3:CB1.stl	Modjaw-1:Modjaw-5:-3.0	-3.04621	-3	0.0449116	0.0523148	0.0643354	3.88442	4.92066	0.768785	-3	1.79288	34.2709	27.8676			1.79288	1.52895	2.0568	-96.5014	66.7746	32.1813	102.886	52.4734	38.5229			-96.904	66.7499	33.6561	102.667	54.5043	38.2825
24	1	3:CB1.stl	Modjaw-2:Modjaw-1:-3.0	-3.14393	-3	0.0420988	0.318426	0.365707	4.0747	5.11977	0.101368	-3	7.04299	22.1182	19.2586			7.04299	6.89082	7.19516	-96.8969	66.7495	33.6562	102.674	54.5039	38.2827			-96.4648	72.799	30.3851	103.124	60.7308	34.7059
25	1	3:CB1.stl	Modjaw-2:Modjaw-3:-3.0	-3.23359	-3	0.0408552	0.354285	0.450133	4.0747	5.11977	1.31181	-3	8.72001	24.6129	19.3721			8.72001	6.50581	10.9342	-96.0391	66.4901	31.9157	103.21	50.5123	38.5957			-96.4648	72.799	30.3851	103.124	60.7308	34.7059
26	1	3:CB1.stl	Modjaw-2:Modjaw-4:-3.0	-3.16369	-3	0.0424361	0.331591	0.387977	4.0747	5.11977	0.910344	-3	7.69213	23.1977	19.8262			7.69213	6.76727	8.61698	-95.7203	67.4653	34.483	103.702	52.5603	37.3817			-96.4648	72.799	30.3851	103.124	60.7308	34.7059
27	1	3:CB1.stl	Modjaw-2:Modjaw-5:-3.0	-3.19247	-3	0.0416701	0.322906	0.398415	4.0747	5.11977	0.864733	-3	7.69383	23.8269	19.3111			7.69383	6.28713	9.10054	-96.4936	66.774	32.1815	102.894	52.4728	38.5232			-96.4648	72.799	30.3851	103.124	60.7308	34.7059
48	1	3:CB1.stl	Modjaw-3:Modjaw-1:-3.0	-2.91429	-3	0.037889	0.0786345	0.103654	3.77479	4.80855	1.22389	-3	2.99771	38.122	28.9205			2.99771	1.95764	4.03778	-96.9715	66.7541	33.6545	102.6	54.5085	38.2809			-96.115	66.4962	31.9131	103.134	50.5184	38.5931
49	1	3:CB1.stl	Modjaw-3:Modjaw-2:-3.0	-2.7632	-3	0.047338	0.328099	0.417241	3.77479	4.80855	1.31181	-3	8.71812	26.5716	20.8947			8.71812	6.5039	10.9323	-96.5388	72.8035	30.3835	103.05	60.7353	34.7043			-96.115	66.4962	31.9131	103.134	50.5184	38.5931
50	1	3:CB1.stl	Modjaw-3:Modjaw-4:-3.0	-2.93329	-3	0.0374715	0.0777599	0.0949403	3.77479	4.80855	1.12715	-3	2.59889	33.422	27.3739			2.59889	2.76664	2.43114	-95.789	67.4704	34.482	103.634	52.5654	37.3807			-96.115	66.4962	31.9131	103.134	50.5184	38.5931
51	1	3:CB1.stl	Modjaw-3:Modjaw-5:-3.0	-2.95995	-3	0.0620072	0.0347642	0.0534125	3.77479	4.80855	0.491604	-3	1.29256	37.1807	24.1995			1.29256	0.598437	1.98668	-96.5701	66.7795	32.1791	102.817	52.4783	38.5207			-96.115	66.4962	31.9131	103.134	50.5184	38.5931
72	1	3:CB1.stl	Modjaw-4:Modjaw-1:-3.0	-2.9805	-3	0.0796106	0.0221814	0.0383619	3.85953	4.89621	0.909521	-3	1.99457	89.9206	51.9935			1.99457	1.61023	2.3789	-96.901	66.7498	33.6561	102.67	54.5041	38.2826			-95.7189	67.4652	34.483	103.704	52.5602	37.3817
73	1	3:CB1.stl	Modjaw-4:Modjaw-2:-3.0	-2.82663	-3	0.117928	0.313743	0.367981	3.85953	4.89621	0.910344	-3	7.69291	24.5198	20.9057			7.69291	6.76815	8.61767	-96.4685	72.7992	30.385	103.12	60.731	34.7058			-95.7189	67.4652	34.483	103.704	52.5602	37.3817
74	1	3:CB1.stl	Modjaw-4:Modjaw-3:-3.0	-3.06692	-3	0.0385935	0.0795141	0.0966348	3.85953	4.89621	1.12715	-3	2.59863	32.6814	26.8913			2.59863	2.76533	2.43193	-96.0432	66.4905	31.9155	103.206	50.5126	38.5955			-95.7189	67.4652	34.483	103.704	52.5602	37.3817
75	1	3:CB1.stl	Modjaw-4:Modjaw-5:-3.0	-3.02639	-3	0.0533659	0.0576385	0.0742084	3.85953	4.89621	1.00145	-3	1.96589	34.1072	26.4915			1.96589	2.52643	1.40535	-96.4987	66.7744	32.1814	102.888	52.4732	38.523			-95.7189	67.4652	34.483	103.704	52.5602	37.3817
96	1	3:CB1.stl	Modjaw-5:Modjaw-1:-3.0	-2.95396	-3	0.0396798	0.0515223	0.0635819	3.82509	4.86025	0.768785	-3	1.79266	34.7939	28.1945			1.79266	1.52919	2.05614	-96.951	66.7528	33.655	102.62	54.5072	38.2814			-96.5491	66.778	32.1798	102.838	52.4768	38.5214
97	1	3:CB1.stl	Modjaw-5:Modjaw-2:-3.0	-2.80217	-3	0.0503743	0.302937	0.374637	3.82509	4.86025	0.864733	-3	7.69296	25.3946	20.5345			7.69296	6.28625	9.09966	-96.5184	72.8022	30.3839	103.07	60.7341	34.7047			-96.5491	66.778	32.1798	102.838	52.4768	38.5214
98	1	3:CB1.stl	Modjaw-5:Modjaw-3:-3.0	-3.04035	-3	0.0782769	0.035216	0.0541855	3.82509	4.86025	0.491604	-3	1.29274	36.7089	23.8577			1.29274	0.598598	1.98688	-96.0939	66.4945	31.9138	103.155	50.5167	38.5938			-96.5491	66.778	32.1798	102.838	52.4768	38.5214
99	1	3:CB1.stl	Modjaw-5:Modjaw-4:-3.0	-2.97316	-3	0.122287	0.0571188	0.0736517	3.82509	4.86025	1.00145	-3	1.9661	34.4212	26.6945			1.9661	2.52736	1.40483	-95.769	67.4689	34.4823	103.654	52.5639	37.381			-96.5491	66.778	32.1798	102.838	52.4768	38.5214
960	1	4:CA2.stl	Modjaw-1:Modjaw-2:-3.0	-2.97298	-3	0.0427723	0.050016	0.0570277	3.79255	4.80645	0.186697	-3	1.21847	24.3617	21.3664			1.21847	1.30909	1.12786	-100.035	55.3974	35.0507	99.4003	64.8764	23.4032			-100.3	54.8599	33.8869	99.1078	64.9851	22.3193
961	1	4:CA2.stl	Modjaw-1:Modjaw-3:-3.0	-2.94359	-3	0.051012	0.03443	0.047895	3.79255	4.80645	0.406266	-3	1.57582	45.7688	32.9016			1.57582	2.02076	1.13088	-100.036	56.024	35.5173	99.2892	66.0802	22.5357			-100.3	54.8599	33.8869	99.1078	64.9851	22.3193
962	1	4:CA2.stl	Modjaw-1:Modjaw-4:-3.0	-3.00067	-3	0.0348084	0.0421326	0.0529548	3.79255	4.80645	0.471883	-3	0.93325	22.1503	17.6235			0.93325	1.3891	0.477396	-100.142	55.7098	32.7996	99.3845	64.5961	22.311			-100.3	54.8599	33.8869	99.1078	64.9851	22.3193
963	1	4:CA2.stl	Modjaw-1:Modjaw-5:-3.0	-2.93766	-3	0.0356429	0.0515444	0.0690996	3.79255	4.80645	0.507515	-3	1.8961	36.7858	27.4402			1.8961	1.61704	2.17516	-100.302	56.2408	34.7283	98.9709	67.0003	21.5122			-100.3	54.8599	33.8869	99.1078	64.9851	22.3193
984	1	4:CA2.stl	Modjaw-2:Modjaw-1:-3.0	-3.02672	-3	0.041245	0.0504735	0.0573267	3.82794	4.84075	0.186697	-3	1.21851	24.1416	21.2556			1.21851	1.30913	1.1279	-100.304	54.8597	33.8871	99.104	64.9849	22.3196			-100.039	55.3972	35.0509	99.3966	64.8762	23.4034
985	1	4:CA2.stl	Modjaw-2:Modjaw-3:-3.0	-2.97003	-3	0.0358837	0.0418879	0.0544179	3.82794	4.84075	0.417613	-3	1.13459	27.0865	20.8496			1.13459	0.781275	1.48791	-100.039	56.0238	35.5176	99.2853	66.08	22.536			-100.039	55.3972	35.0509	99.3966	64.8762	23.4034
986	1	4:CA2.stl	Modjaw-2:Modjaw-4:-3.0	-3.0271	-3	0.0375664	0.084543	0.0954728	3.82794	4.84075	0.373833	-3	1.70147	20.1255	17.8215			1.70147	2.27526	1.12769	-100.146	55.7097	32.7998	99.3811	64.596	22.3112			-100.039	55.3972	35.0509	99.3966	64.8762	23.4034
987	1	4:CA2.stl	Modjaw-2:Modjaw-5:-3.0	-2.96347	-3	0.0660772	0.0943409	0.115965	3.82794	4.84075	0.581963	-3	1.90876	20.2326	16.4598			1.90876	0.941535	2.87598	-100.306	56.2406	34.7286	98.9668	67.0001	21.5125			-100.039	55.3972	35.0509	99.3966	64.8762	23.4034
1008	1	4:CA2.stl	Modjaw-3:Modjaw-1:-3.0	-3.05722	-3	0.0413175	0.035113	0.0487251	3.86556	4.88036	0.406266	-3	1.57567	44.8742	32.3379			1.57567	2.02058	1.13076	-100.277	54.8611	33.8855	99.1317	64.9863	22.318			-100.012	56.0252	35.5158	99.3126	66.0814	22.5342
1009	1	4:CA2.stl	Modjaw-3:Modjaw-2:-3.0	-3.02992	-3	0.03565	0.042301	0.0549524	3.86556	4.88036	0.417613	-3	1.13466	26.8234	20.648			1.13466	0.781229	1.48809	-100.011	55.3985	35.0493	99.4242	64.8775	23.4018			-100.012	56.0252	35.5158	99.3126	66.0814	22.5342
1010	1	4:CA2.stl	Modjaw-3:Modjaw-4:-3.0	-3.05761	-3	0.0357091	0.0761439	0.0961052	3.86556	4.88036	0.791041	-3	2.12086	27.8533	22.0681			2.12086	2.73762	1.5041	-100.118	55.7109	32.7983	99.409	64.5972	22.3097			-100.012	56.0252	35.5158	99.3126	66.0814	22.5342
1011	1	4:CA2.stl	Modjaw-3:Modjaw-5:-3.0	-2.99375	-3	0.0428107	0.0574607	0.0634997	3.86556	4.88036	0.212935	-3	1.13663	19.7811	17.8998			1.13663	0.860514	1.41275	-100.279	56.242	34.7268	98.9941	67.0016	21.5107			-100.012	56.0252	35.5158	99.3126	66.0814	22.5342
1032	1	4:CA2.stl	Modjaw-4:Modjaw-1:-3.0	-2.99896	-3	0.0621338	0.0421207	0.0529221	3.79069	4.80665	0.471883	-3	0.933244	22.1564	17.6343			0.933244	1.3893	0.477185	-100.328	54.8585	33.8885	99.0801	64.9837	22.3209			-100.17	55.7086	32.8011	99.3566	64.5949	22.3125
1033	1	4:CA2.stl	Modjaw-4:Modjaw-2:-3.0	-2.97167	-3	0.0584116	0.0837577	0.094975	3.79069	4.80665	0.373833	-3	1.7016	20.3158	17.9163			1.7016	2.2754	1.1278	-100.063	55.3961	35.0523	99.3724	64.8751	23.4048			-100.17	55.7086	32.8011	99.3566	64.5949	22.3125
1034	1	4:CA2.stl	Modjaw-4:Modjaw-3:-3.0	-2.9423	-3	0.0355227	0.0746707	0.0946005	3.79069	4.80665	0.791041	-3	2.12104	28.4053	22.4211			2.12104	2.73822	1.50387	-100.063	56.0226	35.5191	99.2614	66.0788	22.5375			-100.17	55.7086	32.8011	99.3566	64.5949	22.3125
1035	1	4:CA2.stl	Modjaw-4:Modjaw-5:-3.0	-2.93665	-3	0.0399487	0.0654466	0.0804555	3.79069	4.80665	0.950717	-3	2.28683	34.9419	28.4235			2.28683	2.00708	2.56658	-100.329	56.2393	34.7302	98.9432	66.9988	21.514			-100.17	55.7086	32.8011	99.3566	64.5949	22.3125
1056	1	4:CA2.stl	Modjaw-5:Modjaw-1:-3.0	-3.06313	-3	0.0362129	0.0526041	0.0705612	3.87175	4.88858	0.507515	-3	1.89617	36.0461	26.8727			1.89617	1.61698	2.17536	-100.267	54.8616	33.885	99.1414	64.9868	22.3174			-100.269	56.2426	34.7261	99.0037	67.0021	21.51
1057	1	4:CA2.stl	Modjaw-5:Modjaw-2:-3.0	-3.03518	-3	0.0663795	0.0954612	0.117318	3.87175	4.88858	0.581963	-3	1.90914	19.9991	16.2732			1.90914	0.941903	2.87637	-100.002	55.399	35.0488	99.4338	64.878	23.4012			-100.269	56.2426	34.7261	99.0037	67.0021	21.51
1058	1	4:CA2.stl	Modjaw-5:Modjaw-3:-3.0	-3.0056	-3	0.0663395	0.0575738	0.0636113	3.87175	4.88858	0.212935	-3	1.13663	19.7422	17.8684			1.13663	0.860501	1.41276	-100.003	56.0257	35.5152	99.3221	66.0818	22.5336			-100.269	56.2426	34.7261	99.0037	67.0021	21.51
1059	1	4:CA2.stl	Modjaw-5:Modjaw-4:-3.0	-3.06381	-3	0.0348308	0.0668385	0.0817982	3.87175	4.88858	0.950717	-3	2.28706	34.2176	27.9597			2.28706	2.00659	2.56752	-100.108	55.7113	32.7978	99.4186	64.5976	22.3092			-100.269	56.2426	34.7261	99.0037	67.0021	21.51
4	1	1:CB1.stl	Modjaw-1:Modjaw-2:-2.0	-1.99953	-2	0.0630205	0.0389402	0.0429633	2.58745	3.25877	0.262	-2	1.11043	28.5162	25.8459			1.11043	1.49628	0.724578	-102.409	60.5768	30.2295	97.5176	59.8505	35.5924			-102.291	60.0666	31.6312	97.6583	59.3331	36.0798
5	1	1:CB1.stl	Modjaw-1:Modjaw-3:-2.0	-2.06686	-2	0.098568	0.0974029	0.120899	2.58745	3.25877	0.350714	-2	3.73849	38.3817	30.9223			3.73849	3.9314	3.54557	-102.711	56.2059	32.243	97.2154	56.1987	37.6768			-102.291	60.0666	31.6312	97.6583	59.3331	36.0798
6	1	1:CB1.stl	Modjaw-1:Modjaw-4:-2.0	-1.99768	-2	0.0827579	0.0708133	0.0808092	2.58745	3.25877	0.694295	-2	1.95928	27.6682	24.2457			1.95928	3.00528	0.913281	-102.511	61.1183	28.8246	97.3688	60.101	35.679			-102.291	60.0666	31.6312	97.6583	59.3331	36.0798
7	1	1:CB1.stl	Modjaw-1:Modjaw-5:-2.0	-1.96728	-2	0.0976756	0.0557103	0.0680218	2.58745	3.25877	0.207491	-2	2.00551	35.9989	29.4833			2.00551	2.34965	1.66136	-102.158	62.165	30.5824	97.777	60.8897	35.5115			-102.291	60.0666	31.6312	97.6583	59.3331	36.0798
28	1	1:CB1.stl	Modjaw-2:Modjaw-1:-2.0	-2.00001	-2	0.0658536	0.0389449	0.0428795	2.58712	3.26066	0.262	-2	1.11045	28.5134	25.897			1.11045	1.49631	0.724591	-102.301	60.0667	31.631	97.648	59.3332	36.0796			-102.419	60.5768	30.2293	97.5074	59.8505	35.5921
29	1	1:CB1.stl	Modjaw-2:Modjaw-3:-2.0	-2.0658	-2	0.0581241	0.134183	0.156893	2.58712	3.26066	0.207016	-2	4.51874	33.6758	28.8013			4.51874	4.82182	4.21565	-102.721	56.2059	32.2428	97.2053	56.1987	37.6766			-102.419	60.5768	30.2293	97.5074	59.8505	35.5921
30	1	1:CB1.stl	Modjaw-2:Modjaw-4:-2.0	-1.99851	-2	0.0582399	0.0329872	0.0386175	2.58712	3.26066	0.43558	-2	0.906599	27.4833	23.4764			0.906599	1.50925	0.303948	-102.521	61.1184	28.8242	97.3587	60.1011	35.6787			-102.419	60.5768	30.2293	97.5074	59.8505	35.5921
31	1	1:CB1.stl	Modjaw-2:Modjaw-5:-2.0	-1.96791	-2	0.0423534	0.0188724	0.0294634	2.58712	3.26066	0.20046	-2	1.3602	72.0734	46.1656			1.3602	1.64622	1.07417	-102.169	62.1651	30.5821	97.7667	60.8898	35.5112			-102.419	60.5768	30.2293	97.5074	59.8505	35.5921
52	1	1:CB1.stl	Modjaw-3:Modjaw-1:-2.0	-1.93265	-2	0.126242	0.0942348	0.11748	2.50363	3.1669	0.350714	-2	3.73858	39.673	31.8232			3.73858	3.93149	3.54566	-102.297	60.0666	31.6311	97.6524	59.3331	36.0797			-102.717	56.2059	32.2429	97.2088	56.1987	37.6767
53	1	1:CB1.stl	Modjaw-3:Modjaw-2:-2.0	-1.9312	-2	0.064393	0.129787	0.152471	2.50363	3.1669	0.207016	-2	4.51874	34.8165	29.6367			4.51874	4.82183	4.21566	-102.416	60.5768	30.2294	97.5112	59.8505	35.5922			-102.717	56.2059	32.2429	97.2088	56.1987	37.6767
54	1	1:CB1.stl	Modjaw-3:Modjaw-4:-2.0	-1.92873	-2	0.0470212	0.1569	0.183889	2.50363	3.1669	0.499562	-2	5.18744	33.062	28.2096			5.18744	5.98819	4.38669	-102.518	61.1183	28.8243	97.3616	60.1011	35.6788			-102.717	56.2059	32.2429	97.2088	56.1987	37.6767
55	1	1:CB1.stl	Modjaw-3:Modjaw-5:-2.0	-1.89957	-2	0.0404239	0.147154	0.179874	2.50363	3.1669	0.391019	-2	5.70403	38.7622	31.7112			5.70403	6.2109	5.19717	-102.164	62.165	30.5822	97.771	60.8898	35.5113			-102.717	56.2059	32.2429	97.2088	56.1987	37.6767
76	1	1:CB1.stl	Modjaw-4:Modjaw-1:-2.0	-2.00082	-2	0.0578671	0.0708689	0.0805779	2.58838	3.26342	0.694295	-2	1.95948	27.6493	24.3178			1.95948	3.00558	0.913368	-102.32	60.0667	31.6305	97.6293	59.3332	36.0792			-102.54	61.1185	28.8236	97.3402	60.1012	35.6781
77	1	1:CB1.stl	Modjaw-4:Modjaw-2:-2.0	-2.00117	-2	0.088361	0.0330092	0.0385889	2.58838	3.26342	0.43558	-2	0.90664	27.4663	23.4948			0.90664	1.50938	0.303897	-102.438	60.5769	30.2288	97.4888	59.8506	35.5916			-102.54	61.1185	28.8236	97.3402	60.1012	35.6781
78	1	1:CB1.stl	Modjaw-4:Modjaw-3:-2.0	-2.0659	-2	0.0649827	0.162331	0.188917	2.58838	3.26342	0.499562	-2	5.18762	31.957	27.4597			5.18762	5.98837	4.38687	-102.739	56.2059	32.2423	97.1868	56.1987	37.6761			-102.54	61.1185	28.8236	97.3402	60.1012	35.6781
79	1	1:CB1.stl	Modjaw-4:Modjaw-5:-2.0	-1.96917	-2	0.0576763	0.024749	0.0329934	2.58838	3.26342	0.556741	-2	1.48989	60.2002	45.1573			1.48989	2.07624	0.903547	-102.187	62.1652	30.5817	97.748	60.8899	35.5107			-102.54	61.1185	28.8236	97.3402	60.1012	35.6781
100	1	1:CB1.stl	Modjaw-5:Modjaw-1:-2.0	-2.03235	-2	0.114879	0.0566122	0.0690225	2.62894	3.30429	0.207491	-2	2.00554	35.4259	29.0563			2.00554	2.34968	1.6614	-102.3	60.0666	31.631	97.6495	59.3331	36.0796			-102.167	62.1651	30.5822	97.7683	60.8898	35.5112
101	1	1:CB1.stl	Modjaw-5:Modjaw-2:-2.0	-2.03251	-2	0.0730848	0.0191692	0.0299532	2.62894	3.30429	0.20046	-2	1.36017	70.9562	45.4099			1.36017	1.6462	1.07415	-102.418	60.5768	30.2293	97.5091	59.8505	35.5922			-102.167	62.1651	30.5822	97.7683	60.8898	35.5112
102	1	1:CB1.stl	Modjaw-5:Modjaw-3:-2.0	-2.09868	-2	0.0841348	0.154563	0.188348	2.62894	3.30429	0.391019	-2	5.70397	36.9039	30.2843			5.70397	6.21084	5.19709	-102.719	56.2059	32.2428	97.207	56.1987	37.6766			-102.167	62.1651	30.5822	97.7683	60.8898	35.5112
103	1	1:CB1.stl	Modjaw-5:Modjaw-4:-2.0	-2.03112	-2	0.059166	0.0251426	0.0334419	2.62894	3.30429	0.556741	-2	1.48972	59.251	44.5465			1.48972	2.07601	0.90344	-102.519	61.1183	28.8243	97.3608	60.1011	35.6788			-102.167	62.1651	30.5822	97.7683	60.8898	35.5112
124	1	2:CB1.stl	Modjaw-1:Modjaw-2:-2.0	-1.92543	-2	0.255125	0.0235545	0.0457552	2.55705	3.21216	0.242364	-2	2.93544	124.624	64.1554			2.93544	3.30151	2.56938	-98.5657	64.7054	29.2246	101.367	59.5623	29.8743			-98.9274	61.5855	28.2072	101.017	57.0539	29.4414
125	1	2:CB1.stl	Modjaw-1:Modjaw-3:-2.0	-1.95202	-2	0.11716	0.0347179	0.0490328	2.55705	3.21216	0.313958	-2	2.11772	60.9978	43.1899			2.11772	2.2783	1.95714	-98.6015	63.8028	28.617	101.338	58.8839	28.826			-98.9274	61.5855	28.2072	101.017	57.0539	29.4414
126	1	2:CB1.stl	Modjaw-1:Modjaw-4:-2.0	-1.95613	-2	0.117493	0.0211838	0.0276781	2.55705	3.21216	0.435689	-2	1.81861	85.8491	65.7057			1.81861	2.11024	1.52698	-98.7004	63.0376	29.7214	101.249	58.5631	29.4359			-98.9274	61.5855	28.2072	101.017	57.0539	29.4414
127	1	2:CB1.stl	Modjaw-1:Modjaw-5:-2.0	-1.99047	-2	0.138866	0.0242826	0.0295513	2.55705	3.21216	0.525798	-2	0.983206	40.4901	33.2712			0.983206	0.871265	1.09515	-99	61.5017	29.0714	100.966	57.8575	28.6991			-98.9274	61.5855	28.2072	101.017	57.0539	29.4414
148	1	2:CB1.stl	Modjaw-2:Modjaw-1:-2.0	-2.0773	-2	0.0664625	0.0244213	0.0475448	2.65568	3.31265	0.242364	-2	2.93541	120.199	61.7399			2.93541	3.30147	2.56934	-98.9236	61.5854	28.2072	101.021	57.0538	29.4414			-98.5621	64.7053	29.2246	101.371	59.5622	29.8744
149	1	2:CB1.stl	Modjaw-2:Modjaw-3:-2.0	-2.02768	-2	0.0421407	0.0181107	0.0238831	2.65568	3.31265	0.141681	-2	1.16882	64.5375	48.9393			1.16882	1.08865	1.24899	-98.5982	63.8027	28.617	101.341	58.8839	28.826			-98.5621	64.7053	29.2246	101.371	59.5622	29.8744
150	1	2:CB1.stl	Modjaw-2:Modjaw-4:-2.0	-2.03179	-2	0.0326781	0.0260865	0.0365037	2.65568	3.31265	0.329415	-2	1.42147	54.4909	38.9406			1.42147	1.74546	1.09749	-98.6973	63.0375	29.7214	101.252	58.5631	29.4359			-98.5621	64.7053	29.2246	101.371	59.5622	29.8744
151	1	2:CB1.stl	Modjaw-2:Modjaw-5:-2.0	-2.06746	-2	0.0464728	0.0291235	0.0490669	2.65568	3.31265	0.519814	-2	2.6729	91.778	54.4746			2.6729	3.23667	2.10913	-98.9971	61.5017	29.0713	100.969	57.8574	28.6991			-98.5621	64.7053	29.2246	101.371	59.5622	29.8744
172	1	2:CB1.stl	Modjaw-3:Modjaw-1:-2.0	-2.0488	-2	0.0435429	0.0355454	0.0502536	2.61911	3.27618	0.313958	-2	2.11765	59.576	42.1393			2.11765	2.27823	1.95708	-98.9172	61.5853	28.2072	101.028	57.0537	29.4414			-98.5917	63.8026	28.617	101.348	58.8837	28.826
173	1	2:CB1.stl	Modjaw-3:Modjaw-2:-2.0	-1.9726	-2	0.0412354	0.0178558	0.0235997	2.61911	3.27618	0.141681	-2	1.16882	65.4592	49.527			1.16882	1.08865	1.249	-98.5557	64.7052	29.2246	101.377	59.562	29.8744			-98.5917	63.8026	28.617	101.348	58.8837	28.826
174	1	2:CB1.stl	Modjaw-3:Modjaw-4:-2.0	-2.00391	-2	0.0345128	0.0360913	0.0400956	2.61911	3.27618	0.190503	-2	1.02096	28.2882	25.4631			1.02096	1.3472	0.694714	-98.6907	63.0374	29.7214	101.259	58.5629	29.4359			-98.5917	63.8026	28.617	101.348	58.8837	28.826
175	1	2:CB1.stl	Modjaw-3:Modjaw-5:-2.0	-2.03915	-2	0.0324619	0.0332771	0.0479343	2.61911	3.27618	0.401409	-2	1.73899	52.2579	36.2786			1.73899	2.37906	1.09892	-98.9903	61.5016	29.0713	100.976	57.8573	28.6991			-98.5917	63.8026	28.617	101.348	58.8837	28.826
196	1	2:CB1.stl	Modjaw-4:Modjaw-1:-2.0	-2.04471	-2	0.0749097	0.0216635	0.0281957	2.61435	3.27002	0.435689	-2	1.81852	83.9438	64.4963			1.81852	2.11011	1.52693	-98.9092	61.5851	28.2073	101.036	57.0535	29.4415			-98.6826	63.0372	29.7214	101.267	58.5627	29.4358
197	1	2:CB1.stl	Modjaw-4:Modjaw-2:-2.0	-1.96853	-2	0.0348871	0.0256863	0.0359236	2.61435	3.27002	0.329415	-2	1.42142	55.3376	39.5677			1.42142	1.74538	1.09745	-98.5476	64.7049	29.2246	101.385	59.5618	29.8744			-98.6826	63.0372	29.7214	101.267	58.5627	29.4358
198	1	2:CB1.stl	Modjaw-4:Modjaw-3:-2.0	-1.99572	-2	0.0507572	0.0360177	0.0400551	2.61435	3.27002	0.190503	-2	1.02093	28.3453	25.4882			1.02093	1.34717	0.69469	-98.5836	63.8024	28.617	101.356	58.8835	28.826			-98.6826	63.0372	29.7214	101.267	58.5627	29.4358
199	1	2:CB1.stl	Modjaw-4:Modjaw-5:-2.0	-2.03512	-2	0.0374775	0.011524	0.0181205	2.61435	3.27002	0.239183	-2	1.37654	119.451	75.9661			1.37654	1.69443	1.05866	-98.9823	61.5014	29.0713	100.984	57.8572	28.6991			-98.6826	63.0372	29.7214	101.267	58.5627	29.4358
220	1	2:CB1.stl	Modjaw-5:Modjaw-1:-2.0	-2.00939	-2	0.0469363	0.0243974	0.0296654	2.56912	3.22458	0.525798	-2	0.983217	40.3	33.1436			0.983217	0.87108	1.09535	-98.9043	61.585	28.2073	101.041	57.0534	29.4415			-98.977	61.5013	29.0713	100.989	57.8571	28.6991
221	1	2:CB1.stl	Modjaw-5:Modjaw-2:-2.0	-1.93452	-2	0.0383713	0.0281997	0.0474233	2.56912	3.22458	0.519814	-2	2.67271	94.7781	56.3586			2.67271	3.23646	2.10896	-98.5426	64.7048	29.2247	101.39	59.5617	29.8744			-98.977	61.5013	29.0713	100.989	57.8571	28.6991
222	1	2:CB1.stl	Modjaw-5:Modjaw-3:-2.0	-1.9613	-2	0.0299892	0.0326519	0.0469911	2.56912	3.22458	0.401409	-2	1.73888	53.255	37.0044			1.73888	2.37895	1.0988	-98.5784	63.8022	28.617	101.361	58.8834	28.826			-98.977	61.5013	29.0713	100.989	57.8571	28.6991
223	1	2:CB1.stl	Modjaw-5:Modjaw-4:-2.0	-1.96545	-2	0.0288701	0.0113191	0.0177762	2.56912	3.22458	0.239183	-2	1.3765	121.609	77.435			1.3765	1.69439	1.05862	-98.6773	63.0371	29.7214	101.272	58.5626	29.4358			-98.977	61.5013	29.0713	100.989	57.8571	28.6991
4	1	3:CB1.stl	Modjaw-1:Modjaw-2:-2.0	-1.8983	-2	0.047533	0.203262	0.234102	2.58977	3.28065	0.101368	-2	7.04298	34.6497	30.0851			7.04298	6.89081	7.19515	-96.4693	72.7993	30.385	103.12	60.7311	34.7058			-96.904	66.7499	33.6561	102.667	54.5043	38.2825
5	1	3:CB1.stl	Modjaw-1:Modjaw-3:-2.0	-2.05785	-2	0.0369954	0.054315	0.0718284	2.58977	3.28065	1.22389	-2	2.99153	55.0774	41.6483			2.99153	1.94844	4.03462	-96.0687	66.4925	31.9147	103.18	50.5146	38.5947			-96.904	66.7499	33.6561	102.667	54.5043	38.2825
6	1	3:CB1.stl	Modjaw-1:Modjaw-4:-2.0	-2.01297	-2	0.0918612	0.0149008	0.0259344	2.58977	3.28065	0.909521	-2	1.99528	133.904	76.9354			1.99528	1.61111	2.37944	-95.7207	67.4653	34.483	103.702	52.5603	37.3817			-96.904	66.7499	33.6561	102.667	54.5043	38.2825
7	1	3:CB1.stl	Modjaw-1:Modjaw-5:-2.0	-2.03082	-2	0.0374691	0.034961	0.0429484	2.58977	3.28065	0.768785	-2	1.78969	51.1909	41.6706			1.78969	1.52537	2.054	-96.5172	66.7757	32.1808	102.87	52.4745	38.5224			-96.904	66.7499	33.6561	102.667	54.5043	38.2825
28	1	3:CB1.stl	Modjaw-2:Modjaw-1:-2.0	-2.09443	-2	0.0422781	0.213393	0.244413	2.71664	3.4134	0.101368	-2	7.04299	33.0049	28.8159			7.04299	6.89082	7.19516	-96.8993	66.7497	33.6562	102.672	54.504	38.2826			-96.4648	72.799	30.3851	103.124	60.7308	34.7059
29	1	3:CB1.stl	Modjaw-2:Modjaw-3:-2.0	-2.15395	-2	0.0592999	0.237981	0.301287	2.71664	3.4134	1.31181	-2	8.71697	36.6288	28.9324			8.71697	6.50208	10.9319	-96.0641	66.4922	31.9148	103.185	50.5143	38.5948			-96.4648	72.799	30.3851	103.124	60.7308	34.7059
30	1	3:CB1.stl	Modjaw-2:Modjaw-4:-2.0	-2.10751	-2	0.0385091	0.222318	0.259454	2.71664	3.4134	0.910344	-2	7.69226	34.6002	29.6478			7.69226	6.76742	8.6171	-95.7194	67.4652	34.483	103.703	52.5602	37.3817			-96.4648	72.799	30.3851	103.124	60.7308	34.7059
31	1	3:CB1.stl	Modjaw-2:Modjaw-5:-2.0	-2.12673	-2	0.0437109	0.216739	0.266553	2.71664	3.4134	0.864733	-2	7.6927	35.493	28.86			7.6927	6.28581	9.09958	-96.512	66.7754	32.1809	102.875	52.4741	38.5226			-96.4648	72.799	30.3851	103.124	60.7308	34.7059
52	1	3:CB1.stl	Modjaw-3:Modjaw-1:-2.0	-1.94294	-2	0.039345	0.0527986	0.0695925	2.51668	3.20591	1.22389	-2	2.99089	56.6473	42.9773			2.99089	1.94828	4.03351	-96.9492	66.7527	33.655	102.622	54.5071	38.2815			-96.115	66.4962	31.9131	103.134	50.5184	38.5931
53	1	3:CB1.stl	Modjaw-3:Modjaw-2:-2.0	-1.84323	-2	0.10988	0.220407	0.279429	2.51668	3.20591	1.31181	-2	8.7157	39.5437	31.1912			8.7157	6.50079	10.9306	-96.5144	72.802	30.384	103.074	60.7338	34.7048			-96.115	66.4962	31.9131	103.134	50.5184	38.5931
54	1	3:CB1.stl	Modjaw-3:Modjaw-4:-2.0	-1.95557	-2	0.0399811	0.0518148	0.0632468	2.51668	3.20591	1.12715	-2	2.60182	50.2138	41.1375			2.60182	2.7692	2.43443	-95.7656	67.4687	34.4823	103.657	52.5637	37.381			-96.115	66.4962	31.9131	103.134	50.5184	38.5931
55	1	3:CB1.stl	Modjaw-3:Modjaw-5:-2.0	-1.9734	-2	0.0421152	0.0234557	0.0358452	2.51668	3.20591	0.491604	-2	1.2891	54.9588	35.9629			1.2891	0.593094	1.9851	-96.5633	66.779	32.1793	102.824	52.4778	38.521			-96.115	66.4962	31.9131	103.134	50.5184	38.5931
76	1	3:CB1.stl	Modjaw-4:Modjaw-1:-2.0	-1.98705	-2	0.0856204	0.0148048	0.02572	2.57319	3.26435	0.909521	-2	1.99536	134.778	77.5802			1.99536	1.61119	2.37954	-96.9023	66.7499	33.6561	102.669	54.5042	38.2825			-95.7189	67.4652	34.483	103.704	52.5602	37.3817
77	1	3:CB1.stl	Modjaw-4:Modjaw-2:-2.0	-1.88557	-2	0.0425253	0.210422	0.246249	2.57319	3.26435	0.910344	-2	7.69277	36.5588	31.2398			7.69277	6.768	8.61755	-96.4676	72.7992	30.385	103.121	60.731	34.7058			-95.7189	67.4652	34.483	103.704	52.5602	37.3817
78	1	3:CB1.stl	Modjaw-4:Modjaw-3:-2.0	-2.04457	-2	0.0382285	0.0529819	0.0643734	2.57319	3.26435	1.12715	-2	2.60164	49.1043	40.4148			2.60164	2.76833	2.43494	-96.0673	66.4924	31.9147	103.182	50.5145	38.5947			-95.7189	67.4652	34.483	103.704	52.5602	37.3817
79	1	3:CB1.stl	Modjaw-4:Modjaw-5:-2.0	-2.01766	-2	0.0552325	0.0381587	0.0491866	2.57319	3.26435	1.00145	-2	1.97335	51.7143	40.1197			1.97335	2.5319	1.4148	-96.5158	66.7756	32.1808	102.871	52.4744	38.5225			-95.7189	67.4652	34.483	103.704	52.5602	37.3817
100	1	3:CB1.stl	Modjaw-5:Modjaw-1:-2.0	-1.96929	-2	0.0721774	0.0344299	0.0424442	2.55022	3.24037	0.768785	-2	1.78955	51.9766	42.1623			1.78955	1.52553	2.05356	-96.9354	66.7519	33.6554	102.636	54.5063	38.2818			-96.5491	66.778	32.1798	102.838	52.4768	38.5214
101	1	3:CB1.stl	Modjaw-5:Modjaw-2:-2.0	-1.86918	-2	0.0729201	0.203371	0.250793	2.55022	3.24037	0.864733	-2	7.69211	37.8231	30.6712			7.69211	6.28523	9.099	-96.5006	72.8012	30.3843	103.088	60.733	34.7051			-96.5491	66.778	32.1798	102.838	52.4768	38.5214
102	1	3:CB1.stl	Modjaw-5:Modjaw-3:-2.0	-2.02679	-2	0.0837703	0.0237633	0.0363658	2.55022	3.24037	0.491604	-2	1.28922	54.2527	35.4515			1.28922	0.593203	1.98524	-96.1008	66.4951	31.9136	103.148	50.5172	38.5936			-96.5491	66.778	32.1798	102.838	52.4768	38.5214
103	1	3:CB1.stl	Modjaw-5:Modjaw-4:-2.0	-1.98205	-2	0.101377	0.0378157	0.0488173	2.55022	3.24037	1.00145	-2	1.97349	52.187	40.426			1.97349	2.53252	1.41446	-95.7521	67.4676	34.4825	103.671	52.5627	37.3812			-96.5491	66.778	32.1798	102.838	52.4768	38.5214
964	1	4:CA2.stl	Modjaw-1:Modjaw-2:-2.0	-1.98177	-2	0.0947113	0.0331575	0.0378869	2.52853	3.2045	0.186697	-2	1.21826	36.7417	32.1552			1.21826	1.30889	1.12763	-100.036	55.3973	35.0508	99.3991	64.8763	23.4033			-100.3	54.8599	33.8869	99.1078	64.9851	22.3193
965	1	4:CA2.stl	Modjaw-1:Modjaw-3:-2.0	-1.96231	-2	0.0406482	0.0226719	0.0315818	2.52853	3.2045	0.406266	-2	1.57704	69.5592	49.9351			1.57704	2.02163	1.13246	-100.028	56.0244	35.5168	99.297	66.0806	22.5352			-100.3	54.8599	33.8869	99.1078	64.9851	22.3193
966	1	4:CA2.stl	Modjaw-1:Modjaw-4:-2.0	-2.00058	-2	0.0357411	0.0281368	0.0353185	2.52853	3.2045	0.471883	-2	0.929948	33.0509	26.3304			0.929948	1.38745	0.472443	-100.152	55.7094	32.8001	99.3753	64.5957	22.3115			-100.3	54.8599	33.8869	99.1078	64.9851	22.3193
967	1	4:CA2.stl	Modjaw-1:Modjaw-5:-2.0	-1.95859	-2	0.050591	0.0346692	0.0464247	2.52853	3.2045	0.507515	-2	1.89626	54.6959	40.8459			1.89626	1.6172	2.17532	-100.291	56.2414	34.7276	98.9818	67.0009	21.5115			-100.3	54.8599	33.8869	99.1078	64.9851	22.3193
988	1	4:CA2.stl	Modjaw-2:Modjaw-1:-2.0	-2.01804	-2	0.043432	0.0334629	0.0380899	2.55212	3.22737	0.186697	-2	1.21829	36.4071	31.9845			1.21829	1.30892	1.12766	-100.303	54.8598	33.8871	99.1052	64.985	22.3195			-100.039	55.3972	35.0509	99.3966	64.8762	23.4034
989	1	4:CA2.stl	Modjaw-2:Modjaw-3:-2.0	-1.98015	-2	0.040024	0.0280795	0.0364414	2.55212	3.22737	0.417613	-2	1.13466	40.4087	31.1365			1.13466	0.781334	1.48798	-100.03	56.0243	35.517	99.2944	66.0804	22.5354			-100.039	55.3972	35.0509	99.3966	64.8762	23.4034
990	1	4:CA2.stl	Modjaw-2:Modjaw-4:-2.0	-2.01843	-2	0.0529666	0.0561779	0.0635384	2.55212	3.22737	0.373833	-2	1.70134	30.2849	26.7766			1.70134	2.27518	1.1275	-100.154	55.7093	32.8002	99.3729	64.5956	22.3116			-100.039	55.3972	35.0509	99.3966	64.8762	23.4034
991	1	4:CA2.stl	Modjaw-2:Modjaw-5:-2.0	-1.97601	-2	0.06493	0.0631602	0.0775394	2.55212	3.22737	0.581963	-2	1.9071	30.1947	24.5953			1.9071	0.939006	2.8752	-100.294	56.2412	34.7278	98.979	67.0008	21.5117			-100.039	55.3972	35.0509	99.3966	64.8762	23.4034
1012	1	4:CA2.stl	Modjaw-3:Modjaw-1:-2.0	-2.03824	-2	0.0412982	0.0231173	0.0321259	2.5772	3.25378	0.406266	-2	1.57694	68.2145	49.0862			1.57694	2.0215	1.13238	-100.285	54.8607	33.886	99.1236	64.9859	22.3184			-100.012	56.0252	35.5158	99.3126	66.0814	22.5342
1013	1	4:CA2.stl	Modjaw-3:Modjaw-2:-2.0	-2.01981	-2	0.0464849	0.0283562	0.0367976	2.5772	3.25378	0.417613	-2	1.1347	40.0158	30.8362			1.1347	0.781301	1.48809	-100.02	55.3981	35.0499	99.415	64.8771	23.4023			-100.012	56.0252	35.5158	99.3126	66.0814	22.5342
1014	1	4:CA2.stl	Modjaw-3:Modjaw-4:-2.0	-2.03865	-2	0.0358779	0.0504845	0.0638048	2.5772	3.25378	0.791041	-2	2.12062	42.0054	33.2361			2.12062	2.73753	1.50372	-100.135	55.7101	32.7992	99.3915	64.5964	22.3106			-100.012	56.0252	35.5158	99.3126	66.0814	22.5342
1015	1	4:CA2.stl	Modjaw-3:Modjaw-5:-2.0	-1.99608	-2	0.0995042	0.0383636	0.0423768	2.5772	3.25378	0.212935	-2	1.13604	29.6125	26.8081			1.13604	0.859776	1.41231	-100.275	56.2422	34.7266	98.9972	67.0017	21.5105			-100.012	56.0252	35.5158	99.3126	66.0814	22.5342
1036	1	4:CA2.stl	Modjaw-4:Modjaw-1:-2.0	-1.99917	-2	0.0421002	0.0281269	0.0352934	2.52729	3.20463	0.471883	-2	0.929946	33.0625	26.349			0.929946	1.38759	0.472302	-100.319	54.859	33.888	99.0893	64.9842	22.3204			-100.17	55.7086	32.8011	99.3566	64.5949	22.3125
1037	1	4:CA2.stl	Modjaw-4:Modjaw-2:-2.0	-1.98076	-2	0.0415766	0.0556476	0.0631953	2.52729	3.20463	0.373833	-2	1.70143	30.5751	26.9233			1.70143	2.27528	1.12758	-100.055	55.3964	35.0519	99.3805	64.8754	23.4043			-100.17	55.7086	32.8011	99.3566	64.5949	22.3125
1038	1	4:CA2.stl	Modjaw-4:Modjaw-3:-2.0	-1.96132	-2	0.0422134	0.0495071	0.0628	2.52729	3.20463	0.791041	-2	2.12075	42.8373	33.7699			2.12075	2.73793	1.50357	-100.046	56.0235	35.518	99.2784	66.0796	22.5364			-100.17	55.7086	32.8011	99.3566	64.5949	22.3125
1039	1	4:CA2.stl	Modjaw-4:Modjaw-5:-2.0	-1.95778	-2	0.0356913	0.0437342	0.0537196	2.52729	3.20463	0.950717	-2	2.28472	52.241	42.5304			2.28472	2.00459	2.56485	-100.309	56.2404	34.7288	98.9633	66.9999	21.5127			-100.17	55.7086	32.8011	99.3566	64.5949	22.3125
1060	1	4:CA2.stl	Modjaw-5:Modjaw-1:-2.0	-2.04192	-2	0.0370226	0.0353859	0.0474096	2.58133	3.25926	0.507515	-2	1.8963	53.5892	39.9983			1.8963	1.61716	2.17545	-100.278	54.861	33.8856	99.1302	64.9862	22.318			-100.269	56.2426	34.7261	99.0037	67.0021	21.51
1061	1	4:CA2.stl	Modjaw-5:Modjaw-2:-2.0	-2.02306	-2	0.0663507	0.0639015	0.078428	2.58133	3.25926	0.581963	-2	1.90736	29.8484	24.3198			1.90736	0.939251	2.87546	-100.014	55.3984	35.0495	99.4215	64.8774	23.4019			-100.269	56.2426	34.7261	99.0037	67.0021	21.51
1062	1	4:CA2.stl	Modjaw-5:Modjaw-3:-2.0	-2.00348	-2	0.0618799	0.0384345	0.042445	2.58133	3.25926	0.212935	-2	1.13604	29.5579	26.765			1.13604	0.859768	1.41231	-100.006	56.0255	35.5154	99.319	66.0817	22.5338			-100.269	56.2426	34.7261	99.0037	67.0021	21.51
1063	1	4:CA2.stl	Modjaw-5:Modjaw-4:-2.0	-2.04252	-2	0.0365016	0.0446661	0.0546175	2.58133	3.25926	0.950717	-2	2.28486	51.1543	41.8339			2.28486	2.00425	2.56547	-100.129	55.7104	32.7989	99.398	64.5967	22.3103			-100.269	56.2426	34.7261	99.0037	67.0021	21.51
8	1	1:CB1.stl	Modjaw-1:Modjaw-2:-1.0	-0.999891	-1	0.0841174	0.0194663	0.0214559	1.29377	1.62945	0.262	-1	1.11126	57.0863	51.7926			1.11126	1.49682	0.725693	-102.414	60.5768	30.2294	97.5125	59.8505	35.5923			-102.291	60.0666	31.6312	97.6583	59.3331	36.0798
9	1	1:CB1.stl	Modjaw-1:Modjaw-3:-1.0	-1.03308	-1	0.0946493	0.0490621	0.0606836	1.29377	1.62945	0.350714	-1	3.73885	76.2065	61.6122			3.73885	3.93175	3.54595	-102.714	56.2059	32.243	97.212	56.1987	37.6768			-102.291	60.0666	31.6312	97.6583	59.3331	36.0798
10	1	1:CB1.stl	Modjaw-1:Modjaw-4:-1.0	-0.999054	-1	0.0516806	0.035399	0.0403584	1.29377	1.62945	0.694295	-1	1.96253	55.4403	48.6276			1.96253	3.00685	0.91821	-102.525	61.1184	28.8241	97.3544	60.1011	35.6785			-102.291	60.0666	31.6312	97.6583	59.3331	36.0798
11	1	1:CB1.stl	Modjaw-1:Modjaw-5:-1.0	-0.98381	-1	0.0420837	0.0280352	0.0341352	1.29377	1.62945	0.207491	-1	2.0053	71.5281	58.7459			2.0053	2.34948	1.66112	-102.163	62.165	30.5823	97.7727	60.8898	35.5113			-102.291	60.0666	31.6312	97.6583	59.3331	36.0798
32	1	1:CB1.stl	Modjaw-2:Modjaw-1:-1.0	-0.999883	-1	0.0701499	0.0194662	0.0214107	1.29361	1.63039	0.262	-1	1.11127	57.0872	51.9026			1.11127	1.49684	0.7257	-102.296	60.0666	31.6311	97.6532	59.3331	36.0797			-102.419	60.5768	30.2293	97.5074	59.8505	35.5921
33	1	1:CB1.stl	Modjaw-2:Modjaw-3:-1.0	-1.03242	-1	0.0404027	0.0674549	0.0786565	1.29361	1.63039	0.207016	-1	4.51864	66.9876	57.4478			4.51864	4.82174	4.21555	-102.719	56.2059	32.2428	97.207	56.1987	37.6766			-102.419	60.5768	30.2293	97.5074	59.8505	35.5921
34	1	1:CB1.stl	Modjaw-2:Modjaw-4:-1.0	-0.999343	-1	0.0642228	0.0164873	0.019287	1.29361	1.63039	0.43558	-1	0.909383	55.1567	47.1501			0.909383	1.51022	0.308548	-102.53	61.1184	28.8239	97.3494	60.1011	35.6784			-102.419	60.5768	30.2293	97.5074	59.8505	35.5921
35	1	1:CB1.stl	Modjaw-2:Modjaw-5:-1.0	-0.984008	-1	0.0480585	0.00959427	0.014882	1.29361	1.63039	0.20046	-1	1.36036	141.789	91.41			1.36036	1.64635	1.07437	-102.168	62.1651	30.5821	97.7675	60.8898	35.5112			-102.419	60.5768	30.2293	97.5074	59.8505	35.5921
56	1	1:CB1.stl	Modjaw-3:Modjaw-1:-1.0	-0.96661	-1	0.0557384	0.0474691	0.0589859	1.25186	1.58351	0.350714	-1	3.73889	78.7648	63.3862			3.73889	3.93179	3.546	-102.294	60.0666	31.6311	97.6554	59.3331	36.0797			-102.717	56.2059	32.2429	97.2088	56.1987	37.6767
57	1	1:CB1.stl	Modjaw-3:Modjaw-2:-1.0	-0.965998	-1	0.0366044	0.0652609	0.0764771	1.25186	1.58351	0.207016	-1	4.51865	69.2397	59.085			4.51865	4.82174	4.21555	-102.417	60.5768	30.2293	97.5093	59.8505	35.5922			-102.717	56.2059	32.2429	97.2088	56.1987	37.6767
58	1	1:CB1.stl	Modjaw-3:Modjaw-4:-1.0	-0.964841	-1	0.0452602	0.0788282	0.092169	1.25186	1.58351	0.499562	-1	5.18732	65.8054	56.2805			5.18732	5.98809	4.38654	-102.529	61.1184	28.8239	97.3509	60.1011	35.6784			-102.717	56.2059	32.2429	97.2088	56.1987	37.6767
59	1	1:CB1.stl	Modjaw-3:Modjaw-5:-1.0	-0.95021	-1	0.0391526	0.0741103	0.0903368	1.25186	1.58351	0.391019	-1	5.70393	76.9654	63.1407			5.70393	6.2108	5.19705	-102.165	62.165	30.5822	97.7697	60.8898	35.5113			-102.717	56.2059	32.2429	97.2088	56.1987	37.6767
80	1	1:CB1.stl	Modjaw-4:Modjaw-1:-1.0	-1.0002	-1	0.0557256	0.0354192	0.0402328	1.29424	1.63177	0.694295	-1	1.96263	55.4113	48.7817			1.96263	3.007	0.91825	-102.305	60.0667	31.6309	97.6439	59.3332	36.0795			-102.54	61.1185	28.8236	97.3402	60.1012	35.6781
81	1	1:CB1.stl	Modjaw-4:Modjaw-2:-1.0	-1.00049	-1	0.0581658	0.0164968	0.0192706	1.29424	1.63177	0.43558	-1	0.909403	55.1261	47.1911			0.909403	1.51028	0.308521	-102.429	60.5768	30.229	97.4981	59.8506	35.5919			-102.54	61.1185	28.8236	97.3402	60.1012	35.6781
82	1	1:CB1.stl	Modjaw-4:Modjaw-3:-1.0	-1.03237	-1	0.0376496	0.0815274	0.0946282	1.29424	1.63177	0.499562	-1	5.18741	63.6278	54.8189			5.18741	5.98819	4.38663	-102.728	56.2059	32.2426	97.1978	56.1987	37.6764			-102.54	61.1185	28.8236	97.3402	60.1012	35.6781
83	1	1:CB1.stl	Modjaw-4:Modjaw-5:-1.0	-0.984557	-1	0.0423341	0.0122585	0.016359	1.29424	1.63177	0.556741	-1	1.49314	121.804	91.2732			1.49314	2.07818	0.908106	-102.177	62.1651	30.5819	97.7582	60.8898	35.511			-102.54	61.1185	28.8236	97.3402	60.1012	35.6781
104	1	1:CB1.stl	Modjaw-5:Modjaw-1:-1.0	-1.01598	-1	0.098001	0.028487	0.034631	1.31452	1.65221	0.207491	-1	2.00532	70.3941	57.9053			2.00532	2.3495	1.66114	-102.295	60.0666	31.6311	97.6539	59.3331	36.0797			-102.167	62.1651	30.5822	97.7683	60.8898	35.5112
105	1	1:CB1.stl	Modjaw-5:Modjaw-2:-1.0	-1.0162	-1	0.0705323	0.00974733	0.0151311	1.31452	1.65221	0.20046	-1	1.36035	139.561	89.9041			1.36035	1.64634	1.07436	-102.419	60.5768	30.2293	97.5082	59.8505	35.5921			-102.167	62.1651	30.5822	97.7683	60.8898	35.5112
106	1	1:CB1.stl	Modjaw-5:Modjaw-3:-1.0	-1.04876	-1	0.0393672	0.0778315	0.0945501	1.31452	1.65221	0.391019	-1	5.7039	73.2852	60.3267			5.7039	6.21078	5.19702	-102.718	56.2059	32.2428	97.2078	56.1987	37.6766			-102.167	62.1651	30.5822	97.7683	60.8898	35.5112
107	1	1:CB1.stl	Modjaw-5:Modjaw-4:-1.0	-1.01559	-1	0.0454767	0.0124521	0.0165796	1.31452	1.65221	0.556741	-1	1.49306	119.904	90.054			1.49306	2.07806	0.908052	-102.529	61.1184	28.8239	97.3504	60.1011	35.6784			-102.167	62.1651	30.5822	97.7683	60.8898	35.5112
128	1	2:CB1.stl	Modjaw-1:Modjaw-2:-1.0	-0.962762	-1	0.123006	0.0120588	0.0231629	1.27857	1.60614	0.242364	-1	2.93563	243.443	126.738			2.93563	3.30167	2.56958	-98.5638	64.7054	29.2246	101.369	59.5622	29.8743			-98.9274	61.5855	28.2072	101.017	57.0539	29.4414
129	1	2:CB1.stl	Modjaw-1:Modjaw-3:-1.0	-0.97611	-1	0.0673573	0.0175856	0.0247099	1.27857	1.60614	0.313958	-1	2.11837	120.46	85.7294			2.11837	2.2789	1.95784	-98.5966	63.8027	28.617	101.343	58.8838	28.826			-98.9274	61.5855	28.2072	101.017	57.0539	29.4414
130	1	2:CB1.stl	Modjaw-1:Modjaw-4:-1.0	-0.978055	-1	0.0347042	0.0105354	0.0137439	1.27857	1.60614	0.435689	-1	1.81962	172.714	132.395			1.81962	2.11107	1.52816	-98.6915	63.0374	29.7214	101.258	58.5629	29.4359			-98.9274	61.5855	28.2072	101.017	57.0539	29.4414
131	1	2:CB1.stl	Modjaw-1:Modjaw-5:-1.0	-0.995247	-1	0.0350122	0.0121574	0.0147999	1.27857	1.60614	0.525798	-1	0.982457	80.8113	66.3829			0.982457	0.870381	1.09453	-98.9885	61.5015	29.0713	100.978	57.8573	28.6991			-98.9274	61.5855	28.2072	101.017	57.0539	29.4414
152	1	2:CB1.stl	Modjaw-2:Modjaw-1:-1.0	-1.03859	-1	0.0521922	0.0125132	0.0240804	1.32789	1.65639	0.242364	-1	2.93561	234.601	121.909			2.93561	3.30165	2.56956	-98.9256	61.5854	28.2072	101.019	57.0539	29.4414			-98.5621	64.7053	29.2246	101.371	59.5622	29.8744
153	1	2:CB1.stl	Modjaw-2:Modjaw-3:-1.0	-1.01389	-1	0.0535133	0.00892007	0.0118063	1.32789	1.65639	0.141681	-1	1.16879	131.029	98.9965			1.16879	1.08861	1.24896	-98.5949	63.8026	28.617	101.344	58.8838	28.826			-98.5621	64.7053	29.2246	101.371	59.5622	29.8744
154	1	2:CB1.stl	Modjaw-2:Modjaw-4:-1.0	-1.01583	-1	0.0331237	0.0131908	0.0183922	1.32789	1.65639	0.329415	-1	1.42097	107.724	77.259			1.42097	1.74506	1.09687	-98.69	63.0374	29.7214	101.26	58.5629	29.4359			-98.5621	64.7053	29.2246	101.371	59.5622	29.8744
155	1	2:CB1.stl	Modjaw-2:Modjaw-5:-1.0	-1.03368	-1	0.0341432	0.0147861	0.024825	1.32789	1.65639	0.519814	-1	2.67146	180.674	107.612			2.67146	3.23552	2.10741	-98.9871	61.5015	29.0713	100.979	57.8573	28.6991			-98.5621	64.7053	29.2246	101.371	59.5622	29.8744
176	1	2:CB1.stl	Modjaw-3:Modjaw-1:-1.0	-1.02429	-1	0.0305443	0.0180087	0.0253272	1.3096	1.63815	0.313958	-1	2.11833	117.628	83.6389			2.11833	2.27886	1.95781	-98.9224	61.5854	28.2072	101.022	57.0538	29.4414			-98.5917	63.8026	28.617	101.348	58.8837	28.826
177	1	2:CB1.stl	Modjaw-3:Modjaw-2:-1.0	-0.986253	-1	0.0466325	0.00879582	0.011667	1.3096	1.63815	0.141681	-1	1.16879	132.88	100.179			1.16879	1.08861	1.24896	-98.5589	64.7052	29.2246	101.374	59.5621	29.8744			-98.5917	63.8026	28.617	101.348	58.8837	28.826
178	1	2:CB1.stl	Modjaw-3:Modjaw-4:-1.0	-1.00184	-1	0.0413265	0.0180699	0.0200557	1.3096	1.63815	0.190503	-1	1.0206	56.4807	50.8883			1.0206	1.34695	0.694245	-98.6867	63.0373	29.7214	101.263	58.5628	29.4358			-98.5917	63.8026	28.617	101.348	58.8837	28.826
179	1	2:CB1.stl	Modjaw-3:Modjaw-5:-1.0	-1.01947	-1	0.0329492	0.0168522	0.0241516	1.3096	1.63815	0.401409	-1	1.73744	103.099	71.9387			1.73744	2.37807	1.0968	-98.9837	61.5014	29.0713	100.983	57.8572	28.6991			-98.5917	63.8026	28.617	101.348	58.8837	28.826
200	1	2:CB1.stl	Modjaw-4:Modjaw-1:-1.0	-1.02237	-1	0.0336068	0.0107727	0.0139991	1.30723	1.63507	0.435689	-1	1.81957	168.905	129.978			1.81957	2.111	1.52814	-98.9184	61.5853	28.2072	101.026	57.0537	29.4414			-98.6826	63.0372	29.7214	101.267	58.5627	29.4358
201	1	2:CB1.stl	Modjaw-4:Modjaw-2:-1.0	-0.984325	-1	0.0403926	0.012987	0.0180992	1.30723	1.63507	0.329415	-1	1.42094	109.413	78.5083			1.42094	1.74502	1.09686	-98.5548	64.7051	29.2246	101.378	59.562	29.8744			-98.6826	63.0372	29.7214	101.267	58.5627	29.4358
202	1	2:CB1.stl	Modjaw-4:Modjaw-3:-1.0	-0.997975	-1	0.0460038	0.018035	0.0200382	1.30723	1.63507	0.190503	-1	1.02059	56.5891	50.9321			1.02059	1.34694	0.694233	-98.5876	63.8025	28.617	101.352	58.8836	28.826			-98.6826	63.0372	29.7214	101.267	58.5627	29.4358
203	1	2:CB1.stl	Modjaw-4:Modjaw-5:-1.0	-1.01758	-1	0.0292177	0.00567821	0.00909781	1.30723	1.63507	0.239183	-1	1.376	242.33	151.245			1.376	1.694	1.05799	-98.9797	61.5014	29.0713	100.987	57.8571	28.6991			-98.6826	63.0372	29.7214	101.267	58.5627	29.4358
224	1	2:CB1.stl	Modjaw-5:Modjaw-1:-1.0	-1.00469	-1	0.037075	0.0122149	0.014857	1.28461	1.61235	0.525798	-1	0.982462	80.4317	66.128			0.982462	0.870288	1.09464	-98.9158	61.5852	28.2072	101.029	57.0536	29.4414			-98.977	61.5013	29.0713	100.989	57.8571	28.6991
225	1	2:CB1.stl	Modjaw-5:Modjaw-2:-1.0	-0.967299	-1	0.0363278	0.0143106	0.0239848	1.28461	1.61235	0.519814	-1	2.67137	186.671	111.377			2.67137	3.23542	2.10732	-98.5523	64.7051	29.2246	101.381	59.5619	29.8744			-98.977	61.5013	29.0713	100.989	57.8571	28.6991
226	1	2:CB1.stl	Modjaw-5:Modjaw-3:-1.0	-0.980739	-1	0.0789804	0.016533	0.0236753	1.28461	1.61235	0.401409	-1	1.73738	105.086	73.3837			1.73738	2.37802	1.09675	-98.585	63.8024	28.617	101.354	58.8835	28.826			-98.977	61.5013	29.0713	100.989	57.8571	28.6991
227	1	2:CB1.stl	Modjaw-5:Modjaw-4:-1.0	-0.982706	-1	0.0596094	0.00557869	0.0089252	1.28461	1.61235	0.239183	-1	1.37598	246.649	154.168			1.37598	1.69399	1.05797	-98.6799	63.0371	29.7214	101.27	58.5627	29.4358			-98.977	61.5013	29.0713	100.989	57.8571	28.6991
8	1	3:CB1.stl	Modjaw-1:Modjaw-2:-1.0	-0.949721	-1	0.0449412	0.102188	0.117418	1.29494	1.64039	0.101368	-1	7.04298	68.9216	59.9823			7.04298	6.89081	7.19515	-96.467	72.7991	30.385	103.122	60.731	34.7058			-96.904	66.7499	33.6561	102.667	54.5043	38.2825
9	1	3:CB1.stl	Modjaw-1:Modjaw-3:-1.0	-1.02887	-1	0.0430846	0.0273557	0.0361708	1.29494	1.64039	1.22389	-1	2.98449	109.099	82.511			2.98449	1.93911	4.02986	-96.0917	66.4944	31.9139	103.157	50.5165	38.5939			-96.904	66.7499	33.6561	102.667	54.5043	38.2825
10	1	3:CB1.stl	Modjaw-1:Modjaw-4:-1.0	-1.00646	-1	0.0772126	0.00746343	0.0130416	1.29494	1.64039	0.909521	-1	1.99591	267.425	153.042			1.99591	1.61186	2.37996	-95.7196	67.4652	34.483	103.703	52.5602	37.3817			-96.904	66.7499	33.6561	102.667	54.5043	38.2825
11	1	3:CB1.stl	Modjaw-1:Modjaw-5:-1.0	-1.01541	-1	0.043623	0.017523	0.0215026	1.29494	1.64039	0.768785	-1	1.78661	101.958	83.0882			1.78661	1.52193	2.0513	-96.5331	66.7769	32.1803	102.854	52.4756	38.5219			-96.904	66.7499	33.6561	102.667	54.5043	38.2825
32	1	3:CB1.stl	Modjaw-2:Modjaw-1:-1.0	-1.04645	-1	0.0423	0.107239	0.122498	1.35837	1.70676	0.101368	-1	7.04299	65.6756	57.4945			7.04299	6.89081	7.19516	-96.9016	66.7498	33.6561	102.67	54.5042	38.2826			-96.4648	72.799	30.3851	103.124	60.7308	34.7059
33	1	3:CB1.stl	Modjaw-2:Modjaw-3:-1.0	-1.07608	-1	0.0524929	0.119873	0.151227	1.35837	1.70676	1.31181	-1	8.71397	72.6936	57.622			8.71397	6.4984	10.9296	-96.0894	66.4942	31.914	103.159	50.5163	38.594			-96.4648	72.799	30.3851	103.124	60.7308	34.7059
34	1	3:CB1.stl	Modjaw-2:Modjaw-4:-1.0	-1.05294	-1	0.0469141	0.111776	0.130115	1.35837	1.70676	0.910344	-1	7.69233	68.8192	59.1195			7.69233	6.7675	8.61716	-95.719	67.4652	34.483	103.704	52.5602	37.3817			-96.4648	72.799	30.3851	103.124	60.7308	34.7059
35	1	3:CB1.stl	Modjaw-2:Modjaw-5:-1.0	-1.06257	-1	0.0741241	0.109091	0.133733	1.35837	1.70676	0.864733	-1	7.6916	70.506	57.5144			7.6916	6.28454	9.09865	-96.5305	66.7767	32.1803	102.857	52.4754	38.522			-96.4648	72.799	30.3851	103.124	60.7308	34.7059
56	1	3:CB1.stl	Modjaw-3:Modjaw-1:-1.0	-0.971512	-1	0.0424836	0.0265878	0.0350408	1.25839	1.60301	1.22389	-1	2.98417	112.239	85.1628			2.98417	1.93904	4.02931	-96.9267	66.7513	33.6556	102.644	54.5057	38.282			-96.115	66.4962	31.9131	103.134	50.5184	38.5931
57	1	3:CB1.stl	Modjaw-3:Modjaw-2:-1.0	-0.922168	-1	0.0368834	0.111033	0.140339	1.25839	1.60301	1.31181	-1	8.71334	78.4754	62.0878			8.71334	6.49775	10.9289	-96.4897	72.8005	30.3845	103.099	60.7323	34.7053			-96.115	66.4962	31.9131	103.134	50.5184	38.5931
58	1	3:CB1.stl	Modjaw-3:Modjaw-4:-1.0	-0.97781	-1	0.0382838	0.0258949	0.0315992	1.25839	1.60301	1.12715	-1	2.60494	100.597	82.4369			2.60494	2.77195	2.43793	-95.7422	67.4669	34.4827	103.681	52.5619	37.3814			-96.115	66.4962	31.9131	103.134	50.5184	38.5931
59	1	3:CB1.stl	Modjaw-3:Modjaw-5:-1.0	-0.986753	-1	0.0423417	0.0118672	0.0180403	1.25839	1.60301	0.491604	-1	1.2856	108.332	71.2624			1.2856	0.587676	1.98351	-96.5563	66.7785	32.1795	102.831	52.4773	38.5212			-96.115	66.4962	31.9131	103.134	50.5184	38.5931
80	1	3:CB1.stl	Modjaw-4:Modjaw-1:-1.0	-0.993552	-1	0.070461	0.00741553	0.0129339	1.28664	1.63224	0.909521	-1	1.99595	269.158	154.32			1.99595	1.6119	2.38	-96.9033	66.7499	33.6561	102.668	54.5043	38.2825			-95.7189	67.4652	34.483	103.704	52.5602	37.3817
81	1	3:CB1.stl	Modjaw-4:Modjaw-2:-1.0	-0.943362	-1	0.0446904	0.105833	0.123579	1.28664	1.63224	0.910344	-1	7.69258	72.6862	62.2482			7.69258	6.76778	8.61738	-96.4664	72.7991	30.385	103.122	60.7309	34.7058			-95.7189	67.4652	34.483	103.704	52.5602	37.3817
82	1	3:CB1.stl	Modjaw-4:Modjaw-3:-1.0	-1.02226	-1	0.0483289	0.0264772	0.0321611	1.28664	1.63224	1.12715	-1	2.60485	98.3807	80.9937			2.60485	2.77151	2.43818	-96.0912	66.4943	31.9139	103.158	50.5164	38.5939			-95.7189	67.4652	34.483	103.704	52.5602	37.3817
83	1	3:CB1.stl	Modjaw-4:Modjaw-5:-1.0	-1.00887	-1	0.0840616	0.0189445	0.024448	1.28664	1.63224	1.00145	-1	1.98082	104.559	81.0219			1.98082	2.5374	1.42425	-96.5326	66.7768	32.1803	102.855	52.4756	38.5219			-95.7189	67.4652	34.483	103.704	52.5602	37.3817
104	1	3:CB1.stl	Modjaw-5:Modjaw-1:-1.0	-0.98464	-1	0.0786624	0.017256	0.0212497	1.27516	1.62025	0.768785	-1	1.78655	103.532	84.0741			1.78655	1.52201	2.05108	-96.9197	66.7509	33.6557	102.651	54.5053	38.2821			-96.5491	66.778	32.1798	102.838	52.4768	38.5214
105	1	3:CB1.stl	Modjaw-5:Modjaw-2:-1.0	-0.935125	-1	0.0708389	0.102384	0.125905	1.27516	1.62025	0.864733	-1	7.6913	75.1222	61.0882			7.6913	6.28424	9.09836	-96.4828	72.8001	30.3847	103.106	60.7319	34.7055			-96.5491	66.778	32.1798	102.838	52.4768	38.5214
106	1	3:CB1.stl	Modjaw-5:Modjaw-3:-1.0	-1.01334	-1	0.0486336	0.0120241	0.0183031	1.27516	1.62025	0.491604	-1	1.28566	106.923	70.2427			1.28566	0.587732	1.98358	-96.1078	66.4957	31.9134	103.141	50.5178	38.5934			-96.5491	66.778	32.1798	102.838	52.4768	38.5214
107	1	3:CB1.stl	Modjaw-5:Modjaw-4:-1.0	-0.990996	-1	0.0533111	0.0187748	0.0242644	1.27516	1.62025	1.00145	-1	1.98089	105.508	81.6378			1.98089	2.5377	1.42408	-95.7354	67.4664	34.4828	103.687	52.5614	37.3815			-96.5491	66.778	32.1798	102.838	52.4768	38.5214
968	1	4:CA2.stl	Modjaw-1:Modjaw-2:-1.0	-0.990778	-1	0.0359035	0.016484	0.0188759	1.26431	1.60231	0.186697	-1	1.21804	73.8921	64.5287			1.21804	1.30869	1.12739	-100.037	55.3973	35.0509	99.3979	64.8763	23.4033			-100.3	54.8599	33.8869	99.1078	64.9851	22.3193
969	1	4:CA2.stl	Modjaw-1:Modjaw-3:-1.0	-0.981114	-1	0.0405817	0.0111965	0.0156161	1.26431	1.60231	0.406266	-1	1.57829	140.963	101.068			1.57829	2.02251	1.13407	-100.02	56.0248	35.5163	99.3048	66.081	22.5347			-100.3	54.8599	33.8869	99.1078	64.9851	22.3193
970	1	4:CA2.stl	Modjaw-1:Modjaw-4:-1.0	-1.00036	-1	0.0406575	0.0140913	0.0176652	1.26431	1.60231	0.471883	-1	0.926716	65.7651	52.46			0.926716	1.38585	0.467581	-100.161	55.709	32.8006	99.366	64.5953	22.312			-100.3	54.8599	33.8869	99.1078	64.9851	22.3193
971	1	4:CA2.stl	Modjaw-1:Modjaw-5:-1.0	-0.979371	-1	0.0360401	0.0174878	0.0233902	1.26431	1.60231	0.507515	-1	1.89648	108.446	81.0803			1.89648	1.61743	2.17553	-100.28	56.242	34.7269	98.9928	67.0015	21.5108			-100.3	54.8599	33.8869	99.1078	64.9851	22.3193
992	1	4:CA2.stl	Modjaw-2:Modjaw-1:-1.0	-1.00913	-1	0.0394914	0.0166369	0.0189792	1.27611	1.61375	0.186697	-1	1.21805	73.2139	64.1782			1.21805	1.3087	1.12741	-100.302	54.8598	33.887	99.1065	64.985	22.3194			-100.039	55.3972	35.0509	99.3966	64.8762	23.4034
993	1	4:CA2.stl	Modjaw-2:Modjaw-3:-1.0	-0.990141	-1	0.0526896	0.014116	0.0183007	1.27611	1.61375	0.417613	-1	1.1348	80.391	62.0087			1.1348	0.781501	1.4881	-100.021	56.0247	35.5164	99.3035	66.0809	22.5348			-100.039	55.3972	35.0509	99.3966	64.8762	23.4034
994	1	4:CA2.stl	Modjaw-2:Modjaw-4:-1.0	-1.0094	-1	0.0406868	0.0279942	0.0317109	1.27611	1.61375	0.373833	-1	1.70126	60.7719	53.6491			1.70126	2.27513	1.12738	-100.162	55.7089	32.8006	99.3648	64.5953	22.3121			-100.039	55.3972	35.0509	99.3966	64.8762	23.4034
995	1	4:CA2.stl	Modjaw-2:Modjaw-5:-1.0	-0.988191	-1	0.062515	0.0317103	0.038881	1.27611	1.61375	0.581963	-1	1.90554	60.0922	49.0097			1.90554	0.936621	2.87447	-100.281	56.2419	34.727	98.9913	67.0014	21.5109			-100.039	55.3972	35.0509	99.3966	64.8762	23.4034
1016	1	4:CA2.stl	Modjaw-3:Modjaw-1:-1.0	-1.01917	-1	0.0431528	0.0114143	0.0158833	1.28865	1.62695	0.406266	-1	1.57824	138.269	99.3644			1.57824	2.02245	1.13403	-100.293	54.8603	33.8865	99.1157	64.9855	22.3189			-100.012	56.0252	35.5158	99.3126	66.0814	22.5342
1017	1	4:CA2.stl	Modjaw-3:Modjaw-2:-1.0	-1.00984	-1	0.0404325	0.0142549	0.0184786	1.28865	1.62695	0.417613	-1	1.13482	79.6088	61.4126			1.13482	0.781483	1.48815	-100.03	55.3976	35.0504	99.4058	64.8766	23.4029			-100.012	56.0252	35.5158	99.3126	66.0814	22.5342
1018	1	4:CA2.stl	Modjaw-3:Modjaw-4:-1.0	-1.01944	-1	0.0432625	0.0251018	0.031767	1.28865	1.62695	0.791041	-1	2.12054	84.4777	66.753			2.12054	2.73755	1.50353	-100.153	55.7094	32.8002	99.3741	64.5957	22.3116			-100.012	56.0252	35.5158	99.3126	66.0814	22.5342
1019	1	4:CA2.stl	Modjaw-3:Modjaw-5:-1.0	-0.998166	-1	0.0607412	0.0192082	0.0212082	1.28865	1.62695	0.212935	-1	1.13545	59.1126	53.5382			1.13545	0.859036	1.41186	-100.272	56.2424	34.7264	99.0004	67.0019	21.5102			-100.012	56.0252	35.5158	99.3126	66.0814	22.5342
1040	1	4:CA2.stl	Modjaw-4:Modjaw-1:-1.0	-0.999517	-1	0.0383289	0.0140854	0.0176511	1.26369	1.60238	0.471883	-1	0.926715	65.7927	52.502			0.926715	1.38592	0.467511	-100.31	54.8594	33.8875	99.0985	64.9846	22.3199			-100.17	55.7086	32.8011	99.3566	64.5949	22.3125
1041	1	4:CA2.stl	Modjaw-4:Modjaw-2:-1.0	-0.990206	-1	0.048393	0.0277258	0.0315339	1.26369	1.60238	0.373833	-1	1.7013	61.3618	53.9515			1.7013	2.27518	1.12742	-100.047	55.3968	35.0514	99.3886	64.8758	23.4039			-100.17	55.7086	32.8011	99.3566	64.5949	22.3125
1042	1	4:CA2.stl	Modjaw-4:Modjaw-3:-1.0	-0.980552	-1	0.0417693	0.0246156	0.0312641	1.26369	1.60238	0.791041	-1	2.12061	86.1488	67.8288			2.12061	2.73775	1.50346	-100.029	56.0243	35.5169	99.2955	66.0805	22.5353			-100.17	55.7086	32.8011	99.3566	64.5949	22.3125
1043	1	4:CA2.stl	Modjaw-4:Modjaw-5:-1.0	-0.978903	-1	0.0427535	0.0219191	0.0269009	1.26369	1.60238	0.950717	-1	2.28278	104.146	84.8588			2.28278	2.00229	2.56328	-100.289	56.2415	34.7275	98.9835	67.001	21.5114			-100.17	55.7086	32.8011	99.3566	64.5949	22.3125
1064	1	4:CA2.stl	Modjaw-5:Modjaw-1:-1.0	-1.02087	-1	0.039897	0.0178513	0.0238876	1.29071	1.62969	0.507515	-1	1.8965	106.239	79.3926			1.8965	1.61741	2.17559	-100.289	54.8605	33.8863	99.119	64.9857	22.3187			-100.269	56.2426	34.7261	99.0037	67.0021	21.51
1065	1	4:CA2.stl	Modjaw-5:Modjaw-2:-1.0	-1.01133	-1	0.0789726	0.0320779	0.0393183	1.29071	1.62969	0.581963	-1	1.90567	59.4075	48.4678			1.90567	0.936744	2.8746	-100.026	55.3978	35.0502	99.4091	64.8768	23.4027			-100.269	56.2426	34.7261	99.0037	67.0021	21.51
1066	1	4:CA2.stl	Modjaw-5:Modjaw-3:-1.0	-1.00162	-1	0.125015	0.0192413	0.0212392	1.29071	1.62969	0.212935	-1	1.13545	59.0108	53.46			1.13545	0.859033	1.41186	-100.009	56.0254	35.5156	99.3158	66.0815	22.534			-100.269	56.2426	34.7261	99.0037	67.0021	21.51
1067	1	4:CA2.stl	Modjaw-5:Modjaw-4:-1.0	-1.02124	-1	0.0419781	0.022387	0.027351	1.29071	1.62969	0.950717	-1	2.28285	101.972	83.4649			2.28285	2.00212	2.56358	-100.15	55.7095	32.8	99.3773	64.5958	22.3114			-100.269	56.2426	34.7261	99.0037	67.0021	21.51
12	1	1:CB1.stl	Modjaw-1:Modjaw-2:1.0	1.00014	1	0.038033	0.0194529	0.0213985	1.29377	1.62945	0.262	1	1.11297	57.2136	52.0117			1.11297	1.49795	0.727992	-102.424	60.5768	30.2291	97.5024	59.8505	35.592			-102.291	60.0666	31.6312	97.6583	59.3331	36.0798
13	1	1:CB1.stl	Modjaw-1:Modjaw-3:1.0	1.03237	1	0.0569558	0.0497686	0.0611327	1.29377	1.62945	0.350714	1	3.73954	75.1386	61.1709			3.73954	3.93241	3.54668	-102.721	56.2059	32.2428	97.2056	56.1987	37.6766			-102.291	60.0666	31.6312	97.6583	59.3331	36.0798
14	1	1:CB1.stl	Modjaw-1:Modjaw-4:1.0	0.99948	1	0.0396569	0.0353733	0.0402587	1.29377	1.62945	0.694295	1	1.96935	55.6733	48.9174			1.96935	3.01016	0.928542	-102.554	61.1185	28.8231	97.326	60.1012	35.6776			-102.291	60.0666	31.6312	97.6583	59.3331	36.0798
15	1	1:CB1.stl	Modjaw-1:Modjaw-5:1.0	0.984159	1	0.0469487	0.0283877	0.0343747	1.29377	1.62945	0.207491	1	2.00492	70.6264	58.3253			2.00492	2.34917	1.66067	-102.171	62.1651	30.582	97.7639	60.8898	35.5111			-102.291	60.0666	31.6312	97.6583	59.3331	36.0798
36	1	1:CB1.stl	Modjaw-2:Modjaw-1:1.0	0.999635	1	0.0620277	0.019448	0.0213468	1.29361	1.63039	0.262	1	1.11296	57.2275	52.1372			1.11296	1.49794	0.727987	-102.286	60.0666	31.6313	97.6633	59.3331	36.0799			-102.419	60.5768	30.2293	97.5074	59.8505	35.5921
37	1	1:CB1.stl	Modjaw-2:Modjaw-3:1.0	1.03143	1	0.0401704	0.0681597	0.0790519	1.29361	1.63039	0.207016	1	4.51845	66.2921	57.158			4.51845	4.82155	4.21534	-102.716	56.2059	32.2429	97.2106	56.1987	37.6767			-102.419	60.5768	30.2293	97.5074	59.8505	35.5921
38	1	1:CB1.stl	Modjaw-2:Modjaw-4:1.0	0.99952	1	0.0530124	0.0164699	0.0192379	1.29361	1.63039	0.43558	1	0.915294	55.5739	47.5777			0.915294	1.51231	0.318281	-102.549	61.1185	28.8233	97.331	60.1012	35.6777			-102.419	60.5768	30.2293	97.5074	59.8505	35.5921
39	1	1:CB1.stl	Modjaw-2:Modjaw-5:1.0	0.984121	1	0.0524323	0.00991085	0.0151802	1.29361	1.63039	0.20046	1	1.36065	137.289	89.6332			1.36065	1.64657	1.07472	-102.166	62.1651	30.5822	97.769	60.8898	35.5113			-102.419	60.5768	30.2293	97.5074	59.8505	35.5921
60	1	1:CB1.stl	Modjaw-3:Modjaw-1:1.0	0.967193	1	0.0749729	0.048161	0.0594626	1.25186	1.58351	0.350714	1	3.7395	77.6458	62.8882			3.7395	3.93236	3.54663	-102.288	60.0666	31.6312	97.661	59.3331	36.0799			-102.717	56.2059	32.2429	97.2088	56.1987	37.6767
61	1	1:CB1.stl	Modjaw-3:Modjaw-2:1.0	0.966804	1	0.042218	0.0659786	0.0769403	1.25186	1.58351	0.207016	1	4.51845	68.4835	58.7267			4.51845	4.82155	4.21534	-102.421	60.5768	30.2292	97.5054	59.8505	35.5921			-102.717	56.2059	32.2429	97.2088	56.1987	37.6767
62	1	1:CB1.stl	Modjaw-3:Modjaw-4:1.0	0.965804	1	0.0870392	0.0795637	0.0925937	1.25186	1.58351	0.499562	1	5.18715	65.1949	56.0205			5.18715	5.98797	4.38633	-102.55	61.1185	28.8232	97.3295	60.1012	35.6777			-102.717	56.2059	32.2429	97.2088	56.1987	37.6767
63	1	1:CB1.stl	Modjaw-3:Modjaw-5:1.0	0.951078	1	0.0402899	0.0751588	0.0911141	1.25186	1.58351	0.391019	1	5.70368	75.8884	62.5993			5.70368	6.21058	5.19678	-102.168	62.1651	30.5821	97.7668	60.8898	35.5112			-102.717	56.2059	32.2429	97.2088	56.1987	37.6767
84	1	1:CB1.stl	Modjaw-4:Modjaw-1:1.0	0.999773	1	0.0620179	0.0353785	0.0401159	1.29424	1.63177	0.694295	1	1.96926	55.6626	49.0893			1.96926	3.01001	0.928511	-102.277	60.0666	31.6315	97.6726	59.3331	36.0801			-102.54	61.1185	28.8236	97.3402	60.1012	35.6781
85	1	1:CB1.stl	Modjaw-4:Modjaw-2:1.0	1.00032	1	0.0541492	0.0164764	0.0192174	1.29424	1.63177	0.43558	1	0.915276	55.5507	47.6276			0.915276	1.51224	0.318309	-102.41	60.5768	30.2295	97.5166	59.8505	35.5924			-102.54	61.1185	28.8236	97.3402	60.1012	35.6781
86	1	1:CB1.stl	Modjaw-4:Modjaw-3:1.0	1.03119	1	0.0385084	0.0822245	0.0949385	1.29424	1.63177	0.499562	1	5.18706	63.0841	54.636			5.18706	5.98788	4.38625	-102.706	56.2059	32.2432	97.2198	56.1987	37.677			-102.54	61.1185	28.8236	97.3402	60.1012	35.6781
87	1	1:CB1.stl	Modjaw-4:Modjaw-5:1.0	0.984502	1	0.0423834	0.0120285	0.0160835	1.29424	1.63177	0.556741	1	1.49973	124.681	93.2463			1.49973	2.08213	0.917323	-102.157	62.165	30.5824	97.7783	60.8897	35.5115			-102.54	61.1185	28.8236	97.3402	60.1012	35.6781
108	1	1:CB1.stl	Modjaw-5:Modjaw-1:1.0	1.0156	1	0.0993283	0.0288403	0.0348603	1.31452	1.65221	0.207491	1	2.0049	69.5174	57.5124			2.0049	2.34915	1.66065	-102.286	60.0666	31.6313	97.6627	59.3331	36.0799			-102.167	62.1651	30.5822	97.7683	60.8898	35.5112
109	1	1:CB1.stl	Modjaw-5:Modjaw-2:1.0	1.01607	1	0.224484	0.010073	0.0154375	1.31452	1.65221	0.20046	1	1.36066	135.079	88.1398			1.36066	1.64658	1.07473	-102.42	60.5768	30.2292	97.5067	59.8505	35.5921			-102.167	62.1651	30.5822	97.7683	60.8898	35.5112
110	1	1:CB1.stl	Modjaw-5:Modjaw-3:1.0	1.0476	1	0.0634847	0.0789064	0.0952726	1.31452	1.65221	0.391019	1	5.70371	72.2846	59.8673			5.70371	6.21061	5.19682	-102.716	56.2059	32.2429	97.2099	56.1987	37.6767			-102.167	62.1651	30.5822	97.7683	60.8898	35.5112
111	1	1:CB1.stl	Modjaw-5:Modjaw-4:1.0	1.01566	1	0.0737224	0.0122155	0.0162978	1.31452	1.65221	0.556741	1	1.49981	122.779	92.0256			1.49981	2.08225	0.917379	-102.55	61.1185	28.8232	97.3301	60.1012	35.6777			-102.167	62.1651	30.5822	97.7683	60.8898	35.5112
132	1	2:CB1.stl	Modjaw-1:Modjaw-2:1.0	0.96287	1	0.0315559	0.0126423	0.0237367	1.27857	1.60614	0.242364	1	2.93597	232.233	123.689			2.93597	3.30197	2.56997	-98.5604	64.7053	29.2246	101.372	59.5621	29.8744			-98.9274	61.5855	28.2072	101.017	57.0539	29.4414
133	1	2:CB1.stl	Modjaw-1:Modjaw-3:1.0	0.976313	1	0.0336058	0.0180381	0.0250926	1.27857	1.60614	0.313958	1	2.11966	117.511	84.4736			2.11966	2.28009	1.95924	-98.5869	63.8024	28.617	101.352	58.8836	28.826			-98.9274	61.5855	28.2072	101.017	57.0539	29.4414
134	1	2:CB1.stl	Modjaw-1:Modjaw-4:1.0	0.978043	1	0.0355573	0.0104366	0.0135614	1.27857	1.60614	0.435689	1	1.82174	174.553	134.332			1.82174	2.11283	1.53065	-98.6738	63.037	29.7214	101.276	58.5625	29.4358			-98.9274	61.5855	28.2072	101.017	57.0539	29.4414
135	1	2:CB1.stl	Modjaw-1:Modjaw-5:1.0	0.995268	1	0.0447009	0.0121868	0.0148443	1.27857	1.60614	0.525798	1	0.981366	80.5267	66.1104			0.981366	0.869066	1.09366	-98.9654	61.5011	29.0713	101.001	57.8569	28.699			-98.9274	61.5855	28.2072	101.017	57.0539	29.4414
156	1	2:CB1.stl	Modjaw-2:Modjaw-1:1.0	1.03845	1	0.0295343	0.0131411	0.0246996	1.32789	1.65639	0.242364	1	2.93598	223.421	118.868			2.93598	3.30198	2.56999	-98.9292	61.5855	28.2072	101.016	57.0539	29.4414			-98.5621	64.7053	29.2246	101.371	59.5622	29.8744
157	1	2:CB1.stl	Modjaw-2:Modjaw-3:1.0	1.01399	1	0.0508428	0.00864956	0.0115338	1.32789	1.65639	0.141681	1	1.16874	135.122	101.332			1.16874	1.08856	1.24892	-98.5885	63.8025	28.617	101.351	58.8836	28.826			-98.5621	64.7053	29.2246	101.371	59.5622	29.8744
158	1	2:CB1.stl	Modjaw-2:Modjaw-4:1.0	1.01569	1	0.0337427	0.013485	0.0186692	1.32789	1.65639	0.329415	1	1.42007	105.308	76.0649			1.42007	1.74435	1.09579	-98.6752	63.037	29.7214	101.275	58.5626	29.4358			-98.5621	64.7053	29.2246	101.371	59.5622	29.8744
159	1	2:CB1.stl	Modjaw-2:Modjaw-5:1.0	1.03357	1	0.0337651	0.0152518	0.0254092	1.32789	1.65639	0.519814	1	2.66866	174.974	105.028			2.66866	3.23328	2.10405	-98.9667	61.5011	29.0713	101	57.8569	28.699			-98.5621	64.7053	29.2246	101.371	59.5622	29.8744
180	1	2:CB1.stl	Modjaw-3:Modjaw-1:1.0	1.02405	1	0.0294147	0.0184794	0.0257225	1.3096	1.63815	0.313958	1	2.1197	114.706	82.4062			2.1197	2.28012	1.95927	-98.9324	61.5856	28.2071	101.012	57.054	29.4413			-98.5917	63.8026	28.617	101.348	58.8837	28.826
181	1	2:CB1.stl	Modjaw-3:Modjaw-2:1.0	0.98616	1	0.0328002	0.00853187	0.0113991	1.3096	1.63815	0.141681	1	1.16874	136.985	102.529			1.16874	1.08856	1.24892	-98.5653	64.7054	29.2246	101.368	59.5623	29.8743			-98.5917	63.8026	28.617	101.348	58.8837	28.826
182	1	2:CB1.stl	Modjaw-3:Modjaw-4:1.0	1.00161	1	0.0408833	0.0181129	0.0200655	1.3096	1.63815	0.190503	1	1.01993	56.3098	50.8302			1.01993	1.3465	0.69337	-98.6785	63.0371	29.7214	101.271	58.5627	29.4358			-98.5917	63.8026	28.617	101.348	58.8837	28.826
183	1	2:CB1.stl	Modjaw-3:Modjaw-5:1.0	1.01927	1	0.0386934	0.0172758	0.0245148	1.3096	1.63815	0.401409	1	1.73435	100.392	70.747			1.73435	2.3761	1.09259	-98.9701	61.5012	29.0713	100.996	57.857	28.699			-98.5917	63.8026	28.617	101.348	58.8837	28.826
204	1	2:CB1.stl	Modjaw-4:Modjaw-1:1.0	1.02238	1	0.0338418	0.0106695	0.0138096	1.30723	1.63507	0.435689	1	1.82179	170.747	131.921			1.82179	2.1129	1.53068	-98.9364	61.5857	28.2071	101.008	57.0541	29.4413			-98.6826	63.0372	29.7214	101.267	58.5627	29.4358
205	1	2:CB1.stl	Modjaw-4:Modjaw-2:1.0	0.984453	1	0.0293322	0.0132738	0.0183705	1.30723	1.63507	0.329415	1	1.4201	106.985	77.3028			1.4201	1.74439	1.0958	-98.5694	64.7055	29.2246	101.363	59.5624	29.8743			-98.6826	63.0372	29.7214	101.267	58.5627	29.4358
206	1	2:CB1.stl	Modjaw-4:Modjaw-3:1.0	0.998205	1	0.0717549	0.0180821	0.0200535	1.30723	1.63507	0.190503	1	1.01995	56.4065	50.8612			1.01995	1.34651	0.693382	-98.5958	63.8027	28.617	101.344	58.8838	28.826			-98.6826	63.0372	29.7214	101.267	58.5627	29.4358
207	1	2:CB1.stl	Modjaw-4:Modjaw-5:1.0	1.01762	1	0.0318689	0.00552855	0.00918615	1.30723	1.63507	0.239183	1	1.37487	248.686	149.668			1.37487	1.69314	1.05661	-98.9741	61.5013	29.0713	100.992	57.857	28.6991			-98.6826	63.0372	29.7214	101.267	58.5627	29.4358
228	1	2:CB1.stl	Modjaw-5:Modjaw-1:1.0	1.00466	1	0.0393035	0.0122443	0.0149015	1.28461	1.61235	0.525798	1	0.981362	80.1486	65.8566			0.981362	0.869162	1.09356	-98.939	61.5857	28.2071	101.006	57.0542	29.4413			-98.977	61.5013	29.0713	100.989	57.8571	28.6991
229	1	2:CB1.stl	Modjaw-5:Modjaw-2:1.0	0.967388	1	0.0351458	0.0147479	0.0245327	1.28461	1.61235	0.519814	1	2.66876	180.959	108.784			2.66876	3.23339	2.10413	-98.572	64.7056	29.2246	101.361	59.5624	29.8743			-98.977	61.5013	29.0713	100.989	57.8571	28.6991
230	1	2:CB1.stl	Modjaw-5:Modjaw-3:1.0	0.980923	1	0.0322194	0.0169438	0.0240298	1.28461	1.61235	0.401409	1	1.7344	102.362	72.1771			1.7344	2.37616	1.09265	-98.5985	63.8027	28.617	101.341	58.8839	28.826			-98.977	61.5013	29.0713	100.989	57.8571	28.6991
231	1	2:CB1.stl	Modjaw-5:Modjaw-4:1.0	0.982672	1	0.0288377	0.00543397	0.00901171	1.28461	1.61235	0.239183	1	1.37489	253.019	152.568			1.37489	1.69316	1.05663	-98.6854	63.0373	29.7214	101.264	58.5628	29.4358			-98.977	61.5013	29.0713	100.989	57.8571	28.6991
12	1	3:CB1.stl	Modjaw-1:Modjaw-2:1.0	0.950877	1	0.0431616	0.103277	0.118123	1.29494	1.64039	0.101368	1	7.04298	68.1948	59.6242			7.04298	6.89081	7.19515	-96.4626	72.7989	30.3851	103.126	60.7307	34.7059			-96.904	66.7499	33.6561	102.667	54.5043	38.2825
13	1	3:CB1.stl	Modjaw-1:Modjaw-3:1.0	1.02875	1	0.03742	0.0277539	0.0366803	1.29494	1.64039	1.22389	1	2.97075	107.039	80.9902			2.97075	1.92089	4.0206	-96.1386	66.4981	31.9123	103.11	50.5202	38.5923			-96.904	66.7499	33.6561	102.667	54.5043	38.2825
14	1	3:CB1.stl	Modjaw-1:Modjaw-4:1.0	1.0064	1	0.0699406	0.00750313	0.0131938	1.29494	1.64039	0.909521	1	1.99654	266.094	151.325			1.99654	1.6126	2.38048	-95.7186	67.4651	34.483	103.704	52.5601	37.3817			-96.904	66.7499	33.6561	102.667	54.5043	38.2825
15	1	3:CB1.stl	Modjaw-1:Modjaw-5:1.0	1.01542	1	0.0387402	0.0176085	0.0215574	1.29494	1.64039	0.768785	1	1.78084	101.136	82.6095			1.78084	1.51546	2.04622	-96.5652	66.7792	32.1792	102.822	52.4779	38.5209			-96.904	66.7499	33.6561	102.667	54.5043	38.2825
36	1	3:CB1.stl	Modjaw-2:Modjaw-1:1.0	1.04491	1	0.0454943	0.108289	0.123044	1.35837	1.70676	0.101368	1	7.04298	65.0388	57.2397			7.04298	6.89081	7.19515	-96.9063	66.7501	33.656	102.665	54.5045	38.2824			-96.4648	72.799	30.3851	103.124	60.7308	34.7059
37	1	3:CB1.stl	Modjaw-2:Modjaw-3:1.0	1.07427	1	0.0455766	0.121596	0.152344	1.35837	1.70676	1.31181	1	8.70812	71.6152	57.1609			8.70812	6.49121	10.925	-96.1409	66.4983	31.9123	103.108	50.5204	38.5923			-96.4648	72.799	30.3851	103.124	60.7308	34.7059
38	1	3:CB1.stl	Modjaw-2:Modjaw-4:1.0	1.05131	1	0.049669	0.112973	0.13085	1.35837	1.70676	0.910344	1	7.6923	68.0895	58.787			7.6923	6.76746	8.61714	-95.7192	67.4652	34.483	103.704	52.5602	37.3817			-96.4648	72.799	30.3851	103.124	60.7308	34.7059
39	1	3:CB1.stl	Modjaw-2:Modjaw-5:1.0	1.06097	1	0.0454679	0.110499	0.134605	1.35837	1.70676	0.864733	1	7.68951	69.589	57.1263			7.68951	6.28213	9.0969	-96.5679	66.7794	32.1792	102.819	52.4781	38.5208			-96.4648	72.799	30.3851	103.124	60.7308	34.7059
60	1	3:CB1.stl	Modjaw-3:Modjaw-1:1.0	0.971606	1	0.0377324	0.0269666	0.0355271	1.25839	1.60301	1.22389	1	2.97105	110.175	83.6277			2.97105	1.92095	4.02115	-96.881	66.7485	33.6566	102.69	54.5029	38.283			-96.115	66.4962	31.9131	103.134	50.5184	38.5931
61	1	3:CB1.stl	Modjaw-3:Modjaw-2:1.0	0.9233	1	0.0438449	0.112668	0.14156	1.25839	1.60301	1.31181	1	8.70877	77.296	61.5201			8.70877	6.49186	10.9257	-96.4397	72.7975	30.3856	103.149	60.7293	34.7064			-96.115	66.4962	31.9131	103.134	50.5184	38.5931
62	1	3:CB1.stl	Modjaw-3:Modjaw-4:1.0	0.977863	1	0.0415213	0.02587	0.0315485	1.25839	1.60301	1.12715	1	2.61176	100.957	82.7857			2.61176	2.77799	2.44554	-95.6957	67.4634	34.4833	103.727	52.5584	37.382			-96.115	66.4962	31.9131	103.134	50.5184	38.5931
63	1	3:CB1.stl	Modjaw-3:Modjaw-5:1.0	0.98686	1	0.0407979	0.0121447	0.0182733	1.25839	1.60301	0.491604	1	1.27848	105.271	69.9644			1.27848	0.576636	1.98033	-96.5419	66.7775	32.18	102.845	52.4763	38.5216			-96.115	66.4962	31.9131	103.134	50.5184	38.5931
84	1	3:CB1.stl	Modjaw-4:Modjaw-1:1.0	0.993606	1	0.0845592	0.00745513	0.0130849	1.28664	1.63224	0.909521	1	1.9965	267.803	152.581			1.9965	1.61256	2.38044	-96.9042	66.75	33.6561	102.667	54.5043	38.2825			-95.7189	67.4652	34.483	103.704	52.5602	37.3817
85	1	3:CB1.stl	Modjaw-4:Modjaw-2:1.0	0.94454	1	0.0484974	0.107052	0.124461	1.28664	1.63224	0.910344	1	7.69205	71.8534	61.803			7.69205	6.76718	8.61692	-96.4629	72.7989	30.3851	103.126	60.7307	34.7059			-95.7189	67.4652	34.483	103.704	52.5602	37.3817
86	1	3:CB1.stl	Modjaw-4:Modjaw-3:1.0	1.02221	1	0.0386364	0.0264498	0.0321067	1.28664	1.63224	1.12715	1	2.61187	98.7482	81.3497			2.61187	2.77844	2.4453	-96.1387	66.4981	31.9123	103.11	50.5203	38.5923			-95.7189	67.4652	34.483	103.704	52.5602	37.3817
87	1	3:CB1.stl	Modjaw-4:Modjaw-5:1.0	1.00893	1	0.0505328	0.0186706	0.0241504	1.28664	1.63224	1.00145	1	1.99578	106.894	82.6397			1.99578	2.54843	1.44312	-96.5654	66.7792	32.1792	102.822	52.478	38.5209			-95.7189	67.4652	34.483	103.704	52.5602	37.3817
108	1	3:CB1.stl	Modjaw-5:Modjaw-1:1.0	0.984633	1	0.047086	0.0173388	0.0213029	1.27516	1.62025	0.768785	1	1.78091	102.712	83.5993			1.78091	1.51537	2.04644	-96.8881	66.749	33.6564	102.683	54.5034	38.2829			-96.5491	66.778	32.1798	102.838	52.4768	38.5214
109	1	3:CB1.stl	Modjaw-5:Modjaw-2:1.0	0.936219	1	0.037569	0.103758	0.126894	1.27516	1.62025	0.864733	1	7.6898	74.1128	60.6			7.6898	6.28242	9.09719	-96.4467	72.7979	30.3855	103.142	60.7297	34.7063			-96.5491	66.778	32.1798	102.838	52.4768	38.5214
110	1	3:CB1.stl	Modjaw-5:Modjaw-3:1.0	1.01322	1	0.0426998	0.0123076	0.0185407	1.27516	1.62025	0.491604	1	1.27842	103.872	68.9517			1.27842	0.576577	1.98025	-96.1223	66.4968	31.9129	103.126	50.5189	38.5929			-96.5491	66.778	32.1798	102.838	52.4768	38.5214
111	1	3:CB1.stl	Modjaw-5:Modjaw-4:1.0	0.990942	1	0.0883291	0.0185047	0.0239691	1.27516	1.62025	1.00145	1	1.99571	107.849	83.2615			1.99571	2.54813	1.44328	-95.7027	67.464	34.4832	103.72	52.559	37.3819			-96.5491	66.778	32.1798	102.838	52.4768	38.5214
972	1	4:CA2.stl	Modjaw-1:Modjaw-2:1.0	0.990565	1	0.049402	0.0162903	0.0187357	1.26431	1.60231	0.186697	1	1.21756	74.7413	64.9862			1.21756	1.30824	1.12688	-100.04	55.3971	35.051	99.3953	64.8761	23.4035			-100.3	54.8599	33.8869	99.1078	64.9851	22.3193
973	1	4:CA2.stl	Modjaw-1:Modjaw-3:1.0	0.981038	1	0.0414507	0.0109216	0.0152646	1.26431	1.60231	0.406266	1	1.58087	144.748	103.565			1.58087	2.02434	1.1374	-100.005	56.0256	35.5153	99.3202	66.0817	22.5337			-100.3	54.8599	33.8869	99.1078	64.9851	22.3193
974	1	4:CA2.stl	Modjaw-1:Modjaw-4:1.0	1.0005	1	0.0447512	0.0141332	0.0176781	1.26431	1.60231	0.471883	1	0.920482	65.129	52.0689			0.920482	1.3828	0.458167	-100.18	55.7082	32.8016	99.3472	64.5945	22.313			-100.3	54.8599	33.8869	99.1078	64.9851	22.3193
975	1	4:CA2.stl	Modjaw-1:Modjaw-5:1.0	0.97953	1	0.0397654	0.0177946	0.0237416	1.26431	1.60231	0.507515	1	1.89712	106.612	79.9067			1.89712	1.61811	2.17612	-100.258	56.2432	34.7254	99.0146	67.0027	21.5093			-100.3	54.8599	33.8869	99.1078	64.9851	22.3193
996	1	4:CA2.stl	Modjaw-2:Modjaw-1:1.0	1.00936	1	0.0448012	0.0164432	0.0188423	1.27611	1.61375	0.186697	1	1.21755	74.0457	64.6179			1.21755	1.30823	1.12687	-100.299	54.86	33.8868	99.1093	64.9852	22.3193			-100.039	55.3972	35.0509	99.3966	64.8762	23.4034
997	1	4:CA2.stl	Modjaw-2:Modjaw-3:1.0	0.990274	1	0.080802	0.0142659	0.0184563	1.27611	1.61375	0.417613	1	1.13533	79.5835	61.5143			1.13533	0.782153	1.4885	-100.003	56.0257	35.5152	99.3217	66.0818	22.5336			-100.039	55.3972	35.0509	99.3966	64.8762	23.4034
998	1	4:CA2.stl	Modjaw-2:Modjaw-4:1.0	1.00977	1	0.081017	0.0277962	0.0315847	1.27611	1.61375	0.373833	1	1.70122	61.2033	53.8622			1.70122	2.27513	1.12731	-100.179	55.7082	32.8015	99.3485	64.5945	22.3129			-100.039	55.3972	35.0509	99.3966	64.8762	23.4034
999	1	4:CA2.stl	Modjaw-2:Modjaw-5:1.0	0.988566	1	0.041975	0.0319619	0.039093	1.27611	1.61375	0.581963	1	1.90273	59.531	48.6718			1.90273	0.9323	2.87315	-100.256	56.2432	34.7253	99.0161	67.0028	21.5092			-100.039	55.3972	35.0509	99.3966	64.8762	23.4034
1020	1	4:CA2.stl	Modjaw-3:Modjaw-1:1.0	1.01925	1	0.0578995	0.0111296	0.0155218	1.28865	1.62695	0.406266	1	1.58093	142.047	101.852			1.58093	2.02441	1.13745	-100.308	54.8595	33.8874	99.1	64.9847	22.3198			-100.012	56.0252	35.5158	99.3126	66.0814	22.5342
1021	1	4:CA2.stl	Modjaw-3:Modjaw-2:1.0	1.00969	1	0.0564175	0.0144058	0.0186337	1.28865	1.62695	0.417613	1	1.13531	78.8093	60.9279			1.13531	0.782173	1.48845	-100.048	55.3968	35.0515	99.3874	64.8758	23.4039			-100.012	56.0252	35.5158	99.3126	66.0814	22.5342
1022	1	4:CA2.stl	Modjaw-3:Modjaw-4:1.0	1.01967	1	0.0352647	0.0248168	0.0314883	1.28865	1.62695	0.791041	1	2.12085	85.4604	67.3537			2.12085	2.73793	1.50378	-100.188	55.7078	32.802	99.3392	64.5941	22.3134			-100.012	56.0252	35.5158	99.3126	66.0814	22.5342
1023	1	4:CA2.stl	Modjaw-3:Modjaw-5:1.0	0.998416	1	0.0527468	0.0192555	0.0212417	1.28865	1.62695	0.212935	1	1.13426	58.9055	53.3977			1.13426	0.857552	1.41096	-100.266	56.2427	34.7259	99.007	67.0023	21.5098			-100.012	56.0252	35.5158	99.3126	66.0814	22.5342
1044	1	4:CA2.stl	Modjaw-4:Modjaw-1:1.0	0.999379	1	0.0563686	0.0141253	0.0176681	1.26369	1.60238	0.471883	1	0.920482	65.1655	52.0984			0.920482	1.38273	0.458237	-100.291	54.8604	33.8864	99.1172	64.9856	22.3188			-100.17	55.7086	32.8011	99.3566	64.5949	22.3125
1045	1	4:CA2.stl	Modjaw-4:Modjaw-2:1.0	0.98986	1	0.0476379	0.0275219	0.031397	1.26369	1.60238	0.373833	1	1.70118	61.8117	54.1827			1.70118	2.27508	1.12727	-100.031	55.3976	35.0505	99.4047	64.8766	23.4029			-100.17	55.7086	32.8011	99.3566	64.5949	22.3125
1046	1	4:CA2.stl	Modjaw-4:Modjaw-3:1.0	0.980346	1	0.036356	0.0243363	0.0309853	1.26369	1.60238	0.791041	1	2.12078	87.1449	68.4446			2.12078	2.73772	1.50384	-99.9951	56.0261	35.5147	99.3297	66.0822	22.5331			-100.17	55.7086	32.8011	99.3566	64.5949	22.3125
1047	1	4:CA2.stl	Modjaw-4:Modjaw-5:1.0	0.978933	1	0.0404687	0.0220243	0.0269815	1.26369	1.60238	0.950717	1	2.27944	103.497	84.4817			2.27944	1.99829	2.56059	-100.249	56.2437	34.7248	99.024	67.0032	21.5087			-100.17	55.7086	32.8011	99.3566	64.5949	22.3125
1068	1	4:CA2.stl	Modjaw-5:Modjaw-1:1.0	1.02069	1	0.0445504	0.0181678	0.0242484	1.29071	1.62969	0.507515	1	1.8971	104.421	78.2361			1.8971	1.61814	2.17606	-100.312	54.8593	33.8876	99.0967	64.9845	22.32			-100.269	56.2426	34.7261	99.0037	67.0021	21.51
1069	1	4:CA2.stl	Modjaw-5:Modjaw-2:1.0	1.01093	1	0.0521345	0.0323227	0.0395154	1.29071	1.62969	0.581963	1	1.9026	58.8626	48.1482			1.9026	0.932177	2.87302	-100.051	55.3966	35.0517	99.3841	64.8756	23.4041			-100.269	56.2426	34.7261	99.0037	67.0021	21.51
1070	1	4:CA2.stl	Modjaw-5:Modjaw-3:1.0	1.00136	1	0.0608332	0.019284	0.0212664	1.29071	1.62969	0.212935	1	1.13426	58.8186	53.3357			1.13426	0.857555	1.41096	-100.015	56.025	35.516	99.3093	66.0812	22.5344			-100.269	56.2426	34.7261	99.0037	67.0021	21.51
1071	1	4:CA2.stl	Modjaw-5:Modjaw-4:1.0	1.02121	1	0.0398147	0.022496	0.0274336	1.29071	1.62969	0.950717	1	2.27938	101.324	83.0873			2.27938	1.99847	2.56029	-100.191	55.7077	32.8022	99.3359	64.594	22.3136			-100.269	56.2426	34.7261	99.0037	67.0021	21.51
16	1	1:CB1.stl	Modjaw-1:Modjaw-2:2.0	2.00053	2	0.0376897	0.0388868	0.0427336	2.58745	3.25877	0.262	2	1.11385	28.6435	26.0651			1.11385	1.49853	0.729172	-102.429	60.5768	30.229	97.4974	59.8506	35.5919			-102.291	60.0666	31.6312	97.6583	59.3331	36.0798
17	1	1:CB1.stl	Modjaw-1:Modjaw-3:2.0	2.06402	2	0.0536032	0.100229	0.122696	2.58745	3.25877	0.350714	2	3.73987	37.3134	30.4809			3.73987	3.93272	3.54702	-102.724	56.2059	32.2427	97.2027	56.1987	37.6765			-102.291	60.0666	31.6312	97.6583	59.3331	36.0798
18	1	1:CB1.stl	Modjaw-1:Modjaw-4:2.0	1.99939	2	0.044976	0.0707107	0.0804122	2.58745	3.25877	0.694295	2	1.97291	27.9012	24.5349			1.97291	3.01189	0.933928	-102.568	61.1186	28.8226	97.312	60.1013	35.6771			-102.291	60.0666	31.6312	97.6583	59.3331	36.0798
19	1	1:CB1.stl	Modjaw-1:Modjaw-5:2.0	1.96867	2	0.0399868	0.05712	0.0689798	2.58745	3.25877	0.207491	2	2.00474	35.097	29.0627			2.00474	2.34902	1.66046	-102.176	62.1651	30.5819	97.7595	60.8898	35.511			-102.291	60.0666	31.6312	97.6583	59.3331	36.0798
40	1	1:CB1.stl	Modjaw-2:Modjaw-1:2.0	1.99902	2	0.0469058	0.0388722	0.0426238	2.58712	3.26066	0.262	2	1.11383	28.6537	26.1317			1.11383	1.4985	0.729163	-102.281	60.0666	31.6314	97.6683	59.3331	36.08			-102.419	60.5768	30.2293	97.5074	59.8505	35.5921
41	1	1:CB1.stl	Modjaw-2:Modjaw-3:2.0	2.06188	2	0.0437441	0.137003	0.158475	2.58712	3.26066	0.207016	2	4.51835	32.98	28.5115			4.51835	4.82146	4.21524	-102.714	56.2059	32.243	97.2125	56.1987	37.6768			-102.419	60.5768	30.2293	97.5074	59.8505	35.5921
42	1	1:CB1.stl	Modjaw-2:Modjaw-4:2.0	1.99922	2	0.0644453	0.0329175	0.0384211	2.58712	3.26066	0.43558	2	0.918406	27.9002	23.9037			0.918406	1.51343	0.323386	-102.558	61.1185	28.823	97.3219	60.1013	35.6774			-102.419	60.5768	30.2293	97.5074	59.8505	35.5921
43	1	1:CB1.stl	Modjaw-2:Modjaw-5:2.0	1.96836	2	0.0541561	0.0201384	0.0306561	2.58712	3.26066	0.20046	2	1.36077	67.571	44.3882			1.36077	1.64667	1.07487	-102.166	62.165	30.5822	97.7696	60.8898	35.5113			-102.419	60.5768	30.2293	97.5074	59.8505	35.5921
64	1	1:CB1.stl	Modjaw-3:Modjaw-1:2.0	1.93498	2	0.0499949	0.097002	0.119386	2.50363	3.1669	0.350714	2	3.73978	38.5537	31.3251			3.73978	3.93263	3.54693	-102.286	60.0666	31.6313	97.6636	59.3331	36.0799			-102.717	56.2059	32.2429	97.2088	56.1987	37.6767
65	1	1:CB1.stl	Modjaw-3:Modjaw-2:2.0	1.93443	2	0.0447068	0.132658	0.154324	2.50363	3.1669	0.207016	2	4.51834	34.0602	29.2784			4.51834	4.82146	4.21523	-102.423	60.5768	30.2292	97.5034	59.8505	35.592			-102.717	56.2059	32.2429	97.2088	56.1987	37.6767
66	1	1:CB1.stl	Modjaw-3:Modjaw-4:2.0	1.93258	2	0.053581	0.159842	0.185588	2.50363	3.1669	0.499562	2	5.1871	32.4514	27.9496			5.1871	5.98793	4.38627	-102.561	61.1186	28.8228	97.3188	60.1013	35.6773			-102.717	56.2059	32.2429	97.2088	56.1987	37.6767
67	1	1:CB1.stl	Modjaw-3:Modjaw-5:2.0	1.90304	2	0.0373867	0.151348	0.182983	2.50363	3.1669	0.391019	2	5.70354	37.685	31.1697			5.70354	6.21046	5.19663	-102.17	62.1651	30.5821	97.7651	60.8898	35.5112			-102.717	56.2059	32.2429	97.2088	56.1987	37.6767
88	1	1:CB1.stl	Modjaw-4:Modjaw-1:2.0	1.99912	2	0.0653763	0.070706	0.0801053	2.58838	3.26342	0.694295	2	1.97274	27.9005	24.6268			1.97274	3.0116	0.933873	-102.262	60.0665	31.6318	97.6868	59.333	36.0804			-102.54	61.1185	28.8236	97.3402	60.1012	35.6781
89	1	1:CB1.stl	Modjaw-4:Modjaw-2:2.0	2.00046	2	0.0530293	0.0329277	0.0383759	2.58838	3.26342	0.43558	2	0.918372	27.8905	23.9309			0.918372	1.5133	0.323446	-102.401	60.5767	30.2298	97.5258	59.8505	35.5926			-102.54	61.1185	28.8236	97.3402	60.1012	35.6781
90	1	1:CB1.stl	Modjaw-4:Modjaw-3:2.0	2.0612	2	0.0334392	0.16512	0.190158	2.58838	3.26342	0.499562	2	5.18692	31.4131	27.2769			5.18692	5.98775	4.38609	-102.695	56.2059	32.2435	97.2308	56.1987	37.6773			-102.54	61.1185	28.8236	97.3402	60.1012	35.6781
91	1	1:CB1.stl	Modjaw-4:Modjaw-5:2.0	1.96895	2	0.0377116	0.0238292	0.0318893	2.58838	3.26342	0.556741	2	1.50305	63.0761	47.1335			1.50305	2.08414	0.92197	-102.147	62.1649	30.5826	97.7881	60.8897	35.5117			-102.54	61.1185	28.8236	97.3402	60.1012	35.6781
112	1	1:CB1.stl	Modjaw-5:Modjaw-1:2.0	2.03081	2	0.0460367	0.0580252	0.0699399	2.62894	3.30429	0.207491	2	2.00471	34.5489	28.6633			2.00471	2.34899	1.66043	-102.282	60.0666	31.6314	97.6671	59.3331	36.08			-102.167	62.1651	30.5822	97.7683	60.8898	35.5112
113	1	1:CB1.stl	Modjaw-5:Modjaw-2:2.0	2.03202	2	0.039248	0.0204717	0.0311786	2.62894	3.30429	0.20046	2	1.36079	66.4717	43.6451			1.36079	1.64669	1.07489	-102.421	60.5768	30.2292	97.506	59.8505	35.5921			-102.167	62.1651	30.5822	97.7683	60.8898	35.5112
114	1	1:CB1.stl	Modjaw-5:Modjaw-3:2.0	2.09402	2	0.0856643	0.158862	0.191237	2.62894	3.30429	0.391019	2	5.7036	35.9029	29.8248			5.7036	6.21051	5.1967	-102.715	56.2059	32.2429	97.2111	56.1987	37.6767			-102.167	62.1651	30.5822	97.7683	60.8898	35.5112
115	1	1:CB1.stl	Modjaw-5:Modjaw-4:2.0	2.03137	2	0.110911	0.0241967	0.0323118	2.62894	3.30429	0.556741	2	1.50323	62.1252	46.5226			1.50323	2.08437	0.922082	-102.56	61.1186	28.8229	97.3201	60.1013	35.6774			-102.167	62.1651	30.5822	97.7683	60.8898	35.5112
136	1	2:CB1.stl	Modjaw-1:Modjaw-2:2.0	1.92586	2	0.0299106	0.0258864	0.0480498	2.55705	3.21216	0.242364	2	2.93613	113.423	61.1059			2.93613	3.3021	2.57015	-98.5588	64.7052	29.2246	101.374	59.5621	29.8744			-98.9274	61.5855	28.2072	101.017	57.0539	29.4414
137	1	2:CB1.stl	Modjaw-1:Modjaw-3:2.0	1.95284	2	0.0299857	0.0365273	0.0505634	2.55705	3.21216	0.313958	2	2.12031	58.0473	41.9337			2.12031	2.28068	1.95994	-98.5822	63.8023	28.617	101.357	58.8835	28.826			-98.9274	61.5855	28.2072	101.017	57.0539	29.4414
138	1	2:CB1.stl	Modjaw-1:Modjaw-4:2.0	1.95608	2	0.0344648	0.0207888	0.0269522	2.55705	3.21216	0.435689	2	1.82285	87.6844	67.633			1.82285	2.11375	1.53196	-98.6651	63.0368	29.7214	101.285	58.5624	29.4358			-98.9274	61.5855	28.2072	101.017	57.0539	29.4414
139	1	2:CB1.stl	Modjaw-1:Modjaw-5:2.0	1.99056	2	0.0423863	0.0244002	0.0297292	2.55705	3.21216	0.525798	2	0.981025	40.2056	32.9987			0.981025	0.868637	1.09341	-98.9539	61.5009	29.0713	101.013	57.8567	28.699			-98.9274	61.5855	28.2072	101.017	57.0539	29.4414
160	1	2:CB1.stl	Modjaw-2:Modjaw-1:2.0	2.07676	2	0.0300615	0.0269299	0.050021	2.65568	3.31265	0.242364	2	2.93616	109.03	58.6986			2.93616	3.30214	2.57018	-98.9309	61.5856	28.2071	101.014	57.054	29.4414			-98.5621	64.7053	29.2246	101.371	59.5622	29.8744
161	1	2:CB1.stl	Modjaw-2:Modjaw-3:2.0	2.02808	2	0.0354643	0.017029	0.0227927	2.65568	3.31265	0.141681	2	1.16873	68.6321	51.2766			1.16873	1.08855	1.24891	-98.5852	63.8024	28.617	101.354	58.8835	28.826			-98.5621	64.7053	29.2246	101.371	59.5622	29.8744
162	1	2:CB1.stl	Modjaw-2:Modjaw-4:2.0	2.03123	2	0.0328012	0.0272627	0.0376112	2.65568	3.31265	0.329415	2	1.41968	52.074	37.7462			1.41968	1.74404	1.09532	-98.6678	63.0369	29.7214	101.282	58.5624	29.4358			-98.5621	64.7053	29.2246	101.371	59.5622	29.8744
163	1	2:CB1.stl	Modjaw-2:Modjaw-5:2.0	2.06702	2	0.0427005	0.0309849	0.051403	2.65568	3.31265	0.519814	2	2.6673	86.084	51.89			2.6673	3.2322	2.10241	-98.9564	61.5009	29.0713	101.01	57.8567	28.699			-98.5621	64.7053	29.2246	101.371	59.5622	29.8744
184	1	2:CB1.stl	Modjaw-3:Modjaw-1:2.0	2.04786	2	0.0331929	0.0374275	0.0518349	2.61911	3.27618	0.313958	2	2.12037	56.6528	40.9063			2.12037	2.28076	1.95999	-98.9373	61.5857	28.2071	101.008	57.0541	29.4413			-98.5917	63.8026	28.617	101.348	58.8837	28.826
185	1	2:CB1.stl	Modjaw-3:Modjaw-2:2.0	1.97223	2	0.0341861	0.0168003	0.0225281	2.61911	3.27618	0.141681	2	1.16873	69.5662	51.8787			1.16873	1.08855	1.24891	-98.5685	64.7055	29.2246	101.364	59.5623	29.8743			-98.5917	63.8026	28.617	101.348	58.8837	28.826
186	1	2:CB1.stl	Modjaw-3:Modjaw-4:2.0	2.00298	2	0.0555499	0.0362634	0.0401349	2.61911	3.27618	0.190503	2	1.01962	28.1172	25.405			1.01962	1.34628	0.692965	-98.6744	63.037	29.7214	101.275	58.5626	29.4358			-98.5917	63.8026	28.617	101.348	58.8837	28.826
187	1	2:CB1.stl	Modjaw-3:Modjaw-5:2.0	2.03832	2	0.0432882	0.0349712	0.0493868	2.61911	3.27618	0.401409	2	1.73281	49.5496	35.0865			1.73281	2.37513	1.09049	-98.9631	61.5011	29.0713	101.003	57.8568	28.699			-98.5917	63.8026	28.617	101.348	58.8837	28.826
208	1	2:CB1.stl	Modjaw-4:Modjaw-1:2.0	2.04477	2	0.0369835	0.0212512	0.0274415	2.61435	3.27002	0.435689	2	1.82295	85.7809	66.4305			1.82295	2.11389	1.53201	-98.9453	61.5859	28.2071	101	57.0543	29.4413			-98.6826	63.0372	29.7214	101.267	58.5627	29.4358
209	1	2:CB1.stl	Modjaw-4:Modjaw-2:2.0	1.96904	2	0.0320325	0.0268332	0.0370088	2.61435	3.27002	0.329415	2	1.41973	52.9095	38.362			1.41973	1.74412	1.09535	-98.5767	64.7057	29.2245	101.356	59.5626	29.8743			-98.6826	63.0372	29.7214	101.267	58.5627	29.4358
210	1	2:CB1.stl	Modjaw-4:Modjaw-3:2.0	1.99664	2	0.0489662	0.0362058	0.0401164	2.61435	3.27002	0.190503	2	1.01965	28.1626	25.4173			1.01965	1.34631	0.69299	-98.6	63.8028	28.617	101.339	58.8839	28.826			-98.6826	63.0372	29.7214	101.267	58.5627	29.4358
211	1	2:CB1.stl	Modjaw-4:Modjaw-5:2.0	2.03526	2	0.0531492	0.0109264	0.0184735	2.61435	3.27002	0.239183	2	1.3743	125.777	74.3928			1.3743	1.69269	1.0559	-98.9713	61.5012	29.0713	100.995	57.857	28.699			-98.6826	63.0372	29.7214	101.267	58.5627	29.4358
232	1	2:CB1.stl	Modjaw-5:Modjaw-1:2.0	2.0093	2	0.0367346	0.0245151	0.0298435	2.56912	3.22458	0.525798	2	0.981019	40.017	32.8721			0.981019	0.868829	1.09321	-98.9506	61.586	28.207	100.994	57.0544	29.4412			-98.977	61.5013	29.0713	100.989	57.8571	28.6991
233	1	2:CB1.stl	Modjaw-5:Modjaw-2:2.0	1.93487	2	0.0426166	0.0299475	0.0496141	2.56912	3.22458	0.519814	2	2.66749	89.0723	53.7647			2.66749	3.2324	2.10257	-98.582	64.7058	29.2245	101.351	59.5627	29.8743			-98.977	61.5013	29.0713	100.989	57.8571	28.6991
234	1	2:CB1.stl	Modjaw-5:Modjaw-3:2.0	1.96204	2	0.0538099	0.034295	0.048409	2.56912	3.22458	0.401409	2	1.73293	50.53	35.7976			1.73293	2.37524	1.09061	-98.6054	63.8029	28.617	101.334	58.884	28.826			-98.977	61.5013	29.0713	100.989	57.8571	28.6991
235	1	2:CB1.stl	Modjaw-5:Modjaw-4:2.0	1.96531	2	0.0291648	0.0107413	0.018122	2.56912	3.22458	0.239183	2	1.37434	127.949	75.8383			1.37434	1.69273	1.05595	-98.6882	63.0373	29.7214	101.262	58.5629	29.4358			-98.977	61.5013	29.0713	100.989	57.8571	28.6991
16	1	3:CB1.stl	Modjaw-1:Modjaw-2:2.0	1.90293	2	0.0628178	0.207618	0.236922	2.58977	3.28065	0.101368	2	7.04299	33.9227	29.727			7.04299	6.89081	7.19516	-96.4603	72.7987	30.3852	103.128	60.7306	34.706			-96.904	66.7499	33.6561	102.667	54.5043	38.2825
17	1	3:CB1.stl	Modjaw-1:Modjaw-3:2.0	2.05736	2	0.0369568	0.055907	0.0738659	2.58977	3.28065	1.22389	2	2.96406	53.0177	40.1276			2.96406	1.91203	4.0161	-96.1623	66.5	31.9116	103.086	50.5221	38.5915			-96.904	66.7499	33.6561	102.667	54.5043	38.2825
18	1	3:CB1.stl	Modjaw-1:Modjaw-4:2.0	2.01275	2	0.12292	0.0150594	0.026543	2.58977	3.28065	0.909521	2	1.99654	132.578	75.2192			1.99654	1.61261	2.38048	-95.7186	67.4651	34.483	103.704	52.5601	37.3817			-96.904	66.7499	33.6561	102.667	54.5043	38.2825
19	1	3:CB1.stl	Modjaw-1:Modjaw-5:2.0	2.03084	2	0.0390406	0.0353029	0.0431674	2.58977	3.28065	0.768785	2	1.77815	50.3685	41.192			1.77815	1.51245	2.04385	-96.5814	66.7803	32.1787	102.806	52.4791	38.5204			-96.904	66.7499	33.6561	102.667	54.5043	38.2825
40	1	3:CB1.stl	Modjaw-2:Modjaw-1:2.0	2.08826	2	0.0382373	0.217592	0.246594	2.71664	3.4134	0.101368	2	7.04298	32.3678	28.561			7.04298	6.89081	7.19515	-96.9087	66.7502	33.656	102.662	54.5046	38.2824			-96.4648	72.799	30.3851	103.124	60.7308	34.7059
41	1	3:CB1.stl	Modjaw-2:Modjaw-3:2.0	2.14671	2	0.0427647	0.244874	0.305756	2.71664	3.4134	1.31181	2	8.70527	35.5501	28.4713			8.70527	6.48771	10.9228	-96.1671	66.5004	31.9114	103.082	50.5225	38.5914			-96.4648	72.799	30.3851	103.124	60.7308	34.7059
42	1	3:CB1.stl	Modjaw-2:Modjaw-4:2.0	2.10098	2	0.0454416	0.227107	0.262395	2.71664	3.4134	0.910344	2	7.69219	33.8703	29.3153			7.69219	6.76735	8.61704	-95.7198	67.4652	34.483	103.703	52.5602	37.3817			-96.4648	72.799	30.3851	103.124	60.7308	34.7059
43	1	3:CB1.stl	Modjaw-2:Modjaw-5:2.0	2.12031	2	0.0419118	0.222369	0.270041	2.71664	3.4134	0.864733	2	7.68853	34.5756	28.4718			7.68853	6.281	9.09607	-96.5868	66.7807	32.1786	102.8	52.4795	38.5202			-96.4648	72.799	30.3851	103.124	60.7308	34.7059
64	1	3:CB1.stl	Modjaw-3:Modjaw-1:2.0	1.94331	2	0.0387106	0.0543134	0.0715375	2.51668	3.20591	1.22389	2	2.96467	54.5846	41.4422			2.96467	1.91213	4.01721	-96.8578	66.7471	33.6571	102.713	54.5015	38.2836			-96.115	66.4962	31.9131	103.134	50.5184	38.5931
65	1	3:CB1.stl	Modjaw-3:Modjaw-2:2.0	1.84775	2	0.105416	0.226946	0.284311	2.51668	3.20591	1.31181	2	8.70657	38.364	30.6234			8.70657	6.48903	10.9241	-96.4143	72.7959	30.3862	103.174	60.7278	34.707			-96.115	66.4962	31.9131	103.134	50.5184	38.5931
66	1	3:CB1.stl	Modjaw-3:Modjaw-4:2.0	1.95579	2	0.0747426	0.0517155	0.063043	2.51668	3.20591	1.12715	2	2.61545	50.5738	41.4868			2.61545	2.78127	2.44963	-95.6727	67.4617	34.4837	103.75	52.5567	37.3824			-96.115	66.4962	31.9131	103.134	50.5184	38.5931
67	1	3:CB1.stl	Modjaw-3:Modjaw-5:2.0	1.97383	2	0.0495496	0.0245653	0.036777	2.51668	3.20591	0.491604	2	1.27487	51.8975	34.665			1.27487	0.571023	1.97873	-96.5345	66.777	32.1802	102.853	52.4757	38.5219			-96.115	66.4962	31.9131	103.134	50.5184	38.5931
88	1	3:CB1.stl	Modjaw-4:Modjaw-1:2.0	1.98727	2	0.0587955	0.0149631	0.026324	2.57319	3.26435	0.909521	2	1.99647	133.426	75.8421			1.99647	1.61252	2.38042	-96.9042	66.75	33.6561	102.667	54.5043	38.2825			-95.7189	67.4652	34.483	103.704	52.5602	37.3817
89	1	3:CB1.stl	Modjaw-4:Modjaw-2:2.0	1.89028	2	0.0408614	0.215298	0.249775	2.57319	3.26435	0.910344	2	7.69171	35.7258	30.7946			7.69171	6.76679	8.61662	-96.4606	72.7987	30.3852	103.128	60.7306	34.706			-95.7189	67.4652	34.483	103.704	52.5602	37.3817
90	1	3:CB1.stl	Modjaw-4:Modjaw-3:2.0	2.04435	2	0.037107	0.0528723	0.0641553	2.57319	3.26435	1.12715	2	2.61567	49.4715	40.7709			2.61567	2.78217	2.44917	-96.1623	66.5	31.9116	103.086	50.5221	38.5915			-95.7189	67.4652	34.483	103.704	52.5602	37.3817
91	1	3:CB1.stl	Modjaw-4:Modjaw-5:2.0	2.01792	2	0.0541413	0.0370634	0.047996	2.57319	3.26435	1.00145	2	2.00324	54.049	41.7376			2.00324	2.55396	1.45252	-96.5815	66.7804	32.1787	102.806	52.4791	38.5204			-95.7189	67.4652	34.483	103.704	52.5602	37.3817
112	1	3:CB1.stl	Modjaw-5:Modjaw-1:2.0	1.96926	2	0.0409241	0.034761	0.042657	2.55022	3.24037	0.768785	2	1.77827	51.1571	41.6877			1.77827	1.51226	2.04428	-96.8721	66.748	33.6568	102.699	54.5024	38.2832			-96.5491	66.778	32.1798	102.838	52.4768	38.5214
113	1	3:CB1.stl	Modjaw-5:Modjaw-2:2.0	1.87355	2	0.0458467	0.208867	0.25475	2.55022	3.24037	0.864733	2	7.68912	36.8135	30.1829			7.68912	6.28158	9.09665	-96.4286	72.7968	30.3858	103.16	60.7286	34.7067			-96.5491	66.778	32.1798	102.838	52.4768	38.5214
114	1	3:CB1.stl	Modjaw-5:Modjaw-3:2.0	2.02632	2	0.0457437	0.0248971	0.0373162	2.55022	3.24037	0.491604	2	1.27474	51.2005	34.1605			1.27474	0.570904	1.97858	-96.1298	66.4974	31.9126	103.119	50.5195	38.5926			-96.5491	66.778	32.1798	102.838	52.4768	38.5214
115	1	3:CB1.stl	Modjaw-5:Modjaw-4:2.0	1.98183	2	0.0478897	0.0367355	0.0476363	2.55022	3.24037	1.00145	2	2.0031	54.5276	42.0499			2.0031	2.55336	1.45283	-95.6868	67.4628	34.4835	103.736	52.5578	37.3822			-96.5491	66.778	32.1798	102.838	52.4768	38.5214
976	1	4:CA2.stl	Modjaw-1:Modjaw-2:2.0	1.98092	2	0.0370395	0.0323828	0.037326	2.52853	3.2045	0.186697	2	1.21731	37.5912	32.6128			1.21731	1.30801	1.1266	-100.042	55.3971	35.0511	99.3939	64.8761	23.4036			-100.3	54.8599	33.8869	99.1078	64.9851	22.3193
977	1	4:CA2.stl	Modjaw-1:Modjaw-3:2.0	1.962	2	0.0460918	0.0215728	0.0301759	2.52853	3.2045	0.406266	2	1.5822	73.3425	52.4328			1.5822	2.02529	1.13912	-99.9969	56.026	35.5148	99.3278	66.0821	22.5332			-100.3	54.8599	33.8869	99.1078	64.9851	22.3193
978	1	4:CA2.stl	Modjaw-1:Modjaw-4:2.0	2.00113	2	0.0424898	0.0283044	0.0353837	2.52853	3.2045	0.471883	2	0.91749	32.4151	25.9297			0.91749	1.38135	0.453633	-100.189	55.7077	32.8021	99.3377	64.594	22.3135			-100.3	54.8599	33.8869	99.1078	64.9851	22.3193
979	1	4:CA2.stl	Modjaw-1:Modjaw-5:2.0	1.95923	2	0.0359643	0.0358957	0.0478304	2.52853	3.2045	0.507515	2	1.89753	52.8622	39.672			1.89753	1.61856	2.17649	-100.247	56.2437	34.7247	99.0255	67.0033	21.5086			-100.3	54.8599	33.8869	99.1078	64.9851	22.3193
1000	1	4:CA2.stl	Modjaw-2:Modjaw-1:2.0	2.01894	2	0.0355079	0.0326882	0.0375422	2.55212	3.22737	0.186697	2	1.21728	37.2391	32.4243			1.21728	1.30798	1.12658	-100.298	54.86	33.8868	99.1107	64.9852	22.3192			-100.039	55.3972	35.0509	99.3966	64.8762	23.4034
1001	1	4:CA2.stl	Modjaw-2:Modjaw-3:2.0	1.98068	2	0.0592282	0.0286789	0.037064	2.55212	3.22737	0.417613	2	1.13571	39.601	30.642			1.13571	0.782637	1.48879	-99.994	56.0261	35.5146	99.3307	66.0823	22.533			-100.039	55.3972	35.0509	99.3966	64.8762	23.4034
1002	1	4:CA2.stl	Modjaw-2:Modjaw-4:2.0	2.0199	2	0.035856	0.0553863	0.0630336	2.55212	3.22737	0.373833	2	1.70127	30.7164	26.9899			1.70127	2.27517	1.12737	-100.187	55.7079	32.8019	99.3403	64.5942	22.3133			-100.039	55.3972	35.0509	99.3966	64.8762	23.4034
1003	1	4:CA2.stl	Modjaw-2:Modjaw-5:2.0	1.97751	2	0.0457871	0.0641665	0.0783874	2.55212	3.22737	0.581963	2	1.90147	29.6334	24.2574			1.90147	0.930372	2.87257	-100.244	56.2439	34.7245	99.0286	67.0034	21.5084			-100.039	55.3972	35.0509	99.3966	64.8762	23.4034
1024	1	4:CA2.stl	Modjaw-3:Modjaw-1:2.0	2.03859	2	0.0402524	0.0219792	0.0306799	2.5772	3.25378	0.406266	2	1.58231	71.9911	51.5748			1.58231	2.02541	1.13921	-100.316	54.8591	33.8878	99.0923	64.9843	22.3202			-100.012	56.0252	35.5158	99.3126	66.0814	22.5342
1025	1	4:CA2.stl	Modjaw-3:Modjaw-2:2.0	2.01924	2	0.0404129	0.0289596	0.0374178	2.5772	3.25378	0.417613	2	1.13568	39.2161	30.3514			1.13568	0.782679	1.48868	-100.057	55.3963	35.052	99.3783	64.8753	23.4045			-100.012	56.0252	35.5158	99.3126	66.0814	22.5342
1026	1	4:CA2.stl	Modjaw-3:Modjaw-4:2.0	2.03957	2	0.0438349	0.0493446	0.0626903	2.5772	3.25378	0.791041	2	2.12124	42.9883	33.8369			2.12124	2.73828	1.5042	-100.205	55.707	32.8029	99.3218	64.5933	22.3143			-100.012	56.0252	35.5158	99.3126	66.0814	22.5342
1027	1	4:CA2.stl	Modjaw-3:Modjaw-5:2.0	1.99708	2	0.0556443	0.0385528	0.0425107	2.5772	3.25378	0.212935	2	1.13366	29.4054	26.6677			1.13366	0.856809	1.41052	-100.262	56.2429	34.7257	99.0104	67.0025	21.5096			-100.012	56.0252	35.5158	99.3126	66.0814	22.5342
1048	1	4:CA2.stl	Modjaw-4:Modjaw-1:2.0	1.99862	2	0.0503659	0.0282866	0.0353609	2.52729	3.20463	0.471883	2	0.91749	32.4355	25.9464			0.91749	1.38121	0.453772	-100.282	54.8609	33.8858	99.1267	64.9861	22.3182			-100.17	55.7086	32.8011	99.3566	64.5949	22.3125
1049	1	4:CA2.stl	Modjaw-4:Modjaw-2:2.0	1.97938	2	0.0463326	0.0548322	0.0626479	2.52729	3.20463	0.373833	2	1.70118	31.0251	27.1546			1.70118	2.27507	1.12728	-100.023	55.398	35.05	99.4128	64.877	23.4025			-100.17	55.7086	32.8011	99.3566	64.5949	22.3125
1050	1	4:CA2.stl	Modjaw-4:Modjaw-3:2.0	1.96049	2	0.0838368	0.0483898	0.061685	2.52729	3.20463	0.791041	2	2.12109	43.8335	34.3859			2.12109	2.73787	1.50432	-99.978	56.0269	35.5136	99.3467	66.0831	22.532			-100.17	55.7086	32.8011	99.3566	64.5949	22.3125
1051	1	4:CA2.stl	Modjaw-4:Modjaw-5:2.0	1.9579	2	0.0372231	0.0441549	0.0540417	2.52729	3.20463	0.950717	2	2.27804	51.592	42.1533			2.27804	1.99659	2.55948	-100.228	56.2448	34.7234	99.0444	67.0043	21.5073			-100.17	55.7086	32.8011	99.3566	64.5949	22.3125
1072	1	4:CA2.stl	Modjaw-5:Modjaw-1:2.0	2.0412	2	0.0510409	0.0366518	0.0488525	2.58133	3.25926	0.507515	2	1.8975	51.7709	38.8414			1.8975	1.61862	2.17638	-100.323	54.8588	33.8882	99.0855	64.984	22.3206			-100.269	56.2426	34.7261	99.0037	67.0021	21.51
1073	1	4:CA2.stl	Modjaw-5:Modjaw-2:2.0	2.02145	2	0.0750196	0.0648806	0.0792167	2.58133	3.25926	0.581963	2	1.90122	29.3033	24.0002			1.90122	0.930126	2.87231	-100.064	55.396	35.0524	99.3716	64.875	23.4049			-100.269	56.2426	34.7261	99.0037	67.0021	21.51
1074	1	4:CA2.stl	Modjaw-5:Modjaw-3:2.0	2.00247	2	0.0637763	0.0386049	0.0425538	2.58133	3.25926	0.212935	2	1.13366	29.3657	26.6406			1.13366	0.856814	1.41051	-100.019	56.0249	35.5162	99.3059	66.081	22.5346			-100.269	56.2426	34.7261	99.0037	67.0021	21.51
1075	1	4:CA2.stl	Modjaw-5:Modjaw-4:2.0	2.04238	2	0.041034	0.045102	0.0549476	2.58133	3.25926	0.950717	2	2.27793	50.5061	41.4563			2.27793	1.99696	2.55889	-100.212	55.7067	32.8033	99.315	64.593	22.3147			-100.269	56.2426	34.7261	99.0037	67.0021	21.51
20	1	1:CB1.stl	Modjaw-1:Modjaw-2:3.0	3.00116	3	0.0331495	0.058296	0.0639993	3.88093	4.88785	0.262	3	1.11475	19.1222	17.4181			1.11475	1.49913	0.730371	-102.434	60.5768	30.2289	97.4925	59.8506	35.5917			-102.291	60.0666	31.6312	97.6583	59.3331	36.0798
21	1	1:CB1.stl	Modjaw-1:Modjaw-3:3.0	3.09494	3	0.0545561	0.151365	0.184669	3.88093	4.88785	0.350714	3	3.74019	24.7097	20.2535			3.74019	3.93303	3.54736	-102.726	56.2059	32.2426	97.1998	56.1987	37.6764			-102.291	60.0666	31.6312	97.6583	59.3331	36.0798
22	1	1:CB1.stl	Modjaw-1:Modjaw-4:3.0	2.99972	3	0.0356555	0.106002	0.12045	3.88093	4.88785	0.694295	3	1.97656	18.6465	16.4099			1.97656	3.01368	0.939447	-102.582	61.1187	28.8221	97.298	60.1014	35.6766			-102.291	60.0666	31.6312	97.6583	59.3331	36.0798
23	1	1:CB1.stl	Modjaw-1:Modjaw-5:3.0	2.95354	3	0.061085	0.0861892	0.103806	3.88093	4.88785	0.207491	3	2.00457	23.2578	19.3108			2.00457	2.34888	1.66026	-102.18	62.1651	30.5818	97.7551	60.8899	35.5109			-102.291	60.0666	31.6312	97.6583	59.3331	36.0798
44	1	1:CB1.stl	Modjaw-2:Modjaw-1:3.0	2.99816	3	0.037869	0.0582669	0.0638251	3.88043	4.89068	0.262	3	1.11472	19.1312	17.4652			1.11472	1.49908	0.730358	-102.276	60.0666	31.6315	97.6733	59.3331	36.0801			-102.419	60.5768	30.2293	97.5074	59.8505	35.5921
45	1	1:CB1.stl	Modjaw-2:Modjaw-3:3.0	3.09132	3	0.0476561	0.206507	0.238244	3.88043	4.89068	0.207016	3	4.51824	21.8794	18.9647			4.51824	4.82136	4.21512	-102.712	56.2059	32.243	97.2145	56.1987	37.6768			-102.419	60.5768	30.2293	97.5074	59.8505	35.5921
46	1	1:CB1.stl	Modjaw-2:Modjaw-4:3.0	2.99909	3	0.0576601	0.0493383	0.0575439	3.88043	4.89068	0.43558	3	0.921612	18.6794	16.0158			0.921612	1.51459	0.328634	-102.567	61.1186	28.8226	97.3128	60.1013	35.6771			-102.419	60.5768	30.2293	97.5074	59.8505	35.5921
47	1	1:CB1.stl	Modjaw-2:Modjaw-5:3.0	2.95272	3	0.115126	0.0306824	0.0464252	3.88043	4.89068	0.20046	3	1.36088	44.3536	29.3134			1.36088	1.64675	1.075	-102.165	62.165	30.5822	97.7702	60.8898	35.5113			-102.419	60.5768	30.2293	97.5074	59.8505	35.5921
68	1	1:CB1.stl	Modjaw-3:Modjaw-1:3.0	2.90337	3	0.057317	0.146511	0.179755	3.75521	4.75005	0.350714	3	3.74005	25.5275	20.8064			3.74005	3.93289	3.54722	-102.283	60.0666	31.6314	97.6661	59.3331	36.08			-102.717	56.2059	32.2429	97.2088	56.1987	37.6767
69	1	1:CB1.stl	Modjaw-3:Modjaw-2:3.0	2.90288	3	0.0356858	0.20002	0.23213	3.75521	4.75005	0.207016	3	4.51824	22.589	19.4643			4.51824	4.82136	4.21512	-102.426	60.5768	30.2291	97.5012	59.8505	35.592			-102.717	56.2059	32.2429	97.2088	56.1987	37.6767
70	1	1:CB1.stl	Modjaw-3:Modjaw-4:3.0	2.90035	3	0.0334623	0.240814	0.278958	3.75521	4.75005	0.499562	3	5.18707	21.5398	18.5944			5.18707	5.98792	4.38623	-102.572	61.1186	28.8225	97.308	60.1013	35.677			-102.717	56.2059	32.2429	97.2088	56.1987	37.6767
71	1	1:CB1.stl	Modjaw-3:Modjaw-5:3.0	2.8559	3	0.0385482	0.228549	0.275586	3.75521	4.75005	0.391019	3	5.70339	24.9548	20.6955			5.70339	6.21032	5.19647	-102.172	62.1651	30.582	97.7633	60.8898	35.5111			-102.717	56.2059	32.2429	97.2088	56.1987	37.6767
92	1	1:CB1.stl	Modjaw-4:Modjaw-1:3.0	2.99805	3	0.0675385	0.105972	0.119958	3.88232	4.89482	0.694295	3	1.97631	18.6493	16.475			1.97631	3.01324	0.939377	-102.248	60.0665	31.6321	97.7009	59.333	36.0807			-102.54	61.1185	28.8236	97.3402	60.1012	35.6781
93	1	1:CB1.stl	Modjaw-4:Modjaw-2:3.0	3.00042	3	0.126475	0.0493492	0.0574702	3.88232	4.89482	0.43558	3	0.921563	18.6743	16.0355			0.921563	1.5144	0.328726	-102.392	60.5767	30.23	97.5349	59.8504	35.5929			-102.54	61.1185	28.8236	97.3402	60.1012	35.6781
94	1	1:CB1.stl	Modjaw-4:Modjaw-3:3.0	3.09001	3	0.075649	0.24866	0.285631	3.88232	4.89482	0.499562	3	5.18681	20.8591	18.1591			5.18681	5.98765	4.38597	-102.684	56.2059	32.2438	97.2419	56.1987	37.6776			-102.54	61.1185	28.8236	97.3402	60.1012	35.6781
95	1	1:CB1.stl	Modjaw-4:Modjaw-5:3.0	2.95336	3	0.0713956	0.0354046	0.0474154	3.88232	4.89482	0.556741	3	1.5064	42.5481	31.7703			1.5064	2.08616	0.926634	-102.137	62.1649	30.5829	97.7979	60.8896	35.512			-102.54	61.1185	28.8236	97.3402	60.1012	35.6781
116	1	1:CB1.stl	Modjaw-5:Modjaw-1:3.0	3.04563	3	0.0833817	0.087546	0.105228	3.94316	4.95613	0.207491	3	2.00452	22.8968	19.0492			2.00452	2.34883	1.66021	-102.278	60.0666	31.6315	97.6716	59.3331	36.0801			-102.167	62.1651	30.5822	97.7683	60.8898	35.5112
117	1	1:CB1.stl	Modjaw-5:Modjaw-2:3.0	3.04783	3	0.110201	0.0311958	0.0472201	3.94316	4.95613	0.20046	3	1.36091	43.6248	28.8205			1.36091	1.64678	1.07503	-102.421	60.5768	30.2292	97.5054	59.8505	35.5921			-102.167	62.1651	30.5822	97.7683	60.8898	35.5112
118	1	1:CB1.stl	Modjaw-5:Modjaw-3:3.0	3.13925	3	0.113582	0.239841	0.287864	3.94316	4.95613	0.391019	3	5.70348	23.7803	19.8131			5.70348	6.2104	5.19657	-102.714	56.2059	32.243	97.2125	56.1987	37.6768			-102.167	62.1651	30.5822	97.7683	60.8898	35.5112
119	1	1:CB1.stl	Modjaw-5:Modjaw-4:3.0	3.04714	3	0.0700836	0.0359461	0.0480397	3.94316	4.95613	0.556741	3	1.50666	41.9143	31.3627			1.50666	2.08651	0.926804	-102.57	61.1186	28.8226	97.3103	60.1013	35.677			-102.167	62.1651	30.5822	97.7683	60.8898	35.5112
140	1	2:CB1.stl	Modjaw-1:Modjaw-2:3.0	2.88898	3	0.0340359	0.0397484	0.0729412	3.83533	4.81793	0.242364	3	2.93628	73.8715	40.2554			2.93628	3.30224	2.57032	-98.5573	64.7052	29.2246	101.375	59.5621	29.8744			-98.9274	61.5855	28.2072	101.017	57.0539	29.4414
141	1	2:CB1.stl	Modjaw-1:Modjaw-3:3.0	2.92958	3	0.0345075	0.0554661	0.0764075	3.83533	4.81793	0.313958	3	2.12095	38.2387	27.7584			2.12095	2.28127	1.96063	-98.5776	63.8022	28.617	101.362	58.8833	28.8261			-98.9274	61.5855	28.2072	101.017	57.0539	29.4414
142	1	2:CB1.stl	Modjaw-1:Modjaw-4:3.0	2.93412	3	0.0352638	0.0310713	0.0401817	3.83533	4.81793	0.435689	3	1.824	58.7038	45.3938			1.824	2.1147	1.5333	-98.6564	63.0366	29.7213	101.293	58.5622	29.4358			-98.9274	61.5855	28.2072	101.017	57.0539	29.4414
143	1	2:CB1.stl	Modjaw-1:Modjaw-5:3.0	2.98587	3	0.0386674	0.0366373	0.0446507	3.83533	4.81793	0.525798	3	0.980822	26.7711	21.9666			0.980822	0.868361	1.09328	-98.9423	61.5007	29.0712	101.024	57.8564	28.699			-98.9274	61.5855	28.2072	101.017	57.0539	29.4414
164	1	2:CB1.stl	Modjaw-2:Modjaw-1:3.0	3.11491	3	0.0300565	0.0413841	0.0759657	3.98327	4.96867	0.242364	3	2.93633	70.9531	38.6533			2.93633	3.30228	2.57037	-98.9324	61.5856	28.2071	101.012	57.054	29.4413			-98.5621	64.7053	29.2246	101.371	59.5622	29.8744
165	1	2:CB1.stl	Modjaw-2:Modjaw-3:3.0	3.04226	3	0.0550153	0.0251389	0.0337745	3.98327	4.96867	0.141681	3	1.16874	46.4911	34.604			1.16874	1.08855	1.24892	-98.582	63.8023	28.617	101.357	58.8835	28.826			-98.5621	64.7053	29.2246	101.371	59.5622	29.8744
166	1	2:CB1.stl	Modjaw-2:Modjaw-4:3.0	3.04662	3	0.0309131	0.0413317	0.0568219	3.98327	4.96867	0.329415	3	1.41933	34.3399	24.9785			1.41933	1.74376	1.09489	-98.6603	63.0367	29.7213	101.289	58.5622	29.4358			-98.5621	64.7053	29.2246	101.371	59.5622	29.8744
167	1	2:CB1.stl	Modjaw-2:Modjaw-5:3.0	3.10034	3	0.0697525	0.0472135	0.0779816	3.98327	4.96867	0.519814	3	2.66597	56.4663	34.1872			2.66597	3.23113	2.10081	-98.946	61.5007	29.0712	101.02	57.8565	28.699			-98.5621	64.7053	29.2246	101.371	59.5622	29.8744
188	1	2:CB1.stl	Modjaw-3:Modjaw-1:3.0	3.07142	3	0.0424218	0.0568423	0.0783315	3.92841	4.91396	0.313958	3	2.12105	37.3146	27.0779			2.12105	2.28139	1.96072	-98.942	61.5858	28.2071	101.003	57.0542	29.4413			-98.5917	63.8026	28.617	101.348	58.8837	28.826
189	1	2:CB1.stl	Modjaw-3:Modjaw-2:3.0	2.95822	3	0.0348387	0.0248059	0.0333851	3.92841	4.91396	0.141681	3	1.16873	47.115	35.0075			1.16873	1.08855	1.2489	-98.5716	64.7056	29.2246	101.361	59.5624	29.8743			-98.5917	63.8026	28.617	101.348	58.8837	28.826
190	1	2:CB1.stl	Modjaw-3:Modjaw-4:3.0	3.00412	3	0.0574577	0.054446	0.0602022	3.92841	4.91396	0.190503	3	1.01933	18.7219	16.9318			1.01933	1.34608	0.692583	-98.6702	63.0369	29.7214	101.28	58.5625	29.4358			-98.5917	63.8026	28.617	101.348	58.8837	28.826
191	1	2:CB1.stl	Modjaw-3:Modjaw-5:3.0	3.05715	3	0.0324767	0.0530821	0.0746098	3.92841	4.91396	0.401409	3	1.73128	32.6152	23.2045			1.73128	2.37415	1.08841	-98.9561	61.5009	29.0713	101.01	57.8567	28.699			-98.5917	63.8026	28.617	101.348	58.8837	28.826
212	1	2:CB1.stl	Modjaw-4:Modjaw-1:3.0	3.06716	3	0.0347252	0.0317607	0.040906	3.92128	4.90472	0.435689	3	1.82415	57.434	44.5937			1.82415	2.11491	1.53339	-98.9542	61.5861	28.207	100.991	57.0545	29.4412			-98.6826	63.0372	29.7214	101.267	58.5627	29.4358
213	1	2:CB1.stl	Modjaw-4:Modjaw-2:3.0	2.95376	3	0.0296986	0.0406771	0.0559112	3.92128	4.90472	0.329415	3	1.4194	34.8945	25.3868			1.4194	1.74387	1.09494	-98.584	64.7059	29.2245	101.349	59.5627	29.8743			-98.6826	63.0372	29.7214	101.267	58.5627	29.4358
214	1	2:CB1.stl	Modjaw-4:Modjaw-3:3.0	2.99531	3	0.0562489	0.0543659	0.0601828	3.92128	4.90472	0.190503	3	1.01937	18.7502	16.9379			1.01937	1.34612	0.692621	-98.6041	63.8029	28.617	101.335	58.884	28.826			-98.6826	63.0372	29.7214	101.267	58.5627	29.4358
215	1	2:CB1.stl	Modjaw-4:Modjaw-5:3.0	3.05294	3	0.052752	0.0162138	0.0278746	3.92128	4.90472	0.239183	3	1.37371	84.725	49.2817			1.37371	1.69224	1.05518	-98.9683	61.5012	29.0713	100.998	57.8569	28.699			-98.6826	63.0372	29.7214	101.267	58.5627	29.4358
236	1	2:CB1.stl	Modjaw-5:Modjaw-1:3.0	3.01392	3	0.0459917	0.0368094	0.044822	3.85343	4.83656	0.525798	3	0.980815	26.6458	21.8825			0.980815	0.868652	1.09298	-98.9622	61.5863	28.2069	100.983	57.0547	29.4412			-98.977	61.5013	29.0713	100.989	57.8571	28.6991
237	1	2:CB1.stl	Modjaw-5:Modjaw-2:3.0	2.90247	3	0.0437973	0.0456119	0.0752447	3.85343	4.83656	0.519814	3	2.66625	58.455	35.4344			2.66625	3.23144	2.10105	-98.5921	64.7061	29.2245	101.341	59.5629	29.8743			-98.977	61.5013	29.0713	100.989	57.8571	28.6991
238	1	2:CB1.stl	Modjaw-5:Modjaw-3:3.0	2.94334	3	0.0360658	0.05205	0.0731323	3.85343	4.83656	0.401409	3	1.73146	33.2652	23.6757			1.73146	2.37432	1.08859	-98.6124	63.8031	28.617	101.327	58.8842	28.826			-98.977	61.5013	29.0713	100.989	57.8571	28.6991
239	1	2:CB1.stl	Modjaw-5:Modjaw-4:3.0	2.94793	3	0.0289719	0.015941	0.0273425	3.85343	4.83656	0.239183	3	1.37377	86.1786	50.2432			1.37377	1.6923	1.05525	-98.6911	63.0374	29.7214	101.259	58.5629	29.4359			-98.977	61.5013	29.0713	100.989	57.8571	28.6991
20	1	3:CB1.stl	Modjaw-1:Modjaw-2:3.0	2.85617	3	0.0370693	0.312997	0.35637	3.88442	4.92066	0.101368	3	7.04299	22.5018	19.7632			7.04299	6.89082	7.19516	-96.4581	72.7986	30.3852	103.131	60.7304	34.706			-96.904	66.7499	33.6561	102.667	54.5043	38.2825
21	1	3:CB1.stl	Modjaw-1:Modjaw-3:3.0	3.08584	3	0.0368662	0.0844602	0.111552	3.88442	4.92066	1.22389	3	2.95752	35.0167	26.5124			2.95752	1.90334	4.01169	-96.1863	66.502	31.9107	103.062	50.5241	38.5907			-96.904	66.7499	33.6561	102.667	54.5043	38.2825
22	1	3:CB1.stl	Modjaw-1:Modjaw-4:3.0	3.01903	3	0.0872545	0.022682	0.0400506	3.88442	4.92066	0.909521	3	1.99634	88.014	49.8453			1.99634	1.61236	2.38031	-95.7189	67.4652	34.483	103.704	52.5602	37.3817			-96.904	66.7499	33.6561	102.667	54.5043	38.2825
23	1	3:CB1.stl	Modjaw-1:Modjaw-5:3.0	3.04625	3	0.0408697	0.0530836	0.0648279	3.88442	4.92066	0.768785	3	1.77559	33.449	27.3894			1.77559	1.50959	2.04159	-96.5977	66.7815	32.1782	102.789	52.4803	38.5199			-96.904	66.7499	33.6561	102.667	54.5043	38.2825
44	1	3:CB1.stl	Modjaw-2:Modjaw-1:3.0	3.13006	3	0.0375299	0.327874	0.370614	4.0747	5.11977	0.101368	3	7.04298	21.4808	19.0035			7.04298	6.89081	7.19515	-96.911	66.7504	33.6559	102.66	54.5048	38.2823			-96.4648	72.799	30.3851	103.124	60.7308	34.7059
45	1	3:CB1.stl	Modjaw-2:Modjaw-3:3.0	3.21731	3	0.0415952	0.369791	0.460188	4.0747	5.11977	1.31181	3	8.70248	23.5335	18.9107			8.70248	6.48429	10.9207	-96.1935	66.5025	31.9105	103.055	50.5247	38.5905			-96.4648	72.799	30.3851	103.124	60.7308	34.7059
46	1	3:CB1.stl	Modjaw-2:Modjaw-4:3.0	3.14899	3	0.0405238	0.342365	0.394594	4.0747	5.11977	0.910344	3	7.69203	22.4673	19.4935			7.69203	6.76716	8.6169	-95.7209	67.4653	34.483	103.702	52.5603	37.3817			-96.4648	72.799	30.3851	103.124	60.7308	34.7059
47	1	3:CB1.stl	Modjaw-2:Modjaw-5:3.0	3.17802	3	0.0390887	0.335572	0.406263	4.0747	5.11977	0.864733	3	7.68759	22.9089	18.9227			7.68759	6.27991	9.09527	-96.6058	66.7821	32.178	102.781	52.4808	38.5196			-96.4648	72.799	30.3851	103.124	60.7308	34.7059
68	1	3:CB1.stl	Modjaw-3:Modjaw-1:3.0	2.91513	3	0.0372927	0.0820415	0.108028	3.77479	4.80855	1.22389	3	2.95842	36.0601	27.3858			2.95842	1.90348	4.01337	-96.8344	66.7457	33.6577	102.737	54.5001	38.2841			-96.115	66.4962	31.9131	103.134	50.5184	38.5931
69	1	3:CB1.stl	Modjaw-3:Modjaw-2:3.0	2.77339	3	0.059258	0.342811	0.428224	3.77479	4.80855	1.31181	3	8.70443	25.3913	20.3268			8.70443	6.48627	10.9226	-96.3888	72.7944	30.3867	103.2	60.7262	34.7075			-96.115	66.4962	31.9131	103.134	50.5184	38.5931
70	1	3:CB1.stl	Modjaw-3:Modjaw-4:3.0	2.93377	3	0.0407453	0.0775367	0.0944803	3.77479	4.80855	1.12715	3	2.61931	33.7816	27.7234			2.61931	2.78472	2.45391	-95.6498	67.46	34.484	103.773	52.555	37.3827			-96.115	66.4962	31.9131	103.134	50.5184	38.5931
71	1	3:CB1.stl	Modjaw-3:Modjaw-5:3.0	2.96092	3	0.0468328	0.0372601	0.0555085	3.77479	4.80855	0.491604	3	1.27124	34.118	22.9017			1.27124	0.565356	1.97713	-96.5269	66.7764	32.1805	102.86	52.4752	38.5221			-96.115	66.4962	31.9131	103.134	50.5184	38.5931
92	1	3:CB1.stl	Modjaw-4:Modjaw-1:3.0	2.98099	3	0.102055	0.0225368	0.03972	3.85953	4.89621	0.909521	3	1.99622	88.5762	50.2573			1.99622	1.61222	2.38022	-96.9038	66.7499	33.6561	102.667	54.5043	38.2825			-95.7189	67.4652	34.483	103.704	52.5602	37.3817
93	1	3:CB1.stl	Modjaw-4:Modjaw-2:3.0	2.83723	3	0.0431726	0.324713	0.375913	3.85953	4.89621	0.910344	3	7.69131	23.6865	20.4604			7.69131	6.76634	8.61628	-96.458	72.7986	30.3852	103.131	60.7304	34.706			-95.7189	67.4652	34.483	103.704	52.5602	37.3817
94	1	3:CB1.stl	Modjaw-4:Modjaw-3:3.0	3.06642	3	0.0372756	0.0792676	0.0961422	3.85953	4.89621	1.12715	3	2.61966	33.0483	27.2477			2.61966	2.78608	2.45324	-96.1858	66.5019	31.9108	103.063	50.524	38.5908			-95.7189	67.4652	34.483	103.704	52.5602	37.3817
95	1	3:CB1.stl	Modjaw-4:Modjaw-5:3.0	3.02697	3	0.0482481	0.0551745	0.0715303	3.85953	4.89621	1.00145	3	2.01068	36.4421	28.1094			2.01068	2.55948	1.46187	-96.5973	66.7815	32.1782	102.79	52.4802	38.5199			-95.7189	67.4652	34.483	103.704	52.5602	37.3817
116	1	3:CB1.stl	Modjaw-5:Modjaw-1:3.0	2.9539	3	0.0368128	0.0522669	0.0640604	3.82509	4.86025	0.768785	3	1.77577	33.975	27.7202			1.77577	1.5093	2.04223	-96.8561	66.747	33.6572	102.715	54.5014	38.2836			-96.5491	66.778	32.1798	102.838	52.4768	38.5214
117	1	3:CB1.stl	Modjaw-5:Modjaw-2:3.0	2.81202	3	0.0424948	0.315302	0.383539	3.82509	4.86025	0.864733	3	7.68847	24.3845	20.0461			7.68847	6.28078	9.09615	-96.4104	72.7957	30.3862	103.178	60.7275	34.7071			-96.5491	66.778	32.1798	102.838	52.4768	38.5214
118	1	3:CB1.stl	Modjaw-5:Modjaw-3:3.0	3.03929	3	0.0424149	0.0377664	0.0563235	3.82509	4.86025	0.491604	3	1.27104	33.6554	22.5668			1.27104	0.565174	1.97691	-96.1374	66.498	31.9124	103.111	50.5202	38.5924			-96.5491	66.778	32.1798	102.838	52.4768	38.5214
119	1	3:CB1.stl	Modjaw-5:Modjaw-4:3.0	2.97268	3	0.048533	0.0546888	0.0709953	3.82509	4.86025	1.00145	3	2.01047	36.762	28.3183			2.01047	2.5586	1.46234	-95.6711	67.4616	34.4837	103.752	52.5566	37.3824			-96.5491	66.778	32.1798	102.838	52.4768	38.5214
980	1	4:CA2.stl	Modjaw-1:Modjaw-2:3.0	2.97107	3	0.0386693	0.0482732	0.0557659	3.79255	4.80645	0.186697	3	1.21704	25.2115	21.8241			1.21704	1.30776	1.12632	-100.043	55.397	35.0512	99.3924	64.876	23.4036			-100.3	54.8599	33.8869	99.1078	64.9851	22.3193
981	1	4:CA2.stl	Modjaw-1:Modjaw-3:3.0	2.94291	3	0.073823	0.0319587	0.0447324	3.79255	4.80645	0.406266	3	1.58356	49.5501	35.4007			1.58356	2.02625	1.14087	-99.9894	56.0264	35.5143	99.3353	66.0825	22.5327			-100.3	54.8599	33.8869	99.1078	64.9851	22.3193
982	1	4:CA2.stl	Modjaw-1:Modjaw-4:3.0	3.0019	3	0.0714562	0.0425096	0.0531115	3.79255	4.80645	0.471883	3	0.914591	21.5149	17.2202			0.914591	1.37995	0.449227	-100.199	55.7073	32.8026	99.3281	64.5936	22.314			-100.3	54.8599	33.8869	99.1078	64.9851	22.3193
983	1	4:CA2.stl	Modjaw-1:Modjaw-5:3.0	2.93909	3	0.0407887	0.0543032	0.0722617	3.79255	4.80645	0.507515	3	1.898	34.952	26.2657			1.898	1.61909	2.17692	-100.236	56.2443	34.724	99.0364	67.0039	21.5079			-100.3	54.8599	33.8869	99.1078	64.9851	22.3193
1004	1	4:CA2.stl	Modjaw-2:Modjaw-1:3.0	3.02874	3	0.0401347	0.0487307	0.0560945	3.82794	4.84075	0.186697	3	1.217	24.9741	21.6956			1.217	1.30773	1.12628	-100.296	54.8601	33.8867	99.1123	64.9853	22.3191			-100.039	55.3972	35.0509	99.3966	64.8762	23.4034
1005	1	4:CA2.stl	Modjaw-2:Modjaw-3:3.0	2.97124	3	0.0602734	0.0432364	0.0558185	3.82794	4.84075	0.417613	3	1.13618	26.2783	20.3549			1.13618	0.783226	1.48913	-99.9849	56.0266	35.514	99.3398	66.0827	22.5324			-100.039	55.3972	35.0509	99.3966	64.8762	23.4034
1006	1	4:CA2.stl	Modjaw-2:Modjaw-4:3.0	3.03039	3	0.0447004	0.0827621	0.0943373	3.82794	4.84075	0.373833	3	1.70136	20.5573	18.0349			1.70136	2.27524	1.12748	-100.195	55.7075	32.8024	99.3321	64.5938	22.3138			-100.039	55.3972	35.0509	99.3966	64.8762	23.4034
1007	1	4:CA2.stl	Modjaw-2:Modjaw-5:3.0	2.96684	3	0.0610602	0.0966047	0.117873	3.82794	4.84075	0.581963	3	1.90032	19.6711	16.1218			1.90032	0.928602	2.87204	-100.232	56.2446	34.7237	99.0411	67.0041	21.5076			-100.039	55.3972	35.0509	99.3966	64.8762	23.4034
1028	1	4:CA2.stl	Modjaw-3:Modjaw-1:3.0	3.058	3	0.0409653	0.0325541	0.0454726	3.86556	4.88036	0.406266	3	1.58372	48.6488	34.828			1.58372	2.02644	1.141	-100.324	54.8587	33.8883	99.0847	64.9839	22.3207			-100.012	56.0252	35.5158	99.3126	66.0814	22.5342
1029	1	4:CA2.stl	Modjaw-3:Modjaw-2:3.0	3.02865	3	0.0440664	0.0436584	0.0563476	3.86556	4.88036	0.417613	3	1.13613	26.0232	20.1629			1.13613	0.783292	1.48897	-100.066	55.3959	35.0525	99.3691	64.8749	23.405			-100.012	56.0252	35.5158	99.3126	66.0814	22.5342
1030	1	4:CA2.stl	Modjaw-3:Modjaw-4:3.0	3.05969	3	0.0521567	0.0735798	0.0935983	3.86556	4.88036	0.791041	3	2.12179	28.8366	22.6691			2.12179	2.73875	1.50483	-100.223	55.7063	32.8038	99.3043	64.5926	22.3152			-100.012	56.0252	35.5158	99.3126	66.0814	22.5342
1031	1	4:CA2.stl	Modjaw-3:Modjaw-5:3.0	2.996	3	0.0401757	0.0578863	0.063801	3.86556	4.88036	0.212935	3	1.13307	19.574	17.7594			1.13307	0.856068	1.41007	-100.259	56.2431	34.7255	99.0139	67.0026	21.5094			-100.012	56.0252	35.5158	99.3126	66.0814	22.5342
1052	1	4:CA2.stl	Modjaw-4:Modjaw-1:3.0	2.99773	3	0.0434237	0.0424799	0.0530732	3.79069	4.80665	0.471883	3	0.914588	21.5299	17.2326			0.914588	1.37974	0.449435	-100.272	54.8613	33.8853	99.1362	64.9865	22.3177			-100.17	55.7086	32.8011	99.3566	64.5949	22.3125
1053	1	4:CA2.stl	Modjaw-4:Modjaw-2:3.0	2.96856	3	0.044543	0.0819234	0.0937443	3.79069	4.80665	0.373833	3	1.70122	20.766	18.1475			1.70122	2.27509	1.12736	-100.015	55.3984	35.0495	99.4209	64.8774	23.402			-100.17	55.7086	32.8011	99.3566	64.5949	22.3125
1054	1	4:CA2.stl	Modjaw-4:Modjaw-3:3.0	2.94044	3	0.0360243	0.0721573	0.092092	3.79069	4.80665	0.791041	3	2.12156	29.4018	23.0374			2.12156	2.73812	1.50499	-99.961	56.0278	35.5124	99.3638	66.0839	22.5309			-100.17	55.7086	32.8011	99.3566	64.5949	22.3125
1055	1	4:CA2.stl	Modjaw-4:Modjaw-5:3.0	2.93691	3	0.0441422	0.0663926	0.0811788	3.79069	4.80665	0.950717	3	2.27682	34.2933	28.047			2.27682	1.9951	2.55854	-100.208	56.2459	34.7221	99.0648	67.0054	21.506			-100.17	55.7086	32.8011	99.3566	64.5949	22.3125
1076	1	4:CA2.stl	Modjaw-5:Modjaw-1:3.0	3.06151	3	0.040005	0.0554514	0.073807	3.87175	4.88858	0.507515	3	1.89796	34.2275	25.7152			1.89796	1.61918	2.17675	-100.334	54.8582	33.8889	99.0744	64.9834	22.3213			-100.269	56.2426	34.7261	99.0037	67.0021	21.51
1077	1	4:CA2.stl	Modjaw-5:Modjaw-2:3.0	3.03156	3	0.0633426	0.097664	0.119092	3.87175	4.88858	0.581963	3	1.89994	19.4539	15.9536			1.89994	0.928235	2.87165	-100.076	55.3954	35.0531	99.359	64.8744	23.4056			-100.269	56.2426	34.7261	99.0037	67.0021	21.51
1078	1	4:CA2.stl	Modjaw-5:Modjaw-3:3.0	3.00333	3	0.0498507	0.0579573	0.0638561	3.87175	4.88858	0.212935	3	1.13306	19.55	17.744			1.13306	0.856074	1.41005	-100.022	56.0247	35.5164	99.3025	66.0808	22.5349			-100.269	56.2426	34.7261	99.0037	67.0021	21.51
1079	1	4:CA2.stl	Modjaw-5:Modjaw-4:3.0	3.06349	3	0.0557055	0.0678188	0.08254	3.87175	4.88858	0.950717	3	2.27666	33.5698	27.5825			2.27666	1.99567	2.55765	-100.233	55.7058	32.8044	99.2942	64.5921	22.3158			-100.269	56.2426	34.7261	99.0037	67.0021	21.51
			Sorted by:
			Direction and Deg
0	1	1:CB1.stl	Modjaw-1:Modjaw-2:-3.0	-2.99893	-3	0.0424471	0.0584161	0.0645162	3.88093	4.88785	0.262	-3	1.10961	18.995	17.199			1.10961	1.49574	0.723487	-102.404	60.5767	30.2297	97.5228	59.8505	35.5925			-102.291	60.0666	31.6312	97.6583	59.3331	36.0798
2	1	1:CB1.stl	Modjaw-1:Modjaw-4:-3.0	-2.99589	-3	0.0967031	0.106233	0.121341	3.88093	4.88785	0.694295	-3	1.95614	18.4137	16.121			1.95614	3.00376	0.908522	-102.497	61.1182	28.8251	97.3833	60.101	35.6795			-102.291	60.0666	31.6312	97.6583	59.3331	36.0798
3	1	1:CB1.stl	Modjaw-1:Modjaw-5:-3.0	-2.9504	-3	0.0440965	0.0830177	0.101651	3.88093	4.88785	0.207491	-3	2.00572	24.1601	19.7315			2.00572	2.34983	1.66161	-102.154	62.165	30.5825	97.7813	60.8897	35.5116			-102.291	60.0666	31.6312	97.6583	59.3331	36.0798
24	1	1:CB1.stl	Modjaw-2:Modjaw-1:-3.0	-3.00039	-3	0.0679731	0.0584304	0.0644004	3.88043	4.89068	0.262	-3	1.10965	18.991	17.2305			1.10965	1.49579	0.723509	-102.306	60.0667	31.6308	97.6428	59.3332	36.0795			-102.419	60.5768	30.2293	97.5074	59.8505	35.5921
26	1	1:CB1.stl	Modjaw-2:Modjaw-4:-3.0	-2.9975	-3	0.0541811	0.0494951	0.0579858	3.88043	4.89068	0.43558	-3	0.90394	18.2632	15.589			0.90394	1.50833	0.299546	-102.512	61.1183	28.8245	97.368	60.101	35.679			-102.419	60.5768	30.2293	97.5074	59.8505	35.5921
27	1	1:CB1.stl	Modjaw-2:Modjaw-5:-3.0	-2.95171	-3	0.0386939	0.027835	0.0437422	3.88043	4.89068	0.20046	-3	1.36002	48.86	31.0916			1.36002	1.64608	1.07396	-102.169	62.1651	30.5821	97.7657	60.8898	35.5112			-102.419	60.5768	30.2293	97.5074	59.8505	35.5921
72	1	1:CB1.stl	Modjaw-4:Modjaw-1:-3.0	-3.00187	-3	0.0495694	0.106339	0.121024	3.88232	4.89482	0.694295	-3	1.95645	18.3982	16.1658			1.95645	3.00423	0.908664	-102.334	60.0668	31.6302	97.6147	59.3333	36.0788			-102.54	61.1185	28.8236	97.3402	60.1012	35.6781
73	1	1:CB1.stl	Modjaw-4:Modjaw-2:-3.0	-3.00202	-3	0.0645368	0.0495324	0.0579493	3.88232	4.89482	0.43558	-3	0.904002	18.2507	15.5999			0.904002	1.50853	0.299472	-102.447	60.5769	30.2285	97.4794	59.8506	35.5914			-102.54	61.1185	28.8236	97.3402	60.1012	35.6781
75	1	1:CB1.stl	Modjaw-4:Modjaw-5:-3.0	-2.95385	-3	0.0406709	0.037473	0.0499032	3.88232	4.89482	0.556741	-3	1.48668	39.6733	29.7912			1.48668	2.07432	0.89903	-102.198	62.1653	30.5814	97.7376	60.89	35.5105			-102.54	61.1185	28.8236	97.3402	60.1012	35.6781
96	1	1:CB1.stl	Modjaw-5:Modjaw-1:-3.0	-3.04909	-3	0.083293	0.0843671	0.103165	3.94316	4.95613	0.207491	-3	2.00577	23.7743	19.4424			2.00577	2.34988	1.66166	-102.304	60.0667	31.6309	97.6452	59.3332	36.0795			-102.167	62.1651	30.5822	97.7683	60.8898	35.5112
97	1	1:CB1.stl	Modjaw-5:Modjaw-2:-3.0	-3.04894	-3	0.0546281	0.0282662	0.0444638	3.94316	4.95613	0.20046	-3	1.35998	48.1134	30.5863			1.35998	1.64605	1.07392	-102.417	60.5768	30.2293	97.5101	59.8505	35.5922			-102.167	62.1651	30.5822	97.7683	60.8898	35.5112
99	1	1:CB1.stl	Modjaw-5:Modjaw-4:-3.0	-3.04657	-3	0.0551195	0.0380732	0.0505842	3.94316	4.95613	0.556741	-3	1.48642	39.0412	29.3851			1.48642	2.07397	0.898872	-102.509	61.1183	28.8246	97.3713	60.101	35.6791			-102.167	62.1651	30.5822	97.7683	60.8898	35.5112
120	1	2:CB1.stl	Modjaw-1:Modjaw-2:-3.0	-2.888	-3	0.184144	0.0345102	0.0677807	3.83533	4.81793	0.242364	-3	2.93525	85.0547	43.3051			2.93525	3.30134	2.56916	-98.5676	64.7055	29.2246	101.365	59.5623	29.8743			-98.9274	61.5855	28.2072	101.017	57.0539	29.4414
121	1	2:CB1.stl	Modjaw-1:Modjaw-3:-3.0	-2.92775	-3	0.0475707	0.0513963	0.0729644	3.83533	4.81793	0.313958	-3	2.11707	41.1911	29.0151			2.11707	2.27771	1.95644	-98.6066	63.8029	28.617	101.333	58.8841	28.826			-98.9274	61.5855	28.2072	101.017	57.0539	29.4414
122	1	2:CB1.stl	Modjaw-1:Modjaw-4:-3.0	-2.93422	-3	0.107768	0.0319587	0.0418103	3.83533	4.81793	0.435689	-3	1.81764	56.8747	43.4735			1.81764	2.10944	1.52584	-98.7094	63.0378	29.7214	101.24	58.5633	29.4359			-98.9274	61.5855	28.2072	101.017	57.0539	29.4414
123	1	2:CB1.stl	Modjaw-1:Modjaw-5:-3.0	-2.98568	-3	0.25159	0.0363728	0.0442504	3.83533	4.81793	0.525798	-3	0.98409	27.0557	22.2391			0.98409	0.872298	1.09588	-99.0115	61.5019	29.0714	100.955	57.8577	28.6991			-98.9274	61.5855	28.2072	101.017	57.0539	29.4414
144	1	2:CB1.stl	Modjaw-2:Modjaw-1:-3.0	-3.11612	-3	0.0696886	0.0357498	0.0703972	3.98327	4.96867	0.242364	-3	2.9352	82.104	41.6948			2.9352	3.30129	2.56911	-98.9216	61.5854	28.2072	101.023	57.0538	29.4414			-98.5621	64.7053	29.2246	101.371	59.5622	29.8744
145	1	2:CB1.stl	Modjaw-2:Modjaw-3:-3.0	-3.04135	-3	0.0602486	0.0275718	0.0362283	3.98327	4.96867	0.141681	-3	1.16886	42.3935	32.2638			1.16886	1.0887	1.24903	-98.6014	63.8028	28.617	101.338	58.8839	28.826			-98.5621	64.7053	29.2246	101.371	59.5622	29.8744
146	1	2:CB1.stl	Modjaw-2:Modjaw-4:-3.0	-3.04788	-3	0.0336664	0.038686	0.0543305	3.98327	4.96867	0.329415	-3	1.42202	36.758	26.1735			1.42202	1.74589	1.09815	-98.7046	63.0377	29.7214	101.245	58.5632	29.4359			-98.5621	64.7053	29.2246	101.371	59.5622	29.8744
147	1	2:CB1.stl	Modjaw-2:Modjaw-5:-3.0	-3.10133	-3	0.0425677	0.043031	0.0727277	3.98327	4.96867	0.519814	-3	2.67436	62.1495	36.7722			2.67436	3.23784	2.11088	-99.007	61.5019	29.0714	100.959	57.8576	28.6991			-98.5621	64.7053	29.2246	101.371	59.5622	29.8744
168	1	2:CB1.stl	Modjaw-3:Modjaw-1:-3.0	-3.07353	-3	0.0331805	0.052609	0.0747744	3.92841	4.91396	0.313958	-3	2.11698	40.2398	28.3115			2.11698	2.2776	1.95636	-98.912	61.5851	28.2073	101.033	57.0535	29.4415			-98.5917	63.8026	28.617	101.348	58.8837	28.826
169	1	2:CB1.stl	Modjaw-3:Modjaw-2:-3.0	-2.95906	-3	0.0488434	0.0271798	0.035796	3.92841	4.91396	0.141681	-3	1.16887	43.005	32.6536			1.16887	1.0887	1.24904	-98.5525	64.7051	29.2246	101.38	59.5619	29.8744			-98.5917	63.8026	28.617	101.348	58.8837	28.826
170	1	2:CB1.stl	Modjaw-3:Modjaw-4:-3.0	-3.00621	-3	0.038547	0.0540589	0.0601137	3.92841	4.91396	0.190503	-3	1.02133	18.8929	16.9899			1.02133	1.34745	0.695203	-98.6948	63.0375	29.7214	101.255	58.563	29.4359			-98.5917	63.8026	28.617	101.348	58.8837	28.826
171	1	2:CB1.stl	Modjaw-3:Modjaw-5:-3.0	-3.05902	-3	0.0349171	0.0492711	0.0713425	3.92841	4.91396	0.401409	-3	1.74054	35.3258	24.397			1.74054	2.38005	1.10103	-98.9969	61.5017	29.0713	100.97	57.8574	28.6991			-98.5917	63.8026	28.617	101.348	58.8837	28.826
192	1	2:CB1.stl	Modjaw-4:Modjaw-1:-3.0	-3.06703	-3	0.0419049	0.0326869	0.0425976	3.92128	4.90472	0.435689	-3	1.81751	55.6035	42.6669			1.81751	2.10924	1.52577	-98.9001	61.5849	28.2073	101.045	57.0533	29.4415			-98.6826	63.0372	29.7214	101.267	58.5627	29.4358
193	1	2:CB1.stl	Modjaw-4:Modjaw-2:-3.0	-2.95261	-3	0.0330784	0.0380973	0.0534699	3.92128	4.90472	0.329415	-3	1.42193	37.3237	26.5931			1.42193	1.74577	1.09809	-98.5403	64.7048	29.2247	101.392	59.5616	29.8744			-98.6826	63.0372	29.7214	101.267	58.5627	29.4358
194	1	2:CB1.stl	Modjaw-4:Modjaw-3:-3.0	-2.99324	-3	0.0550957	0.0539427	0.0600449	3.92128	4.90472	0.190503	-3	1.02129	18.9329	17.0088			1.02129	1.34742	0.695168	-98.5795	63.8023	28.617	101.36	58.8834	28.826			-98.6826	63.0372	29.7214	101.267	58.5627	29.4358
195	1	2:CB1.stl	Modjaw-4:Modjaw-5:-3.0	-3.0526	-3	0.0291233	0.0175539	0.0270881	3.92128	4.90472	0.239183	-3	1.37708	78.4482	50.8369			1.37708	1.69484	1.05932	-98.9849	61.5015	29.0713	100.982	57.8572	28.6991			-98.6826	63.0372	29.7214	101.267	58.5627	29.4358
216	1	2:CB1.stl	Modjaw-5:Modjaw-1:-3.0	-3.01412	-3	0.058723	0.0365448	0.0444214	3.85343	4.83656	0.525798	-3	0.984108	26.9288	22.1539			0.984108	0.872023	1.09619	-98.8927	61.5847	28.2074	101.052	57.0531	29.4416			-98.977	61.5013	29.0713	100.989	57.8571	28.6991
217	1	2:CB1.stl	Modjaw-5:Modjaw-2:-3.0	-2.90167	-3	0.0342543	0.0416842	0.0703172	3.85343	4.83656	0.519814	-3	2.67407	64.1507	38.0287			2.67407	3.23752	2.11062	-98.533	64.7046	29.2247	101.4	59.5614	29.8744			-98.977	61.5013	29.0713	100.989	57.8571	28.6991
218	1	2:CB1.stl	Modjaw-5:Modjaw-3:-3.0	-2.94169	-3	0.0336332	0.0483539	0.0699426	3.85343	4.83656	0.401409	-3	1.74038	35.9925	24.8829			1.74038	2.37989	1.10086	-98.572	63.8021	28.617	101.367	58.8832	28.8261			-98.977	61.5013	29.0713	100.989	57.8571	28.6991
219	1	2:CB1.stl	Modjaw-5:Modjaw-4:-3.0	-2.94824	-3	0.0290132	0.0172372	0.0265717	3.85343	4.83656	0.239183	-3	1.37702	79.8862	51.8227			1.37702	1.69478	1.05925	-98.6748	63.037	29.7214	101.275	58.5626	29.4358			-98.977	61.5013	29.0713	100.989	57.8571	28.6991
1	1	3:CB1.stl	Modjaw-1:Modjaw-3:-3.0	-3.08693	-3	0.0368299	0.0808797	0.107006	3.88442	4.92066	1.22389	-3	2.99867	37.0757	28.0234			2.99867	1.95789	4.03945	-96.0459	66.4907	31.9155	103.203	50.5128	38.5954			-96.904	66.7499	33.6561	102.667	54.5043	38.2825
2	1	3:CB1.stl	Modjaw-1:Modjaw-4:-3.0	-3.01953	-3	0.103251	0.0223258	0.0386823	3.88442	4.92066	0.909521	-3	1.99444	89.3332	51.5594			1.99444	1.61011	2.37876	-95.7221	67.4654	34.483	103.701	52.5604	37.3816			-96.904	66.7499	33.6561	102.667	54.5043	38.2825
3	1	3:CB1.stl	Modjaw-1:Modjaw-5:-3.0	-3.04621	-3	0.0449116	0.0523148	0.0643354	3.88442	4.92066	0.768785	-3	1.79288	34.2709	27.8676			1.79288	1.52895	2.0568	-96.5014	66.7746	32.1813	102.886	52.4734	38.5229			-96.904	66.7499	33.6561	102.667	54.5043	38.2825
48	1	3:CB1.stl	Modjaw-3:Modjaw-1:-3.0	-2.91429	-3	0.037889	0.0786345	0.103654	3.77479	4.80855	1.22389	-3	2.99771	38.122	28.9205			2.99771	1.95764	4.03778	-96.9715	66.7541	33.6545	102.6	54.5085	38.2809			-96.115	66.4962	31.9131	103.134	50.5184	38.5931
50	1	3:CB1.stl	Modjaw-3:Modjaw-4:-3.0	-2.93329	-3	0.0374715	0.0777599	0.0949403	3.77479	4.80855	1.12715	-3	2.59889	33.422	27.3739			2.59889	2.76664	2.43114	-95.789	67.4704	34.482	103.634	52.5654	37.3807			-96.115	66.4962	31.9131	103.134	50.5184	38.5931
51	1	3:CB1.stl	Modjaw-3:Modjaw-5:-3.0	-2.95995	-3	0.0620072	0.0347642	0.0534125	3.77479	4.80855	0.491604	-3	1.29256	37.1807	24.1995			1.29256	0.598437	1.98668	-96.5701	66.7795	32.1791	102.817	52.4783	38.5207			-96.115	66.4962	31.9131	103.134	50.5184	38.5931
72	1	3:CB1.stl	Modjaw-4:Modjaw-1:-3.0	-2.9805	-3	0.0796106	0.0221814	0.0383619	3.85953	4.89621	0.909521	-3	1.99457	89.9206	51.9935			1.99457	1.61023	2.3789	-96.901	66.7498	33.6561	102.67	54.5041	38.2826			-95.7189	67.4652	34.483	103.704	52.5602	37.3817
74	1	3:CB1.stl	Modjaw-4:Modjaw-3:-3.0	-3.06692	-3	0.0385935	0.0795141	0.0966348	3.85953	4.89621	1.12715	-3	2.59863	32.6814	26.8913			2.59863	2.76533	2.43193	-96.0432	66.4905	31.9155	103.206	50.5126	38.5955			-95.7189	67.4652	34.483	103.704	52.5602	37.3817
75	1	3:CB1.stl	Modjaw-4:Modjaw-5:-3.0	-3.02639	-3	0.0533659	0.0576385	0.0742084	3.85953	4.89621	1.00145	-3	1.96589	34.1072	26.4915			1.96589	2.52643	1.40535	-96.4987	66.7744	32.1814	102.888	52.4732	38.523			-95.7189	67.4652	34.483	103.704	52.5602	37.3817
96	1	3:CB1.stl	Modjaw-5:Modjaw-1:-3.0	-2.95396	-3	0.0396798	0.0515223	0.0635819	3.82509	4.86025	0.768785	-3	1.79266	34.7939	28.1945			1.79266	1.52919	2.05614	-96.951	66.7528	33.655	102.62	54.5072	38.2814			-96.5491	66.778	32.1798	102.838	52.4768	38.5214
98	1	3:CB1.stl	Modjaw-5:Modjaw-3:-3.0	-3.04035	-3	0.0782769	0.035216	0.0541855	3.82509	4.86025	0.491604	-3	1.29274	36.7089	23.8577			1.29274	0.598598	1.98688	-96.0939	66.4945	31.9138	103.155	50.5167	38.5938			-96.5491	66.778	32.1798	102.838	52.4768	38.5214
99	1	3:CB1.stl	Modjaw-5:Modjaw-4:-3.0	-2.97316	-3	0.122287	0.0571188	0.0736517	3.82509	4.86025	1.00145	-3	1.9661	34.4212	26.6945			1.9661	2.52736	1.40483	-95.769	67.4689	34.4823	103.654	52.5639	37.381			-96.5491	66.778	32.1798	102.838	52.4768	38.5214
960	1	4:CA2.stl	Modjaw-1:Modjaw-2:-3.0	-2.97298	-3	0.0427723	0.050016	0.0570277	3.79255	4.80645	0.186697	-3	1.21847	24.3617	21.3664			1.21847	1.30909	1.12786	-100.035	55.3974	35.0507	99.4003	64.8764	23.4032			-100.3	54.8599	33.8869	99.1078	64.9851	22.3193
961	1	4:CA2.stl	Modjaw-1:Modjaw-3:-3.0	-2.94359	-3	0.051012	0.03443	0.047895	3.79255	4.80645	0.406266	-3	1.57582	45.7688	32.9016			1.57582	2.02076	1.13088	-100.036	56.024	35.5173	99.2892	66.0802	22.5357			-100.3	54.8599	33.8869	99.1078	64.9851	22.3193
962	1	4:CA2.stl	Modjaw-1:Modjaw-4:-3.0	-3.00067	-3	0.0348084	0.0421326	0.0529548	3.79255	4.80645	0.471883	-3	0.93325	22.1503	17.6235			0.93325	1.3891	0.477396	-100.142	55.7098	32.7996	99.3845	64.5961	22.311			-100.3	54.8599	33.8869	99.1078	64.9851	22.3193
963	1	4:CA2.stl	Modjaw-1:Modjaw-5:-3.0	-2.93766	-3	0.0356429	0.0515444	0.0690996	3.79255	4.80645	0.507515	-3	1.8961	36.7858	27.4402			1.8961	1.61704	2.17516	-100.302	56.2408	34.7283	98.9709	67.0003	21.5122			-100.3	54.8599	33.8869	99.1078	64.9851	22.3193
984	1	4:CA2.stl	Modjaw-2:Modjaw-1:-3.0	-3.02672	-3	0.041245	0.0504735	0.0573267	3.82794	4.84075	0.186697	-3	1.21851	24.1416	21.2556			1.21851	1.30913	1.1279	-100.304	54.8597	33.8871	99.104	64.9849	22.3196			-100.039	55.3972	35.0509	99.3966	64.8762	23.4034
985	1	4:CA2.stl	Modjaw-2:Modjaw-3:-3.0	-2.97003	-3	0.0358837	0.0418879	0.0544179	3.82794	4.84075	0.417613	-3	1.13459	27.0865	20.8496			1.13459	0.781275	1.48791	-100.039	56.0238	35.5176	99.2853	66.08	22.536			-100.039	55.3972	35.0509	99.3966	64.8762	23.4034
986	1	4:CA2.stl	Modjaw-2:Modjaw-4:-3.0	-3.0271	-3	0.0375664	0.084543	0.0954728	3.82794	4.84075	0.373833	-3	1.70147	20.1255	17.8215			1.70147	2.27526	1.12769	-100.146	55.7097	32.7998	99.3811	64.596	22.3112			-100.039	55.3972	35.0509	99.3966	64.8762	23.4034
987	1	4:CA2.stl	Modjaw-2:Modjaw-5:-3.0	-2.96347	-3	0.0660772	0.0943409	0.115965	3.82794	4.84075	0.581963	-3	1.90876	20.2326	16.4598			1.90876	0.941535	2.87598	-100.306	56.2406	34.7286	98.9668	67.0001	21.5125			-100.039	55.3972	35.0509	99.3966	64.8762	23.4034
1008	1	4:CA2.stl	Modjaw-3:Modjaw-1:-3.0	-3.05722	-3	0.0413175	0.035113	0.0487251	3.86556	4.88036	0.406266	-3	1.57567	44.8742	32.3379			1.57567	2.02058	1.13076	-100.277	54.8611	33.8855	99.1317	64.9863	22.318			-100.012	56.0252	35.5158	99.3126	66.0814	22.5342
1009	1	4:CA2.stl	Modjaw-3:Modjaw-2:-3.0	-3.02992	-3	0.03565	0.042301	0.0549524	3.86556	4.88036	0.417613	-3	1.13466	26.8234	20.648			1.13466	0.781229	1.48809	-100.011	55.3985	35.0493	99.4242	64.8775	23.4018			-100.012	56.0252	35.5158	99.3126	66.0814	22.5342
1010	1	4:CA2.stl	Modjaw-3:Modjaw-4:-3.0	-3.05761	-3	0.0357091	0.0761439	0.0961052	3.86556	4.88036	0.791041	-3	2.12086	27.8533	22.0681			2.12086	2.73762	1.5041	-100.118	55.7109	32.7983	99.409	64.5972	22.3097			-100.012	56.0252	35.5158	99.3126	66.0814	22.5342
1011	1	4:CA2.stl	Modjaw-3:Modjaw-5:-3.0	-2.99375	-3	0.0428107	0.0574607	0.0634997	3.86556	4.88036	0.212935	-3	1.13663	19.7811	17.8998			1.13663	0.860514	1.41275	-100.279	56.242	34.7268	98.9941	67.0016	21.5107			-100.012	56.0252	35.5158	99.3126	66.0814	22.5342
1032	1	4:CA2.stl	Modjaw-4:Modjaw-1:-3.0	-2.99896	-3	0.0621338	0.0421207	0.0529221	3.79069	4.80665	0.471883	-3	0.933244	22.1564	17.6343			0.933244	1.3893	0.477185	-100.328	54.8585	33.8885	99.0801	64.9837	22.3209			-100.17	55.7086	32.8011	99.3566	64.5949	22.3125
1033	1	4:CA2.stl	Modjaw-4:Modjaw-2:-3.0	-2.97167	-3	0.0584116	0.0837577	0.094975	3.79069	4.80665	0.373833	-3	1.7016	20.3158	17.9163			1.7016	2.2754	1.1278	-100.063	55.3961	35.0523	99.3724	64.8751	23.4048			-100.17	55.7086	32.8011	99.3566	64.5949	22.3125
1034	1	4:CA2.stl	Modjaw-4:Modjaw-3:-3.0	-2.9423	-3	0.0355227	0.0746707	0.0946005	3.79069	4.80665	0.791041	-3	2.12104	28.4053	22.4211			2.12104	2.73822	1.50387	-100.063	56.0226	35.5191	99.2614	66.0788	22.5375			-100.17	55.7086	32.8011	99.3566	64.5949	22.3125
1035	1	4:CA2.stl	Modjaw-4:Modjaw-5:-3.0	-2.93665	-3	0.0399487	0.0654466	0.0804555	3.79069	4.80665	0.950717	-3	2.28683	34.9419	28.4235			2.28683	2.00708	2.56658	-100.329	56.2393	34.7302	98.9432	66.9988	21.514			-100.17	55.7086	32.8011	99.3566	64.5949	22.3125
1056	1	4:CA2.stl	Modjaw-5:Modjaw-1:-3.0	-3.06313	-3	0.0362129	0.0526041	0.0705612	3.87175	4.88858	0.507515	-3	1.89617	36.0461	26.8727			1.89617	1.61698	2.17536	-100.267	54.8616	33.885	99.1414	64.9868	22.3174			-100.269	56.2426	34.7261	99.0037	67.0021	21.51
1057	1	4:CA2.stl	Modjaw-5:Modjaw-2:-3.0	-3.03518	-3	0.0663795	0.0954612	0.117318	3.87175	4.88858	0.581963	-3	1.90914	19.9991	16.2732			1.90914	0.941903	2.87637	-100.002	55.399	35.0488	99.4338	64.878	23.4012			-100.269	56.2426	34.7261	99.0037	67.0021	21.51
1058	1	4:CA2.stl	Modjaw-5:Modjaw-3:-3.0	-3.0056	-3	0.0663395	0.0575738	0.0636113	3.87175	4.88858	0.212935	-3	1.13663	19.7422	17.8684			1.13663	0.860501	1.41276	-100.003	56.0257	35.5152	99.3221	66.0818	22.5336			-100.269	56.2426	34.7261	99.0037	67.0021	21.51
1059	1	4:CA2.stl	Modjaw-5:Modjaw-4:-3.0	-3.06381	-3	0.0348308	0.0668385	0.0817982	3.87175	4.88858	0.950717	-3	2.28706	34.2176	27.9597			2.28706	2.00659	2.56752	-100.108	55.7113	32.7978	99.4186	64.5976	22.3092			-100.269	56.2426	34.7261	99.0037	67.0021	21.51
4	1	1:CB1.stl	Modjaw-1:Modjaw-2:-2.0	-1.99953	-2	0.0630205	0.0389402	0.0429633	2.58745	3.25877	0.262	-2	1.11043	28.5162	25.8459			1.11043	1.49628	0.724578	-102.409	60.5768	30.2295	97.5176	59.8505	35.5924			-102.291	60.0666	31.6312	97.6583	59.3331	36.0798
6	1	1:CB1.stl	Modjaw-1:Modjaw-4:-2.0	-1.99768	-2	0.0827579	0.0708133	0.0808092	2.58745	3.25877	0.694295	-2	1.95928	27.6682	24.2457			1.95928	3.00528	0.913281	-102.511	61.1183	28.8246	97.3688	60.101	35.679			-102.291	60.0666	31.6312	97.6583	59.3331	36.0798
7	1	1:CB1.stl	Modjaw-1:Modjaw-5:-2.0	-1.96728	-2	0.0976756	0.0557103	0.0680218	2.58745	3.25877	0.207491	-2	2.00551	35.9989	29.4833			2.00551	2.34965	1.66136	-102.158	62.165	30.5824	97.777	60.8897	35.5115			-102.291	60.0666	31.6312	97.6583	59.3331	36.0798
28	1	1:CB1.stl	Modjaw-2:Modjaw-1:-2.0	-2.00001	-2	0.0658536	0.0389449	0.0428795	2.58712	3.26066	0.262	-2	1.11045	28.5134	25.897			1.11045	1.49631	0.724591	-102.301	60.0667	31.631	97.648	59.3332	36.0796			-102.419	60.5768	30.2293	97.5074	59.8505	35.5921
30	1	1:CB1.stl	Modjaw-2:Modjaw-4:-2.0	-1.99851	-2	0.0582399	0.0329872	0.0386175	2.58712	3.26066	0.43558	-2	0.906599	27.4833	23.4764			0.906599	1.50925	0.303948	-102.521	61.1184	28.8242	97.3587	60.1011	35.6787			-102.419	60.5768	30.2293	97.5074	59.8505	35.5921
31	1	1:CB1.stl	Modjaw-2:Modjaw-5:-2.0	-1.96791	-2	0.0423534	0.0188724	0.0294634	2.58712	3.26066	0.20046	-2	1.3602	72.0734	46.1656			1.3602	1.64622	1.07417	-102.169	62.1651	30.5821	97.7667	60.8898	35.5112			-102.419	60.5768	30.2293	97.5074	59.8505	35.5921
76	1	1:CB1.stl	Modjaw-4:Modjaw-1:-2.0	-2.00082	-2	0.0578671	0.0708689	0.0805779	2.58838	3.26342	0.694295	-2	1.95948	27.6493	24.3178			1.95948	3.00558	0.913368	-102.32	60.0667	31.6305	97.6293	59.3332	36.0792			-102.54	61.1185	28.8236	97.3402	60.1012	35.6781
77	1	1:CB1.stl	Modjaw-4:Modjaw-2:-2.0	-2.00117	-2	0.088361	0.0330092	0.0385889	2.58838	3.26342	0.43558	-2	0.90664	27.4663	23.4948			0.90664	1.50938	0.303897	-102.438	60.5769	30.2288	97.4888	59.8506	35.5916			-102.54	61.1185	28.8236	97.3402	60.1012	35.6781
79	1	1:CB1.stl	Modjaw-4:Modjaw-5:-2.0	-1.96917	-2	0.0576763	0.024749	0.0329934	2.58838	3.26342	0.556741	-2	1.48989	60.2002	45.1573			1.48989	2.07624	0.903547	-102.187	62.1652	30.5817	97.748	60.8899	35.5107			-102.54	61.1185	28.8236	97.3402	60.1012	35.6781
100	1	1:CB1.stl	Modjaw-5:Modjaw-1:-2.0	-2.03235	-2	0.114879	0.0566122	0.0690225	2.62894	3.30429	0.207491	-2	2.00554	35.4259	29.0563			2.00554	2.34968	1.6614	-102.3	60.0666	31.631	97.6495	59.3331	36.0796			-102.167	62.1651	30.5822	97.7683	60.8898	35.5112
101	1	1:CB1.stl	Modjaw-5:Modjaw-2:-2.0	-2.03251	-2	0.0730848	0.0191692	0.0299532	2.62894	3.30429	0.20046	-2	1.36017	70.9562	45.4099			1.36017	1.6462	1.07415	-102.418	60.5768	30.2293	97.5091	59.8505	35.5922			-102.167	62.1651	30.5822	97.7683	60.8898	35.5112
103	1	1:CB1.stl	Modjaw-5:Modjaw-4:-2.0	-2.03112	-2	0.059166	0.0251426	0.0334419	2.62894	3.30429	0.556741	-2	1.48972	59.251	44.5465			1.48972	2.07601	0.90344	-102.519	61.1183	28.8243	97.3608	60.1011	35.6788			-102.167	62.1651	30.5822	97.7683	60.8898	35.5112
124	1	2:CB1.stl	Modjaw-1:Modjaw-2:-2.0	-1.92543	-2	0.255125	0.0235545	0.0457552	2.55705	3.21216	0.242364	-2	2.93544	124.624	64.1554			2.93544	3.30151	2.56938	-98.5657	64.7054	29.2246	101.367	59.5623	29.8743			-98.9274	61.5855	28.2072	101.017	57.0539	29.4414
125	1	2:CB1.stl	Modjaw-1:Modjaw-3:-2.0	-1.95202	-2	0.11716	0.0347179	0.0490328	2.55705	3.21216	0.313958	-2	2.11772	60.9978	43.1899			2.11772	2.2783	1.95714	-98.6015	63.8028	28.617	101.338	58.8839	28.826			-98.9274	61.5855	28.2072	101.017	57.0539	29.4414
126	1	2:CB1.stl	Modjaw-1:Modjaw-4:-2.0	-1.95613	-2	0.117493	0.0211838	0.0276781	2.55705	3.21216	0.435689	-2	1.81861	85.8491	65.7057			1.81861	2.11024	1.52698	-98.7004	63.0376	29.7214	101.249	58.5631	29.4359			-98.9274	61.5855	28.2072	101.017	57.0539	29.4414
127	1	2:CB1.stl	Modjaw-1:Modjaw-5:-2.0	-1.99047	-2	0.138866	0.0242826	0.0295513	2.55705	3.21216	0.525798	-2	0.983206	40.4901	33.2712			0.983206	0.871265	1.09515	-99	61.5017	29.0714	100.966	57.8575	28.6991			-98.9274	61.5855	28.2072	101.017	57.0539	29.4414
148	1	2:CB1.stl	Modjaw-2:Modjaw-1:-2.0	-2.0773	-2	0.0664625	0.0244213	0.0475448	2.65568	3.31265	0.242364	-2	2.93541	120.199	61.7399			2.93541	3.30147	2.56934	-98.9236	61.5854	28.2072	101.021	57.0538	29.4414			-98.5621	64.7053	29.2246	101.371	59.5622	29.8744
149	1	2:CB1.stl	Modjaw-2:Modjaw-3:-2.0	-2.02768	-2	0.0421407	0.0181107	0.0238831	2.65568	3.31265	0.141681	-2	1.16882	64.5375	48.9393			1.16882	1.08865	1.24899	-98.5982	63.8027	28.617	101.341	58.8839	28.826			-98.5621	64.7053	29.2246	101.371	59.5622	29.8744
150	1	2:CB1.stl	Modjaw-2:Modjaw-4:-2.0	-2.03179	-2	0.0326781	0.0260865	0.0365037	2.65568	3.31265	0.329415	-2	1.42147	54.4909	38.9406			1.42147	1.74546	1.09749	-98.6973	63.0375	29.7214	101.252	58.5631	29.4359			-98.5621	64.7053	29.2246	101.371	59.5622	29.8744
151	1	2:CB1.stl	Modjaw-2:Modjaw-5:-2.0	-2.06746	-2	0.0464728	0.0291235	0.0490669	2.65568	3.31265	0.519814	-2	2.6729	91.778	54.4746			2.6729	3.23667	2.10913	-98.9971	61.5017	29.0713	100.969	57.8574	28.6991			-98.5621	64.7053	29.2246	101.371	59.5622	29.8744
172	1	2:CB1.stl	Modjaw-3:Modjaw-1:-2.0	-2.0488	-2	0.0435429	0.0355454	0.0502536	2.61911	3.27618	0.313958	-2	2.11765	59.576	42.1393			2.11765	2.27823	1.95708	-98.9172	61.5853	28.2072	101.028	57.0537	29.4414			-98.5917	63.8026	28.617	101.348	58.8837	28.826
173	1	2:CB1.stl	Modjaw-3:Modjaw-2:-2.0	-1.9726	-2	0.0412354	0.0178558	0.0235997	2.61911	3.27618	0.141681	-2	1.16882	65.4592	49.527			1.16882	1.08865	1.249	-98.5557	64.7052	29.2246	101.377	59.562	29.8744			-98.5917	63.8026	28.617	101.348	58.8837	28.826
174	1	2:CB1.stl	Modjaw-3:Modjaw-4:-2.0	-2.00391	-2	0.0345128	0.0360913	0.0400956	2.61911	3.27618	0.190503	-2	1.02096	28.2882	25.4631			1.02096	1.3472	0.694714	-98.6907	63.0374	29.7214	101.259	58.5629	29.4359			-98.5917	63.8026	28.617	101.348	58.8837	28.826
175	1	2:CB1.stl	Modjaw-3:Modjaw-5:-2.0	-2.03915	-2	0.0324619	0.0332771	0.0479343	2.61911	3.27618	0.401409	-2	1.73899	52.2579	36.2786			1.73899	2.37906	1.09892	-98.9903	61.5016	29.0713	100.976	57.8573	28.6991			-98.5917	63.8026	28.617	101.348	58.8837	28.826
196	1	2:CB1.stl	Modjaw-4:Modjaw-1:-2.0	-2.04471	-2	0.0749097	0.0216635	0.0281957	2.61435	3.27002	0.435689	-2	1.81852	83.9438	64.4963			1.81852	2.11011	1.52693	-98.9092	61.5851	28.2073	101.036	57.0535	29.4415			-98.6826	63.0372	29.7214	101.267	58.5627	29.4358
197	1	2:CB1.stl	Modjaw-4:Modjaw-2:-2.0	-1.96853	-2	0.0348871	0.0256863	0.0359236	2.61435	3.27002	0.329415	-2	1.42142	55.3376	39.5677			1.42142	1.74538	1.09745	-98.5476	64.7049	29.2246	101.385	59.5618	29.8744			-98.6826	63.0372	29.7214	101.267	58.5627	29.4358
198	1	2:CB1.stl	Modjaw-4:Modjaw-3:-2.0	-1.99572	-2	0.0507572	0.0360177	0.0400551	2.61435	3.27002	0.190503	-2	1.02093	28.3453	25.4882			1.02093	1.34717	0.69469	-98.5836	63.8024	28.617	101.356	58.8835	28.826			-98.6826	63.0372	29.7214	101.267	58.5627	29.4358
199	1	2:CB1.stl	Modjaw-4:Modjaw-5:-2.0	-2.03512	-2	0.0374775	0.011524	0.0181205	2.61435	3.27002	0.239183	-2	1.37654	119.451	75.9661			1.37654	1.69443	1.05866	-98.9823	61.5014	29.0713	100.984	57.8572	28.6991			-98.6826	63.0372	29.7214	101.267	58.5627	29.4358
220	1	2:CB1.stl	Modjaw-5:Modjaw-1:-2.0	-2.00939	-2	0.0469363	0.0243974	0.0296654	2.56912	3.22458	0.525798	-2	0.983217	40.3	33.1436			0.983217	0.87108	1.09535	-98.9043	61.585	28.2073	101.041	57.0534	29.4415			-98.977	61.5013	29.0713	100.989	57.8571	28.6991
221	1	2:CB1.stl	Modjaw-5:Modjaw-2:-2.0	-1.93452	-2	0.0383713	0.0281997	0.0474233	2.56912	3.22458	0.519814	-2	2.67271	94.7781	56.3586			2.67271	3.23646	2.10896	-98.5426	64.7048	29.2247	101.39	59.5617	29.8744			-98.977	61.5013	29.0713	100.989	57.8571	28.6991
222	1	2:CB1.stl	Modjaw-5:Modjaw-3:-2.0	-1.9613	-2	0.0299892	0.0326519	0.0469911	2.56912	3.22458	0.401409	-2	1.73888	53.255	37.0044			1.73888	2.37895	1.0988	-98.5784	63.8022	28.617	101.361	58.8834	28.826			-98.977	61.5013	29.0713	100.989	57.8571	28.6991
223	1	2:CB1.stl	Modjaw-5:Modjaw-4:-2.0	-1.96545	-2	0.0288701	0.0113191	0.0177762	2.56912	3.22458	0.239183	-2	1.3765	121.609	77.435			1.3765	1.69439	1.05862	-98.6773	63.0371	29.7214	101.272	58.5626	29.4358			-98.977	61.5013	29.0713	100.989	57.8571	28.6991
5	1	3:CB1.stl	Modjaw-1:Modjaw-3:-2.0	-2.05785	-2	0.0369954	0.054315	0.0718284	2.58977	3.28065	1.22389	-2	2.99153	55.0774	41.6483			2.99153	1.94844	4.03462	-96.0687	66.4925	31.9147	103.18	50.5146	38.5947			-96.904	66.7499	33.6561	102.667	54.5043	38.2825
6	1	3:CB1.stl	Modjaw-1:Modjaw-4:-2.0	-2.01297	-2	0.0918612	0.0149008	0.0259344	2.58977	3.28065	0.909521	-2	1.99528	133.904	76.9354			1.99528	1.61111	2.37944	-95.7207	67.4653	34.483	103.702	52.5603	37.3817			-96.904	66.7499	33.6561	102.667	54.5043	38.2825
7	1	3:CB1.stl	Modjaw-1:Modjaw-5:-2.0	-2.03082	-2	0.0374691	0.034961	0.0429484	2.58977	3.28065	0.768785	-2	1.78969	51.1909	41.6706			1.78969	1.52537	2.054	-96.5172	66.7757	32.1808	102.87	52.4745	38.5224			-96.904	66.7499	33.6561	102.667	54.5043	38.2825
52	1	3:CB1.stl	Modjaw-3:Modjaw-1:-2.0	-1.94294	-2	0.039345	0.0527986	0.0695925	2.51668	3.20591	1.22389	-2	2.99089	56.6473	42.9773			2.99089	1.94828	4.03351	-96.9492	66.7527	33.655	102.622	54.5071	38.2815			-96.115	66.4962	31.9131	103.134	50.5184	38.5931
54	1	3:CB1.stl	Modjaw-3:Modjaw-4:-2.0	-1.95557	-2	0.0399811	0.0518148	0.0632468	2.51668	3.20591	1.12715	-2	2.60182	50.2138	41.1375			2.60182	2.7692	2.43443	-95.7656	67.4687	34.4823	103.657	52.5637	37.381			-96.115	66.4962	31.9131	103.134	50.5184	38.5931
55	1	3:CB1.stl	Modjaw-3:Modjaw-5:-2.0	-1.9734	-2	0.0421152	0.0234557	0.0358452	2.51668	3.20591	0.491604	-2	1.2891	54.9588	35.9629			1.2891	0.593094	1.9851	-96.5633	66.779	32.1793	102.824	52.4778	38.521			-96.115	66.4962	31.9131	103.134	50.5184	38.5931
[truncated: 282 more rows]
[truncated: 6 more columns]
