# Supplementary material for: Status report on novel intraoral scanner-based registration method of axes of rotation of the mandible: Proof of potential applicability and technological glass ceiling of in-house development
Source: PLoS One. 2026 Feb 23;21(2):e0342893. doi: 10.1371/journal.pone.0342893 (PMC12928589; doi:10.1371/journal.pone.0342893)
Supplement: S5 Table — Derived parameters start at Row No. 4323. (XLSX) [file pone.0342893.s005.xlsx]

## Sheet: result_setup_2
	Num_of_point_modifier	Base	case	angle_calc_deg	Direction and Deg	exec_time	rms	max_error	rms_starting	max_error_starting	angle_between_axis	angle_orig_deg	Daxis (AVG_end&start)	AEcFE_rms	AEcFE_max_error						Daxis (AVG_end&start)	Daxis_start	Daxis_end	calc_axis_start_x	calc_axis_start_y	calc_axis_start_z	calc_axis_end_x	calc_axis_end_y	calc_axis_end_z			orig_axis_start_x	orig_axis_start_y	orig_axis_start_z	orig_axis_end_x	orig_axis_end_y	orig_axis_end_z
0	1	1:CB1.stl	Modjaw-1:(CA1:OA1):	-2.8772	-3	0.0597999	0.233383	0.279974	3.88093	4.88785	3.53405	-3	8.60792	36.8833	30.7454						8.60792	11.5993	5.61657	-97.8396	64.7551	41.2617	101.901	55.6919	36.616			-102.291	60.0666	31.6312	97.6583	59.3331	36.0798
1	1	1:CB1.stl	Modjaw-1:(CA1:OA2):	-3.06602	-3	0.0464551	0.252889	0.291702	3.88093	4.88785	3.38528	-3	8.43394	33.3504	28.9129						8.43394	8.49012	8.37775	-98.4369	59.8356	39.1926	101.348	52.0627	34.1534			-102.291	60.0666	31.6312	97.6583	59.3331	36.0798
2	1	1:CB1.stl	Modjaw-1:(CA1:OA3):	-3.07507	-3	0.0784152	0.250743	0.292242	3.88093	4.88785	3.89871	-3	9.31605	37.1537	31.8779						9.31605	9.11486	9.51724	-97.7851	60.3566	39.5492	101.91	51.3098	33.2294			-102.291	60.0666	31.6312	97.6583	59.3331	36.0798
3	1	1:CB1.stl	Modjaw-1:(CA1:OB1):	-2.95249	-3	0.0561609	0.220596	0.248327	3.88093	4.88785	2.40643	-3	6.13601	27.8156	24.7094						6.13601	8.02985	4.24216	-99.6121	61.3224	39.0961	100.301	56.0395	36.4842			-102.291	60.0666	31.6312	97.6583	59.3331	36.0798
4	1	1:CB1.stl	Modjaw-1:(CA1:OB2):	-2.90706	-3	0.0537446	0.210221	0.248867	3.88093	4.88785	2.38466	-3	5.96566	28.3781	23.9713						5.96566	8.62904	3.30228	-99.6753	62.3215	39.5391	100.245	57.4077	36.7902			-102.291	60.0666	31.6312	97.6583	59.3331	36.0798
5	1	1:CB1.stl	Modjaw-1:(CA1:OB3):	-3.0665	-3	0.0384986	0.220332	0.256772	3.88093	4.88785	3.17806	-3	7.6857	34.8823	29.932						7.6857	7.6843	7.68709	-98.7557	59.8399	38.4502	101.067	52.853	33.7384			-102.291	60.0666	31.6312	97.6583	59.3331	36.0798
6	1	1:CB1.stl	Modjaw-1:(CA2:OA1):	-2.87541	-3	0.0548029	0.226599	0.272308	3.88093	4.88785	3.36578	-3	8.28611	36.5673	30.4292						8.28611	11.2498	5.32241	-98.0512	64.6984	40.9655	101.715	55.9665	36.8126			-102.291	60.0666	31.6312	97.6583	59.3331	36.0798
7	1	1:CB1.stl	Modjaw-1:(CA2:OA2):	-3.06428	-3	0.0469079	0.245857	0.283119	3.88093	4.88785	3.224	-3	8.09956	32.9442	28.6083						8.09956	8.15185	8.04726	-98.6233	59.7835	38.9059	101.185	52.3111	34.3443			-102.291	60.0666	31.6312	97.6583	59.3331	36.0798
8	1	1:CB1.stl	Modjaw-1:(CA2:OA3):	-3.07327	-3	0.0836558	0.243558	0.283591	3.88093	4.88785	3.73955	-3	8.97925	36.867	31.6626						8.97925	8.77659	9.18191	-97.9702	60.3094	39.2667	101.753	51.5566	33.4209			-102.291	60.0666	31.6312	97.6583	59.3331	36.0798
9	1	1:CB1.stl	Modjaw-1:(CA2:OB1):	-2.95077	-3	0.0387247	0.214325	0.241147	3.88093	4.88785	2.25176	-3	5.83771	27.2376	24.2081						5.83771	7.70834	3.96707	-99.7958	61.2663	38.8252	100.13	56.2854	36.6607			-102.291	60.0666	31.6312	97.6583	59.3331	36.0798
10	1	1:CB1.stl	Modjaw-1:(CA2:OB2):	-2.90526	-3	0.0441194	0.203906	0.241704	3.88093	4.88785	2.2297	-3	5.68863	27.8984	23.5356						5.68863	8.31048	3.06679	-99.8634	62.2654	39.2691	100.07	57.6596	36.9668			-102.291	60.0666	31.6312	97.6583	59.3331	36.0798
11	1	1:CB1.stl	Modjaw-1:(CA2:OB3):	-3.06473	-3	0.0439065	0.213723	0.248874	3.88093	4.88785	3.03135	-3	7.3772	34.5176	29.6423						7.3772	7.37868	7.37572	-98.9238	59.794	38.1912	100.918	53.0821	33.9113			-102.291	60.0666	31.6312	97.6583	59.3331	36.0798
12	1	1:CB1.stl	Modjaw-1:(CA3:OA1):	-2.86799	-3	0.0458171	0.229858	0.277749	3.88093	4.88785	3.50802	-3	8.60948	37.4556	30.9973						8.60948	11.7101	5.50884	-97.8381	65.0396	41.2525	101.903	55.8976	36.8041			-102.291	60.0666	31.6312	97.6583	59.3331	36.0798
13	1	1:CB1.stl	Modjaw-1:(CA3:OA2):	-3.05672	-3	0.0496488	0.248748	0.286084	3.88093	4.88785	3.3538	-3	8.32575	33.4707	29.1025						8.32575	8.46878	8.18272	-98.4374	60.0967	39.1724	101.35	52.2426	34.3321			-102.291	60.0666	31.6312	97.6583	59.3331	36.0798
14	1	1:CB1.stl	Modjaw-1:(CA3:OA3):	-3.06578	-3	0.0633636	0.246487	0.286817	3.88093	4.88785	3.87068	-3	9.21761	37.3959	32.1376						9.21761	9.11323	9.322	-97.7804	60.6204	39.5305	101.917	51.484	33.405			-102.291	60.0666	31.6312	97.6583	59.3331	36.0798
15	1	1:CB1.stl	Modjaw-1:(CA3:OB1):	-2.94382	-3	0.0477424	0.217144	0.24592	3.88093	4.88785	2.3712	-3	6.08528	28.0242	24.745						6.08528	8.05741	4.11316	-99.6202	61.5726	39.0825	100.294	56.2285	36.6579			-102.291	60.0666	31.6312	97.6583	59.3331	36.0798
16	1	1:CB1.stl	Modjaw-1:(CA3:OB2):	-2.89836	-3	0.0364747	0.206791	0.246531	3.88093	4.88785	2.34796	-3	5.95919	28.8174	24.1722						5.95919	8.68844	3.22994	-99.6833	62.5787	39.5292	100.238	57.6037	36.9655			-102.291	60.0666	31.6312	97.6583	59.3331	36.0798
17	1	1:CB1.stl	Modjaw-1:(CA3:OB3):	-3.05785	-3	0.0421526	0.216417	0.251681	3.88093	4.88785	3.14814	-3	7.58278	35.0378	30.1285						7.58278	7.66626	7.49931	-98.7554	60.0821	38.4335	101.068	53.0193	33.9013			-102.291	60.0666	31.6312	97.6583	59.3331	36.0798
18	1	1:CB1.stl	Modjaw-1:(CB1:OA1):-3.0	-2.85795	-3	0.0429835	0.244148	0.296699	3.88093	4.88785	4.00079	-3	9.65177	39.5325	32.5305						9.65177	13.0055	6.29802	-97.139	65.7504	42.1334	102.511	55.3428	36.5185			-102.291	60.0666	31.6312	97.6583	59.3331	36.0798
19	1	1:CB1.stl	Modjaw-1:(CB1:OA2):-3.0	-3.04638	-3	0.0792077	0.262703	0.302388	3.88093	4.88785	3.81261	-3	9.22477	35.1148	30.5064						9.22477	9.51469	8.93485	-97.8247	60.7525	40.0044	101.883	51.7262	34.0501			-102.291	60.0666	31.6312	97.6583	59.3331	36.0798
20	1	1:CB1.stl	Modjaw-1:(CB1:OA3):-3.0	-3.05564	-3	0.0681398	0.260657	0.303624	3.88093	4.88785	4.32773	-3	10.1343	38.8797	33.3777						10.1343	10.1858	10.0827	-97.1644	61.2643	40.351	102.439	50.9649	33.1173			-102.291	60.0666	31.6312	97.6583	59.3331	36.0798
21	1	1:CB1.stl	Modjaw-1:(CB1:OB1):-3.0	-2.93436	-3	0.0442576	0.230001	0.263108	3.88093	4.88785	2.80277	-3	6.96688	30.2907	26.4792						6.96688	9.12845	4.80532	-99.0305	62.2217	39.8807	100.834	55.7425	36.4124			-102.291	60.0666	31.6312	97.6583	59.3331	36.0798
22	1	1:CB1.stl	Modjaw-1:(CB1:OB2):-3.0	-2.88904	-3	0.0685754	0.219767	0.263861	3.88093	4.88785	2.77901	-3	6.85084	31.1732	25.9639						6.85084	9.80414	3.89754	-99.0777	63.2419	40.3326	100.796	57.1116	36.722			-102.291	60.0666	31.6312	97.6583	59.3331	36.0798
23	1	1:CB1.stl	Modjaw-1:(CB1:OB3):-3.0	-3.04861	-3	0.060154	0.229432	0.266797	3.88093	4.88785	3.56301	-3	8.40541	36.6357	31.505						8.40541	8.61529	8.19553	-98.2012	60.6845	39.1887	101.556	52.5462	33.6489			-102.291	60.0666	31.6312	97.6583	59.3331	36.0798
24	1	1:CB1.stl	Modjaw-1:(CB2:OA1):-3.0	-2.86587	-3	0.0425286	0.241552	0.291332	3.88093	4.88785	3.83406	-3	9.30216	38.51	31.9297						9.30216	12.4881	6.11626	-97.3818	65.3804	41.8104	102.3	55.3856	36.6047			-102.291	60.0666	31.6312	97.6583	59.3331	36.0798
25	1	1:CB1.stl	Modjaw-1:(CB2:OA2):-3.0	-3.05439	-3	0.0358667	0.260377	0.299544	3.88093	4.88785	3.65712	-3	8.96153	34.4175	29.9173						8.96153	9.13094	8.79212	-98.0361	60.416	39.7026	101.699	51.77	34.1385			-102.291	60.0666	31.6312	97.6583	59.3331	36.0798
26	1	1:CB1.stl	Modjaw-1:(CB2:OA3):-3.0	-3.06362	-3	0.042829	0.258172	0.300511	3.88093	4.88785	4.17206	-3	9.85979	38.1908	32.81						9.85979	9.78738	9.93219	-97.3792	60.9299	40.0527	102.257	51.0114	33.2083			-102.291	60.0666	31.6312	97.6583	59.3331	36.0798
27	1	1:CB1.stl	Modjaw-1:(CB2:OB1):-3.0	-2.94169	-3	0.0329862	0.227766	0.258377	3.88093	4.88785	2.65843	-3	6.69588	29.398	25.9151						6.69588	8.72307	4.66868	-99.2284	61.8948	39.5918	100.654	55.7751	36.4851			-102.291	60.0666	31.6312	97.6583	59.3331	36.0798
28	1	1:CB1.stl	Modjaw-1:(CB2:OB2):-3.0	-2.89634	-3	0.0398772	0.217349	0.25896	3.88093	4.88785	2.63415	-3	6.55815	30.1734	25.3249						6.55815	9.37252	3.74377	-99.281	62.9067	40.0406	100.61	57.143	36.7934			-102.291	60.0666	31.6312	97.6583	59.3331	36.0798
29	1	1:CB1.stl	Modjaw-1:(CB2:OB3):-3.0	-3.0559	-3	0.0476677	0.227086	0.264049	3.88093	4.88785	3.42273	-3	8.16499	35.9555	30.9223						8.16499	8.26848	8.06151	-98.3909	60.3768	38.9155	101.39	52.5855	33.7277			-102.291	60.0666	31.6312	97.6583	59.3331	36.0798
30	1	1:CB1.stl	Modjaw-1:(CB3:OA1):-3.0	-2.85974	-3	0.0396192	0.241061	0.290217	3.88093	4.88785	3.61608	-3	8.99842	37.3284	31.0059						8.99842	12.1967	5.80013	-97.649	65.3116	41.6163	102.069	55.7053	37.093			-102.291	60.0666	31.6312	97.6583	59.3331	36.0798
31	1	1:CB1.stl	Modjaw-1:(CB3:OA2):-3.0	-3.04843	-3	0.0405335	0.259296	0.296208	3.88093	4.88785	3.4466	-3	8.60498	33.1859	29.0505						8.60498	8.84355	8.36641	-98.2707	60.3462	39.5031	101.497	52.048	34.6008			-102.291	60.0666	31.6312	97.6583	59.3331	36.0798
32	1	1:CB1.stl	Modjaw-1:(CB3:OA3):-3.0	-3.05766	-3	0.0694947	0.256559	0.297026	3.88093	4.88785	3.96484	-3	9.49165	36.996	31.9556						9.49165	9.49904	9.48426	-97.6111	60.864	39.8589	102.064	51.2877	33.6681			-102.291	60.0666	31.6312	97.6583	59.3331	36.0798
33	1	1:CB1.stl	Modjaw-1:(CB3:OB1):-3.0	-2.936	-3	0.0419343	0.227259	0.257022	3.88093	4.88785	2.45687	-3	6.42331	28.2643	24.9913						6.42331	8.46195	4.38467	-99.4576	61.8314	39.4069	100.443	56.0529	36.9213			-102.291	60.0666	31.6312	97.6583	59.3331	36.0798
34	1	1:CB1.stl	Modjaw-1:(CB3:OB2):-3.0	-2.8906	-3	0.0389593	0.216533	0.257468	3.88093	4.88785	2.43043	-3	6.32138	29.1936	24.5521						6.32138	9.11682	3.52593	-99.516	62.8446	39.8591	100.393	57.4302	37.233			-102.291	60.0666	31.6312	97.6583	59.3331	36.0798
35	1	1:CB1.stl	Modjaw-1:(CB3:OB3):-3.0	-3.05035	-3	0.0392418	0.225458	0.260852	3.88093	4.88785	3.23185	-3	7.82969	34.7279	30.0158						7.82969	8.01086	7.64852	-98.6	60.3186	38.7366	101.207	52.8399	34.1456			-102.291	60.0666	31.6312	97.6583	59.3331	36.0798
36	1	1:CB1.stl	Modjaw-1:(CA1:OA1):	-1.91733	-2	0.172447	0.154363	0.185356	2.58745	3.25877	3.53405	-2	8.62338	55.8643	46.5235						8.62338	11.6088	5.63801	-97.8122	64.7539	41.2611	101.928	55.6907	36.6154			-102.291	60.0666	31.6312	97.6583	59.3331	36.0798
37	1	1:CB1.stl	Modjaw-1:(CA1:OA2):	-2.04298	-2	0.103844	0.168589	0.19422	2.58745	3.25877	3.38528	-2	8.4492	50.117	43.5032						8.4492	8.50459	8.39381	-98.4036	59.8343	39.1918	101.382	52.0615	34.1526			-102.291	60.0666	31.6312	97.6583	59.3331	36.0798
38	1	1:CB1.stl	Modjaw-1:(CA1:OA3):	-2.04906	-2	0.0820034	0.16707	0.194559	2.58745	3.25877	3.89871	-2	9.3338	55.8676	47.974						9.3338	9.13208	9.53552	-97.7482	60.355	39.548	101.947	51.3081	33.2282			-102.291	60.0666	31.6312	97.6583	59.3331	36.0798
39	1	1:CB1.stl	Modjaw-1:(CA1:OB1):	-1.96749	-2	0.0525513	0.146463	0.164964	2.58745	3.25877	2.40643	-2	6.14892	41.9828	37.2743						6.14892	8.03841	4.25944	-99.5853	61.3217	39.0958	100.328	56.0388	36.4838			-102.291	60.0666	31.6312	97.6583	59.3331	36.0798
40	1	1:CB1.stl	Modjaw-1:(CA1:OB2):	-1.9373	-2	0.0527656	0.13923	0.165022	2.58745	3.25877	2.38466	-2	5.98118	42.9591	36.2447						5.98118	8.63723	3.32512	-99.6466	62.3208	39.5387	100.274	57.407	36.7898			-102.291	60.0666	31.6312	97.6583	59.3331	36.0798
41	1	1:CB1.stl	Modjaw-1:(CA1:OB3):	-2.04347	-2	0.0414326	0.146831	0.170982	2.58745	3.25877	3.17806	-2	7.70129	52.4502	45.0415						7.70129	7.69922	7.70336	-98.7219	59.8387	38.4494	101.1	52.8518	33.7376			-102.291	60.0666	31.6312	97.6583	59.3331	36.0798
42	1	1:CB1.stl	Modjaw-1:(CA2:OA1):	-1.91616	-2	0.0544019	0.149858	0.180273	2.58745	3.25877	3.36578	-2	8.30054	55.3895	46.0442						8.30054	11.2586	5.34253	-98.0257	64.6973	40.965	101.74	55.9653	36.8121			-102.291	60.0666	31.6312	97.6583	59.3331	36.0798
43	1	1:CB1.stl	Modjaw-1:(CA2:OA2):	-2.04184	-2	0.0434489	0.163925	0.188519	2.58745	3.25877	3.224	-2	8.11389	49.4976	43.0402						8.11389	8.16548	8.0623	-98.5918	59.7823	38.9052	101.217	52.3099	34.3436			-102.291	60.0666	31.6312	97.6583	59.3331	36.0798
44	1	1:CB1.stl	Modjaw-1:(CA2:OA3):	-2.04788	-2	0.061089	0.162305	0.188813	2.58745	3.25877	3.73955	-2	8.99608	55.4268	47.6456						8.99608	8.79297	9.19919	-97.9351	60.3079	39.2657	101.788	51.5551	33.4199			-102.291	60.0666	31.6312	97.6583	59.3331	36.0798
45	1	1:CB1.stl	Modjaw-1:(CA2:OB1):	-1.96636	-2	0.0442331	0.142296	0.160201	2.58745	3.25877	2.25176	-2	5.84971	41.1096	36.5147						5.84971	7.71618	3.98324	-99.7706	61.2656	38.8249	100.156	56.2848	36.6604			-102.291	60.0666	31.6312	97.6583	59.3331	36.0798
46	1	1:CB1.stl	Modjaw-1:(CA2:OB2):	-1.93612	-2	0.0465367	0.135032	0.160267	2.58745	3.25877	2.2297	-2	5.70315	42.2355	35.5854						5.70315	8.31796	3.08835	-99.8364	62.2647	39.2687	100.097	57.6589	36.9665			-102.291	60.0666	31.6312	97.6583	59.3331	36.0798
47	1	1:CB1.stl	Modjaw-1:(CA2:OB3):	-2.04231	-2	0.0488839	0.142446	0.165735	2.58745	3.25877	3.03135	-2	7.39195	51.8929	44.6011						7.39195	7.39282	7.39109	-98.8917	59.7929	38.1905	100.95	53.081	33.9106			-102.291	60.0666	31.6312	97.6583	59.3331	36.0798
48	1	1:CB1.stl	Modjaw-1:(CA3:OA1):	-1.91121	-2	0.0435634	0.151967	0.183823	2.58745	3.25877	3.50802	-2	8.62432	56.7513	46.9165						8.62432	11.7191	5.52958	-97.8121	65.0384	41.2519	101.929	55.8964	36.8036			-102.291	60.0666	31.6312	97.6583	59.3331	36.0798
49	1	1:CB1.stl	Modjaw-1:(CA3:OA2):	-2.0368	-2	0.0457726	0.165783	0.190427	2.58745	3.25877	3.3538	-2	8.34056	50.3102	43.7993						8.34056	8.48268	8.19845	-98.4055	60.0955	39.1716	101.382	52.2413	34.3313			-102.291	60.0666	31.6312	97.6583	59.3331	36.0798
50	1	1:CB1.stl	Modjaw-1:(CA3:OA3):	-2.04289	-2	0.0822444	0.16419	0.190897	2.58745	3.25877	3.87068	-2	9.23488	56.2453	48.3762						9.23488	9.12981	9.33995	-97.7449	60.6187	39.5294	101.952	51.4823	33.4039			-102.291	60.0666	31.6312	97.6583	59.3331	36.0798
51	1	1:CB1.stl	Modjaw-1:(CA3:OB1):	-1.96172	-2	0.0455239	0.144112	0.163313	2.58745	3.25877	2.3712	-2	6.09779	42.3129	37.3381						6.09779	8.06551	4.13007	-99.5947	61.5719	39.0821	100.319	56.2278	36.6576			-102.291	60.0666	31.6312	97.6583	59.3331	36.0798
52	1	1:CB1.stl	Modjaw-1:(CA3:OB2):	-1.93151	-2	0.0804677	0.136894	0.16341	2.58745	3.25877	2.34796	-2	5.97419	43.6411	36.5595						5.97419	8.6962	3.25217	-99.6558	62.578	39.5288	100.266	57.603	36.9651			-102.291	60.0666	31.6312	97.6583	59.3331	36.0798
53	1	1:CB1.stl	Modjaw-1:(CA3:OB3):	-2.03772	-2	0.0432389	0.144179	0.167544	2.58745	3.25877	3.14814	-2	7.59799	52.6982	45.3493						7.59799	7.68066	7.51533	-98.7229	60.0809	38.4328	101.101	53.0181	33.9006			-102.291	60.0666	31.6312	97.6583	59.3331	36.0798
54	1	1:CB1.stl	Modjaw-1:(CB1:OA1):-2.0	-1.9045	-2	0.0526428	0.161364	0.196278	2.58745	3.25877	4.00079	-2	9.66847	59.9172	49.259						9.66847	13.0157	6.32124	-97.1101	65.7489	42.1326	102.54	55.3412	36.5177			-102.291	60.0666	31.6312	97.6583	59.3331	36.0798
55	1	1:CB1.stl	Modjaw-1:(CB1:OA2):-2.0	-2.02987	-2	0.0628517	0.17494	0.201157	2.58745	3.25877	3.81261	-2	9.24152	52.8267	45.9418						9.24152	9.53008	8.95296	-97.7898	60.751	40.0034	101.918	51.7246	34.0491			-102.291	60.0666	31.6312	97.6583	59.3331	36.0798
56	1	1:CB1.stl	Modjaw-1:(CB1:OA3):-2.0	-2.0361	-2	0.0658071	0.173489	0.201968	2.58745	3.25877	4.32773	-2	10.1534	58.5248	50.2723						10.1534	10.2038	10.103	-97.126	61.2623	40.3496	102.478	50.9629	33.1159			-102.291	60.0666	31.6312	97.6583	59.3331	36.0798
57	1	1:CB1.stl	Modjaw-1:(CB1:OB1):-2.0	-1.95539	-2	0.0379534	0.152558	0.174609	2.58745	3.25877	2.80277	-2	6.98128	45.7613	39.9822						6.98128	9.1379	4.82465	-99.0023	62.2208	39.8802	100.863	55.7416	36.4119			-102.291	60.0666	31.6312	97.6583	59.3331	36.0798
58	1	1:CB1.stl	Modjaw-1:(CB1:OB2):-2.0	-1.92528	-2	0.0663185	0.14542	0.174828	2.58745	3.25877	2.77901	-2	6.86771	47.2269	39.2826						6.86771	9.81324	3.92218	-99.0477	63.241	40.332	100.826	57.1107	36.7214			-102.291	60.0666	31.6312	97.6583	59.3331	36.0798
59	1	1:CB1.stl	Modjaw-1:(CB1:OB3):-2.0	-2.03154	-2	0.0643592	0.152721	0.177494	2.58745	3.25877	3.56301	-2	8.42241	55.1491	47.4518						8.42241	8.63106	8.21376	-98.1661	60.683	39.1877	101.591	52.5448	33.6479			-102.291	60.0666	31.6312	97.6583	59.3331	36.0798
60	1	1:CB1.stl	Modjaw-1:(CB2:OA1):-2.0	-1.90977	-2	0.0820439	0.15971	0.192797	2.58745	3.25877	3.83406	-2	9.31804	58.3434	48.3308						9.31804	12.4978	6.13824	-97.354	65.379	41.8097	102.328	55.3842	36.604			-102.291	60.0666	31.6312	97.6583	59.3331	36.0798
61	1	1:CB1.stl	Modjaw-1:(CB2:OA2):-2.0	-2.03521	-2	0.0453784	0.173476	0.199334	2.58745	3.25877	3.65712	-2	8.9775	51.7506	45.0374						8.9775	9.14584	8.80915	-98.0023	60.4145	39.7017	101.733	51.7685	34.1376			-102.291	60.0666	31.6312	97.6583	59.3331	36.0798
62	1	1:CB1.stl	Modjaw-1:(CB2:OA3):-2.0	-2.04141	-2	0.0552475	0.17192	0.199964	2.58745	3.25877	4.17206	-2	9.87816	57.458	49.3997						9.87816	9.80489	9.95144	-97.3419	60.9281	40.0515	102.295	51.0096	33.2071			-102.291	60.0666	31.6312	97.6583	59.3331	36.0798
63	1	1:CB1.stl	Modjaw-1:(CB2:OB1):-2.0	-1.96027	-2	0.0423684	0.151142	0.171542	2.58745	3.25877	2.65843	-2	6.70944	44.3917	39.1125						6.70944	8.7321	4.68677	-99.2012	61.8939	39.5914	100.681	55.7743	36.4847			-102.291	60.0666	31.6312	97.6583	59.3331	36.0798
64	1	1:CB1.stl	Modjaw-1:(CB2:OB2):-2.0	-1.93014	-2	0.0733368	0.143878	0.17162	2.58745	3.25877	2.63415	-2	6.57415	45.6924	38.3065						6.57415	9.38121	3.76709	-99.252	62.9058	40.0402	100.639	57.1422	36.793			-102.291	60.0666	31.6312	97.6583	59.3331	36.0798
65	1	1:CB1.stl	Modjaw-1:(CB2:OB3):-2.0	-2.03639	-2	0.0562327	0.151236	0.175729	2.58745	3.25877	3.42273	-2	8.18126	54.0958	46.5561						8.18126	8.2838	8.07873	-98.3568	60.3755	38.9146	101.424	52.5842	33.7268			-102.291	60.0666	31.6312	97.6583	59.3331	36.0798
66	1	1:CB1.stl	Modjaw-1:(CB3:OA1):-2.0	-1.90567	-2	0.0512898	0.159393	0.192094	2.58745	3.25877	3.61608	-2	9.01259	56.5432	46.9176						9.01259	12.2053	5.81989	-97.6239	65.3103	41.6157	102.094	55.7041	37.0924			-102.291	60.0666	31.6312	97.6583	59.3331	36.0798
67	1	1:CB1.stl	Modjaw-1:(CB3:OA2):-2.0	-2.03122	-2	0.0362678	0.172783	0.197109	2.58745	3.25877	3.4466	-2	8.61947	49.886	43.7295						8.61947	8.85698	8.38195	-98.2396	60.3449	39.5024	101.528	52.0467	34.6			-102.291	60.0666	31.6312	97.6583	59.3331	36.0798
68	1	1:CB1.stl	Modjaw-1:(CB3:OA3):-2.0	-2.03742	-2	0.0878546	0.170883	0.19764	2.58745	3.25877	3.96484	-2	9.50856	55.6438	48.1105						9.50856	9.51507	9.50206	-97.5765	60.8624	39.8578	102.098	51.2861	33.6671			-102.291	60.0666	31.6312	97.6583	59.3331	36.0798
69	1	1:CB1.stl	Modjaw-1:(CB3:OB1):-2.0	-1.95647	-2	0.0631583	0.150808	0.17067	2.58745	3.25877	2.45687	-2	6.43533	42.6725	37.7063						6.43533	8.46981	4.40085	-99.4329	61.8307	39.4066	100.468	56.0522	36.921			-102.291	60.0666	31.6312	97.6583	59.3331	36.0798
70	1	1:CB1.stl	Modjaw-1:(CB3:OB2):-2.0	-1.9263	-2	0.0585289	0.143336	0.170675	2.58745	3.25877	2.43043	-2	6.33561	44.2011	37.121						6.33561	9.1244	3.54682	-99.4895	62.8439	39.8588	100.42	57.4295	37.2327			-102.291	60.0666	31.6312	97.6583	59.3331	36.0798
71	1	1:CB1.stl	Modjaw-1:(CB3:OB3):-2.0	-2.03268	-2	0.0436337	0.150183	0.173597	2.58745	3.25877	3.23185	-2	7.84463	52.2339	45.1886						7.84463	8.02481	7.66445	-98.5683	60.3174	38.7359	101.239	52.8387	34.1449			-102.291	60.0666	31.6312	97.6583	59.3331	36.0798
72	1	1:CB1.stl	Modjaw-1:(CA1:OA1):	-0.958273	-1	0.0486495	0.0765657	0.092025	1.29377	1.62945	3.53405	-1	8.63817	112.82	93.8677						8.63817	11.6179	5.65849	-97.7862	64.7527	41.2605	101.954	55.6895	36.6148			-102.291	60.0666	31.6312	97.6583	59.3331	36.0798
73	1	1:CB1.stl	Modjaw-1:(CA1:OA2):	-1.02097	-1	0.0522034	0.0842902	0.0969798	1.29377	1.62945	3.38528	-1	8.46402	100.415	87.2761						8.46402	8.51865	8.40939	-98.3714	59.833	39.191	101.414	52.0602	34.1518			-102.291	60.0666	31.6312	97.6583	59.3331	36.0798
74	1	1:CB1.stl	Modjaw-1:(CA1:OA3):	-1.02404	-1	0.0850296	0.0834879	0.0971399	1.29377	1.62945	3.89871	-1	9.351	112.004	96.2632						9.351	9.14876	9.55323	-97.7127	60.3534	39.5469	101.983	51.3065	33.2271			-102.291	60.0666	31.6312	97.6583	59.3331	36.0798
75	1	1:CB1.stl	Modjaw-1:(CA1:OB1):	-0.983328	-1	0.0424354	0.0729257	0.0821817	1.29377	1.62945	2.40643	-1	6.16153	84.4906	74.9745						6.16153	8.04678	4.27629	-99.5593	61.321	39.0954	100.354	56.0381	36.4835			-102.291	60.0666	31.6312	97.6583	59.3331	36.0798
76	1	1:CB1.stl	Modjaw-1:(CA1:OB2):	-0.968283	-1	0.0409465	0.069151	0.082059	1.29377	1.62945	2.38466	-1	5.99635	86.7139	73.0737						5.99635	8.64528	3.34742	-99.6188	62.3201	39.5383	100.302	57.4063	36.7894			-102.291	60.0666	31.6312	97.6583	59.3331	36.0798
77	1	1:CB1.stl	Modjaw-1:(CA1:OB3):	-1.02131	-1	0.0366092	0.0733847	0.0853861	1.29377	1.62945	3.17806	-1	7.71649	105.151	90.3718						7.71649	7.71378	7.71921	-98.6892	59.8376	38.4487	101.133	52.8507	33.7368			-102.291	60.0666	31.6312	97.6583	59.3331	36.0798
78	1	1:CB1.stl	Modjaw-1:(CA2:OA1):	-0.957694	-1	0.0535247	0.0743217	0.0894985	1.29377	1.62945	3.36578	-1	8.31433	111.869	92.8991						8.31433	11.2669	5.36172	-98.0013	64.6962	40.9645	101.765	55.9643	36.8116			-102.291	60.0666	31.6312	97.6583	59.3331	36.0798
79	1	1:CB1.stl	Modjaw-1:(CA2:OA2):	-1.02041	-1	0.0409033	0.0819695	0.0941394	1.29377	1.62945	3.224	-1	8.1278	99.1564	86.3379						8.1278	8.1787	8.07689	-98.5614	59.7812	38.9045	101.247	52.3088	34.3429			-102.291	60.0666	31.6312	97.6583	59.3331	36.0798
80	1	1:CB1.stl	Modjaw-1:(CA2:OA3):	-1.02346	-1	0.0597115	0.0811183	0.0942765	1.29377	1.62945	3.73955	-1	9.01237	111.102	95.5951						9.01237	8.80883	9.21591	-97.9014	60.3064	39.2647	101.821	51.5536	33.4189			-102.291	60.0666	31.6312	97.6583	59.3331	36.0798
81	1	1:CB1.stl	Modjaw-1:(CA2:OB1):	-0.982772	-1	0.0522888	0.0708488	0.079815	1.29377	1.62945	2.25176	-1	5.86143	82.7316	73.4377						5.86143	7.72384	3.99902	-99.7462	61.265	38.8247	100.18	56.2842	36.6601			-102.291	60.0666	31.6312	97.6583	59.3331	36.0798
82	1	1:CB1.stl	Modjaw-1:(CA2:OB2):	-0.9677	-1	0.0731111	0.0670586	0.079692	1.29377	1.62945	2.2297	-1	5.71737	85.2592	71.7433						5.71737	8.32533	3.1094	-99.8101	62.2641	39.2684	100.124	57.6583	36.9662			-102.291	60.0666	31.6312	97.6583	59.3331	36.0798
83	1	1:CB1.stl	Modjaw-1:(CA2:OB3):	-1.02074	-1	0.0465999	0.0712035	0.0827713	1.29377	1.62945	3.03135	-1	7.40633	104.016	89.4795						7.40633	7.40661	7.40606	-98.8606	59.7919	38.1898	100.981	53.08	33.9099			-102.291	60.0666	31.6312	97.6583	59.3331	36.0798
84	1	1:CB1.stl	Modjaw-1:(CA3:OA1):	-0.955221	-1	0.0715127	0.0753447	0.0912343	1.29377	1.62945	3.50802	-1	8.63847	114.653	94.6844						8.63847	11.7276	5.54933	-97.7874	65.0373	41.2514	101.954	55.8953	36.803			-102.291	60.0666	31.6312	97.6583	59.3331	36.0798
85	1	1:CB1.stl	Modjaw-1:(CA3:OA2):	-1.01789	-1	0.0445619	0.0828639	0.0950595	1.29377	1.62945	3.3538	-1	8.35492	100.827	87.8915						8.35492	8.49616	8.21368	-98.3747	60.0943	39.1709	101.412	52.2401	34.3306			-102.291	60.0666	31.6312	97.6583	59.3331	36.0798
86	1	1:CB1.stl	Modjaw-1:(CA3:OA3):	-1.02096	-1	0.0657697	0.0820263	0.0952862	1.29377	1.62945	3.87068	-1	9.25159	112.788	97.0926						9.25159	9.14586	9.35731	-97.7107	60.6172	39.5284	101.987	51.4808	33.4029			-102.291	60.0666	31.6312	97.6583	59.3331	36.0798
87	1	1:CB1.stl	Modjaw-1:(CA3:OB1):	-0.980453	-1	0.0485005	0.0717257	0.0813337	1.29377	1.62945	2.3712	-1	6.10998	85.1854	75.1224						6.10998	8.07343	4.14654	-99.5699	61.5712	39.0818	100.344	56.2271	36.6573			-102.291	60.0666	31.6312	97.6583	59.3331	36.0798
88	1	1:CB1.stl	Modjaw-1:(CA3:OB2):	-0.965398	-1	0.0681434	0.0679583	0.0812263	1.29377	1.62945	2.34796	-1	5.98884	88.1252	73.7302						5.98884	8.70382	3.27385	-99.6291	62.5774	39.5285	100.293	57.6024	36.9648			-102.291	60.0666	31.6312	97.6583	59.3331	36.0798
89	1	1:CB1.stl	Modjaw-1:(CA3:OB3):	-1.01844	-1	0.0407517	0.0720385	0.0836446	1.29377	1.62945	3.14814	-1	7.6128	105.677	91.0137						7.6128	7.69468	7.53093	-98.6914	60.0798	38.432	101.132	53.017	33.8999			-102.291	60.0666	31.6312	97.6583	59.3331	36.0798
90	1	1:CB1.stl	Modjaw-1:(CB1:OA1):-1.0	-0.95185	-1	0.0524487	0.0799789	0.0973729	1.29377	1.62945	4.00079	-1	9.68436	121.086	99.4565						9.68436	13.0254	6.34332	-97.0826	65.7475	42.1318	102.567	55.3398	36.5169			-102.291	60.0666	31.6312	97.6583	59.3331	36.0798
91	1	1:CB1.stl	Modjaw-1:(CB1:OA2):-1.0	-1.01441	-1	0.0579579	0.0873702	0.100355	1.29377	1.62945	3.81261	-1	9.25772	105.96	92.2494						9.25772	9.54497	8.97046	-97.7563	60.7495	40.0024	101.951	51.7231	34.0481			-102.291	60.0666	31.6312	97.6583	59.3331	36.0798
92	1	1:CB1.stl	Modjaw-1:(CB1:OA3):-1.0	-1.01755	-1	0.0571401	0.0866026	0.100755	1.29377	1.62945	4.32773	-1	10.1719	117.454	100.957						10.1719	10.2211	10.1226	-97.0892	61.2604	40.3483	102.514	50.961	33.1146			-102.291	60.0666	31.6312	97.6583	59.3331	36.0798
93	1	1:CB1.stl	Modjaw-1:(CB1:OB1):-1.0	-0.977274	-1	0.0476902	0.0758867	0.0869002	1.29377	1.62945	2.80277	-1	6.99525	92.1802	80.4975						6.99525	9.1471	4.8434	-98.9751	62.2199	39.8797	100.89	55.7407	36.4114			-102.291	60.0666	31.6312	97.6583	59.3331	36.0798
94	1	1:CB1.stl	Modjaw-1:(CB1:OB2):-1.0	-0.962267	-1	0.0858147	0.0721592	0.086872	1.29377	1.62945	2.77901	-1	6.88412	95.4019	79.2444						6.88412	9.82213	3.94611	-99.0187	63.2401	40.3315	100.855	57.1098	36.7209			-102.291	60.0666	31.6312	97.6583	59.3331	36.0798
95	1	1:CB1.stl	Modjaw-1:(CB1:OB3):-1.0	-1.01533	-1	0.0644367	0.0762417	0.0885569	1.29377	1.62945	3.56301	-1	8.4389	110.686	95.2935						8.4389	8.64637	8.23144	-98.1322	60.6817	39.1868	101.625	52.5434	33.647			-102.291	60.0666	31.6312	97.6583	59.3331	36.0798
96	1	1:CB1.stl	Modjaw-1:(CB2:OA1):-1.0	-0.954483	-1	0.0586448	0.0791905	0.095681	1.29377	1.62945	3.83406	-1	9.33316	117.857	97.5446						9.33316	12.5072	6.15914	-97.3276	65.3777	41.809	102.355	55.3829	36.6033			-102.291	60.0666	31.6312	97.6583	59.3331	36.0798
97	1	1:CB1.stl	Modjaw-1:(CB2:OA2):-1.0	-1.01708	-1	0.0493124	0.086681	0.09948	1.29377	1.62945	3.65712	-1	8.99294	103.748	90.3995						8.99294	9.16026	8.82562	-97.9698	60.4131	39.7008	101.766	51.7671	34.1366			-102.291	60.0666	31.6312	97.6583	59.3331	36.0798
98	1	1:CB1.stl	Modjaw-1:(CB2:OA3):-1.0	-1.0202	-1	0.0725524	0.0858619	0.0997881	1.29377	1.62945	4.17206	-1	9.89591	115.254	99.1692						9.89591	9.82181	9.97001	-97.3061	60.9263	40.0502	102.331	51.0078	33.2058			-102.291	60.0666	31.6312	97.6583	59.3331	36.0798
99	1	1:CB1.stl	Modjaw-1:(CB2:OB1):-1.0	-0.979711	-1	0.0478418	0.0752148	0.0854111	1.29377	1.62945	2.65843	-1	6.72262	89.3789	78.7089						6.72262	8.74089	4.70434	-99.175	61.8931	39.591	100.707	55.7735	36.4843			-102.291	60.0666	31.6312	97.6583	59.3331	36.0798
100	1	1:CB1.stl	Modjaw-1:(CB2:OB2):-1.0	-0.964695	-1	0.0557189	0.071424	0.0853011	1.29377	1.62945	2.63415	-1	6.58974	92.2623	77.2527						6.58974	9.38971	3.78977	-99.2239	62.905	40.0397	100.667	57.1413	36.7925			-102.291	60.0666	31.6312	97.6583	59.3331	36.0798
101	1	1:CB1.stl	Modjaw-1:(CB2:OB3):-1.0	-1.01775	-1	0.0673275	0.0755393	0.0877078	1.29377	1.62945	3.42273	-1	8.19707	108.514	93.4589						8.19707	8.29869	8.09545	-98.3238	60.3742	38.9138	101.457	52.5829	33.7259			-102.291	60.0666	31.6312	97.6583	59.3331	36.0798
102	1	1:CB1.stl	Modjaw-1:(CB3:OA1):-1.0	-0.952429	-1	0.0472968	0.0790367	0.0953493	1.29377	1.62945	3.61608	-1	9.02605	114.201	94.663						9.02605	12.2135	5.83863	-97.6001	65.3092	41.6152	102.118	55.703	37.0919			-102.291	60.0666	31.6312	97.6583	59.3331	36.0798
103	1	1:CB1.stl	Modjaw-1:(CB3:OA2):-1.0	-1.01508	-1	0.0457909	0.0863478	0.0983662	1.29377	1.62945	3.4466	-1	8.63346	99.9847	87.7686						8.63346	8.86997	8.39696	-98.2098	60.3436	39.5017	101.558	52.0454	34.5993			-102.291	60.0666	31.6312	97.6583	59.3331	36.0798
104	1	1:CB1.stl	Modjaw-1:(CB3:OA3):-1.0	-1.0182	-1	0.131846	0.0853616	0.0986256	1.29377	1.62945	3.96484	-1	9.52488	111.583	96.5761						9.52488	9.53054	9.51921	-97.5433	60.8608	39.8568	102.131	51.2845	33.666			-102.291	60.0666	31.6312	97.6583	59.3331	36.0798
105	1	1:CB1.stl	Modjaw-1:(CB3:OB1):-1.0	-0.977805	-1	0.0812917	0.0750495	0.0849893	1.29377	1.62945	2.45687	-1	6.44701	85.9034	75.8567						6.44701	8.47747	4.41656	-99.4091	61.83	39.4063	100.492	56.0515	36.9207			-102.291	60.0666	31.6312	97.6583	59.3331	36.0798
106	1	1:CB1.stl	Modjaw-1:(CB3:OB2):-1.0	-0.962773	-1	0.0422125	0.0711531	0.0848539	1.29377	1.62945	2.43043	-1	6.34947	89.2367	74.8283						6.34947	9.13181	3.56713	-99.4638	62.8432	39.8584	100.446	57.4288	37.2323			-102.291	60.0666	31.6312	97.6583	59.3331	36.0798
107	1	1:CB1.stl	Modjaw-1:(CB3:OB3):-1.0	-1.01589	-1	0.0465758	0.0750277	0.0866412	1.29377	1.62945	3.23185	-1	7.85913	104.75	90.7089						7.85913	8.03836	7.6799	-98.5378	60.3163	38.7352	101.27	52.8375	34.1442			-102.291	60.0666	31.6312	97.6583	59.3331	36.0798
108	1	1:CB1.stl	Modjaw-1:(CA1:OA1):	0.957495	1	0.0581594	0.0753258	0.0907032	1.29377	1.62945	3.53405	1	8.66568	115.043	95.5389						8.66568	11.6348	5.69651	-97.7379	64.7505	41.2593	102.003	55.6873	36.6137			-102.291	60.0666	31.6312	97.6583	59.3331	36.0798
109	1	1:CB1.stl	Modjaw-1:(CA1:OA2):	1.01993	1	0.114353	0.0842721	0.0967	1.29377	1.62945	3.38528	1	8.49227	100.772	87.8208						8.49227	8.54547	8.43907	-98.3107	59.8307	39.1894	101.475	52.0578	34.1502			-102.291	60.0666	31.6312	97.6583	59.3331	36.0798
110	1	1:CB1.stl	Modjaw-1:(CA1:OA3):	1.02304	1	0.116547	0.0833908	0.0968436	1.29377	1.62945	3.89871	1	9.38366	112.526	96.895						9.38366	9.18048	9.58684	-97.6459	60.3503	39.5448	102.049	51.3035	33.225			-102.291	60.0666	31.6312	97.6583	59.3331	36.0798
111	1	1:CB1.stl	Modjaw-1:(CA1:OB1):	0.982501	1	0.0733199	0.0722992	0.0815662	1.29377	1.62945	2.40643	1	6.18579	85.5582	75.8377						6.18579	8.06294	4.30865	-99.5097	61.3197	39.0948	100.403	56.0368	36.4829			-102.291	60.0666	31.6312	97.6583	59.3331	36.0798
112	1	1:CB1.stl	Modjaw-1:(CA1:OB2):	0.96756	1	0.0525661	0.0682084	0.0811341	1.29377	1.62945	2.38466	1	6.02564	88.3416	74.2676						6.02564	8.66093	3.39035	-99.5654	62.3188	39.5376	100.355	57.405	36.7887			-102.291	60.0666	31.6312	97.6583	59.3331	36.0798
113	1	1:CB1.stl	Modjaw-1:(CA1:OB3):	1.02044	1	0.0415063	0.0733178	0.0851599	1.29377	1.62945	3.17806	1	7.74566	105.645	90.9544						7.74566	7.74172	7.7496	-98.6272	59.8354	38.4472	101.195	52.8485	33.7354			-102.291	60.0666	31.6312	97.6583	59.3331	36.0798
114	1	1:CB1.stl	Modjaw-1:(CA2:OA1):	0.956934	1	0.0539525	0.0730989	0.0882072	1.29377	1.62945	3.36578	1	8.33991	114.091	94.5491						8.33991	11.2825	5.39729	-97.9564	64.6942	40.9636	101.81	55.9623	36.8106			-102.291	60.0666	31.6312	97.6583	59.3331	36.0798
115	1	1:CB1.stl	Modjaw-1:(CA2:OA2):	1.01939	1	0.0868165	0.0819741	0.0938803	1.29377	1.62945	3.224	1	8.1543	99.4741	86.8584						8.1543	8.20393	8.10467	-98.5041	59.7791	38.9032	101.304	52.3067	34.3416			-102.291	60.0666	31.6312	97.6583	59.3331	36.0798
116	1	1:CB1.stl	Modjaw-1:(CA2:OA3):	1.02248	1	0.065886	0.0810464	0.0940004	1.29377	1.62945	3.73955	1	9.04329	111.582	96.2047						9.04329	8.83894	9.24763	-97.8379	60.3036	39.2628	101.885	51.5508	33.4171			-102.291	60.0666	31.6312	97.6583	59.3331	36.0798
117	1	1:CB1.stl	Modjaw-1:(CA2:OB1):	0.981964	1	0.0548425	0.0702357	0.0792243	1.29377	1.62945	2.25176	1	5.88398	83.7749	74.2699						5.88398	7.73865	4.02932	-99.6997	61.2639	38.8242	100.227	56.283	36.6596			-102.291	60.0666	31.6312	97.6583	59.3331	36.0798
118	1	1:CB1.stl	Modjaw-1:(CA2:OB2):	0.966995	1	0.0437212	0.0661289	0.0787886	1.29377	1.62945	2.2297	1	5.74481	86.8729	72.9142						5.74481	8.33965	3.14997	-99.7597	62.263	39.2679	100.174	57.6572	36.9656			-102.291	60.0666	31.6312	97.6583	59.3331	36.0798
119	1	1:CB1.stl	Modjaw-1:(CA2:OB3):	1.01989	1	0.0417938	0.0711582	0.082563	1.29377	1.62945	3.03135	1	7.43392	104.47	90.0394						7.43392	7.43309	7.43476	-98.8016	59.7899	38.1886	101.04	53.078	33.9087			-102.291	60.0666	31.6312	97.6583	59.3331	36.0798
120	1	1:CB1.stl	Modjaw-1:(CA3:OA1):	0.954461	1	0.0558612	0.0740593	0.0898635	1.29377	1.62945	3.50802	1	8.66466	116.996	96.4203						8.66466	11.7435	5.58585	-97.7418	65.0352	41.2504	102	55.8932	36.802			-102.291	60.0666	31.6312	97.6583	59.3331	36.0798
121	1	1:CB1.stl	Modjaw-1:(CA3:OA2):	1.01687	1	0.064981	0.0828001	0.0947331	1.29377	1.62945	3.3538	1	8.38222	101.234	88.4825						8.38222	8.52181	8.24262	-98.3166	60.092	39.1695	101.47	52.2378	34.3292			-102.291	60.0666	31.6312	97.6583	59.3331	36.0798
122	1	1:CB1.stl	Modjaw-1:(CA3:OA3):	1.01998	1	0.0687997	0.0818865	0.0949453	1.29377	1.62945	3.87068	1	9.28322	113.367	97.7744						9.28322	9.17628	9.39017	-97.6466	60.6143	39.5264	102.051	51.4778	33.4009			-102.291	60.0666	31.6312	97.6583	59.3331	36.0798
123	1	1:CB1.stl	Modjaw-1:(CA3:OB1):	0.979644	1	0.0412812	0.0710503	0.0806721	1.29377	1.62945	2.3712	1	6.13336	86.3242	76.0283						6.13336	8.08866	4.17806	-99.5228	61.57	39.0813	100.391	56.2259	36.6567			-102.291	60.0666	31.6312	97.6583	59.3331	36.0798
124	1	1:CB1.stl	Modjaw-1:(CA3:OB2):	0.964691	1	0.0679283	0.0669668	0.0802638	1.29377	1.62945	2.34796	1	6.01704	89.8511	74.9658						6.01704	8.71859	3.31549	-99.5782	62.5761	39.5278	100.344	57.6011	36.9641			-102.291	60.0666	31.6312	97.6583	59.3331	36.0798
125	1	1:CB1.stl	Modjaw-1:(CA3:OB3):	1.01759	1	0.0395155	0.0719304	0.0833747	1.29377	1.62945	3.14814	1	7.64115	106.23	91.6483						7.64115	7.72154	7.56076	-98.6318	60.0777	38.4307	101.192	53.0149	33.8985			-102.291	60.0666	31.6312	97.6583	59.3331	36.0798
126	1	1:CB1.stl	Modjaw-1:(CB1:OA1):1.0	0.951066	1	0.0673318	0.078567	0.0958235	1.29377	1.62945	4.00079	1	9.71371	123.636	101.371						9.71371	13.0434	6.38404	-97.0321	65.7448	42.1304	102.618	55.3372	36.5155			-102.291	60.0666	31.6312	97.6583	59.3331	36.0798
127	1	1:CB1.stl	Modjaw-1:(CB1:OA2):1.0	1.01336	1	0.0762026	0.0871629	0.0998912	1.29377	1.62945	3.81261	1	9.28839	106.564	92.985						9.28839	9.57319	9.00358	-97.6933	60.7466	40.0005	102.014	51.7203	34.0462			-102.291	60.0666	31.6312	97.6583	59.3331	36.0798
128	1	1:CB1.stl	Modjaw-1:(CB1:OA3):1.0	1.01654	1	0.0485883	0.086318	0.100282	1.29377	1.62945	4.32773	1	10.2067	118.246	101.78						10.2067	10.2539	10.1596	-97.0201	61.2568	40.3458	102.583	50.9574	33.1121			-102.291	60.0666	31.6312	97.6583	59.3331	36.0798
129	1	1:CB1.stl	Modjaw-1:(CB1:OB1):1.0	0.976439	1	0.0500669	0.0750879	0.0860743	1.29377	1.62945	2.80277	1	7.0219	93.5157	81.5795						7.0219	9.16471	4.87909	-98.9236	62.2183	39.8788	100.941	55.739	36.4105			-102.291	60.0666	31.6312	97.6583	59.3331	36.0798
130	1	1:CB1.stl	Modjaw-1:(CB1:OB2):1.0	0.961535	1	0.0662854	0.0710442	0.0857776	1.29377	1.62945	2.77901	1	6.91553	97.3412	80.6217						6.91553	9.83926	3.9918	-98.9634	63.2384	40.3305	100.91	57.1081	36.7199			-102.291	60.0666	31.6312	97.6583	59.3331	36.0798
131	1	1:CB1.stl	Modjaw-1:(CB1:OB3):1.0	1.01445	1	0.0757444	0.0760002	0.0881621	1.29377	1.62945	3.56301	1	8.47035	111.452	96.077						8.47035	8.67558	8.26511	-98.0683	60.6791	39.185	101.689	52.5408	33.6452			-102.291	60.0666	31.6312	97.6583	59.3331	36.0798
132	1	1:CB1.stl	Modjaw-1:(CB2:OA1):1.0	0.953692	1	0.0550494	0.0778545	0.0942291	1.29377	1.62945	3.83406	1	9.36109	120.238	99.344						9.36109	12.5245	6.19771	-97.279	65.3752	41.8077	102.403	55.3804	36.602			-102.291	60.0666	31.6312	97.6583	59.3331	36.0798
133	1	1:CB1.stl	Modjaw-1:(CB2:OA2):1.0	1.01602	1	0.0469658	0.0865588	0.0990877	1.29377	1.62945	3.65712	1	9.02222	104.232	91.0528						9.02222	9.18761	8.85682	-97.9088	60.4105	39.6991	101.827	51.7644	34.1349			-102.291	60.0666	31.6312	97.6583	59.3331	36.0798
134	1	1:CB1.stl	Modjaw-1:(CB2:OA3):1.0	1.01919	1	0.0590632	0.0856641	0.0993848	1.29377	1.62945	4.17206	1	9.92945	115.911	99.9091						9.92945	9.8538	10.0051	-97.2389	60.923	40.0479	102.398	51.0044	33.2035			-102.291	60.0666	31.6312	97.6583	59.3331	36.0798
135	1	1:CB1.stl	Modjaw-1:(CB2:OB1):1.0	0.97887	1	0.0529182	0.0744883	0.084672	1.29377	1.62945	2.65843	1	6.74778	90.5885	79.6933						6.74778	8.75774	4.73783	-99.1252	61.8916	39.5902	100.757	55.772	36.4835			-102.291	60.0666	31.6312	97.6583	59.3331	36.0798
136	1	1:CB1.stl	Modjaw-1:(CB2:OB2):1.0	0.963957	1	0.0762525	0.0703793	0.0842779	1.29377	1.62945	2.63415	1	6.61963	94.0565	78.5453						6.61963	9.4061	3.83316	-99.1703	62.9035	40.0388	100.72	57.1398	36.7916			-102.291	60.0666	31.6312	97.6583	59.3331	36.0798
137	1	1:CB1.stl	Modjaw-1:(CB2:OB3):1.0	1.01687	1	0.0880132	0.0753767	0.0873786	1.29377	1.62945	3.42273	1	8.22723	109.148	94.1561						8.22723	8.32713	8.12733	-98.2616	60.3717	38.9122	101.519	52.5805	33.7243			-102.291	60.0666	31.6312	97.6583	59.3331	36.0798
138	1	1:CB1.stl	Modjaw-1:(CB3:OA1):1.0	0.951628	1	0.0623703	0.0777093	0.0939371	1.29377	1.62945	3.61608	1	9.05079	116.47	96.3495						9.05079	12.2285	5.87304	-97.5567	65.3071	41.6142	102.161	55.7009	37.0909			-102.291	60.0666	31.6312	97.6583	59.3331	36.0798
139	1	1:CB1.stl	Modjaw-1:(CB3:OA2):1.0	1.01401	1	0.0649378	0.0862503	0.0979713	1.29377	1.62945	3.4466	1	8.65993	100.405	88.3925						8.65993	8.89455	8.42532	-98.1539	60.3413	39.5003	101.614	52.0431	34.5979			-102.291	60.0666	31.6312	97.6583	59.3331	36.0798
140	1	1:CB1.stl	Modjaw-1:(CB3:OA3):1.0	1.01717	1	0.077652	0.0851984	0.0982207	1.29377	1.62945	3.96484	1	9.55563	112.157	97.2874						9.55563	9.55971	9.55154	-97.4812	60.8578	39.8549	102.193	51.2815	33.6641			-102.291	60.0666	31.6312	97.6583	59.3331	36.0798
141	1	1:CB1.stl	Modjaw-1:(CB3:OB1):1.0	0.976956	1	0.0428994	0.074326	0.0842815	1.29377	1.62945	2.45687	1	6.46928	87.0393	76.758						6.46928	8.49211	4.44645	-99.364	61.8287	39.4058	100.537	56.0502	36.9201			-102.291	60.0666	31.6312	97.6583	59.3331	36.0798
142	1	1:CB1.stl	Modjaw-1:(CB3:OB2):1.0	0.962028	1	0.0680244	0.0701089	0.0838661	1.29377	1.62945	2.43043	1	6.37602	90.9446	76.0263						6.37602	9.14608	3.60596	-99.4149	62.8419	39.8578	100.495	57.4275	37.2317			-102.291	60.0666	31.6312	97.6583	59.3331	36.0798
143	1	1:CB1.stl	Modjaw-1:(CB3:OB3):1.0	1.015	1	0.0435882	0.074894	0.0863103	1.29377	1.62945	3.23185	1	7.88676	105.306	91.3767						7.88676	8.0642	7.70932	-98.4802	60.3141	38.7339	101.327	52.8354	34.1428			-102.291	60.0666	31.6312	97.6583	59.3331	36.0798
144	1	1:CB1.stl	Modjaw-1:(CA1:OA1):	1.91423	2	0.0502105	0.149404	0.18007	2.58745	3.25877	3.53405	2	8.67837	58.0866	48.1945						8.67837	11.6427	5.71403	-97.7157	64.7495	41.2588	102.025	55.6863	36.6131			-102.291	60.0666	31.6312	97.6583	59.3331	36.0798
145	1	1:CB1.stl	Modjaw-1:(CA1:OA2):	2.03881	2	0.044266	0.168517	0.193101	2.58745	3.25877	3.38528	2	8.50567	50.4736	44.0478						8.50567	8.5582	8.45314	-98.2821	59.8296	39.1887	101.503	52.0567	34.1495			-102.291	60.0666	31.6312	97.6583	59.3331	36.0798
146	1	1:CB1.stl	Modjaw-1:(CA1:OA3):	2.04508	2	0.0700426	0.166682	0.193374	2.58745	3.25877	3.89871	2	9.39909	56.3894	48.6057						9.39909	9.19547	9.60271	-97.6146	60.3489	39.5438	102.081	51.302	33.224			-102.291	60.0666	31.6312	97.6583	59.3331	36.0798
147	1	1:CB1.stl	Modjaw-1:(CA1:OB1):	1.96418	2	0.0369985	0.143957	0.162498	2.58745	3.25877	2.40643	2	6.19742	43.0504	38.1385						6.19742	8.0707	4.32413	-99.4862	61.3191	39.0945	100.427	56.0361	36.4826			-102.291	60.0666	31.6312	97.6583	59.3331	36.0798
148	1	1:CB1.stl	Modjaw-1:(CA1:OB2):	1.93441	2	0.0350263	0.13546	0.161323	2.58745	3.25877	2.38466	2	6.03972	44.5869	37.4388						6.03972	8.6685	3.41095	-99.5399	62.3182	39.5372	100.381	57.4044	36.7883			-102.291	60.0666	31.6312	97.6583	59.3331	36.0798
149	1	1:CB1.stl	Modjaw-1:(CA1:OB3):	2.04	2	0.0331645	0.146563	0.170077	2.58745	3.25877	3.17806	2	7.7596	52.9437	45.6239						7.7596	7.75508	7.76411	-98.5978	59.8344	38.4465	101.225	52.8475	33.7347			-102.291	60.0666	31.6312	97.6583	59.3331	36.0798
150	1	1:CB1.stl	Modjaw-1:(CA2:OA1):	1.91312	2	0.0402777	0.144967	0.175107	2.58745	3.25877	3.36578	2	8.35168	57.6108	47.6948						8.35168	11.2897	5.41364	-97.9359	64.6933	40.9631	101.83	55.9614	36.8102			-102.291	60.0666	31.6312	97.6583	59.3331	36.0798
151	1	1:CB1.stl	Modjaw-1:(CA2:OA2):	2.03776	2	0.0379927	0.163944	0.187483	2.58745	3.25877	3.224	2	8.16686	49.8151	43.5606						8.16686	8.21589	8.11783	-98.4771	59.778	38.9025	101.331	52.3056	34.341			-102.291	60.0666	31.6312	97.6583	59.3331	36.0798
152	1	1:CB1.stl	Modjaw-1:(CA2:OA3):	2.04398	2	0.0864296	0.162018	0.187708	2.58745	3.25877	3.73955	2	9.05788	55.9067	48.255						9.05788	8.85317	9.26259	-97.8082	60.3023	39.2619	101.915	51.5495	33.4162			-102.291	60.0666	31.6312	97.6583	59.3331	36.0798
153	1	1:CB1.stl	Modjaw-1:(CA2:OB1):	1.96313	2	0.042609	0.139843	0.15784	2.58745	3.25877	2.25176	2	5.89479	42.1528	37.3467						5.89479	7.74577	4.04382	-99.6776	61.2633	38.8239	100.249	56.2825	36.6594			-102.291	60.0666	31.6312	97.6583	59.3331	36.0798
154	1	1:CB1.stl	Modjaw-1:(CA2:OB2):	1.93329	2	0.0488079	0.131314	0.156655	2.58745	3.25877	2.2297	2	5.75802	43.8493	36.7561						5.75802	8.34659	3.16945	-99.7356	62.2624	39.2676	100.198	57.6566	36.9653			-102.291	60.0666	31.6312	97.6583	59.3331	36.0798
155	1	1:CB1.stl	Modjaw-1:(CA2:OB3):	2.03892	2	0.053148	0.142265	0.164902	2.58745	3.25877	3.03135	2	7.4471	52.3466	45.1608						7.4471	7.44574	7.44846	-98.7737	59.789	38.188	101.068	53.0771	33.9081			-102.291	60.0666	31.6312	97.6583	59.3331	36.0798
156	1	1:CB1.stl	Modjaw-1:(CA3:OA1):	1.90818	2	0.0637684	0.146826	0.17834	2.58745	3.25877	3.50802	2	8.67668	59.0949	48.6525						8.67668	11.7508	5.60258	-97.721	65.0342	41.2499	102.02	55.8923	36.8015			-102.291	60.0666	31.6312	97.6583	59.3331	36.0798
157	1	1:CB1.stl	Modjaw-1:(CA3:OA2):	2.03272	2	0.051908	0.165528	0.189121	2.58745	3.25877	3.3538	2	8.39512	50.7174	44.3901						8.39512	8.53395	8.2563	-98.2894	60.0909	39.1688	101.498	52.2367	34.3285			-102.291	60.0666	31.6312	97.6583	59.3331	36.0798
158	1	1:CB1.stl	Modjaw-1:(CA3:OA3):	2.03899	2	0.0569444	0.163631	0.189534	2.58745	3.25877	3.87068	2	9.29812	56.8239	49.0578						9.29812	9.19062	9.40563	-97.6166	60.6129	39.5255	102.081	51.4765	33.4			-102.291	60.0666	31.6312	97.6583	59.3331	36.0798
159	1	1:CB1.stl	Modjaw-1:(CA3:OB1):	1.95849	2	0.0392151	0.141411	0.160664	2.58745	3.25877	2.3712	2	6.14453	43.4516	38.2447						6.14453	8.09597	4.1931	-99.5005	61.5694	39.081	100.413	56.2253	36.6564			-102.291	60.0666	31.6312	97.6583	59.3331	36.0798
160	1	1:CB1.stl	Modjaw-1:(CA3:OB2):	1.92869	2	0.0528462	0.132928	0.159556	2.58745	3.25877	2.34796	2	6.03057	45.3672	37.796						6.03057	8.72572	3.33542	-99.5539	62.5755	39.5275	100.368	57.6005	36.9638			-102.291	60.0666	31.6312	97.6583	59.3331	36.0798
161	1	1:CB1.stl	Modjaw-1:(CA3:OB3):	2.03432	2	0.043256	0.143747	0.166464	2.58745	3.25877	3.14814	2	7.65466	53.2509	45.9838						7.65466	7.73435	7.57496	-98.6037	60.0767	38.4301	101.22	53.0139	33.8979			-102.291	60.0666	31.6312	97.6583	59.3331	36.0798
162	1	1:CB1.stl	Modjaw-1:(CB1:OA1):2.0	1.90136	2	0.0505965	0.155717	0.190082	2.58745	3.25877	4.00079	2	9.72714	62.4669	51.1734						9.72714	13.0516	6.40264	-97.0091	65.7436	42.1297	102.641	55.336	36.5148			-102.291	60.0666	31.6312	97.6583	59.3331	36.0798
163	1	1:CB1.stl	Modjaw-1:(CB1:OA2):2.0	2.02568	2	0.07951	0.174111	0.199301	2.58745	3.25877	3.81261	2	9.30283	53.4303	46.6772						9.30283	9.58649	9.01917	-97.6639	60.7453	39.9997	102.044	51.7189	34.0453			-102.291	60.0666	31.6312	97.6583	59.3331	36.0798
164	1	1:CB1.stl	Modjaw-1:(CB1:OA3):2.0	2.03208	2	0.0637453	0.172351	0.200077	2.58745	3.25877	4.32773	2	10.2231	59.3157	51.0959						10.2231	10.2693	10.1769	-96.988	61.2552	40.3446	102.616	50.9558	33.1109			-102.291	60.0666	31.6312	97.6583	59.3331	36.0798
165	1	1:CB1.stl	Modjaw-1:(CB1:OB1):2.0	1.95205	2	0.0450983	0.149364	0.171307	2.58745	3.25877	2.80277	2	7.03454	47.0968	41.0639						7.03454	9.17309	4.896	-98.8993	62.2175	39.8784	100.966	55.7382	36.4101			-102.291	60.0666	31.6312	97.6583	59.3331	36.0798
166	1	1:CB1.stl	Modjaw-1:(CB1:OB2):2.0	1.92235	2	0.124033	0.14096	0.170441	2.58745	3.25877	2.77901	2	6.9305	49.1664	40.6622						6.9305	9.84747	4.01354	-98.9372	63.2376	40.33	100.936	57.1073	36.7194			-102.291	60.0666	31.6312	97.6583	59.3331	36.0798
167	1	1:CB1.stl	Modjaw-1:(CB1:OB3):2.0	2.02802	2	0.0853772	0.151755	0.175915	2.58745	3.25877	3.56301	2	8.48526	55.9143	48.2351						8.48526	8.68945	8.28107	-98.0382	60.6778	39.1842	101.719	52.5396	33.6444			-102.291	60.0666	31.6312	97.6583	59.3331	36.0798
168	1	1:CB1.stl	Modjaw-1:(CB2:OA1):2.0	1.90661	2	0.0558233	0.154367	0.18699	2.58745	3.25877	3.83406	2	9.37388	60.7246	50.1302						9.37388	12.5324	6.21534	-97.2568	65.3741	41.8071	102.425	55.3793	36.6014			-102.291	60.0666	31.6312	97.6583	59.3331	36.0798
169	1	1:CB1.stl	Modjaw-1:(CB2:OA2):2.0	2.03097	2	0.0479529	0.172988	0.197765	2.58745	3.25877	3.65712	2	9.03602	52.235	45.6907						9.03602	9.20052	8.87151	-97.8803	60.4093	39.6983	101.855	51.7632	34.1342			-102.291	60.0666	31.6312	97.6583	59.3331	36.0798
170	1	1:CB1.stl	Modjaw-1:(CB2:OA3):2.0	2.03736	2	0.0555913	0.171129	0.198351	2.58745	3.25877	4.17206	2	9.9452	58.1153	50.1394						9.9452	9.86884	10.0216	-97.2076	60.9214	40.0469	102.429	51.0029	33.2025			-102.291	60.0666	31.6312	97.6583	59.3331	36.0798
171	1	1:CB1.stl	Modjaw-1:(CB2:OB1):2.0	1.95691	2	0.0408444	0.148236	0.168586	2.58745	3.25877	2.65843	2	6.75975	45.6012	40.0968						6.75975	8.76577	4.75373	-99.1017	61.8909	39.5898	100.781	55.7713	36.4832			-102.291	60.0666	31.6312	97.6583	59.3331	36.0798
172	1	1:CB1.stl	Modjaw-1:(CB2:OB2):2.0	1.92719	2	0.05407	0.1397	0.167526	2.58745	3.25877	2.63415	2	6.6339	47.4867	39.5992						6.6339	9.41397	3.85383	-99.1449	62.9027	40.0384	100.746	57.1391	36.7912			-102.291	60.0666	31.6312	97.6583	59.3331	36.0798
173	1	1:CB1.stl	Modjaw-1:(CB2:OB3):2.0	2.03284	2	0.0661449	0.150586	0.174413	2.58745	3.25877	3.42273	2	8.24155	54.7299	47.2531						8.24155	8.34064	8.14246	-98.2323	60.3706	38.9114	101.549	52.5793	33.7235			-102.291	60.0666	31.6312	97.6583	59.3331	36.0798
174	1	1:CB1.stl	Modjaw-1:(CB3:OA1):2.0	1.90247	2	0.0588734	0.154085	0.186446	2.58745	3.25877	3.61608	2	9.06205	58.8122	48.6042						9.06205	12.2354	5.88869	-97.5369	65.3062	41.6138	102.181	55.6999	37.0904			-102.291	60.0666	31.6312	97.6583	59.3331	36.0798
175	1	1:CB1.stl	Modjaw-1:(CB3:OA2):2.0	2.02694	2	0.0423915	0.172393	0.195529	2.58745	3.25877	3.4466	2	8.67238	50.3057	44.3534						8.67238	8.90611	8.43864	-98.1278	60.3402	39.4996	101.64	52.042	34.5973			-102.291	60.0666	31.6312	97.6583	59.3331	36.0798
176	1	1:CB1.stl	Modjaw-1:(CB3:OA3):2.0	2.03332	2	0.0638282	0.17023	0.19602	2.58745	3.25877	3.96484	2	9.57004	56.2183	48.8216						9.57004	9.57339	9.56668	-97.4523	60.8564	39.854	102.222	51.2801	33.6632			-102.291	60.0666	31.6312	97.6583	59.3331	36.0798
177	1	1:CB1.stl	Modjaw-1:(CB3:OB1):2.0	1.95307	2	0.0483408	0.147914	0.167838	2.58745	3.25877	2.45687	2	6.47985	43.8083	38.6077						6.47985	8.49907	4.46062	-99.3428	61.8281	39.4055	100.558	56.0496	36.9199			-102.291	60.0666	31.6312	97.6583	59.3331	36.0798
178	1	1:CB1.stl	Modjaw-1:(CB3:OB2):2.0	1.92332	2	0.0710959	0.139159	0.166725	2.58745	3.25877	2.43043	2	6.3887	45.9092	38.3189						6.3887	9.15294	3.62446	-99.3917	62.8413	39.8575	100.518	57.4268	37.2314			-102.291	60.0666	31.6312	97.6583	59.3331	36.0798
179	1	1:CB1.stl	Modjaw-1:(CB3:OB3):2.0	2.02909	2	0.0576582	0.149648	0.172274	2.58745	3.25877	3.23185	2	7.89985	52.7896	45.8563						7.89985	8.07645	7.72325	-98.4531	60.3131	38.7333	101.354	52.8344	34.1422			-102.291	60.0666	31.6312	97.6583	59.3331	36.0798
180	1	1:CB1.stl	Modjaw-1:(CA1:OA1):	2.8702	3	0.0514195	0.222228	0.268083	3.88093	4.88785	3.53405	3	8.69034	39.1056	32.4166						8.69034	11.6501	5.73054	-97.6949	64.7485	41.2583	102.046	55.6854	36.6127			-102.291	60.0666	31.6312	97.6583	59.3331	36.0798
181	1	1:CB1.stl	Modjaw-1:(CA1:OA2):	3.05664	3	0.0917716	0.252726	0.289184	3.88093	4.88785	3.38528	3	8.51857	33.7067	29.4573						8.51857	8.57046	8.46669	-98.2548	59.8285	39.188	101.531	52.0557	34.1488			-102.291	60.0666	31.6312	97.6583	59.3331	36.0798
182	1	1:CB1.stl	Modjaw-1:(CA1:OA3):	3.0661	3	0.0656693	0.24987	0.289576	3.88093	4.88785	3.89871	3	9.4139	37.6752	32.5093						9.4139	9.20986	9.61793	-97.5847	60.3476	39.5428	102.111	51.3007	33.223			-102.291	60.0666	31.6312	97.6583	59.3331	36.0798
183	1	1:CB1.stl	Modjaw-1:(CA1:OB1):	2.94505	3	0.0388408	0.214959	0.242777	3.88093	4.88785	2.40643	3	6.20869	28.8831	25.5737						6.20869	8.07825	4.33912	-99.4635	61.3185	39.0942	100.45	56.0355	36.4823			-102.291	60.0666	31.6312	97.6583	59.3331	36.0798
184	1	1:CB1.stl	Modjaw-1:(CA1:OB2):	2.90055	3	0.0518787	0.20174	0.240546	3.88093	4.88785	2.38466	3	6.05343	30.0061	25.1654						6.05343	8.6759	3.43095	-99.5152	62.3176	39.5369	100.406	57.4038	36.788			-102.291	60.0666	31.6312	97.6583	59.3331	36.0798
185	1	1:CB1.stl	Modjaw-1:(CA1:OB3):	3.05868	3	0.0411789	0.219731	0.254737	3.88093	4.88785	3.17806	3	7.77308	35.3755	30.5142						7.77308	7.76802	7.77815	-98.5696	59.8334	38.4458	101.253	52.8465	33.734			-102.291	60.0666	31.6312	97.6583	59.3331	36.0798
186	1	1:CB1.stl	Modjaw-1:(CA2:OA1):	2.86857	3	0.0552011	0.215598	0.260683	3.88093	4.88785	3.36578	3	8.36276	38.7887	32.0802						8.36276	11.2965	5.42901	-97.9165	64.6925	40.9627	101.85	55.9606	36.8098			-102.291	60.0666	31.6312	97.6583	59.3331	36.0798
187	1	1:CB1.stl	Modjaw-1:(CA2:OA2):	3.0551	3	0.0400212	0.245899	0.280789	3.88093	4.88785	3.224	3	8.17895	33.2614	29.1285						8.17895	8.22741	8.13049	-98.4513	59.7771	38.902	101.357	52.3047	34.3404			-102.291	60.0666	31.6312	97.6583	59.3331	36.0798
188	1	1:CB1.stl	Modjaw-1:(CA2:OA3):	3.06449	3	0.0845594	0.242911	0.281108	3.88093	4.88785	3.73955	3	9.07188	37.3465	32.2719						9.07188	8.86681	9.27694	-97.7799	60.3011	39.2611	101.943	51.5483	33.4154			-102.291	60.0666	31.6312	97.6583	59.3331	36.0798
189	1	1:CB1.stl	Modjaw-1:(CA2:OB1):	2.94349	3	0.0435333	0.208809	0.235832	3.88093	4.88785	2.25176	3	5.90528	28.2808	25.0402						5.90528	7.75269	4.05787	-99.6563	61.2628	38.8237	100.27	56.2819	36.6592			-102.291	60.0666	31.6312	97.6583	59.3331	36.0798
190	1	1:CB1.stl	Modjaw-1:(CA2:OB2):	2.89891	3	0.0359337	0.195541	0.23358	3.88093	4.88785	2.2297	3	5.77087	29.5124	24.7062						5.77087	8.35337	3.18837	-99.7123	62.2619	39.2673	100.221	57.6561	36.965			-102.291	60.0666	31.6312	97.6583	59.3331	36.0798
191	1	1:CB1.stl	Modjaw-1:(CA2:OB3):	3.05709	3	0.0407119	0.213315	0.247001	3.88093	4.88785	3.03135	3	7.45985	34.971	30.2017						7.45985	7.45799	7.46171	-98.7469	59.7881	38.1874	101.095	53.0762	33.9075			-102.291	60.0666	31.6312	97.6583	59.3331	36.0798
192	1	1:CB1.stl	Modjaw-1:(CA3:OA1):	2.86116	3	0.0394866	0.218295	0.265414	3.88093	4.88785	3.50802	3	8.68797	39.7993	32.7337						8.68797	11.7577	5.61829	-97.7015	65.0333	41.2495	102.04	55.8914	36.8011			-102.291	60.0666	31.6312	97.6583	59.3331	36.0798
193	1	1:CB1.stl	Modjaw-1:(CA3:OA2):	3.04754	3	0.0355573	0.248174	0.283147	3.88093	4.88785	3.3538	3	8.40752	33.8776	29.6931						8.40752	8.54561	8.26943	-98.2634	60.0899	39.1682	101.524	52.2357	34.3279			-102.291	60.0666	31.6312	97.6583	59.3331	36.0798
194	1	1:CB1.stl	Modjaw-1:(CA3:OA3):	3.057	3	0.044246	0.24523	0.283751	3.88093	4.88785	3.87068	3	9.31239	37.9741	32.8189						9.31239	9.20435	9.42044	-97.588	60.6116	39.5246	102.109	51.4752	33.3991			-102.291	60.0666	31.6312	97.6583	59.3331	36.0798
195	1	1:CB1.stl	Modjaw-1:(CA3:OB1):	2.93653	3	0.0344493	0.211068	0.239957	3.88093	4.88785	2.3712	3	6.15534	29.1629	25.6519						6.15534	8.10305	4.20763	-99.479	61.5688	39.0807	100.435	56.2247	36.6562			-102.291	60.0666	31.6312	97.6583	59.3331	36.0798
196	1	1:CB1.stl	Modjaw-1:(CA3:OB2):	2.892	3	0.0712392	0.19787	0.237882	3.88093	4.88785	2.34796	3	6.04371	30.5438	25.4063						6.04371	8.73267	3.35475	-99.5304	62.5749	39.5272	100.391	57.5999	36.9635			-102.291	60.0666	31.6312	97.6583	59.3331	36.0798
197	1	1:CB1.stl	Modjaw-1:(CA3:OB3):	3.0502	3	0.0568616	0.215445	0.249253	3.88093	4.88785	3.14814	3	7.6677	35.5901	30.7627						7.6677	7.74673	7.58867	-98.5767	60.0757	38.4294	101.247	53.013	33.8973			-102.291	60.0666	31.6312	97.6583	59.3331	36.0798
198	1	1:CB1.stl	Modjaw-1:(CB1:OA1):3.0	2.8509	3	0.133701	0.231445	0.28276	3.88093	4.88785	4.00079	3	9.73972	42.0822	34.4452						9.73972	13.0594	6.42006	-96.9876	65.7425	42.1291	102.662	55.3349	36.5142			-102.291	60.0666	31.6312	97.6583	59.3331	36.0798
199	1	1:CB1.stl	Modjaw-1:(CB1:OA2):3.0	3.03694	3	0.061202	0.260839	0.298214	3.88093	4.88785	3.81261	3	9.31665	35.7181	31.2415						9.31665	9.59922	9.03408	-97.6359	60.744	39.9988	102.072	51.7177	34.0445			-102.291	60.0666	31.6312	97.6583	59.3331	36.0798
200	1	1:CB1.stl	Modjaw-1:(CB1:OA3):3.0	3.0466	3	0.0518658	0.258097	0.29937	3.88093	4.88785	4.32773	3	10.2387	39.6701	34.2009						10.2387	10.284	10.1935	-96.9574	61.2536	40.3435	102.646	50.9542	33.1098			-102.291	60.0666	31.6312	97.6583	59.3331	36.0798
201	1	1:CB1.stl	Modjaw-1:(CB1:OB1):3.0	2.92685	3	0.0477011	0.222814	0.255681	3.88093	4.88785	2.80277	3	7.04672	31.626	27.5606						7.04672	9.18117	4.91227	-98.8761	62.2167	39.878	100.989	55.7375	36.4097			-102.291	60.0666	31.6312	97.6583	59.3331	36.0798
202	1	1:CB1.stl	Modjaw-1:(CB1:OB2):3.0	2.88246	3	0.0636044	0.209735	0.25397	3.88093	4.88785	2.77901	3	6.94497	33.113	27.3456						6.94497	9.85543	4.03451	-98.912	63.2368	40.3296	100.961	57.1065	36.719			-102.291	60.0666	31.6312	97.6583	59.3331	36.0798
203	1	1:CB1.stl	Modjaw-1:(CB1:OB3):3.0	3.0407	3	0.0686765	0.22726	0.263244	3.88093	4.88785	3.56301	3	8.49962	37.4005	32.288						8.49962	8.70281	8.29643	-98.0094	60.6767	39.1834	101.748	52.5384	33.6436			-102.291	60.0666	31.6312	97.6583	59.3331	36.0798
204	1	1:CB1.stl	Modjaw-1:(CB2:OA1):3.0	2.85875	3	0.0632935	0.229532	0.278269	3.88093	4.88785	3.83406	3	9.38587	40.8913	33.7295						9.38587	12.5399	6.23186	-97.2361	65.3731	41.8066	102.446	55.3783	36.6009			-102.291	60.0666	31.6312	97.6583	59.3331	36.0798
205	1	1:CB1.stl	Modjaw-1:(CB2:OA2):3.0	3.04487	3	0.0499027	0.259279	0.296014	3.88093	4.88785	3.65712	3	9.04924	34.9016	30.5703						9.04924	9.21288	8.88559	-97.8531	60.4081	39.6976	101.882	51.762	34.1334			-102.291	60.0666	31.6312	97.6583	59.3331	36.0798
206	1	1:CB1.stl	Modjaw-1:(CB2:OA3):3.0	3.0545	3	0.0644448	0.256393	0.296883	3.88093	4.88785	4.17206	3	9.96026	38.8477	33.5494						9.96026	9.88322	10.0373	-97.1778	60.9199	40.0458	102.459	51.0014	33.2014			-102.291	60.0666	31.6312	97.6583	59.3331	36.0798
207	1	1:CB1.stl	Modjaw-1:(CB2:OB1):3.0	2.93412	3	0.0462756	0.22123	0.251725	3.88093	4.88785	2.65843	3	6.77129	30.6074	26.8995						6.77129	8.77354	4.76904	-99.0792	61.8902	39.5895	100.803	55.7706	36.4828			-102.291	60.0666	31.6312	97.6583	59.3331	36.0798
208	1	1:CB1.stl	Modjaw-1:(CB2:OB2):3.0	2.88971	3	0.0600624	0.207949	0.249726	3.88093	4.88785	2.63415	3	6.64771	31.9679	26.6201						6.64771	9.42161	3.87381	-99.1204	62.902	40.038	100.77	57.1384	36.7908			-102.291	60.0666	31.6312	97.6583	59.3331	36.0798
209	1	1:CB1.stl	Modjaw-1:(CB2:OB3):3.0	3.04793	3	0.0820124	0.225623	0.261088	3.88093	4.88785	3.42273	3	8.25535	36.5891	31.619						8.25535	8.35366	8.15703	-98.2042	60.3695	38.9107	101.577	52.5782	33.7228			-102.291	60.0666	31.6312	97.6583	59.3331	36.0798
210	1	1:CB1.stl	Modjaw-1:(CB3:OA1):3.0	2.85254	3	0.0481665	0.22912	0.27751	3.88093	4.88785	3.61608	3	9.07255	39.5975	32.6927						9.07255	12.2418	5.90327	-97.5186	65.3053	41.6134	102.199	55.6991	37.09			-102.291	60.0666	31.6312	97.6583	59.3331	36.0798
211	1	1:CB1.stl	Modjaw-1:(CB3:OA2):3.0	3.03881	3	0.0979826	0.25842	0.292655	3.88093	4.88785	3.4466	3	8.68428	33.6053	29.6741						8.68428	8.91717	8.45138	-98.103	60.3392	39.499	101.665	52.041	34.5966			-102.291	60.0666	31.6312	97.6583	59.3331	36.0798
212	1	1:CB1.stl	Modjaw-1:(CB3:OA3):3.0	3.04843	3	0.0664093	0.255091	0.293384	3.88093	4.88785	3.96484	3	9.58378	37.57	32.6664						9.58378	9.58645	9.58112	-97.4249	60.8551	39.8531	102.25	51.2788	33.6624			-102.291	60.0666	31.6312	97.6583	59.3331	36.0798
213	1	1:CB1.stl	Modjaw-1:(CB3:OB1):3.0	2.92835	3	0.0396025	0.220749	0.250651	3.88093	4.88785	2.45687	3	6.49003	29.4001	25.8927						6.49003	8.5058	4.47426	-99.3225	61.8275	39.4053	100.579	56.049	36.9196			-102.291	60.0666	31.6312	97.6583	59.3331	36.0798
214	1	1:CB1.stl	Modjaw-1:(CB3:OB2):3.0	2.88389	3	0.0573058	0.207138	0.248556	3.88093	4.88785	2.43043	3	6.40096	30.9019	25.7526						6.40096	9.15959	3.64233	-99.3694	62.8407	39.8572	100.54	57.4262	37.2311			-102.291	60.0666	31.6312	97.6583	59.3331	36.0798
215	1	1:CB1.stl	Modjaw-1:(CB3:OB3):3.0	3.04228	3	0.0563095	0.224255	0.257876	3.88093	4.88785	3.23185	3	7.91245	35.2833	30.6832						7.91245	8.08825	7.73666	-98.4272	60.3121	38.7327	101.38	52.8334	34.1416			-102.291	60.0666	31.6312	97.6583	59.3331	36.0798
216	1	1:CB1.stl	Modjaw-2:(CA1:OA1):	-2.87498	-3	0.0697961	0.290324	0.339739	3.88043	4.89068	3.73269	-3	9.38528	32.3269	27.625						9.38528	12.6488	6.12172	-97.8583	64.7559	41.2621	101.882	55.6928	36.6165			-102.419	60.5768	30.2293	97.5074	59.8505	35.5921
217	1	1:CB1.stl	Modjaw-2:(CA1:OA2):	-3.06348	-3	0.0405245	0.310065	0.354301	3.88043	4.89068	3.60017	-3	9.31115	30.0297	26.2803						9.31115	9.82915	8.79316	-98.4553	59.8363	39.1931	101.33	52.0635	34.1539			-102.419	60.5768	30.2293	97.5074	59.8505	35.5921
218	1	1:CB1.stl	Modjaw-2:(CA1:OA3):	-3.0726	-3	0.043129	0.307215	0.354325	3.88043	4.89068	4.11033	-3	10.1444	33.0204	28.6301						10.1444	10.403	9.88577	-97.804	60.3575	39.5498	101.891	51.3106	33.23			-102.419	60.5768	30.2293	97.5074	59.8505	35.5921
219	1	1:CB1.stl	Modjaw-2:(CA1:OB1):	-2.95035	-3	0.0581393	0.278391	0.30935	3.88043	4.89068	2.63149	-3	7.0619	25.3668	22.8282						7.0619	9.32549	4.79831	-99.6296	61.3229	39.0964	100.284	56.0399	36.4844			-102.419	60.5768	30.2293	97.5074	59.8505	35.5921
220	1	1:CB1.stl	Modjaw-2:(CA1:OB2):	-2.90507	-3	0.0435576	0.267612	0.309253	3.88043	4.89068	2.61544	-3	6.85212	25.6047	22.157						6.85212	9.85682	3.84742	-99.6927	62.3219	39.5393	100.228	57.4082	36.7904			-102.419	60.5768	30.2293	97.5074	59.8505	35.5921
221	1	1:CB1.stl	Modjaw-2:(CA1:OB3):	-3.06438	-3	0.0406933	0.276903	0.31949	3.88043	4.89068	3.39869	-3	8.54071	30.8438	26.7323						8.54071	9.02347	8.05796	-98.7738	59.8405	38.4506	101.049	52.8536	33.7388			-102.419	60.5768	30.2293	97.5074	59.8505	35.5921
222	1	1:CB1.stl	Modjaw-2:(CA2:OA1):	-2.87326	-3	0.0574174	0.283588	0.332142	3.88043	4.89068	3.56337	-3	9.06848	31.9776	27.303						9.06848	12.2959	5.84106	-98.0697	64.6992	40.9659	101.696	55.9673	36.813			-102.419	60.5768	30.2293	97.5074	59.8505	35.5921
223	1	1:CB1.stl	Modjaw-2:(CA2:OA2):	-3.06182	-3	0.0630224	0.303131	0.345804	3.88043	4.89068	3.43849	-3	8.98457	29.6392	25.9817						8.98457	9.49689	8.47226	-98.6415	59.7842	38.9063	101.167	52.3118	34.3447			-102.419	60.5768	30.2293	97.5074	59.8505	35.5921
224	1	1:CB1.stl	Modjaw-2:(CA2:OA3):	-3.07087	-3	0.0423412	0.300142	0.345761	3.88043	4.89068	3.95065	-3	9.81337	32.6958	28.382						9.81337	10.069	9.55774	-97.9889	60.3102	39.2672	101.734	51.5574	33.4215			-102.419	60.5768	30.2293	97.5074	59.8505	35.5921
225	1	1:CB1.stl	Modjaw-2:(CA2:OB1):	-2.94869	-3	0.0470674	0.272197	0.302105	3.88043	4.89068	2.47724	-3	6.77598	24.8936	22.4292						6.77598	9.00897	4.54299	-99.8131	61.2667	38.8254	100.113	56.2859	36.6609			-102.419	60.5768	30.2293	97.5074	59.8505	35.5921
226	1	1:CB1.stl	Modjaw-2:(CA2:OB2):	-2.90334	-3	0.0795226	0.261383	0.302172	3.88043	4.89068	2.46133	-3	6.58461	25.1914	21.7909						6.58461	9.54036	3.62886	-99.8807	62.2658	39.2693	100.053	57.66	36.967			-102.419	60.5768	30.2293	97.5074	59.8505	35.5921
227	1	1:CB1.stl	Modjaw-2:(CA2:OB3):	-3.06268	-3	0.072089	0.270418	0.311682	3.88043	4.89068	3.25191	-3	8.23916	30.4683	26.4345						8.23916	8.72369	7.75463	-98.9419	59.7946	38.1916	100.9	53.0827	33.9117			-102.419	60.5768	30.2293	97.5074	59.8505	35.5921
228	1	1:CB1.stl	Modjaw-2:(CA3:OA1):	-2.86582	-3	0.0994136	0.286738	0.337564	3.88043	4.89068	3.70407	-3	9.37944	32.7109	27.7857						9.37944	12.7382	6.02068	-97.8568	65.0404	41.2529	101.885	55.8985	36.8046			-102.419	60.5768	30.2293	97.5074	59.8505	35.5921
229	1	1:CB1.stl	Modjaw-2:(CA3:OA2):	-3.05423	-3	0.0431237	0.305983	0.348537	3.88043	4.89068	3.56641	-3	9.20057	30.0689	26.3977						9.20057	9.79424	8.6069	-98.4558	60.0974	39.1729	101.331	52.2433	34.3326			-102.419	60.5768	30.2293	97.5074	59.8505	35.5921
230	1	1:CB1.stl	Modjaw-2:(CA3:OA3):	-3.06335	-3	0.0401168	0.303031	0.348711	3.88043	4.89068	4.0802	-3	10.0419	33.1381	28.7971						10.0419	10.3861	9.69761	-97.7992	60.6212	39.5311	101.898	51.4848	33.4056			-102.419	60.5768	30.2293	97.5074	59.8505	35.5921
231	1	1:CB1.stl	Modjaw-2:(CA3:OB1):	-2.94171	-3	0.0389001	0.274951	0.306702	3.88043	4.89068	2.5939	-3	7.00754	25.4865	22.8481						7.00754	9.33342	4.68167	-99.6377	61.5731	39.0827	100.276	56.229	36.6581			-102.419	60.5768	30.2293	97.5074	59.8505	35.5921
232	1	1:CB1.stl	Modjaw-2:(CA3:OB2):	-2.89641	-3	0.0352907	0.264191	0.306967	3.88043	4.89068	2.57665	-3	6.8376	25.8813	22.2747						6.8376	9.89412	3.78109	-99.7007	62.5792	39.5294	100.221	57.6041	36.9657			-102.419	60.5768	30.2293	97.5074	59.8505	35.5921
233	1	1:CB1.stl	Modjaw-2:(CA3:OB3):	-3.05578	-3	0.0350409	0.273082	0.314254	3.88043	4.89068	3.36674	-3	8.435	30.8881	26.8414						8.435	8.99178	7.87823	-98.7735	60.0827	38.4339	101.05	53.0199	33.9017			-102.419	60.5768	30.2293	97.5074	59.8505	35.5921
234	1	1:CB1.stl	Modjaw-2:(CB1:OA1):-3.0	-2.85564	-3	0.0533688	0.300764	0.356405	3.88043	4.89068	4.19486	-3	10.3949	34.5617	29.1661						10.3949	14.0064	6.78351	-97.1581	65.7514	42.1339	102.492	55.3437	36.519			-102.419	60.5768	30.2293	97.5074	59.8505	35.5921
235	1	1:CB1.stl	Modjaw-2:(CB1:OA2):-3.0	-3.04374	-3	0.0333583	0.319732	0.364242	3.88043	4.89068	4.02193	-3	10.0705	31.4968	27.6479						10.0705	10.7951	9.34595	-97.8435	60.7534	40.005	101.864	51.7271	34.0507			-102.419	60.5768	30.2293	97.5074	59.8505	35.5921
236	1	1:CB1.stl	Modjaw-2:(CB1:OA3):-3.0	-3.05306	-3	0.0344574	0.316981	0.364853	3.88043	4.89068	4.53463	-3	10.9333	34.4919	29.9663						10.9333	11.4171	10.4495	-97.1837	61.2653	40.3517	102.42	50.9659	33.118			-102.419	60.5768	30.2293	97.5074	59.8505	35.5921
237	1	1:CB1.stl	Modjaw-2:(CB1:OB1):-3.0	-2.93212	-3	0.0351772	0.287588	0.323717	3.88043	4.89068	3.01981	-3	7.84653	27.2839	24.2389						7.84653	10.355	5.33804	-99.0484	62.2223	39.881	100.817	55.7431	36.4127			-102.419	60.5768	30.2293	97.5074	59.8505	35.5921
238	1	1:CB1.stl	Modjaw-2:(CB1:OB2):-3.0	-2.88696	-3	0.035573	0.276926	0.324063	3.88043	4.89068	3.00127	-3	7.68896	27.7654	23.7267						7.68896	10.9652	4.41268	-99.0956	63.2425	40.3329	100.778	57.1122	36.7223			-102.419	60.5768	30.2293	97.5074	59.8505	35.5921
239	1	1:CB1.stl	Modjaw-2:(CB1:OB3):-3.0	-3.0464	-3	0.0690918	0.285884	0.328763	3.88043	4.89068	3.77779	-3	9.23049	32.2875	28.0764						9.23049	9.8959	8.56508	-98.2197	60.6852	39.1892	101.538	52.547	33.6494			-102.419	60.5768	30.2293	97.5074	59.8505	35.5921
240	1	1:CB1.stl	Modjaw-2:(CB2:OA1):-3.0	-2.86358	-3	0.0826123	0.298319	0.351118	3.88043	4.89068	4.02848	-3	10.0599	33.7219	28.651						10.0599	13.5057	6.61405	-97.4007	65.3813	41.8109	102.282	55.3865	36.6052			-102.419	60.5768	30.2293	97.5074	59.8505	35.5921
241	1	1:CB1.stl	Modjaw-2:(CB2:OA2):-3.0	-3.05177	-3	0.0641792	0.317504	0.361674	3.88043	4.89068	3.86723	-3	9.82074	30.9311	27.1535						9.82074	10.4322	9.2093	-98.0547	60.4168	39.7032	101.681	51.7708	34.139			-102.419	60.5768	30.2293	97.5074	59.8505	35.5921
242	1	1:CB1.stl	Modjaw-2:(CB2:OA3):-3.0	-3.06106	-3	0.0581362	0.314619	0.362061	3.88043	4.89068	4.37959	-3	10.6713	33.9182	29.4738						10.6713	11.0386	10.3041	-97.3983	60.9309	40.0534	102.238	51.0124	33.209			-102.419	60.5768	30.2293	97.5074	59.8505	35.5921
243	1	1:CB1.stl	Modjaw-2:(CB2:OB1):-3.0	-2.93947	-3	0.0563684	0.285464	0.319092	3.88043	4.89068	2.87685	-3	7.59394	26.6021	23.7986						7.59394	9.97344	5.21445	-99.2462	61.8953	39.5921	100.636	55.7757	36.4854			-102.419	60.5768	30.2293	97.5074	59.8505	35.5921
244	1	1:CB1.stl	Modjaw-2:(CB2:OB2):-3.0	-2.89428	-3	0.045027	0.274658	0.319342	3.88043	4.89068	2.85806	-3	7.41628	27.0019	23.2236						7.41628	10.5564	4.27615	-99.2987	62.9072	40.0409	100.592	57.1435	36.7937			-102.419	60.5768	30.2293	97.5074	59.8505	35.5921
245	1	1:CB1.stl	Modjaw-2:(CB2:OB3):-3.0	-3.0537	-3	0.0435562	0.283665	0.326306	3.88043	4.89068	3.63848	-3	9.00314	31.7386	27.5911						9.00314	9.56971	8.43656	-98.4093	60.3775	38.916	101.372	52.5862	33.7281			-102.419	60.5768	30.2293	97.5074	59.8505	35.5921
246	1	1:CB1.stl	Modjaw-2:(CB3:OA1):-3.0	-2.85745	-3	0.0680647	0.297963	0.350194	3.88043	4.89068	3.80811	-3	9.77318	32.7999	27.9079						9.77318	13.2166	6.32975	-97.6678	65.3125	41.6167	102.05	55.7062	37.0934			-102.419	60.5768	30.2293	97.5074	59.8505	35.5921
247	1	1:CB1.stl	Modjaw-2:(CB3:OA2):-3.0	-3.04581	-3	0.0483806	0.31666	0.358434	3.88043	4.89068	3.65516	-3	9.48261	29.9457	26.4557						9.48261	10.155	8.81018	-98.2892	60.3469	39.5036	101.478	52.0487	34.6012			-102.419	60.5768	30.2293	97.5074	59.8505	35.5921
248	1	1:CB1.stl	Modjaw-2:(CB3:OA3):-3.0	-3.0551	-3	0.0446172	0.313338	0.358695	3.88043	4.89068	4.17086	-3	10.319	32.9326	28.7683						10.319	10.7593	9.87884	-97.6301	60.8649	39.8595	102.045	51.2886	33.6687			-102.419	60.5768	30.2293	97.5074	59.8505	35.5921
249	1	1:CB1.stl	Modjaw-2:(CB3:OB1):-3.0	-2.93378	-3	0.0415275	0.285102	0.317922	3.88043	4.89068	2.67425	-3	7.34507	25.7629	23.1033						7.34507	9.71994	4.97019	-99.4752	61.8319	39.4072	100.426	56.0534	36.9215			-102.419	60.5768	30.2293	97.5074	59.8505	35.5921
250	1	1:CB1.stl	Modjaw-2:(CB3:OB2):-3.0	-2.88854	-3	0.0410867	0.274057	0.318093	3.88043	4.89068	2.65388	-3	7.20096	26.2754	22.6379						7.20096	10.3059	4.09601	-99.5335	62.8451	39.8594	100.376	57.4307	37.2333			-102.419	60.5768	30.2293	97.5074	59.8505	35.5921
251	1	1:CB1.stl	Modjaw-2:(CB3:OB3):-3.0	-3.04816	-3	0.04388	0.282404	0.323229	3.88043	4.89068	3.44649	-3	8.68543	30.7554	26.8708						8.68543	9.32187	8.04899	-98.6182	60.3193	38.7371	101.189	52.8405	34.146			-102.419	60.5768	30.2293	97.5074	59.8505	35.5921
252	1	1:CB1.stl	Modjaw-2:(CA1:OA1):	-1.91565	-2	0.0828705	0.192289	0.225238	2.58712	3.26066	3.73269	-2	9.40325	48.9016	41.748						9.40325	12.6598	6.14669	-97.8246	64.7544	41.2614	101.916	55.6913	36.6157			-102.419	60.5768	30.2293	97.5074	59.8505	35.5921
253	1	1:CB1.stl	Modjaw-2:(CA1:OA2):	-2.04103	-2	0.0418966	0.206698	0.235862	2.58712	3.26066	3.60017	-2	9.32814	45.1293	39.5492						9.32814	9.84436	8.81192	-98.4158	59.8348	39.1921	101.37	52.0619	34.1529			-102.419	60.5768	30.2293	97.5074	59.8505	35.5921
254	1	1:CB1.stl	Modjaw-2:(CA1:OA3):	-2.04716	-2	0.0437553	0.204725	0.235856	2.58712	3.26066	4.11033	-2	10.164	49.6471	43.0942						10.164	10.421	9.90701	-97.7608	60.3555	39.5484	101.935	51.3087	33.2286			-102.419	60.5768	30.2293	97.5074	59.8505	35.5921
255	1	1:CB1.stl	Modjaw-2:(CA1:OB1):	-1.96583	-2	0.0457525	0.184972	0.205548	2.58712	3.26066	2.63149	-2	7.07638	38.2566	34.4269						7.07638	9.33485	4.8179	-99.5969	61.322	39.0959	100.316	56.0391	36.484			-102.419	60.5768	30.2293	97.5074	59.8505	35.5921
256	1	1:CB1.stl	Modjaw-2:(CA1:OB2):	-1.93575	-2	0.0527256	0.177468	0.205302	2.58712	3.26066	2.61544	-2	6.86906	38.7058	33.4582						6.86906	9.86582	3.87229	-99.6582	62.3211	39.5388	100.263	57.4073	36.79			-102.419	60.5768	30.2293	97.5074	59.8505	35.5921
257	1	1:CB1.stl	Modjaw-2:(CA1:OB3):	-2.04181	-2	0.048068	0.184557	0.212712	2.58712	3.26066	3.39869	-2	8.55794	46.3701	40.2326						8.55794	9.0389	8.07697	-98.734	59.8391	38.4497	101.088	52.8522	33.7379			-102.419	60.5768	30.2293	97.5074	59.8505	35.5921
258	1	1:CB1.stl	Modjaw-2:(CA2:OA1):	-1.91452	-2	0.0830672	0.187814	0.220201	2.58712	3.26066	3.56337	-2	9.08539	48.3744	41.2595						9.08539	12.3061	5.86466	-98.038	64.6978	40.9652	101.728	55.9659	36.8123			-102.419	60.5768	30.2293	97.5074	59.8505	35.5921
259	1	1:CB1.stl	Modjaw-2:(CA2:OA2):	-2.03995	-2	0.0431364	0.202097	0.230218	2.58712	3.26066	3.43849	-2	9.0006	44.5361	39.0959						9.0006	9.51125	8.48996	-98.6039	59.7828	38.9054	101.204	52.3104	34.3439			-102.419	60.5768	30.2293	97.5074	59.8505	35.5921
260	1	1:CB1.stl	Modjaw-2:(CA2:OA3):	-2.04603	-2	0.0411279	0.200033	0.230167	2.58712	3.26066	3.95065	-2	9.83207	49.1523	42.7172						9.83207	10.0862	9.57793	-97.9476	60.3084	39.266	101.775	51.5556	33.4203			-102.419	60.5768	30.2293	97.5074	59.8505	35.5921
261	1	1:CB1.stl	Modjaw-2:(CA2:OB1):	-1.96474	-2	0.067591	0.180855	0.200787	2.58712	3.26066	2.47724	-2	6.78948	37.5411	33.8144						6.78948	9.01761	4.56136	-99.7821	61.2659	38.8251	100.144	56.2851	36.6605			-102.419	60.5768	30.2293	97.5074	59.8505	35.5921
262	1	1:CB1.stl	Modjaw-2:(CA2:OB2):	-1.93462	-2	0.0429568	0.173327	0.200604	2.58712	3.26066	2.46133	-2	6.60047	38.081	32.903						6.60047	9.54866	3.65228	-99.8479	62.265	39.2689	100.086	57.6592	36.9666			-102.419	60.5768	30.2293	97.5074	59.8505	35.5921
263	1	1:CB1.stl	Modjaw-2:(CA2:OB3):	-2.04069	-2	0.0401766	0.180254	0.207525	2.58712	3.26066	3.25191	-2	8.25552	45.7994	39.7809						8.25552	8.73835	7.7727	-98.9037	59.7933	38.1908	100.938	53.0814	33.9108			-102.419	60.5768	30.2293	97.5074	59.8505	35.5921
264	1	1:CB1.stl	Modjaw-2:(CA3:OA1):	-1.90956	-2	0.0672765	0.189848	0.223738	2.58712	3.26066	3.70407	-2	9.39683	49.4966	41.9992						9.39683	12.7487	6.04501	-97.8245	65.039	41.2522	101.917	55.897	36.8038			-102.419	60.5768	30.2293	97.5074	59.8505	35.5921
265	1	1:CB1.stl	Modjaw-2:(CA3:OA2):	-2.03489	-2	0.0457337	0.203928	0.23197	2.58712	3.26066	3.56641	-2	9.21717	45.1981	39.7342						9.21717	9.80897	8.62537	-98.4177	60.0959	39.1719	101.369	52.2418	34.3316			-102.419	60.5768	30.2293	97.5074	59.8505	35.5921
266	1	1:CB1.stl	Modjaw-2:(CA3:OA3):	-2.04102	-2	0.0417767	0.201889	0.232066	2.58712	3.26066	4.0802	-2	10.0611	49.8347	43.3545						10.0611	10.4036	9.71855	-97.7574	60.6193	39.5298	101.94	51.4829	33.4043			-102.419	60.5768	30.2293	97.5074	59.8505	35.5921
267	1	1:CB1.stl	Modjaw-2:(CA3:OB1):	-1.96009	-2	0.0476036	0.182627	0.203862	2.58712	3.26066	2.5939	-2	7.02164	38.448	34.4432						7.02164	9.34239	4.7009	-99.6063	61.5722	39.0823	100.308	56.2281	36.6577			-102.419	60.5768	30.2293	97.5074	59.8505	35.5921
268	1	1:CB1.stl	Modjaw-2:(CA3:OB2):	-1.93	-2	0.0478044	0.175136	0.203727	2.58712	3.26066	2.57665	-2	6.85406	39.1357	33.6434						6.85406	9.90275	3.80538	-99.6674	62.5783	39.529	100.254	57.6033	36.9653			-102.419	60.5768	30.2293	97.5074	59.8505	35.5921
269	1	1:CB1.stl	Modjaw-2:(CA3:OB3):	-2.03609	-2	0.0485375	0.181966	0.209175	2.58712	3.26066	3.36674	-2	8.45191	46.4477	40.4059						8.45191	9.00678	7.89704	-98.7349	60.0813	38.433	101.089	53.0186	33.9009			-102.419	60.5768	30.2293	97.5074	59.8505	35.5921
270	1	1:CB1.stl	Modjaw-2:(CB1:OA1):-2.0	-1.90275	-2	0.0594532	0.199068	0.236122	2.58712	3.26066	4.19486	-2	10.4144	52.3157	44.1058						10.4144	14.0181	6.8106	-97.1228	65.7496	42.1329	102.527	55.3419	36.518			-102.419	60.5768	30.2293	97.5074	59.8505	35.5921
271	1	1:CB1.stl	Modjaw-2:(CB1:OA2):-2.0	-2.02787	-2	0.041744	0.212949	0.242296	2.58712	3.26066	4.02193	-2	10.0893	47.3789	41.6402						10.0893	10.8115	9.36702	-97.8023	60.7515	40.0038	101.905	51.7252	34.0494			-102.419	60.5768	30.2293	97.5074	59.8505	35.5921
272	1	1:CB1.stl	Modjaw-2:(CB1:OA3):-2.0	-2.03413	-2	0.0641825	0.211042	0.242688	2.58712	3.26066	4.53463	-2	10.9546	51.907	45.1385						10.9546	11.4362	10.473	-97.1388	61.2629	40.3501	102.465	50.9635	33.1164			-102.419	60.5768	30.2293	97.5074	59.8505	35.5921
273	1	1:CB1.stl	Modjaw-2:(CB1:OB1):-2.0	-1.95368	-2	0.0505953	0.190927	0.215048	2.58712	3.26066	3.01981	-2	7.86278	41.1822	36.5629						7.86278	10.3655	5.36007	-99.0142	62.2212	39.8804	100.851	55.742	36.4121			-102.419	60.5768	30.2293	97.5074	59.8505	35.5921
274	1	1:CB1.stl	Modjaw-2:(CB1:OB2):-2.0	-1.92368	-2	0.0477462	0.183501	0.214969	2.58712	3.26066	3.00127	-2	7.70764	42.0032	35.8546						7.70764	10.9753	4.43994	-99.0596	63.2414	40.3322	100.814	57.111	36.7216			-102.419	60.5768	30.2293	97.5074	59.8505	35.5921
275	1	1:CB1.stl	Modjaw-2:(CB1:OB3):-2.0	-2.02981	-2	0.0471425	0.190366	0.218717	2.58712	3.26066	3.77779	-2	9.24937	48.5874	42.2893						9.24937	9.91245	8.58629	-98.1784	60.6835	39.188	101.579	52.5453	33.6483			-102.419	60.5768	30.2293	97.5074	59.8505	35.5921
276	1	1:CB1.stl	Modjaw-2:(CB2:OA1):-2.0	-1.90803	-2	0.0639229	0.197516	0.232694	2.58712	3.26066	4.02848	-2	10.0784	51.0259	43.3118						10.0784	13.5171	6.63978	-97.3666	65.3796	41.81	102.316	55.3848	36.6043			-102.419	60.5768	30.2293	97.5074	59.8505	35.5921
277	1	1:CB1.stl	Modjaw-2:(CB2:OA2):-2.0	-2.03321	-2	0.0467188	0.211548	0.240659	2.58712	3.26066	3.86723	-2	9.8386	46.5076	40.8819						9.8386	10.448	9.2292	-98.0147	60.4151	39.7021	101.721	51.769	34.1379			-102.419	60.5768	30.2293	97.5074	59.8505	35.5921
278	1	1:CB1.stl	Modjaw-2:(CB2:OA3):-2.0	-2.03945	-2	0.0498912	0.209554	0.240899	2.58712	3.26066	4.37959	-2	10.6918	51.0215	44.3827						10.6918	11.0571	10.3264	-97.3546	60.9287	40.0519	102.282	51.0102	33.2075			-102.419	60.5768	30.2293	97.5074	59.8505	35.5921
279	1	1:CB1.stl	Modjaw-2:(CB2:OB1):-2.0	-1.95857	-2	0.036696	0.189584	0.212047	2.58712	3.26066	2.87685	-2	7.60926	40.1367	35.8847						7.60926	9.98342	5.23511	-99.213	61.8943	39.5916	100.669	55.7747	36.4849			-102.419	60.5768	30.2293	97.5074	59.8505	35.5921
280	1	1:CB1.stl	Modjaw-2:(CB2:OB2):-2.0	-1.92855	-2	0.0340414	0.182061	0.211901	2.58712	3.26066	2.85806	-2	7.43398	40.8325	35.0822						7.43398	10.566	4.30191	-99.2638	62.9062	40.0404	100.627	57.1425	36.7932			-102.419	60.5768	30.2293	97.5074	59.8505	35.5921
281	1	1:CB1.stl	Modjaw-2:(CB2:OB3):-2.0	-2.03467	-2	0.0332134	0.188965	0.217147	2.58712	3.26066	3.63848	-2	9.02121	47.7402	41.5442						9.02121	9.58575	8.45667	-98.369	60.3759	38.915	101.412	52.5847	33.7271			-102.419	60.5768	30.2293	97.5074	59.8505	35.5921
282	1	1:CB1.stl	Modjaw-2:(CB3:OA1):-2.0	-1.90394	-2	0.0566063	0.197284	0.232112	2.58712	3.26066	3.80811	-2	9.78995	49.6236	42.1776						9.78995	13.2268	6.35313	-97.6364	65.3109	41.616	102.082	55.7047	37.0927			-102.419	60.5768	30.2293	97.5074	59.8505	35.5921
283	1	1:CB1.stl	Modjaw-2:(CB3:OA2):-2.0	-2.02923	-2	0.0371826	0.211006	0.238496	2.58712	3.26066	3.65516	-2	9.49897	45.0176	39.8286						9.49897	10.1694	8.8285	-98.2519	60.3454	39.5027	101.516	52.0472	34.6003			-102.419	60.5768	30.2293	97.5074	59.8505	35.5921
284	1	1:CB1.stl	Modjaw-2:(CB3:OA3):-2.0	-2.03547	-2	0.033294	0.208729	0.238654	2.58712	3.26066	4.17086	-2	10.338	49.5284	43.3181						10.338	10.7764	9.89967	-97.5891	60.863	39.8582	102.086	51.2867	33.6674			-102.419	60.5768	30.2293	97.5074	59.8505	35.5921
285	1	1:CB1.stl	Modjaw-2:(CB3:OB1):-2.0	-1.95476	-2	0.0358853	0.189343	0.211296	2.58712	3.26066	2.67425	-2	7.35878	38.8649	34.8269						7.35878	9.72878	4.98878	-99.4446	61.831	39.4068	100.456	56.0525	36.9211			-102.419	60.5768	30.2293	97.5074	59.8505	35.5921
286	1	1:CB1.stl	Modjaw-2:(CB3:OB2):-2.0	-1.92471	-2	0.0359857	0.181658	0.211093	2.58712	3.26066	2.65388	-2	7.21678	39.7272	34.1877						7.21678	10.3144	4.11912	-99.5011	62.8442	39.8589	100.408	57.4298	37.2328			-102.419	60.5768	30.2293	97.5074	59.8505	35.5921
287	1	1:CB1.stl	Modjaw-2:(CB3:OB3):-2.0	-2.03096	-2	0.0404718	0.188146	0.215094	2.58712	3.26066	3.44649	-2	8.70215	46.2521	40.4574						8.70215	9.33659	8.06772	-98.5805	60.3179	38.7362	101.227	52.8391	34.1452			-102.419	60.5768	30.2293	97.5074	59.8505	35.5921
288	1	1:CB1.stl	Modjaw-2:(CA1:OA1):	-0.957324	-1	0.103932	0.0955092	0.111984	1.29361	1.63039	3.73269	-1	9.42059	98.6355	84.1241						9.42059	12.6704	6.17075	-97.7923	64.753	41.2606	101.948	55.6898	36.6149			-102.419	60.5768	30.2293	97.5074	59.8505	35.5921
289	1	1:CB1.stl	Modjaw-2:(CA1:OA2):	-1.01987	-1	0.0513515	0.103337	0.117753	1.29361	1.63039	3.60017	-1	9.34473	90.4294	79.3589						9.34473	9.85922	8.83024	-98.3775	59.8333	39.1911	101.408	52.0604	34.1519			-102.419	60.5768	30.2293	97.5074	59.8505	35.5921
290	1	1:CB1.stl	Modjaw-2:(CA1:OA3):	-1.02296	-1	0.0498137	0.102316	0.11774	1.29361	1.63039	4.11033	-1	10.1832	99.5265	86.4888						10.1832	10.4386	9.9277	-97.719	60.3537	39.5471	101.976	51.3068	33.2273			-102.419	60.5768	30.2293	97.5074	59.8505	35.5921
291	1	1:CB1.stl	Modjaw-2:(CA1:OB1):	-0.982384	-1	0.0587592	0.0921675	0.10246	1.29361	1.63039	2.63149	-1	7.0906	76.9316	69.2037						7.0906	9.34407	4.83712	-99.5651	61.3212	39.0955	100.348	56.0382	36.4836			-102.419	60.5768	30.2293	97.5074	59.8505	35.5921
292	1	1:CB1.stl	Modjaw-2:(CA1:OB2):	-0.967401	-1	0.0566792	0.0882576	0.10221	1.29361	1.63039	2.61544	-1	6.88572	78.0185	67.3686						6.88572	9.87472	3.89672	-99.6245	62.3203	39.5384	100.296	57.4065	36.7895			-102.419	60.5768	30.2293	97.5074	59.8505	35.5921
293	1	1:CB1.stl	Modjaw-2:(CA1:OB3):	-1.02034	-1	0.0458336	0.0922517	0.106207	1.29361	1.63039	3.39869	-1	8.57482	92.9503	80.7366						8.57482	9.05404	8.0956	-98.6952	59.8378	38.4488	101.127	52.8509	33.737			-102.419	60.5768	30.2293	97.5074	59.8505	35.5921
294	1	1:CB1.stl	Modjaw-2:(CA2:OA1):	-0.95677	-1	0.075067	0.0932794	0.109481	1.29361	1.63039	3.56337	-1	9.10169	97.5745	83.1351						9.10169	12.316	5.88738	-98.0075	64.6965	40.9646	101.759	55.9645	36.8117			-102.419	60.5768	30.2293	97.5074	59.8505	35.5921
295	1	1:CB1.stl	Modjaw-2:(CA2:OA2):	-1.01934	-1	0.0477371	0.101047	0.114942	1.29361	1.63039	3.43849	-1	9.01626	89.2282	78.442						9.01626	9.52529	8.50723	-98.5675	59.7814	38.9046	101.241	52.309	34.343			-102.419	60.5768	30.2293	97.5074	59.8505	35.5921
296	1	1:CB1.stl	Modjaw-2:(CA2:OA3):	-1.0224	-1	0.0449886	0.0999817	0.114905	1.29361	1.63039	3.95065	-1	9.8503	98.521	85.7252						9.8503	10.103	9.59758	-97.9076	60.3067	39.2649	101.815	51.5539	33.4191			-102.419	60.5768	30.2293	97.5074	59.8505	35.5921
297	1	1:CB1.stl	Modjaw-2:(CA2:OB1):	-0.98185	-1	0.0406015	0.0901153	0.100117	1.29361	1.63039	2.47724	-1	6.80275	75.4894	67.9478						6.80275	9.02611	4.57939	-99.7519	61.2652	38.8247	100.174	56.2843	36.6602			-102.419	60.5768	30.2293	97.5074	59.8505	35.5921
298	1	1:CB1.stl	Modjaw-2:(CA2:OB2):	-0.966841	-1	0.0520859	0.0861929	0.099872	1.29361	1.63039	2.46133	-1	6.61608	76.759	66.2456						6.61608	9.55687	3.67529	-99.8158	62.2643	39.2685	100.118	57.6585	36.9662			-102.419	60.5768	30.2293	97.5074	59.8505	35.5921
299	1	1:CB1.stl	Modjaw-2:(CA2:OB3):	-1.0198	-1	0.0387878	0.0901099	0.103623	1.29361	1.63039	3.25191	-1	8.27156	91.7941	79.8235						8.27156	8.75273	7.79039	-98.8666	59.7921	38.19	100.975	53.0802	33.9101			-102.419	60.5768	30.2293	97.5074	59.8505	35.5921
300	1	1:CB1.stl	Modjaw-2:(CA3:OA1):	-0.95429	-1	0.0817149	0.0942638	0.111209	1.29361	1.63039	3.70407	-1	9.41358	99.8641	84.6474						9.41358	12.7588	6.0684	-97.7936	65.0375	41.2515	101.948	55.8956	36.8032			-102.419	60.5768	30.2293	97.5074	59.8505	35.5921
301	1	1:CB1.stl	Modjaw-2:(CA3:OA2):	-1.01681	-1	0.0629051	0.101928	0.115783	1.29361	1.63039	3.56641	-1	9.23336	90.5869	79.747						9.23336	9.82334	8.64337	-98.3807	60.0945	39.171	101.406	52.2403	34.3307			-102.419	60.5768	30.2293	97.5074	59.8505	35.5921
302	1	1:CB1.stl	Modjaw-2:(CA3:OA3):	-1.0199	-1	0.0530453	0.100875	0.115821	1.29361	1.63039	4.0802	-1	10.0798	99.9235	87.0291						10.0798	10.4207	9.73893	-97.717	60.6175	39.5286	101.98	51.4811	33.4031			-102.419	60.5768	30.2293	97.5074	59.8505	35.5921
303	1	1:CB1.stl	Modjaw-2:(CA3:OB1):	-0.979525	-1	0.039515	0.0909699	0.10162	1.29361	1.63039	2.5939	-1	7.03547	77.3385	69.2334						7.03547	9.35121	4.71974	-99.5757	61.5714	39.0819	100.338	56.2273	36.6573			-102.419	60.5768	30.2293	97.5074	59.8505	35.5921
304	1	1:CB1.stl	Modjaw-2:(CA3:OB2):	-0.964531	-1	0.0535736	0.0870657	0.101396	1.29361	1.63039	2.57665	-1	6.87024	78.9086	67.7567						6.87024	9.91126	3.82921	-99.6349	62.5775	39.5286	100.287	57.6025	36.9649			-102.419	60.5768	30.2293	97.5074	59.8505	35.5921
305	1	1:CB1.stl	Modjaw-2:(CA3:OB3):	-1.0175	-1	0.0664556	0.0909341	0.104416	1.29361	1.63039	3.36674	-1	8.46846	93.1275	81.1028						8.46846	9.02149	7.91544	-98.6974	60.08	38.4322	101.126	53.0172	33.9			-102.419	60.5768	30.2293	97.5074	59.8505	35.5921
306	1	1:CB1.stl	Modjaw-2:(CB1:OA1):-1.0	-0.950876	-1	0.0619011	0.0988085	0.117313	1.29361	1.63039	4.19486	-1	10.4331	105.589	88.9336						10.4331	14.0295	6.83661	-97.0889	65.7478	42.132	102.561	55.3401	36.5171			-102.419	60.5768	30.2293	97.5074	59.8505	35.5921
307	1	1:CB1.stl	Modjaw-2:(CB1:OA2):-1.0	-1.01329	-1	0.0505593	0.106366	0.120874	1.29361	1.63039	4.02193	-1	10.1075	95.0254	83.6198						10.1075	10.8275	9.38752	-97.7625	60.7497	40.0026	101.945	51.7234	34.0483			-102.419	60.5768	30.2293	97.5074	59.8505	35.5921
308	1	1:CB1.stl	Modjaw-2:(CB1:OA3):-1.0	-1.01644	-1	0.0640109	0.105379	0.121063	1.29361	1.63039	4.53463	-1	10.9752	104.151	90.6573						10.9752	11.4547	10.4958	-97.0955	61.2607	40.3485	102.508	50.9613	33.1148			-102.419	60.5768	30.2293	97.5074	59.8505	35.5921
309	1	1:CB1.stl	Modjaw-2:(CB1:OB1):-1.0	-0.976305	-1	0.0412712	0.0950574	0.107134	1.29361	1.63039	3.01981	-1	7.87865	82.883	73.5405						7.87865	10.3757	5.38157	-98.981	62.2201	39.8798	100.884	55.7409	36.4115			-102.419	60.5768	30.2293	97.5074	59.8505	35.5921
310	1	1:CB1.stl	Modjaw-2:(CB1:OB2):-1.0	-0.96136	-1	0.135667	0.0911862	0.106939	1.29361	1.63039	3.00127	-1	7.72592	84.7269	72.2459						7.72592	10.9853	4.46657	-99.0245	63.2403	40.3316	100.849	57.11	36.721			-102.419	60.5768	30.2293	97.5074	59.8505	35.5921
311	1	1:CB1.stl	Modjaw-2:(CB1:OB3):-1.0	-1.01434	-1	0.117352	0.0950668	0.109122	1.29361	1.63039	3.77779	-1	9.26781	97.4873	84.9307						9.26781	9.92863	8.60698	-98.1383	60.6819	39.1869	101.619	52.5436	33.6472			-102.419	60.5768	30.2293	97.5074	59.8505	35.5921
312	1	1:CB1.stl	Modjaw-2:(CB2:OA1):-1.0	-0.953513	-1	0.0592654	0.0980712	0.115647	1.29361	1.63039	4.02848	-1	10.0963	102.948	87.302						10.0963	13.528	6.66449	-97.3338	65.378	41.8091	102.348	55.3832	36.6034			-102.419	60.5768	30.2293	97.5074	59.8505	35.5921
313	1	1:CB1.stl	Modjaw-2:(CB2:OA2):-1.0	-1.01595	-1	0.0470867	0.105708	0.120093	1.29361	1.63039	3.86723	-1	9.85599	93.2377	82.0699						9.85599	10.4634	9.24856	-97.976	60.4134	39.701	101.76	51.7674	34.1368			-102.419	60.5768	30.2293	97.5074	59.8505	35.5921
314	1	1:CB1.stl	Modjaw-2:(CB2:OA3):-1.0	-1.0191	-1	0.0453827	0.104677	0.120205	1.29361	1.63039	4.37959	-1	10.7116	102.33	89.1115						10.7116	11.0751	10.3481	-97.3124	60.9266	40.0505	102.324	51.0081	33.2061			-102.419	60.5768	30.2293	97.5074	59.8505	35.5921
315	1	1:CB1.stl	Modjaw-2:(CB2:OB1):-1.0	-0.978745	-1	0.0715697	0.0944221	0.105675	1.29361	1.63039	2.87685	-1	7.62425	80.7465	72.1484						7.62425	9.9932	5.2553	-99.1808	61.8933	39.5911	100.701	55.7737	36.4844			-102.419	60.5768	30.2293	97.5074	59.8505	35.5921
316	1	1:CB1.stl	Modjaw-2:(CB2:OB2):-1.0	-0.963791	-1	0.0684795	0.0905013	0.105448	1.29361	1.63039	2.85806	-1	7.45132	82.3338	70.6637						7.45132	10.5755	4.32711	-99.2297	62.9052	40.0398	100.661	57.1415	36.7926			-102.419	60.5768	30.2293	97.5074	59.8505	35.5921
317	1	1:CB1.stl	Modjaw-2:(CB2:OB3):-1.0	-1.01677	-1	0.054527	0.0944052	0.108371	1.29361	1.63039	3.63848	-1	9.03888	95.7455	83.4067						9.03888	9.60144	8.47631	-98.3299	60.3744	38.9139	101.451	52.5832	33.7261			-102.419	60.5768	30.2293	97.5074	59.8505	35.5921
318	1	1:CB1.stl	Modjaw-2:(CB3:OA1):-1.0	-0.95146	-1	0.0545528	0.0979581	0.115373	1.29361	1.63039	3.80811	-1	9.80605	100.105	84.9942						9.80605	13.2366	6.37555	-97.6064	65.3095	41.6154	102.112	55.7033	37.092			-102.419	60.5768	30.2293	97.5074	59.8505	35.5921
319	1	1:CB1.stl	Modjaw-2:(CB3:OA2):-1.0	-1.01396	-1	0.0419004	0.105447	0.11901	1.29361	1.63039	3.65516	-1	9.51488	90.2342	79.9502						9.51488	10.1835	8.84631	-98.2159	60.3439	39.5018	101.552	52.0457	34.5994			-102.419	60.5768	30.2293	97.5074	59.8505	35.5921
320	1	1:CB1.stl	Modjaw-2:(CB3:OA3):-1.0	-1.0171	-1	0.0567975	0.104279	0.119081	1.29361	1.63039	4.17086	-1	10.3564	99.315	86.9695						10.3564	10.793	9.91987	-97.5496	60.8611	39.857	102.125	51.2848	33.6662			-102.419	60.5768	30.2293	97.5074	59.8505	35.5921
321	1	1:CB1.stl	Modjaw-2:(CB3:OB1):-1.0	-0.976841	-1	0.0436492	0.0943016	0.105313	1.29361	1.63039	2.67425	-1	7.37219	78.1767	70.0023						7.37219	9.73743	5.00694	-99.4149	61.8302	39.4064	100.486	56.0517	36.9208			-102.419	60.5768	30.2293	97.5074	59.8505	35.5921
322	1	1:CB1.stl	Modjaw-2:(CB3:OB2):-1.0	-0.961871	-1	0.0394108	0.0902992	0.105053	1.29361	1.63039	2.65388	-1	7.23228	80.0924	68.8443						7.23228	10.3228	4.14172	-99.4696	62.8434	39.8585	100.44	57.4289	37.2324			-102.419	60.5768	30.2293	97.5074	59.8505	35.5921
323	1	1:CB1.stl	Modjaw-2:(CB3:OB3):-1.0	-1.01491	-1	0.0344856	0.0940068	0.107344	1.29361	1.63039	3.44649	-1	8.71849	92.7431	81.2204						8.71849	9.35097	8.086	-98.5438	60.3165	38.7353	101.264	52.8378	34.1443			-102.419	60.5768	30.2293	97.5074	59.8505	35.5921
324	1	1:CB1.stl	Modjaw-2:(CA1:OA1):	0.956341	1	0.0545869	0.0942235	0.110695	1.29361	1.63039	3.73269	1	9.45332	100.329	85.3995						9.45332	12.6905	6.21609	-97.7318	64.7502	41.2592	102.009	55.687	36.6135			-102.419	60.5768	30.2293	97.5074	59.8505	35.5921
325	1	1:CB1.stl	Modjaw-2:(CA1:OA2):	1.01858	1	0.0409136	0.103297	0.117371	1.29361	1.63039	3.60017	1	9.37666	90.7738	79.889						9.37666	9.88787	8.86546	-98.3046	59.8304	39.1893	101.481	52.0576	34.1501			-102.419	60.5768	30.2293	97.5074	59.8505	35.5921
326	1	1:CB1.stl	Modjaw-2:(CA1:OA3):	1.02171	1	0.033849	0.102211	0.11734	1.29361	1.63039	4.11033	1	10.2199	99.9875	87.0964						10.2199	10.4724	9.96732	-97.6397	60.3501	39.5446	102.056	51.3032	33.2248			-102.419	60.5768	30.2293	97.5074	59.8505	35.5921
327	1	1:CB1.stl	Modjaw-2:(CA1:OB1):	0.98133	1	0.0390661	0.0915101	0.10186	1.29361	1.63039	2.63149	1	7.1182	77.7859	69.8823						7.1182	9.36203	4.87437	-99.504	61.3196	39.0947	100.409	56.0366	36.4828			-102.419	60.5768	30.2293	97.5074	59.8505	35.5921
328	1	1:CB1.stl	Modjaw-2:(CA1:OB2):	0.966461	1	0.0392871	0.087284	0.101303	1.29361	1.63039	2.61544	1	6.91815	79.2602	68.2915						6.91815	9.89216	3.94413	-99.5596	62.3187	39.5375	100.361	57.4049	36.7886			-102.419	60.5768	30.2293	97.5074	59.8505	35.5921
329	1	1:CB1.stl	Modjaw-2:(CA1:OB3):	1.01922	1	0.0434062	0.0921841	0.105888	1.29361	1.63039	3.39869	1	8.60749	93.3729	81.2888						8.60749	9.08338	8.1316	-98.6212	59.8352	38.447	101.201	52.8483	33.7352			-102.419	60.5768	30.2293	97.5074	59.8505	35.5921
330	1	1:CB1.stl	Modjaw-2:(CA2:OA1):	0.955804	1	0.0781386	0.0920093	0.108218	1.29361	1.63039	3.56337	1	9.13243	99.2555	84.3888						9.13243	12.3347	5.93015	-97.9504	64.694	40.9634	101.816	55.962	36.8105			-102.419	60.5768	30.2293	97.5074	59.8505	35.5921
331	1	1:CB1.stl	Modjaw-2:(CA2:OA2):	1.01807	1	0.0506313	0.101028	0.114582	1.29361	1.63039	3.43849	1	9.04639	89.5436	78.9515						9.04639	9.55234	8.54043	-98.4981	59.7788	38.903	101.31	52.3064	34.3414			-102.419	60.5768	30.2293	97.5074	59.8505	35.5921
332	1	1:CB1.stl	Modjaw-2:(CA2:OA3):	1.02118	1	0.0484934	0.0999001	0.114527	1.29361	1.63039	3.95065	1	9.88521	98.951	86.3137						9.88521	10.1352	9.63522	-97.8318	60.3033	39.2626	101.891	51.5506	33.4169			-102.419	60.5768	30.2293	97.5074	59.8505	35.5921
333	1	1:CB1.stl	Modjaw-2:(CA2:OB1):	0.980815	1	0.0500386	0.0894703	0.0995429	1.29361	1.63039	2.47724	1	6.82853	76.3217	68.5989						6.82853	9.04271	4.61436	-99.694	61.2637	38.8241	100.232	56.2829	36.6596			-102.419	60.5768	30.2293	97.5074	59.8505	35.5921
334	1	1:CB1.stl	Modjaw-2:(CA2:OB2):	0.965918	1	0.0408993	0.0852312	0.098986	1.29361	1.63039	2.46133	1	6.64649	77.9818	67.1458						6.64649	9.57296	3.72002	-99.754	62.2628	39.2678	100.18	57.6571	36.9655			-102.419	60.5768	30.2293	97.5074	59.8505	35.5921
335	1	1:CB1.stl	Modjaw-2:(CA2:OB3):	1.0187	1	0.0559134	0.0900618	0.103322	1.29361	1.63039	3.25191	1	8.3026	92.1878	80.3565						8.3026	8.78059	7.82461	-98.7957	59.7897	38.1884	101.046	53.0778	33.9085			-102.419	60.5768	30.2293	97.5074	59.8505	35.5921
336	1	1:CB1.stl	Modjaw-2:(CA3:OA1):	0.953326	1	0.0832827	0.0929291	0.109867	1.29361	1.63039	3.70407	1	9.44508	101.637	85.9683						9.44508	12.7778	6.11235	-97.7357	65.0349	41.2502	102.006	55.8929	36.8019			-102.419	60.5768	30.2293	97.5074	59.8505	35.5921
337	1	1:CB1.stl	Modjaw-2:(CA3:OA2):	1.01554	1	0.0507913	0.10184	0.115354	1.29361	1.63039	3.56641	1	9.26445	90.9709	80.313						9.26445	9.85099	8.67791	-98.3106	60.0917	39.1693	101.477	52.2376	34.329			-102.419	60.5768	30.2293	97.5074	59.8505	35.5921
338	1	1:CB1.stl	Modjaw-2:(CA3:OA3):	1.01867	1	0.0453064	0.100725	0.115376	1.29361	1.63039	4.0802	1	10.1156	100.428	87.6755						10.1156	10.4534	9.77786	-97.6404	60.614	39.5262	102.057	51.4776	33.4007			-102.419	60.5768	30.2293	97.5074	59.8505	35.5921
339	1	1:CB1.stl	Modjaw-2:(CA3:OB1):	0.97849	1	0.0494959	0.0902621	0.100974	1.29361	1.63039	2.5939	1	7.06227	78.2418	69.9417						7.06227	9.36837	4.75617	-99.517	61.5698	39.0812	100.397	56.2257	36.6566			-102.419	60.5768	30.2293	97.5074	59.8505	35.5921
340	1	1:CB1.stl	Modjaw-2:(CA3:OB2):	0.963609	1	0.0466421	0.0860415	0.100439	1.29361	1.63039	2.57665	1	6.90166	80.2132	68.7149						6.90166	9.92793	3.87539	-99.5725	62.576	39.5278	100.349	57.601	36.9641			-102.419	60.5768	30.2293	97.5074	59.8505	35.5921
341	1	1:CB1.stl	Modjaw-2:(CA3:OB3):	1.01639	1	0.0443025	0.0908223	0.104052	1.29361	1.63039	3.36674	1	8.50043	93.594	81.6938						8.50043	9.04992	7.95094	-98.6259	60.0775	38.4306	101.198	53.0147	33.8984			-102.419	60.5768	30.2293	97.5074	59.8505	35.5921
342	1	1:CB1.stl	Modjaw-2:(CB1:OA1):1.0	0.949891	1	0.0781424	0.0973449	0.115794	1.29361	1.63039	4.19486	1	10.4681	107.536	90.4026						10.4681	14.0509	6.8853	-97.0258	65.7445	42.1302	102.624	55.3369	36.5153			-102.419	60.5768	30.2293	97.5074	59.8505	35.5921
343	1	1:CB1.stl	Modjaw-2:(CB1:OA2):1.0	1.01199	1	0.0399303	0.106135	0.120303	1.29361	1.63039	4.02193	1	10.1423	95.5611	84.3066						10.1423	10.858	9.42668	-97.6872	60.7463	40.0003	102.02	51.72	34.046			-102.419	60.5768	30.2293	97.5074	59.8505	35.5921
344	1	1:CB1.stl	Modjaw-2:(CB1:OA3):1.0	1.01519	1	0.0540104	0.105083	0.12048	1.29361	1.63039	4.53463	1	11.0146	104.818	91.4233						11.0146	11.4901	10.5392	-97.0138	61.2565	40.3455	102.59	50.9571	33.1119			-102.419	60.5768	30.2293	97.5074	59.8505	35.5921
345	1	1:CB1.stl	Modjaw-2:(CB1:OB1):1.0	0.975248	1	0.040961	0.0942258	0.106328	1.29361	1.63039	3.01981	1	7.90922	83.939	74.3848						7.90922	10.3955	5.4229	-98.9177	62.2181	39.8787	100.947	55.7388	36.4104			-102.419	60.5768	30.2293	97.5074	59.8505	35.5921
346	1	1:CB1.stl	Modjaw-2:(CB1:OB2):1.0	0.960417	1	0.0466828	0.090038	0.105822	1.29361	1.63039	3.00127	1	7.76122	86.1994	73.3422						7.76122	11.0046	4.51788	-98.9575	63.2382	40.3304	100.916	57.1079	36.7198			-102.419	60.5768	30.2293	97.5074	59.8505	35.5921
347	1	1:CB1.stl	Modjaw-2:(CB1:OB3):1.0	1.01322	1	0.0491762	0.0948221	0.108628	1.29361	1.63039	3.77779	1	9.30327	98.1129	85.6433						9.30327	9.95979	8.64674	-98.0622	60.6788	39.1848	101.695	52.5405	33.645			-102.419	60.5768	30.2293	97.5074	59.8505	35.5921
348	1	1:CB1.stl	Modjaw-2:(CB2:OA1):1.0	0.952519	1	0.063386	0.0966844	0.114226	1.29361	1.63039	4.02848	1	10.1297	104.771	88.6817						10.1297	13.5487	6.71079	-97.2727	65.3749	41.8075	102.41	55.3801	36.6019			-102.419	60.5768	30.2293	97.5074	59.8505	35.5921
349	1	1:CB1.stl	Modjaw-2:(CB2:OA2):1.0	1.01465	1	0.0480444	0.105561	0.119594	1.29361	1.63039	3.86723	1	9.88929	93.6836	82.6902						9.88929	10.493	9.2856	-97.9027	60.4102	39.6989	101.833	51.7642	34.1348			-102.419	60.5768	30.2293	97.5074	59.8505	35.5921
350	1	1:CB1.stl	Modjaw-2:(CB2:OA3):1.0	1.01784	1	0.0384371	0.104468	0.119693	1.29361	1.63039	4.37959	1	10.7496	102.898	89.8094						10.7496	11.1096	10.3895	-97.2326	60.9226	40.0477	102.404	51.0041	33.2033			-102.419	60.5768	30.2293	97.5074	59.8505	35.5921
351	1	1:CB1.stl	Modjaw-2:(CB2:OB1):1.0	0.97768	1	0.0564523	0.0936625	0.104956	1.29361	1.63039	2.87685	1	7.65317	81.7101	72.9177						7.65317	10.0122	5.29418	-99.1194	61.8914	39.5901	100.763	55.7718	36.4834			-102.419	60.5768	30.2293	97.5074	59.8505	35.5921
352	1	1:CB1.stl	Modjaw-2:(CB2:OB2):1.0	0.962841	1	0.048089	0.0894238	0.104417	1.29361	1.63039	2.85806	1	7.48487	83.7011	71.6825						7.48487	10.594	4.37575	-99.1645	62.9033	40.0388	100.726	57.1396	36.7915			-102.419	60.5768	30.2293	97.5074	59.8505	35.5921
353	1	1:CB1.stl	Modjaw-2:(CB2:OB3):1.0	1.01563	1	0.0488236	0.094238	0.107944	1.29361	1.63039	3.63848	1	9.07289	96.2763	84.0515						9.07289	9.63169	8.51408	-98.2555	60.3715	38.912	101.525	52.5802	33.7241			-102.419	60.5768	30.2293	97.5074	59.8505	35.5921
354	1	1:CB1.stl	Modjaw-2:(CB3:OA1):1.0	0.950457	1	0.0546861	0.0965758	0.113985	1.29361	1.63039	3.80811	1	9.8362	101.849	86.2941						9.8362	13.2549	6.41746	-97.5505	65.3068	41.6141	102.167	55.7006	37.0907			-102.419	60.5768	30.2293	97.5074	59.8505	35.5921
355	1	1:CB1.stl	Modjaw-2:(CB3:OA2):1.0	1.01264	1	0.0488169	0.105316	0.118509	1.29361	1.63039	3.65516	1	9.54532	90.6348	80.5449						9.54532	10.2103	8.88033	-98.1478	60.3411	39.5001	101.62	52.0429	34.5977			-102.419	60.5768	30.2293	97.5074	59.8505	35.5921
356	1	1:CB1.stl	Modjaw-2:(CB3:OA3):1.0	1.01583	1	0.0473094	0.104095	0.118567	1.29361	1.63039	4.17086	1	10.3915	99.8277	87.6424						10.3915	10.8247	9.95835	-97.475	60.8575	39.8547	102.2	51.2812	33.6639			-102.419	60.5768	30.2293	97.5074	59.8505	35.5921
357	1	1:CB1.stl	Modjaw-2:(CB3:OB1):1.0	0.975768	1	0.0459902	0.0935413	0.10462	1.29361	1.63039	2.67425	1	7.39804	79.0886	70.7137						7.39804	9.75419	5.0419	-99.3583	61.8285	39.4057	100.543	56.05	36.9201			-102.419	60.5768	30.2293	97.5074	59.8505	35.5921
358	1	1:CB1.stl	Modjaw-2:(CB3:OB2):1.0	0.960913	1	0.048707	0.0892192	0.104039	1.29361	1.63039	2.65388	1	7.26228	81.3981	69.8035						7.26228	10.3392	4.18538	-99.4091	62.8417	39.8577	100.5	57.4273	37.2316			-102.419	60.5768	30.2293	97.5074	59.8505	35.5921
359	1	1:CB1.stl	Modjaw-2:(CB3:OB3):1.0	1.01377	1	0.0416687	0.0938598	0.106914	1.29361	1.63039	3.44649	1	8.74992	93.2233	81.8403						8.74992	9.37869	8.12115	-98.4742	60.3139	38.7337	101.333	52.8352	34.1427			-102.419	60.5768	30.2293	97.5074	59.8505	35.5921
360	1	1:CB1.stl	Modjaw-2:(CA1:OA1):	1.91171	2	0.0595531	0.187147	0.220079	2.58712	3.26066	3.73269	2	9.46868	50.5949	43.024						9.46868	12.7	6.23734	-97.7035	64.7489	41.2585	102.037	55.6858	36.6129			-102.419	60.5768	30.2293	97.5074	59.8505	35.5921
361	1	1:CB1.stl	Modjaw-2:(CA1:OA2):	2.03586	2	0.0446074	0.206537	0.234335	2.58712	3.26066	3.60017	2	9.39197	45.4735	40.0792						9.39197	9.90161	8.88232	-98.2701	59.8291	39.1884	101.515	52.0563	34.1492			-102.419	60.5768	30.2293	97.5074	59.8505	35.5921
362	1	1:CB1.stl	Modjaw-2:(CA1:OA3):	2.04216	2	0.04726	0.204307	0.234257	2.58712	3.26066	4.11033	2	10.2374	50.1079	43.7016						10.2374	10.4885	9.98622	-97.6022	60.3484	39.5434	102.093	51.3015	33.2236			-102.419	60.5768	30.2293	97.5074	59.8505	35.5921
363	1	1:CB1.stl	Modjaw-2:(CA1:OB1):	1.96161	2	0.0463934	0.182342	0.2031	2.58712	3.26066	2.63149	2	7.13156	39.1108	35.1136						7.13156	9.37075	4.89237	-99.4747	61.3188	39.0943	100.438	56.0358	36.4824			-102.419	60.5768	30.2293	97.5074	59.8505	35.5921
364	1	1:CB1.stl	Modjaw-2:(CA1:OB2):	1.93199	2	0.0436261	0.173575	0.201674	2.58712	3.26066	2.61544	2	6.93388	39.9475	34.3817						6.93388	9.90068	3.96709	-99.5285	62.3179	39.537	100.392	57.4041	36.7882			-102.419	60.5768	30.2293	97.5074	59.8505	35.5921
365	1	1:CB1.stl	Modjaw-2:(CA1:OB3):	2.03732	2	0.0412076	0.184287	0.211434	2.58712	3.26066	3.39869	2	8.62324	46.7925	40.7846						8.62324	9.09754	8.14895	-98.5859	59.834	38.4462	101.236	52.8471	33.7344			-102.419	60.5768	30.2293	97.5074	59.8505	35.5921
366	1	1:CB1.stl	Modjaw-2:(CA2:OA1):	1.91066	2	0.0697448	0.182734	0.215153	2.58712	3.26066	3.56337	2	9.14684	50.0554	42.5132						9.14684	12.3435	5.95016	-97.9237	64.6928	40.9629	101.842	55.9609	36.8099			-102.419	60.5768	30.2293	97.5074	59.8505	35.5921
367	1	1:CB1.stl	Modjaw-2:(CA2:OA2):	2.03487	2	0.0521355	0.202019	0.228778	2.58712	3.26066	3.43849	2	9.06083	44.8514	39.6053						9.06083	9.56532	8.55633	-98.4652	59.7776	38.9023	101.343	52.3052	34.3407			-102.419	60.5768	30.2293	97.5074	59.8505	35.5921
368	1	1:CB1.stl	Modjaw-2:(CA2:OA3):	2.04112	2	0.0457451	0.199707	0.228652	2.58712	3.26066	3.95065	2	9.90188	49.5821	43.3055						9.90188	10.1506	9.65316	-97.7959	60.3018	39.2616	101.927	51.549	33.4158			-102.419	60.5768	30.2293	97.5074	59.8505	35.5921
369	1	1:CB1.stl	Modjaw-2:(CA2:OB1):	1.9606	2	0.0506709	0.178275	0.198489	2.58712	3.26066	2.47724	2	6.84102	38.3733	34.4655						6.84102	9.05077	4.63126	-99.6662	61.263	38.8238	100.26	56.2822	36.6593			-102.419	60.5768	30.2293	97.5074	59.8505	35.5921
370	1	1:CB1.stl	Modjaw-2:(CA2:OB2):	1.93092	2	0.0432272	0.169481	0.19706	2.58712	3.26066	2.46133	2	6.66126	39.3038	33.8032						6.66126	9.58083	3.74169	-99.7243	62.2622	39.2674	100.209	57.6564	36.9652			-102.419	60.5768	30.2293	97.5074	59.8505	35.5921
371	1	1:CB1.stl	Modjaw-2:(CA2:OB3):	2.03629	2	0.0349967	0.180061	0.206321	2.58712	3.26066	3.25191	2	8.31756	46.1929	40.3137						8.31756	8.79404	7.84109	-98.7619	59.7886	38.1877	101.08	53.0767	33.9078			-102.419	60.5768	30.2293	97.5074	59.8505	35.5921
372	1	1:CB1.stl	Modjaw-2:(CA3:OA1):	1.9057	2	0.0429399	0.18451	0.21837	2.58712	3.26066	3.70407	2	9.45982	51.27	43.3201						9.45982	12.7868	6.13287	-97.7088	65.0337	41.2496	102.033	55.8917	36.8013			-102.419	60.5768	30.2293	97.5074	59.8505	35.5921
373	1	1:CB1.stl	Modjaw-2:(CA3:OA2):	2.02981	2	0.0775692	0.203574	0.230255	2.58712	3.26066	3.56641	2	9.27931	45.582	40.3001						9.27931	9.86422	8.69441	-98.2774	60.0904	39.1685	101.51	52.2363	34.3282			-102.419	60.5768	30.2293	97.5074	59.8505	35.5921
374	1	1:CB1.stl	Modjaw-2:(CA3:OA3):	2.03612	2	0.0526211	0.201288	0.230284	2.58712	3.26066	4.0802	2	10.1327	50.3391	44.0009						10.1327	10.469	9.79639	-97.6042	60.6123	39.5251	102.093	51.4759	33.3996			-102.419	60.5768	30.2293	97.5074	59.8505	35.5921
375	1	1:CB1.stl	Modjaw-2:(CA3:OB1):	1.95595	2	0.0353575	0.179796	0.201281	2.58712	3.26066	2.5939	2	7.07521	39.3512	35.1509						7.07521	9.37669	4.77374	-99.489	61.5691	39.0809	100.425	56.225	36.6563			-102.419	60.5768	30.2293	97.5074	59.8505	35.5921
376	1	1:CB1.stl	Modjaw-2:(CA3:OB2):	1.92631	2	0.0425067	0.171039	0.199897	2.58712	3.26066	2.57665	2	6.91688	40.4403	34.6021						6.91688	9.93605	3.89771	-99.5425	62.5752	39.5274	100.379	57.6002	36.9637			-102.419	60.5768	30.2293	97.5074	59.8505	35.5921
377	1	1:CB1.stl	Modjaw-2:(CA3:OB3):	2.03168	2	0.0770586	0.181519	0.207719	2.58712	3.26066	3.36674	2	8.51581	46.9141	40.9968						8.51581	9.06362	7.96801	-98.5918	60.0763	38.4298	101.232	53.0135	33.8976			-102.419	60.5768	30.2293	97.5074	59.8505	35.5921
378	1	1:CB1.stl	Modjaw-2:(CB1:OA1):2.0	1.89881	2	0.0507774	0.193214	0.230048	2.58712	3.26066	4.19486	2	10.4844	54.2632	45.5749						10.4844	14.0609	6.90796	-96.9966	65.743	42.1294	102.653	55.3353	36.5145			-102.419	60.5768	30.2293	97.5074	59.8505	35.5921
379	1	1:CB1.stl	Modjaw-2:(CB1:OA2):2.0	2.02269	2	0.0435233	0.212023	0.240012	2.58712	3.26066	4.02193	2	10.1589	47.9144	42.3269						10.1589	10.8726	9.44531	-97.6516	60.7447	39.9993	102.056	51.7184	34.0449			-102.419	60.5768	30.2293	97.5074	59.8505	35.5921
380	1	1:CB1.stl	Modjaw-2:(CB1:OA3):2.0	2.02913	2	0.0628247	0.209862	0.240355	2.58712	3.26066	4.53463	2	11.0334	52.5743	45.9044						11.0334	11.5069	10.5598	-96.9753	61.2545	40.3442	102.628	50.9551	33.1105			-102.419	60.5768	30.2293	97.5074	59.8505	35.5921
381	1	1:CB1.stl	Modjaw-2:(CB1:OB1):2.0	1.94945	2	0.0416558	0.187601	0.211831	2.58712	3.26066	3.01981	2	7.92389	42.2381	37.4066						7.92389	10.4051	5.4427	-98.8876	62.2171	39.8782	100.977	55.7379	36.4099			-102.419	60.5768	30.2293	97.5074	59.8505	35.5921
382	1	1:CB1.stl	Modjaw-2:(CB1:OB2):2.0	1.9199	2	0.0449588	0.178909	0.210501	2.58712	3.26066	3.00127	2	7.77821	43.4758	36.951						7.77821	11.0139	4.54252	-98.9255	63.2373	40.3298	100.948	57.1069	36.7192			-102.419	60.5768	30.2293	97.5074	59.8505	35.5921
383	1	1:CB1.stl	Modjaw-2:(CB1:OB3):2.0	2.02531	2	0.0503643	0.189387	0.216741	2.58712	3.26066	3.77779	2	9.32025	49.2127	43.0017						9.32025	9.97474	8.66577	-98.026	60.6773	39.1838	101.732	52.5391	33.644			-102.419	60.5768	30.2293	97.5074	59.8505	35.5921
384	1	1:CB1.stl	Modjaw-2:(CB2:OA1):2.0	1.90406	2	0.0683546	0.191969	0.227008	2.58712	3.26066	4.02848	2	10.1453	52.8487	44.6916						10.1453	13.5583	6.73234	-97.2444	65.3735	41.8068	102.438	55.3787	36.6011			-102.419	60.5768	30.2293	97.5074	59.8505	35.5921
385	1	1:CB1.stl	Modjaw-2:(CB2:OA2):2.0	2.02799	2	0.0722842	0.210958	0.238667	2.58712	3.26066	3.86723	2	9.90516	46.9534	41.5021						9.90516	10.5071	9.30324	-97.868	60.4087	39.698	101.867	51.7627	34.1338			-102.419	60.5768	30.2293	97.5074	59.8505	35.5921
386	1	1:CB1.stl	Modjaw-2:(CB2:OA3):2.0	2.03441	2	0.0573969	0.208715	0.238852	2.58712	3.26066	4.37959	2	10.7676	51.5898	45.0805						10.7676	11.126	10.4091	-97.1951	60.9208	40.0464	102.442	51.0023	33.202			-102.419	60.5768	30.2293	97.5074	59.8505	35.5921
387	1	1:CB1.stl	Modjaw-2:(CB2:OB1):2.0	1.95431	2	0.0586314	0.186546	0.20917	2.58712	3.26066	2.87685	2	7.66707	41.1002	36.6547						7.66707	10.0213	5.31284	-99.0901	61.8905	39.5896	100.792	55.7709	36.483			-102.419	60.5768	30.2293	97.5074	59.8505	35.5921
388	1	1:CB1.stl	Modjaw-2:(CB2:OB2):2.0	1.92474	2	0.0530803	0.177751	0.207778	2.58712	3.26066	2.85806	2	7.50105	42.1997	36.1013						7.50105	10.6029	4.39916	-99.1333	62.9024	40.0382	100.757	57.1387	36.791			-102.419	60.5768	30.2293	97.5074	59.8505	35.5921
389	1	1:CB1.stl	Modjaw-2:(CB2:OB3):2.0	2.03013	2	0.0490515	0.188296	0.215441	2.58712	3.26066	3.63848	2	9.0892	48.2709	42.1889						9.0892	9.64621	8.53218	-98.2202	60.3701	38.9111	101.561	52.5789	33.7232			-102.419	60.5768	30.2293	97.5074	59.8505	35.5921
390	1	1:CB1.stl	Modjaw-2:(CB3:OA1):2.0	1.89993	2	0.0615218	0.191756	0.226559	2.58712	3.26066	3.80811	2	9.85021	51.3685	43.4775						9.85021	13.2635	6.43692	-97.5246	65.3056	41.6135	102.193	55.6994	37.0901			-102.419	60.5768	30.2293	97.5074	59.8505	35.5921
391	1	1:CB1.stl	Modjaw-2:(CB3:OA2):2.0	2.02397	2	0.0489004	0.210485	0.236493	2.58712	3.26066	3.65516	2	9.55981	45.418	40.4232						9.55981	10.2231	8.89651	-98.1157	60.3397	39.4993	101.652	52.0415	34.597			-102.419	60.5768	30.2293	97.5074	59.8505	35.5921
392	1	1:CB1.stl	Modjaw-2:(CB3:OA3):2.0	2.03038	2	0.0503287	0.207993	0.236599	2.58712	3.26066	4.17086	2	10.4082	50.041	43.9909						10.4082	10.8398	9.97658	-97.4399	60.8558	39.8536	102.235	51.2795	33.6628			-102.419	60.5768	30.2293	97.5074	59.8505	35.5921
393	1	1:CB1.stl	Modjaw-2:(CB3:OB1):2.0	1.95047	2	0.0452611	0.186302	0.208525	2.58712	3.26066	2.67425	2	7.41047	39.7767	35.5376						7.41047	9.76227	5.05866	-99.3313	61.8278	39.4054	100.57	56.0492	36.9197			-102.419	60.5768	30.2293	97.5074	59.8505	35.5921
394	1	1:CB1.stl	Modjaw-2:(CB3:OB2):2.0	1.92088	2	0.03929	0.177339	0.207038	2.58712	3.26066	2.65388	2	7.27675	41.033	35.147						7.27675	10.3471	4.20639	-99.3802	62.841	39.8573	100.529	57.4265	37.2312			-102.419	60.5768	30.2293	97.5074	59.8505	35.5921
395	1	1:CB1.stl	Modjaw-2:(CB3:OB3):2.0	2.02639	2	0.0402045	0.187558	0.213378	2.58712	3.26066	3.44649	2	8.76498	46.7321	41.0772						8.76498	9.39198	8.13797	-98.4411	60.3126	38.733	101.366	52.8339	34.1419			-102.419	60.5768	30.2293	97.5074	59.8505	35.5921
396	1	1:CB1.stl	Modjaw-2:(CA1:OA1):	2.86612	3	0.0523615	0.278757	0.32813	3.88043	4.89068	3.73269	3	9.48335	34.0201	28.9012						9.48335	12.7091	6.25761	-97.6766	64.7477	41.2579	102.064	55.6845	36.6122			-102.419	60.5768	30.2293	97.5074	59.8505	35.5921
397	1	1:CB1.stl	Modjaw-2:(CA1:OA2):	3.05185	3	0.0420473	0.309703	0.350868	3.88043	4.89068	3.60017	3	9.40681	30.3737	26.8101						9.40681	9.91495	8.89867	-98.2368	59.8278	39.1876	101.549	52.055	34.1484			-102.419	60.5768	30.2293	97.5074	59.8505	35.5921
398	1	1:CB1.stl	Modjaw-2:(CA1:OA3):	3.06136	3	0.0491214	0.306274	0.350728	3.88043	4.89068	4.11033	3	10.2543	33.4808	29.2373						10.2543	10.5042	10.0045	-97.5662	60.3467	39.5422	102.129	51.2998	33.2225			-102.419	60.5768	30.2293	97.5074	59.8505	35.5921
399	1	1:CB1.stl	Modjaw-2:(CA1:OB1):	2.94086	3	0.056855	0.272476	0.303694	3.88043	4.89068	2.63149	3	7.1446	26.221	23.5257						7.1446	9.37929	4.90992	-99.4464	61.3181	39.094	100.467	56.0351	36.482			-102.419	60.5768	30.2293	97.5074	59.8505	35.5921
400	1	1:CB1.stl	Modjaw-2:(CA1:OB2):	2.89661	3	0.0409408	0.258853	0.301086	3.88043	4.89068	2.61544	3	6.94929	26.8465	23.0807						6.94929	9.90905	3.98952	-99.4981	62.3172	39.5366	100.423	57.4034	36.7878			-102.419	60.5768	30.2293	97.5074	59.8505	35.5921
401	1	1:CB1.stl	Modjaw-2:(CA1:OB3):	3.05429	3	0.063725	0.276294	0.316615	3.88043	4.89068	3.39869	3	8.63858	31.2659	27.2842						8.63858	9.11135	8.16582	-98.5518	59.8328	38.4454	101.271	52.8459	33.7336			-102.419	60.5768	30.2293	97.5074	59.8505	35.5921
402	1	1:CB1.stl	Modjaw-2:(CA2:OA1):	2.86457	3	0.0782468	0.272161	0.320781	3.88043	4.89068	3.56337	3	9.16059	33.6587	28.5571						9.16059	12.3519	5.96925	-97.8984	64.6917	40.9623	101.868	55.9598	36.8094			-102.419	60.5768	30.2293	97.5074	59.8505	35.5921
403	1	1:CB1.stl	Modjaw-2:(CA2:OA2):	3.05039	3	0.0489833	0.302956	0.342565	3.88043	4.89068	3.43849	3	9.07483	29.9542	26.4908						9.07483	9.57791	8.57174	-98.4335	59.7764	38.9015	101.375	52.304	34.34			-102.419	60.5768	30.2293	97.5074	59.8505	35.5921
404	1	1:CB1.stl	Modjaw-2:(CA2:OA3):	3.05983	3	0.039427	0.299408	0.342352	3.88043	4.89068	3.95065	3	9.91798	33.1253	28.9701						9.91798	10.1655	9.6705	-97.7615	60.3003	39.2606	101.961	51.5475	33.4148			-102.419	60.5768	30.2293	97.5074	59.8505	35.5921
405	1	1:CB1.stl	Modjaw-2:(CA2:OB1):	2.93937	3	0.0445397	0.266394	0.296814	3.88043	4.89068	2.47724	3	6.85321	25.7258	23.0892						6.85321	9.05867	4.64776	-99.6393	61.2624	38.8235	100.287	56.2815	36.659			-102.419	60.5768	30.2293	97.5074	59.8505	35.5921
406	1	1:CB1.stl	Modjaw-2:(CA2:OB2):	2.89503	3	0.0512521	0.252731	0.294205	3.88043	4.89068	2.46133	3	6.67573	26.4144	22.6907						6.67573	9.58857	3.76288	-99.6954	62.2615	39.2671	100.238	57.6557	36.9648			-102.419	60.5768	30.2293	97.5074	59.8505	35.5921
407	1	1:CB1.stl	Modjaw-2:(CA2:OB3):	3.05277	3	0.0447533	0.269985	0.308975	3.88043	4.89068	3.25191	3	8.33214	30.8615	26.967						8.33214	8.80715	7.85713	-98.7292	59.7875	38.187	101.112	53.0756	33.9071			-102.419	60.5768	30.2293	97.5074	59.8505	35.5921
408	1	1:CB1.stl	Modjaw-2:(CA3:OA1):	2.85714	3	0.0552824	0.27473	0.325488	3.88043	4.89068	3.70407	3	9.47385	34.4843	29.1066						9.47385	12.7953	6.1524	-97.6832	65.0325	41.249	102.058	55.8905	36.8007			-102.419	60.5768	30.2293	97.5074	59.8505	35.5921
409	1	1:CB1.stl	Modjaw-2:(CA3:OA2):	3.04281	3	0.0417035	0.305187	0.344679	3.88043	4.89068	3.56641	3	9.29371	30.4525	26.9633						9.29371	9.87704	8.71037	-98.2454	60.0892	39.1678	101.542	52.235	34.3275			-102.419	60.5768	30.2293	97.5074	59.8505	35.5921
410	1	1:CB1.stl	Modjaw-2:(CA3:OA3):	3.05233	3	0.0472806	0.301679	0.344702	3.88043	4.89068	4.0802	3	10.1491	33.6422	29.4432						10.1491	10.484	9.81427	-97.5696	60.6107	39.524	102.128	51.4743	33.3986			-102.419	60.5768	30.2293	97.5074	59.8505	35.5921
411	1	1:CB1.stl	Modjaw-2:(CA3:OB1):	2.9324	3	0.0451076	0.268583	0.300899	3.88043	4.89068	2.5939	3	7.08783	26.3897	23.5555						7.08783	9.38481	4.79084	-99.4619	61.5684	39.0805	100.452	56.2243	36.656			-102.419	60.5768	30.2293	97.5074	59.8505	35.5921
412	1	1:CB1.stl	Modjaw-2:(CA3:OB2):	2.88811	3	0.0411091	0.254975	0.29835	3.88043	4.89068	2.57665	3	6.93175	27.186	23.2337						6.93175	9.94402	3.91949	-99.5134	62.5745	39.527	100.408	57.5995	36.9633			-102.419	60.5768	30.2293	97.5074	59.8505	35.5921
413	1	1:CB1.stl	Modjaw-2:(CA3:OB3):	3.04587	3	0.0462501	0.272077	0.310978	3.88043	4.89068	3.36674	3	8.53077	31.3542	27.432						8.53077	9.07695	7.98459	-98.5589	60.0751	38.429	101.265	53.0123	33.8969			-102.419	60.5768	30.2293	97.5074	59.8505	35.5921
414	1	1:CB1.stl	Modjaw-2:(CB1:OA1):3.0	2.84678	3	0.0498374	0.287596	0.342741	3.88043	4.89068	4.19486	3	10.4999	36.5093	30.6352						10.4999	14.0704	6.92946	-96.9689	65.7415	42.1286	102.681	55.3339	36.5137			-102.419	60.5768	30.2293	97.5074	59.8505	35.5921
415	1	1:CB1.stl	Modjaw-2:(CB1:OA2):3.0	3.0321	3	0.0407495	0.31765	0.359103	3.88043	4.89068	4.02193	3	10.175	32.032	28.3344						10.175	10.8866	9.46328	-97.6175	60.7432	39.9983	102.09	51.7168	34.0439			-102.419	60.5768	30.2293	97.5074	59.8505	35.5921
416	1	1:CB1.stl	Modjaw-2:(CB1:OA3):3.0	3.04182	3	0.0704348	0.314326	0.359606	3.88043	4.89068	4.53463	3	11.0514	35.1589	30.7319						11.0514	11.5231	10.5797	-96.9385	61.2526	40.3428	102.665	50.9532	33.1091			-102.419	60.5768	30.2293	97.5074	59.8505	35.5921
417	1	1:CB1.stl	Modjaw-2:(CB1:OB1):3.0	2.92261	3	0.0555756	0.280106	0.316486	3.88043	4.89068	3.01981	3	7.93813	28.3398	25.0821						7.93813	10.4144	5.4619	-98.8586	62.2162	39.8777	101.006	55.7369	36.4094			-102.419	60.5768	30.2293	97.5074	59.8505	35.5921
418	1	1:CB1.stl	Modjaw-2:(CB1:OB2):3.0	2.87847	3	0.0372849	0.266595	0.314011	3.88043	4.89068	3.00127	3	7.79474	29.2381	24.8231						7.79474	11.023	4.56646	-98.8945	63.2363	40.3293	100.979	57.106	36.7186			-102.419	60.5768	30.2293	97.5074	59.8505	35.5921
419	1	1:CB1.stl	Modjaw-2:(CB1:OB3):3.0	3.03627	3	0.0344765	0.283683	0.32432	3.88043	4.89068	3.77779	3	9.33672	32.9125	28.7886						9.33672	9.98924	8.6842	-97.9912	60.6759	39.1828	101.766	52.5377	33.6431			-102.419	60.5768	30.2293	97.5074	59.8505	35.5921
420	1	1:CB1.stl	Modjaw-2:(CB2:OA1):3.0	2.85463	3	0.0442748	0.285842	0.338325	3.88043	4.89068	4.02848	3	10.1602	35.5447	30.0308						10.1602	13.5675	6.75282	-97.2176	65.3722	41.8061	102.465	55.3774	36.6004			-102.419	60.5768	30.2293	97.5074	59.8505	35.5921
421	1	1:CB1.stl	Modjaw-2:(CB2:OA2):3.0	3.04003	3	0.035989	0.316175	0.357193	3.88043	4.89068	3.86723	3	9.9205	31.3766	27.7735						9.9205	10.5207	9.32026	-97.8348	60.4073	39.697	101.901	51.7612	34.1329			-102.419	60.5768	30.2293	97.5074	59.8505	35.5921
422	1	1:CB1.stl	Modjaw-2:(CB2:OA3):3.0	3.04971	3	0.0371201	0.312732	0.357456	3.88043	4.89068	4.37959	3	10.7849	34.4862	30.1713						10.7849	11.1418	10.428	-97.1591	60.919	40.0452	102.478	51.0005	33.2008			-102.419	60.5768	30.2293	97.5074	59.8505	35.5921
423	1	1:CB1.stl	Modjaw-2:(CB2:OB1):3.0	2.92988	3	0.041326	0.27863	0.312617	3.88043	4.89068	2.87685	3	7.68058	27.5655	24.5687						7.68058	10.0302	5.33095	-99.0618	61.8897	39.5892	100.82	55.77	36.4825			-102.419	60.5768	30.2293	97.5074	59.8505	35.5921
424	1	1:CB1.stl	Modjaw-2:(CB2:OB2):3.0	2.88572	3	0.0395203	0.264963	0.310056	3.88043	4.89068	2.85806	3	7.51681	28.3693	24.2434						7.51681	10.6117	4.42192	-99.1031	62.9015	40.0378	100.787	57.1379	36.7905			-102.419	60.5768	30.2293	97.5074	59.8505	35.5921
425	1	1:CB1.stl	Modjaw-2:(CB2:OB3):3.0	3.04349	3	0.0466695	0.282161	0.322467	3.88043	4.89068	3.63848	3	9.10502	32.2689	28.2355						9.10502	9.66032	8.54973	-98.1862	60.3688	38.9102	101.595	52.5775	33.7223			-102.419	60.5768	30.2293	97.5074	59.8505	35.5921
426	1	1:CB1.stl	Modjaw-2:(CB3:OA1):3.0	2.84842	3	0.0574138	0.285527	0.337705	3.88043	4.89068	3.80811	3	9.8635	34.5449	29.2075						9.8635	13.2716	6.45536	-97.5002	65.3044	41.6129	102.218	55.6982	37.0896			-102.419	60.5768	30.2293	97.5074	59.8505	35.5921
427	1	1:CB1.stl	Modjaw-2:(CB3:OA2):3.0	3.03397	3	0.0438929	0.315489	0.353928	3.88043	4.89068	3.65516	3	9.5738	30.3459	27.0501						9.5738	10.2355	8.91212	-98.0849	60.3385	39.4986	101.683	52.0402	34.5962			-102.419	60.5768	30.2293	97.5074	59.8505	35.5921
428	1	1:CB1.stl	Modjaw-2:(CB3:OA3):3.0	3.04365	3	0.042547	0.311683	0.354072	3.88043	4.89068	4.17086	3	10.4242	33.4449	29.4409						10.4242	10.8543	9.99412	-97.4063	60.8542	39.8526	102.268	51.2779	33.6618			-102.419	60.5768	30.2293	97.5074	59.8505	35.5921
429	1	1:CB1.stl	Modjaw-2:(CB3:OB1):3.0	2.92413	3	0.0413158	0.278261	0.311691	3.88043	4.89068	2.67425	3	7.42254	26.6747	23.8137						7.42254	9.77013	5.07494	-99.3053	61.827	39.4051	100.596	56.0485	36.9194			-102.419	60.5768	30.2293	97.5074	59.8505	35.5921
430	1	1:CB1.stl	Modjaw-2:(CB3:OB2):3.0	2.87992	3	0.0436039	0.26434	0.308974	3.88043	4.89068	2.65388	3	7.29084	27.5813	23.597						7.29084	10.3548	4.22684	-99.3522	62.8402	39.857	100.557	57.4258	37.2309			-102.419	60.5768	30.2293	97.5074	59.8505	35.5921
431	1	1:CB1.stl	Modjaw-2:(CB3:OB3):3.0	3.03786	3	0.0432692	0.281081	0.319369	3.88043	4.89068	3.44649	3	8.77958	31.2351	27.4904						8.77958	9.40489	8.15427	-98.4093	60.3114	38.7323	101.398	52.8327	34.1412			-102.419	60.5768	30.2293	97.5074	59.8505	35.5921
432	1	1:CB1.stl	Modjaw-3:(CA1:OA1):	-2.78474	-3	0.0541673	0.130871	0.201024	3.75521	4.75005	3.88294	-3	9.09482	69.4947	45.2424						9.09482	13.3506	4.83906	-97.8377	64.755	41.2617	101.903	55.6919	36.616			-102.717	56.2059	32.2429	97.2088	56.1987	37.6767
433	1	1:CB1.stl	Modjaw-3:(CA1:OA2):	-2.96793	-3	0.0553176	0.141968	0.183276	3.75521	4.75005	3.73599	-3	7.88276	55.525	43.0102						7.88276	8.93373	6.83179	-98.435	59.8355	39.1926	101.35	52.0627	34.1534			-102.717	56.2059	32.2429	97.2088	56.1987	37.6767
434	1	1:CB1.stl	Modjaw-3:(CA1:OA3):	-2.97641	-3	0.0833945	0.147632	0.193374	3.75521	4.75005	4.24934	-3	8.92905	60.4819	46.1751						8.92905	9.74523	8.11288	-97.7817	60.3565	39.5491	101.914	51.3096	33.2293			-102.717	56.2059	32.2429	97.2088	56.1987	37.6767
435	1	1:CB1.stl	Modjaw-3:(CA1:OB1):	-2.85741	-3	0.0846002	0.114696	0.162713	3.75521	4.75005	2.75655	-3	6.20777	54.1239	38.1516						6.20777	9.09851	3.31703	-99.6132	61.3225	39.0961	100.3	56.0395	36.4842			-102.717	56.2059	32.2429	97.2088	56.1987	37.6767
436	1	1:CB1.stl	Modjaw-3:(CA1:OB2):	-2.81304	-3	0.096137	0.115842	0.167666	3.75521	4.75005	2.73356	-3	6.68987	57.7501	39.9						6.68987	9.99417	3.38557	-99.6764	62.3215	39.5391	100.244	57.4078	36.7902			-102.717	56.2059	32.2429	97.2088	56.1987	37.6767
437	1	1:CB1.stl	Modjaw-3:(CA1:OB3):	-2.96737	-3	0.0869157	0.125477	0.168534	3.75521	4.75005	3.52857	-3	7.33101	58.4251	43.4987						7.33101	8.21234	6.44969	-98.7543	59.8399	38.4502	101.068	52.853	33.7384			-102.717	56.2059	32.2429	97.2088	56.1987	37.6767
438	1	1:CB1.stl	Modjaw-3:(CA2:OA1):	-2.78289	-3	0.0442336	0.124473	0.195144	3.75521	4.75005	3.71442	-3	8.8168	70.8332	45.181						8.8168	13.0381	4.59551	-98.0498	64.6983	40.9655	101.716	55.9664	36.8126			-102.717	56.2059	32.2429	97.2088	56.1987	37.6767
439	1	1:CB1.stl	Modjaw-3:(CA2:OA2):	-2.96612	-3	0.0609136	0.134727	0.174599	3.75521	4.75005	3.5747	-3	7.54213	55.9808	43.197						7.54213	8.60042	6.48384	-98.6219	59.7835	38.9058	101.186	52.3111	34.3443			-102.717	56.2059	32.2429	97.2088	56.1987	37.6767
440	1	1:CB1.stl	Modjaw-3:(CA2:OA3):	-2.97453	-3	0.0437663	0.140539	0.184787	3.75521	4.75005	4.09015	-3	8.59377	61.1487	46.5064						8.59377	9.41991	7.76763	-97.9672	60.3093	39.2666	101.756	51.5565	33.4209			-102.717	56.2059	32.2429	97.2088	56.1987	37.6767
441	1	1:CB1.stl	Modjaw-3:(CA2:OB1):	-2.85562	-3	0.0571094	0.108508	0.154967	3.75521	4.75005	2.60186	-3	5.94711	54.8081	38.3767						5.94711	8.80122	3.09301	-99.7974	61.2663	38.8252	100.129	56.2855	36.6607			-102.717	56.2059	32.2429	97.2088	56.1987	37.6767
442	1	1:CB1.stl	Modjaw-3:(CA2:OB2):	-2.81119	-3	0.0594966	0.110183	0.160062	3.75521	4.75005	2.57844	-3	6.49784	58.973	40.5957						6.49784	9.70676	3.28893	-99.865	62.2654	39.2691	100.069	57.6596	36.9668			-102.717	56.2059	32.2429	97.2088	56.1987	37.6767
443	1	1:CB1.stl	Modjaw-3:(CA2:OB3):	-2.96553	-3	0.0682006	0.119275	0.160827	3.75521	4.75005	3.38188	-3	7.02588	58.9048	43.6858						7.02588	7.91545	6.1363	-98.923	59.794	38.1912	100.919	53.0821	33.9113			-102.717	56.2059	32.2429	97.2088	56.1987	37.6767
444	1	1:CB1.stl	Modjaw-3:(CA3:OA1):	-2.77577	-3	0.0390909	0.127876	0.201723	3.75521	4.75005	3.85635	-3	9.15751	71.6121	45.3965						9.15751	13.5289	4.78615	-97.8364	65.0395	41.2525	101.905	55.8976	36.8041			-102.717	56.2059	32.2429	97.2088	56.1987	37.6767
445	1	1:CB1.stl	Modjaw-3:(CA3:OA2):	-2.95886	-3	0.0855095	0.137689	0.179177	3.75521	4.75005	3.70445	-3	7.83018	56.8688	43.7009						7.83018	9.02713	6.63323	-98.4357	60.0967	39.1724	101.351	52.2425	34.3321			-102.717	56.2059	32.2429	97.2088	56.1987	37.6767
446	1	1:CB1.stl	Modjaw-3:(CA3:OA3):	-2.96735	-3	0.0596838	0.1434	0.189088	3.75521	4.75005	4.22118	-3	8.88288	61.9448	46.9775						8.88288	9.84894	7.91682	-97.7771	60.6202	39.5304	101.92	51.4838	33.4049			-102.717	56.2059	32.2429	97.2088	56.1987	37.6767
447	1	1:CB1.stl	Modjaw-3:(CA3:OB1):	-2.84895	-3	0.125548	0.11139	0.159591	3.75521	4.75005	2.72161	-3	6.23814	56.0026	39.0882						6.23814	9.22858	3.24769	-99.6215	61.5726	39.0825	100.292	56.2285	36.6579			-102.717	56.2059	32.2429	97.2088	56.1987	37.6767
448	1	1:CB1.stl	Modjaw-3:(CA3:OB2):	-2.80456	-3	0.0812945	0.112889	0.164633	3.75521	4.75005	2.69741	-3	6.77873	60.0478	41.1749						6.77873	10.1441	3.41336	-99.6845	62.5788	39.5292	100.237	57.6037	36.9655			-102.717	56.2059	32.2429	97.2088	56.1987	37.6767
449	1	1:CB1.stl	Modjaw-3:(CA3:OB3):	-2.95893	-3	0.0919235	0.121693	0.164521	3.75521	4.75005	3.49878	-3	7.28822	59.8902	44.2996						7.28822	8.30993	6.26651	-98.7542	60.082	38.4335	101.07	53.0193	33.9013			-102.717	56.2059	32.2429	97.2088	56.1987	37.6767
450	1	1:CB1.stl	Modjaw-3:(CB1:OA1):-3.0	-2.76631	-3	0.0512714	0.141704	0.221147	3.75521	4.75005	4.34874	-3	10.1662	71.7422	45.9701						10.1662	14.8347	5.49758	-97.1358	65.7502	42.1333	102.514	55.3426	36.5184			-102.717	56.2059	32.2429	97.2088	56.1987	37.6767
451	1	1:CB1.stl	Modjaw-3:(CB1:OA2):-3.0	-2.94913	-3	0.0850916	0.151783	0.197717	3.75521	4.75005	4.16308	-3	8.82979	58.1737	44.6587						8.82979	10.2411	7.41844	-97.8215	60.7524	40.0044	101.886	51.7261	34.05			-102.717	56.2059	32.2429	97.2088	56.1987	37.6767
452	1	1:CB1.stl	Modjaw-3:(CB1:OA3):-3.0	-2.95781	-3	0.0483224	0.157129	0.207051	3.75521	4.75005	4.67801	-3	9.87464	62.8442	47.6918						9.87464	11.0549	8.69434	-97.1597	61.264	40.3508	102.444	50.9646	33.1172			-102.717	56.2059	32.2429	97.2088	56.1987	37.6767
453	1	1:CB1.stl	Modjaw-3:(CB1:OB1):-3.0	-2.84005	-3	0.067019	0.123993	0.177064	3.75521	4.75005	3.15348	-3	7.13244	57.523	40.2817						7.13244	10.3981	3.86681	-99.0305	62.2217	39.8807	100.834	55.7425	36.4124			-102.717	56.2059	32.2429	97.2088	56.1987	37.6767
454	1	1:CB1.stl	Modjaw-3:(CB1:OB2):-3.0	-2.79579	-3	0.0702798	0.12455	0.181861	3.75521	4.75005	3.12941	-3	7.57243	60.7985	41.6385						7.57243	11.3224	3.82246	-99.0777	63.2419	40.3326	100.796	57.1116	36.722			-102.717	56.2059	32.2429	97.2088	56.1987	37.6767
455	1	1:CB1.stl	Modjaw-3:(CB1:OB3):-3.0	-2.95025	-3	0.053014	0.133564	0.180439	3.75521	4.75005	3.91372	-3	8.19121	61.3278	45.396						8.19121	9.41906	6.96336	-98.1987	60.6844	39.1886	101.559	52.5461	33.6488			-102.717	56.2059	32.2429	97.2088	56.1987	37.6767
456	1	1:CB1.stl	Modjaw-3:(CB2:OA1):-3.0	-2.77396	-3	0.0493944	0.137789	0.214134	3.75521	4.75005	4.18206	-3	9.77956	70.9747	45.6702						9.77956	14.29	5.26917	-97.3791	65.3802	41.8103	102.303	55.3854	36.6046			-102.717	56.2059	32.2429	97.2088	56.1987	37.6767
457	1	1:CB1.stl	Modjaw-3:(CB2:OA2):-3.0	-2.95686	-3	0.0943508	0.14827	0.191799	3.75521	4.75005	4.00765	-3	8.49815	57.3154	44.3076						8.49815	9.76273	7.23356	-98.0334	60.4159	39.7026	101.702	51.7698	34.1384			-102.717	56.2059	32.2429	97.2088	56.1987	37.6767
458	1	1:CB1.stl	Modjaw-3:(CB2:OA3):-3.0	-2.96552	-3	0.0453207	0.153517	0.20118	3.75521	4.75005	4.5224	-3	9.54259	62.1598	47.4331						9.54259	10.5758	8.50936	-97.375	60.9297	40.0526	102.262	51.0112	33.2082			-102.717	56.2059	32.2429	97.2088	56.1987	37.6767
459	1	1:CB1.stl	Modjaw-3:(CB2:OB1):-3.0	-2.84712	-3	0.0618672	0.120463	0.171561	3.75521	4.75005	3.00911	-3	6.79808	56.4327	39.6248						6.79808	9.92675	3.66941	-99.2288	61.8948	39.5918	100.653	55.7752	36.4851			-102.717	56.2059	32.2429	97.2088	56.1987	37.6767
460	1	1:CB1.stl	Modjaw-3:(CB2:OB2):-3.0	-2.80284	-3	0.0726895	0.120912	0.176326	3.75521	4.75005	2.98438	-3	7.2391	59.871	41.0552						7.2391	10.8403	3.6379	-99.2814	62.9067	40.0407	100.609	57.143	36.7934			-102.717	56.2059	32.2429	97.2088	56.1987	37.6767
461	1	1:CB1.stl	Modjaw-3:(CB2:OB3):-3.0	-2.95728	-3	0.0455008	0.130119	0.175098	3.75521	4.75005	3.77344	-3	7.88712	60.6148	45.0441						7.88712	8.98084	6.79339	-98.3889	60.3767	38.9155	101.392	52.5854	33.7276			-102.717	56.2059	32.2429	97.2088	56.1987	37.6767
462	1	1:CB1.stl	Modjaw-3:(CB3:OA1):-3.0	-2.76811	-3	0.0610764	0.133929	0.210059	3.75521	4.75005	3.96343	-3	9.46954	70.7057	45.0804						9.46954	14.0172	4.92191	-97.647	65.3115	41.6163	102.071	55.7052	37.0929			-102.717	56.2059	32.2429	97.2088	56.1987	37.6767
463	1	1:CB1.stl	Modjaw-3:(CB3:OA2):-3.0	-2.95119	-3	0.0687554	0.143613	0.184858	3.75521	4.75005	3.79699	-3	8.0917	56.3438	43.7724						8.0917	9.468	6.71539	-98.2687	60.3461	39.5031	101.499	52.0479	34.6007			-102.717	56.2059	32.2429	97.2088	56.1987	37.6767
464	1	1:CB1.stl	Modjaw-3:(CB3:OA3):-3.0	-2.95984	-3	0.0572522	0.148197	0.193368	3.75521	4.75005	4.315	-3	9.13667	61.6523	47.2501						9.13667	10.2864	7.98699	-97.6076	60.8638	39.8588	102.067	51.2876	33.668			-102.717	56.2059	32.2429	97.2088	56.1987	37.6767
465	1	1:CB1.stl	Modjaw-3:(CB3:OB1):-3.0	-2.8417	-3	0.0955997	0.116322	0.166628	3.75521	4.75005	2.80758	-3	6.49905	55.871	39.0033						6.49905	9.67422	3.32388	-99.4587	61.8314	39.407	100.442	56.0529	36.9213			-102.717	56.2059	32.2429	97.2088	56.1987	37.6767
466	1	1:CB1.stl	Modjaw-3:(CB3:OB2):-3.0	-2.79737	-3	0.0660031	0.116317	0.171217	3.75521	4.75005	2.78076	-3	7.02024	60.3541	41.002						7.02024	10.5983	3.44222	-99.5171	62.8447	39.8591	100.392	57.4302	37.233			-102.717	56.2059	32.2429	97.2088	56.1987	37.6767
467	1	1:CB1.stl	Modjaw-3:(CB3:OB3):-3.0	-2.952	-3	0.0578177	0.124442	0.167298	3.75521	4.75005	3.58256	-3	7.51268	60.3708	44.9059						7.51268	8.7205	6.30487	-98.5986	60.3185	38.7366	101.209	52.8398	34.1456			-102.717	56.2059	32.2429	97.2088	56.1987	37.6767
468	1	1:CB1.stl	Modjaw-3:(CA1:OA1):	-1.85628	-2	0.044951	0.0856903	0.133485	2.50363	3.1669	3.88294	-2	9.11227	106.34	68.2646						9.11227	13.3592	4.86534	-97.8109	64.7538	41.261	101.93	55.6906	36.6154			-102.717	56.2059	32.2429	97.2088	56.1987	37.6767
469	1	1:CB1.stl	Modjaw-3:(CA1:OA2):	-1.9783	-2	0.0646098	0.0936537	0.120901	2.50363	3.1669	3.73599	-2	7.90063	84.36	65.3481						7.90063	8.94834	6.85293	-98.4022	59.8342	39.1917	101.383	52.0614	34.1526			-102.717	56.2059	32.2429	97.2088	56.1987	37.6767
470	1	1:CB1.stl	Modjaw-3:(CA1:OA3):	-1.984	-2	0.0525792	0.0973011	0.127413	2.50363	3.1669	4.24934	-2	8.94858	91.968	70.2328						8.94858	9.76188	8.13529	-97.7458	60.3549	39.5479	101.949	51.308	33.2282			-102.717	56.2059	32.2429	97.2088	56.1987	37.6767
471	1	1:CB1.stl	Modjaw-3:(CA1:OB1):	-1.90473	-2	0.0569103	0.0753203	0.107118	2.50363	3.1669	2.75655	-2	6.22492	82.646	58.1127						6.22492	9.10719	3.34265	-99.5859	61.3217	39.0958	100.327	56.0388	36.4839			-102.717	56.2059	32.2429	97.2088	56.1987	37.6767
472	1	1:CB1.stl	Modjaw-3:(CA1:OB2):	-1.87522	-2	0.0969424	0.0760844	0.110283	2.50363	3.1669	2.73356	-2	6.70697	88.1517	60.816						6.70697	10.0024	3.41158	-99.6473	62.3208	39.5387	100.273	57.407	36.7898			-102.717	56.2059	32.2429	97.2088	56.1987	37.6767
473	1	1:CB1.stl	Modjaw-3:(CA1:OB3):	-1.97808	-2	0.085464	0.0826337	0.111077	2.50363	3.1669	3.52857	-2	7.34912	88.9361	66.1621						7.34912	8.22741	6.47083	-98.7209	59.8387	38.4494	101.101	52.8518	33.7376			-102.717	56.2059	32.2429	97.2088	56.1987	37.6767
474	1	1:CB1.stl	Modjaw-3:(CA2:OA1):	-1.85506	-2	0.0553367	0.0814816	0.129621	2.50363	3.1669	3.71442	-2	8.83321	108.407	68.1462						8.83321	13.0461	4.62036	-98.0246	64.6972	40.965	101.741	55.9653	36.812			-102.717	56.2059	32.2429	97.2088	56.1987	37.6767
475	1	1:CB1.stl	Modjaw-3:(CA2:OA2):	-1.97711	-2	0.0721939	0.0888552	0.115156	2.50363	3.1669	3.5747	-2	7.55917	85.0728	65.6426						7.55917	8.61427	6.50406	-98.5908	59.7823	38.9051	101.218	52.3099	34.3436			-102.717	56.2059	32.2429	97.2088	56.1987	37.6767
476	1	1:CB1.stl	Modjaw-3:(CA2:OA3):	-1.98277	-2	0.0465188	0.0926023	0.12173	2.50363	3.1669	4.09015	-2	8.61245	93.0048	70.7502						8.61245	9.43579	7.78912	-97.9331	60.3078	39.2656	101.79	51.555	33.4199			-102.717	56.2059	32.2429	97.2088	56.1987	37.6767
477	1	1:CB1.stl	Modjaw-3:(CA2:OB1):	-1.90356	-2	0.0804367	0.0712375	0.101987	2.50363	3.1669	2.60186	-2	5.96335	83.7109	58.4715						5.96335	8.80924	3.11746	-99.7716	61.2657	38.8249	100.155	56.2848	36.6604			-102.717	56.2059	32.2429	97.2088	56.1987	37.6767
478	1	1:CB1.stl	Modjaw-3:(CA2:OB2):	-1.87399	-2	0.0563452	0.0723748	0.105249	2.50363	3.1669	2.57844	-2	6.51356	89.9976	61.8871						6.51356	9.7143	3.31282	-99.8374	62.2648	39.2688	100.096	57.659	36.9665			-102.717	56.2059	32.2429	97.2088	56.1987	37.6767
479	1	1:CB1.stl	Modjaw-3:(CA2:OB3):	-1.97688	-2	0.0584056	0.0785316	0.105982	2.50363	3.1669	3.38188	-2	7.04322	89.6864	66.4566						7.04322	7.92981	6.15662	-98.8911	59.7929	38.1905	100.95	53.081	33.9106			-102.717	56.2059	32.2429	97.2088	56.1987	37.6767
480	1	1:CB1.stl	Modjaw-3:(CA3:OA1):	-1.85031	-2	0.0455306	0.0837013	0.134001	2.50363	3.1669	3.85635	-2	9.17416	109.606	68.4634						9.17416	13.5369	4.81137	-97.8109	65.0383	41.2519	101.931	55.8964	36.8035			-102.717	56.2059	32.2429	97.2088	56.1987	37.6767
481	1	1:CB1.stl	Modjaw-3:(CA3:OA2):	-1.97227	-2	0.0680945	0.0907767	0.11814	2.50363	3.1669	3.70445	-2	7.84753	86.4487	66.4255						7.84753	9.04099	6.65406	-98.4042	60.0954	39.1716	101.383	52.2413	34.3313			-102.717	56.2059	32.2429	97.2088	56.1987	37.6767
482	1	1:CB1.stl	Modjaw-3:(CA3:OA3):	-1.97798	-2	0.0519412	0.0944612	0.124533	2.50363	3.1669	4.22118	-2	8.90186	94.2382	71.4821						8.90186	9.8648	7.93891	-97.7426	60.6186	39.5294	101.955	51.4822	33.4039			-102.717	56.2059	32.2429	97.2088	56.1987	37.6767
483	1	1:CB1.stl	Modjaw-3:(CA3:OB1):	-1.8991	-2	0.0869637	0.0731069	0.104999	2.50363	3.1669	2.72161	-2	6.25466	85.555	59.5691						6.25466	9.23673	3.27259	-99.5954	61.5719	39.0822	100.318	56.2278	36.6576			-102.717	56.2059	32.2429	97.2088	56.1987	37.6767
484	1	1:CB1.stl	Modjaw-3:(CA3:OB2):	-1.86957	-2	0.063777	0.074123	0.108222	2.50363	3.1669	2.69741	-2	6.7949	91.6706	62.7867						6.7949	10.1518	3.438	-99.6565	62.5781	39.5289	100.265	57.603	36.9652			-102.717	56.2059	32.2429	97.2088	56.1987	37.6767
485	1	1:CB1.stl	Modjaw-3:(CA3:OB3):	-1.97247	-2	0.057723	0.0801004	0.108384	2.50363	3.1669	3.49878	-2	7.30586	91.2087	67.4072						7.30586	8.32428	6.28744	-98.722	60.0809	38.4327	101.102	53.0181	33.9006			-102.717	56.2059	32.2429	97.2088	56.1987	37.6767
486	1	1:CB1.stl	Modjaw-3:(CB1:OA1):-2.0	-1.84398	-2	0.0473633	0.092763	0.146874	2.50363	3.1669	4.34874	-2	10.1844	109.789	69.3407						10.1844	14.8438	5.52494	-97.1078	65.7488	42.1325	102.542	55.3411	36.5176			-102.717	56.2059	32.2429	97.2088	56.1987	37.6767
487	1	1:CB1.stl	Modjaw-3:(CB1:OA2):-2.0	-1.96574	-2	0.0721612	0.100045	0.130321	2.50363	3.1669	4.16308	-2	8.84862	88.4465	67.8986						8.84862	10.256	7.44129	-97.7876	60.7509	40.0033	101.92	51.7245	34.049			-102.717	56.2059	32.2429	97.2088	56.1987	37.6767
488	1	1:CB1.stl	Modjaw-3:(CB1:OA3):-2.0	-1.97158	-2	0.0498183	0.103491	0.136329	2.50363	3.1669	4.67801	-2	9.89508	95.6131	72.5822						9.89508	11.0717	8.71846	-97.1228	61.2621	40.3495	102.481	50.9627	33.1158			-102.717	56.2059	32.2429	97.2088	56.1987	37.6767
489	1	1:CB1.stl	Modjaw-3:(CB1:OB1):-2.0	-1.89314	-2	0.067359	0.0813628	0.116472	2.50363	3.1669	3.15348	-2	7.15043	87.8833	61.3919						7.15043	10.4072	3.89362	-99.0022	62.2208	39.8802	100.863	55.7416	36.4119			-102.717	56.2059	32.2429	97.2088	56.1987	37.6767
490	1	1:CB1.stl	Modjaw-3:(CB1:OB2):-2.0	-1.8637	-2	0.0972493	0.0817192	0.119525	2.50363	3.1669	3.12941	-2	7.5909	92.89	63.5091						7.5909	11.3312	3.85064	-99.0476	63.241	40.332	100.826	57.1107	36.7214			-102.717	56.2059	32.2429	97.2088	56.1987	37.6767
491	1	1:CB1.stl	Modjaw-3:(CB1:OB3):-2.0	-1.96665	-2	0.0511825	0.0878939	0.118828	2.50363	3.1669	3.91372	-2	8.2102	93.4104	69.0934						8.2102	9.43423	6.98617	-98.1643	60.683	39.1876	101.593	52.5447	33.6479			-102.717	56.2059	32.2429	97.2088	56.1987	37.6767
492	1	1:CB1.stl	Modjaw-3:(CB2:OA1):-2.0	-1.84908	-2	0.0505385	0.0902023	0.1422	2.50363	3.1669	4.18206	-2	9.79717	108.613	68.8971						9.79717	14.2987	5.29562	-97.3521	65.3789	41.8096	102.33	55.3841	36.6039			-102.717	56.2059	32.2429	97.2088	56.1987	37.6767
493	1	1:CB1.stl	Modjaw-3:(CB2:OA2):-2.0	-1.9709	-2	0.0856345	0.0977711	0.126457	2.50363	3.1669	4.00765	-2	8.51635	87.105	67.3456						8.51635	9.77728	7.25542	-98.0005	60.4145	39.7017	101.735	51.7684	34.1375			-102.717	56.2059	32.2429	97.2088	56.1987	37.6767
494	1	1:CB1.stl	Modjaw-3:(CB2:OA3):-2.0	-1.97672	-2	0.0453441	0.101148	0.132494	2.50363	3.1669	4.5224	-2	9.56243	94.539	72.1727						9.56243	10.5923	8.53252	-97.339	60.9279	40.0514	102.298	51.0094	33.207			-102.717	56.2059	32.2429	97.2088	56.1987	37.6767
495	1	1:CB1.stl	Modjaw-3:(CB2:OB1):-2.0	-1.89785	-2	0.0592966	0.0790602	0.112875	2.50363	3.1669	3.00911	-2	6.81552	86.2067	60.3813						6.81552	9.93563	3.69541	-99.2014	61.8939	39.5914	100.681	55.7743	36.4847			-102.717	56.2059	32.2429	97.2088	56.1987	37.6767
496	1	1:CB1.stl	Modjaw-3:(CB2:OB2):-2.0	-1.8684	-2	0.053786	0.07934	0.115906	2.50363	3.1669	2.98438	-2	7.25695	91.4665	62.6105						7.25695	10.8487	3.66516	-99.2522	62.9058	40.0402	100.638	57.1422	36.793			-102.717	56.2059	32.2429	97.2088	56.1987	37.6767
497	1	1:CB1.stl	Modjaw-3:(CB2:OB3):-2.0	-1.97134	-2	0.0397193	0.0856503	0.115337	2.50363	3.1669	3.77344	-2	7.90555	92.3004	68.5433						7.90555	8.99581	6.8153	-98.3553	60.3754	38.9146	101.426	52.5841	33.7267			-102.717	56.2059	32.2429	97.2088	56.1987	37.6767
498	1	1:CB1.stl	Modjaw-3:(CB3:OA1):-2.0	-1.84517	-2	0.0343118	0.0876409	0.139487	2.50363	3.1669	3.96343	-2	9.48562	108.233	68.0037						9.48562	14.0249	4.94632	-97.6225	65.3103	41.6157	102.095	55.7041	37.0924			-102.717	56.2059	32.2429	97.2088	56.1987	37.6767
499	1	1:CB1.stl	Modjaw-3:(CB3:OA2):-2.0	-1.9671	-2	0.0539968	0.0947139	0.121902	2.50363	3.1669	3.79699	-2	8.10864	85.6119	66.5177						8.10864	9.48124	6.73603	-98.2382	60.3448	39.5024	101.529	52.0466	34.6			-102.717	56.2059	32.2429	97.2088	56.1987	37.6767
500	1	1:CB1.stl	Modjaw-3:(CB3:OA3):-2.0	-1.97292	-2	0.0449772	0.0976542	0.12736	2.50363	3.1669	4.315	-2	9.15525	93.7517	71.8847						9.15525	10.3016	8.00894	-97.5741	60.8622	39.8578	102.101	51.2859	33.667			-102.717	56.2059	32.2429	97.2088	56.1987	37.6767
501	1	1:CB1.stl	Modjaw-3:(CB3:OB1):-2.0	-1.89422	-2	0.0513315	0.0763086	0.109605	2.50363	3.1669	2.80758	-2	6.51525	85.3803	59.4428						6.51525	9.68206	3.34844	-99.4335	61.8307	39.4066	100.468	56.0522	36.921			-102.717	56.2059	32.2429	97.2088	56.1987	37.6767
502	1	1:CB1.stl	Modjaw-3:(CB3:OB2):-2.0	-1.86474	-2	0.0581229	0.0762794	0.112508	2.50363	3.1669	2.78076	-2	7.03635	92.2445	62.5412						7.03635	10.6057	3.46697	-99.4901	62.8439	39.8588	100.419	57.4295	37.2327			-102.717	56.2059	32.2429	97.2088	56.1987	37.6767
503	1	1:CB1.stl	Modjaw-3:(CB3:OB3):-2.0	-1.9678	-2	0.055021	0.0819089	0.110195	2.50363	3.1669	3.58256	-2	7.53001	91.9315	68.3333						7.53001	8.73424	6.32579	-98.5673	60.3174	38.7359	101.24	52.8386	34.1448			-102.717	56.2059	32.2429	97.2088	56.1987	37.6767
504	1	1:CB1.stl	Modjaw-3:(CA1:OA1):	-0.928042	-1	0.0451794	0.0420749	0.0664914	1.25186	1.58351	3.88294	-1	9.12884	216.967	137.294						9.12884	13.3674	4.89026	-97.7854	64.7526	41.2604	101.955	55.6895	36.6148			-102.717	56.2059	32.2429	97.2088	56.1987	37.6767
505	1	1:CB1.stl	Modjaw-3:(CA1:OA2):	-0.988991	-1	0.0808678	0.0463313	0.059804	1.25186	1.58351	3.73599	-1	7.91789	170.897	132.397						7.91789	8.96247	6.87332	-98.3707	59.833	39.1909	101.415	52.0602	34.1518			-102.717	56.2059	32.2429	97.2088	56.1987	37.6767
506	1	1:CB1.stl	Modjaw-3:(CA1:OA3):	-0.991868	-1	0.0530834	0.0480917	0.0629503	1.25186	1.58351	4.24934	-1	8.96741	186.465	142.452						8.96741	9.77794	8.15688	-97.7115	60.3533	39.5468	101.984	51.3064	33.2271			-102.717	56.2059	32.2429	97.2088	56.1987	37.6767
507	1	1:CB1.stl	Modjaw-3:(CA1:OB1):	-0.952265	-1	0.068506	0.0370896	0.0528759	1.25186	1.58351	2.75655	-1	6.24154	168.283	118.041						6.24154	9.11565	3.36743	-99.5595	61.3211	39.0954	100.354	56.0381	36.4835			-102.717	56.2059	32.2429	97.2088	56.1987	37.6767
508	1	1:CB1.stl	Modjaw-3:(CA1:OB2):	-0.937541	-1	0.0667603	0.0374764	0.0543913	1.25186	1.58351	2.73356	-1	6.7236	179.409	123.615						6.7236	10.0104	3.43685	-99.619	62.3201	39.5383	100.302	57.4064	36.7894			-102.717	56.2059	32.2429	97.2088	56.1987	37.6767
509	1	1:CB1.stl	Modjaw-3:(CA1:OB3):	-0.98896	-1	0.0702109	0.0408074	0.0548942	1.25186	1.58351	3.52857	-1	7.36668	180.523	134.198						7.36668	8.24204	6.49131	-98.6887	59.8376	38.4486	101.134	52.8507	33.7368			-102.717	56.2059	32.2429	97.2088	56.1987	37.6767
510	1	1:CB1.stl	Modjaw-3:(CA2:OA1):	-0.927438	-1	0.0471921	0.0400001	0.0645887	1.25186	1.58351	3.71442	-1	8.84877	221.219	137.002						8.84877	13.0536	4.6439	-98.0008	64.6962	40.9645	101.765	55.9642	36.8115			-102.717	56.2059	32.2429	97.2088	56.1987	37.6767
511	1	1:CB1.stl	Modjaw-3:(CA2:OA2):	-0.988406	-1	0.11258	0.0439464	0.0569525	1.25186	1.58351	3.5747	-1	7.57561	172.383	133.016						7.57561	8.62765	6.52357	-98.5609	59.7812	38.9045	101.247	52.3088	34.3429			-102.717	56.2059	32.2429	97.2088	56.1987	37.6767
512	1	1:CB1.stl	Modjaw-3:(CA2:OA3):	-0.991259	-1	0.0486548	0.0457572	0.06013	1.25186	1.58351	4.09015	-1	8.63045	188.614	143.53						8.63045	9.4511	7.8098	-97.9003	60.3063	39.2646	101.823	51.5536	33.4189			-102.717	56.2059	32.2429	97.2088	56.1987	37.6767
513	1	1:CB1.stl	Modjaw-3:(CA2:OB1):	-0.951686	-1	0.11954	0.0350699	0.0503277	1.25186	1.58351	2.60186	-1	5.97909	170.49	118.803						5.97909	8.81706	3.14112	-99.7466	61.265	38.8247	100.18	56.2842	36.6601			-102.717	56.2059	32.2429	97.2088	56.1987	37.6767
514	1	1:CB1.stl	Modjaw-3:(CA2:OB2):	-0.936937	-1	0.0956531	0.0356542	0.0518927	1.25186	1.58351	2.57844	-1	6.52886	183.116	125.815						6.52886	9.72168	3.33604	-99.8105	62.2641	39.2684	100.123	57.6584	36.9662			-102.717	56.2059	32.2429	97.2088	56.1987	37.6767
515	1	1:CB1.stl	Modjaw-3:(CA2:OB3):	-0.988367	-1	0.0479875	0.0387727	0.052368	1.25186	1.58351	3.38188	-1	7.06003	182.088	134.816						7.06003	7.94375	6.17631	-98.8603	59.7919	38.1898	100.981	53.08	33.9099			-102.717	56.2059	32.2429	97.2088	56.1987	37.6767
516	1	1:CB1.stl	Modjaw-3:(CA3:OA1):	-0.925061	-1	0.0406592	0.0410858	0.0667759	1.25186	1.58351	3.85635	-1	9.18993	223.677	137.623						9.18993	13.5446	4.83523	-97.7867	65.0372	41.2514	101.955	55.8953	36.803			-102.717	56.2059	32.2429	97.2088	56.1987	37.6767
517	1	1:CB1.stl	Modjaw-3:(CA3:OA2):	-0.985981	-1	0.0531597	0.0448809	0.0584111	1.25186	1.58351	3.70445	-1	7.86425	175.225	134.636						7.86425	9.05438	6.67413	-98.374	60.0942	39.1709	101.413	52.2401	34.3306			-102.717	56.2059	32.2429	97.2088	56.1987	37.6767
518	1	1:CB1.stl	Modjaw-3:(CA3:OA3):	-0.988859	-1	0.0405374	0.0466626	0.0614984	1.25186	1.58351	4.22118	-1	8.92012	191.162	145.046						8.92012	9.88008	7.96015	-97.7095	60.6171	39.5283	101.988	51.4807	33.4029			-102.717	56.2059	32.2429	97.2088	56.1987	37.6767
519	1	1:CB1.stl	Modjaw-3:(CA3:OB1):	-0.949457	-1	0.0534055	0.0359789	0.0517973	1.25186	1.58351	2.72161	-1	6.27065	174.287	121.061						6.27065	9.24466	3.29663	-99.5702	61.5713	39.0818	100.344	56.2272	36.6573			-102.717	56.2059	32.2429	97.2088	56.1987	37.6767
520	1	1:CB1.stl	Modjaw-3:(CA3:OB2):	-0.934725	-1	0.0676746	0.0365009	0.0533423	1.25186	1.58351	2.69741	-1	6.81061	186.588	127.677						6.81061	10.1593	3.46189	-99.6294	62.5774	39.5285	100.292	57.6024	36.9648			-102.717	56.2059	32.2429	97.2088	56.1987	37.6767
521	1	1:CB1.stl	Modjaw-3:(CA3:OB3):	-0.98616	-1	0.0445976	0.0395357	0.0535384	1.25186	1.58351	3.49878	-1	7.32293	185.223	136.779						7.32293	8.33819	6.30768	-98.6909	60.0798	38.432	101.133	53.017	33.8999			-102.717	56.2059	32.2429	97.2088	56.1987	37.6767
522	1	1:CB1.stl	Modjaw-3:(CB1:OA1):-1.0	-0.921882	-1	0.0417881	0.0455379	0.0731751	1.25186	1.58351	4.34874	-1	10.2016	224.024	139.414						10.2016	14.8524	5.55079	-97.0814	65.7474	42.1318	102.569	55.3398	36.5169			-102.717	56.2059	32.2429	97.2088	56.1987	37.6767
523	1	1:CB1.stl	Modjaw-3:(CB1:OA2):-1.0	-0.982703	-1	0.0521114	0.0494514	0.0644106	1.25186	1.58351	4.16308	-1	8.86673	179.302	137.66						8.86673	10.2702	7.46324	-97.7551	60.7494	40.0024	101.952	51.7231	34.048			-102.717	56.2059	32.2429	97.2088	56.1987	37.6767
524	1	1:CB1.stl	Modjaw-3:(CB1:OA3):-1.0	-0.985647	-1	0.0402849	0.0511165	0.067307	1.25186	1.58351	4.67801	-1	9.91471	193.963	147.306						9.91471	11.0878	8.74161	-97.0875	61.2603	40.3482	102.516	50.9609	33.1145			-102.717	56.2059	32.2429	97.2088	56.1987	37.6767
525	1	1:CB1.stl	Modjaw-3:(CB1:OB1):-1.0	-0.94646	-1	0.0715692	0.0400338	0.0574458	1.25186	1.58351	3.15348	-1	7.16778	179.043	124.775						7.16778	10.4161	3.91942	-98.975	62.2199	39.8797	100.89	55.7407	36.4114			-102.717	56.2059	32.2429	97.2088	56.1987	37.6767
526	1	1:CB1.stl	Modjaw-3:(CB1:OB2):-1.0	-0.931773	-1	0.0475421	0.0402093	0.0589011	1.25186	1.58351	3.12941	-1	7.60877	189.229	129.179						7.60877	11.3397	3.87786	-99.0185	63.2401	40.3315	100.855	57.1098	36.7209			-102.717	56.2059	32.2429	97.2088	56.1987	37.6767
527	1	1:CB1.stl	Modjaw-3:(CB1:OB3):-1.0	-0.983234	-1	0.0437264	0.0433726	0.0586759	1.25186	1.58351	3.91372	-1	8.22855	189.718	140.237						8.22855	9.44891	7.00818	-98.1313	60.6816	39.1867	101.626	52.5434	33.647			-102.717	56.2059	32.2429	97.2088	56.1987	37.6767
528	1	1:CB1.stl	Modjaw-3:(CB2:OA1):-1.0	-0.92443	-1	0.0451005	0.0442814	0.0708377	1.25186	1.58351	4.18206	-1	9.81384	221.624	138.54						9.81384	14.3071	5.32062	-97.3266	65.3776	41.8089	102.356	55.3828	36.6033			-102.717	56.2059	32.2429	97.2088	56.1987	37.6767
529	1	1:CB1.stl	Modjaw-3:(CB2:OA2):-1.0	-0.98528	-1	0.0741913	0.0483486	0.0625201	1.25186	1.58351	4.00765	-1	8.53387	176.507	136.498						8.53387	9.7913	7.27643	-97.9689	60.4131	39.7008	101.767	51.767	34.1366			-102.717	56.2059	32.2429	97.2088	56.1987	37.6767
530	1	1:CB1.stl	Modjaw-3:(CB2:OA3):-1.0	-0.988213	-1	0.0525789	0.0499775	0.0654288	1.25186	1.58351	4.5224	-1	9.58148	191.716	146.441						9.58148	10.6082	8.55474	-97.3046	60.9262	40.0502	102.332	51.0077	33.2058			-102.717	56.2059	32.2429	97.2088	56.1987	37.6767
531	1	1:CB1.stl	Modjaw-3:(CB2:OB1):-1.0	-0.948817	-1	0.0593388	0.0389073	0.0556846	1.25186	1.58351	3.00911	-1	6.83235	175.606	122.697						6.83235	9.94424	3.72046	-99.175	61.8931	39.591	100.707	55.7735	36.4843			-102.717	56.2059	32.2429	97.2088	56.1987	37.6767
532	1	1:CB1.stl	Modjaw-3:(CB2:OB2):-1.0	-0.934121	-1	0.0580935	0.0390423	0.0571284	1.25186	1.58351	2.98438	-1	7.27425	186.317	127.331						7.27425	10.857	3.69152	-99.2239	62.905	40.0397	100.667	57.1413	36.7925			-102.717	56.2059	32.2429	97.2088	56.1987	37.6767
533	1	1:CB1.stl	Modjaw-3:(CB2:OB3):-1.0	-0.985576	-1	0.0422139	0.0422774	0.0569657	1.25186	1.58351	3.77344	-1	7.92337	187.414	139.09						7.92337	9.01029	6.83645	-98.3231	60.3741	38.9138	101.458	52.5829	33.7259			-102.717	56.2059	32.2429	97.2088	56.1987	37.6767
534	1	1:CB1.stl	Modjaw-3:(CB3:OA1):-1.0	-0.922467	-1	0.0497715	0.0430072	0.0694833	1.25186	1.58351	3.96343	-1	9.50078	220.911	136.735						9.50078	14.0323	4.9693	-97.5994	65.3092	41.6152	102.119	55.7029	37.0918			-102.717	56.2059	32.2429	97.2088	56.1987	37.6767
535	1	1:CB1.stl	Modjaw-3:(CB3:OA2):-1.0	-0.983372	-1	0.0743468	0.0468437	0.0602783	1.25186	1.58351	3.79699	-1	8.12491	173.447	134.79						8.12491	9.49398	6.75585	-98.2091	60.3436	39.5016	101.559	52.0454	34.5992			-102.717	56.2059	32.2429	97.2088	56.1987	37.6767
536	1	1:CB1.stl	Modjaw-3:(CB3:OA3):-1.0	-0.986304	-1	0.0501287	0.0482572	0.0628995	1.25186	1.58351	4.315	-1	9.17306	190.087	145.837						9.17306	10.3162	8.02997	-97.5421	60.8607	39.8568	102.133	51.2844	33.666			-102.717	56.2059	32.2429	97.2088	56.1987	37.6767
537	1	1:CB1.stl	Modjaw-3:(CB3:OB1):-1.0	-0.946997	-1	0.080864	0.0375362	0.0540592	1.25186	1.58351	2.80758	-1	6.53087	173.988	120.809						6.53087	9.68966	3.37207	-99.4093	61.83	39.4063	100.492	56.0515	36.9207			-102.717	56.2059	32.2429	97.2088	56.1987	37.6767
538	1	1:CB1.stl	Modjaw-3:(CB3:OB2):-1.0	-0.932285	-1	0.033354	0.0375136	0.0554321	1.25186	1.58351	2.78076	-1	7.05195	187.984	127.218						7.05195	10.613	3.49091	-99.464	62.8432	39.8584	100.445	57.4288	37.2323			-102.717	56.2059	32.2429	97.2088	56.1987	37.6767
539	1	1:CB1.stl	Modjaw-3:(CB3:OB3):-1.0	-0.983801	-1	0.0326035	0.0404282	0.0544243	1.25186	1.58351	3.58256	-1	7.54675	186.67	138.665						7.54675	8.74752	6.34597	-98.5372	60.3162	38.7352	101.27	52.8375	34.1442			-102.717	56.2059	32.2429	97.2088	56.1987	37.6767
540	1	1:CB1.stl	Modjaw-3:(CA1:OA1):	0.927858	1	0.0377307	0.0405622	0.0660354	1.25186	1.58351	3.88294	1	9.15934	225.81	138.704						9.15934	13.3826	4.93604	-97.7387	64.7505	41.2594	102.002	55.6874	36.6137			-102.717	56.2059	32.2429	97.2088	56.1987	37.6767
541	1	1:CB1.stl	Modjaw-3:(CA1:OA2):	0.988675	1	0.0450847	0.0453418	0.0584988	1.25186	1.58351	3.73599	1	7.95053	175.346	135.909						7.95053	8.98923	6.91182	-98.3115	59.8307	39.1895	101.474	52.0579	34.1503			-102.717	56.2059	32.2429	97.2088	56.1987	37.6767
542	1	1:CB1.stl	Modjaw-3:(CA1:OA3):	0.991599	1	0.0383198	0.0469789	0.0614237	1.25186	1.58351	4.24934	1	9.00288	191.637	146.57						9.00288	9.80825	8.1975	-97.6472	60.3504	39.5448	102.048	51.3035	33.225			-102.717	56.2059	32.2429	97.2088	56.1987	37.6767
543	1	1:CB1.stl	Modjaw-3:(CA1:OB1):	0.952077	1	0.0471716	0.0359531	0.051497	1.25186	1.58351	2.75655	1	6.27315	174.481	121.816						6.27315	9.13185	3.41444	-99.5095	61.3197	39.0948	100.404	56.0368	36.4829			-102.717	56.2059	32.2429	97.2088	56.1987	37.6767
544	1	1:CB1.stl	Modjaw-3:(CA1:OB2):	0.937423	1	0.04461	0.0363648	0.0528843	1.25186	1.58351	2.73356	1	6.75543	185.768	127.74						6.75543	10.0258	3.48507	-99.5652	62.3188	39.5376	100.356	57.405	36.7887			-102.717	56.2059	32.2429	97.2088	56.1987	37.6767
545	1	1:CB1.stl	Modjaw-3:(CA1:OB3):	0.988802	1	0.060847	0.0397877	0.0535901	1.25186	1.58351	3.52857	1	7.40009	185.99	138.087						7.40009	8.26995	6.53024	-98.6278	59.8354	38.4472	101.195	52.8485	33.7354			-102.717	56.2059	32.2429	97.2088	56.1987	37.6767
546	1	1:CB1.stl	Modjaw-3:(CA2:OA1):	0.92727	1	0.0765219	0.0385501	0.0641917	1.25186	1.58351	3.71442	1	8.87735	230.281	138.294						8.87735	13.0677	4.68704	-97.9571	64.6943	40.9636	101.809	55.9623	36.8106			-102.717	56.2059	32.2429	97.2088	56.1987	37.6767
547	1	1:CB1.stl	Modjaw-3:(CA2:OA2):	0.988108	1	0.0956569	0.0429853	0.0556891	1.25186	1.58351	3.5747	1	7.60667	176.96	136.592						7.60667	8.65298	6.56036	-98.5047	59.7791	38.9032	101.304	52.3067	34.3416			-102.717	56.2059	32.2429	97.2088	56.1987	37.6767
548	1	1:CB1.stl	Modjaw-3:(CA2:OA3):	0.991009	1	0.0547671	0.0446739	0.0586459	1.25186	1.58351	4.09015	1	8.66433	193.946	147.74						8.66433	9.47996	7.84869	-97.8391	60.3037	39.2628	101.884	51.5509	33.4171			-102.717	56.2059	32.2429	97.2088	56.1987	37.6767
549	1	1:CB1.stl	Modjaw-3:(CA2:OB1):	0.951514	1	0.0585537	0.0339789	0.0489843	1.25186	1.58351	2.60186	1	6.00901	176.845	122.672						6.00901	8.83204	3.18599	-99.6994	61.2639	38.8242	100.227	56.283	36.6596			-102.717	56.2059	32.2429	97.2088	56.1987	37.6767
550	1	1:CB1.stl	Modjaw-3:(CA2:OB2):	0.936833	1	0.0814478	0.0346115	0.0504242	1.25186	1.58351	2.57844	1	6.55818	189.48	130.06						6.55818	9.73594	3.38041	-99.7594	62.263	39.2679	100.174	57.6572	36.9656			-102.717	56.2059	32.2429	97.2088	56.1987	37.6767
551	1	1:CB1.stl	Modjaw-3:(CA2:OB3):	0.988225	1	0.0418923	0.0377858	0.0511071	1.25186	1.58351	3.38188	1	7.09203	187.691	138.768						7.09203	7.97033	6.21372	-98.8021	59.7899	38.1886	101.039	53.078	33.9087			-102.717	56.2059	32.2429	97.2088	56.1987	37.6767
552	1	1:CB1.stl	Modjaw-3:(CA3:OA1):	0.924888	1	0.0702069	0.0395894	0.0663756	1.25186	1.58351	3.85635	1	9.21881	232.861	138.889						9.21881	13.5588	4.87884	-97.7426	65.0352	41.2504	101.999	55.8933	36.802			-102.717	56.2059	32.2429	97.2088	56.1987	37.6767
553	1	1:CB1.stl	Modjaw-3:(CA3:OA2):	0.985678	1	0.0584486	0.043868	0.0570801	1.25186	1.58351	3.70445	1	7.89578	179.99	138.328						7.89578	9.07965	6.7119	-98.3174	60.092	39.1695	101.47	52.2378	34.3292			-102.717	56.2059	32.2429	97.2088	56.1987	37.6767
554	1	1:CB1.stl	Modjaw-3:(CA3:OA3):	0.988603	1	0.0422981	0.045532	0.0599485	1.25186	1.58351	4.22118	1	8.95441	196.662	149.368						8.95441	9.90883	7.99999	-97.6479	60.6143	39.5264	102.049	51.4779	33.401			-102.717	56.2059	32.2429	97.2088	56.1987	37.6767
555	1	1:CB1.stl	Modjaw-3:(CA3:OB1):	0.94928	1	0.0835226	0.0348377	0.0503834	1.25186	1.58351	2.72161	1	6.30097	180.867	125.06						6.30097	9.25982	3.34212	-99.5226	61.57	39.0813	100.391	56.2259	36.6567			-102.717	56.2059	32.2429	97.2088	56.1987	37.6767
556	1	1:CB1.stl	Modjaw-3:(CA3:OB2):	0.934616	1	0.0436566	0.0354046	0.0517987	1.25186	1.58351	2.69741	1	6.84063	193.213	132.062						6.84063	10.1738	3.50744	-99.578	62.5761	39.5278	100.344	57.6011	36.9641			-102.717	56.2059	32.2429	97.2088	56.1987	37.6767
557	1	1:CB1.stl	Modjaw-3:(CA3:OB3):	0.986013	1	0.0427191	0.0385066	0.0522163	1.25186	1.58351	3.49878	1	7.35535	191.016	140.863						7.35535	8.36465	6.34606	-98.6324	60.0777	38.4307	101.191	53.0149	33.8985			-102.717	56.2059	32.2429	97.2088	56.1987	37.6767
558	1	1:CB1.stl	Modjaw-3:(CB1:OA1):1.0	0.921682	1	0.0540075	0.0438832	0.072701	1.25186	1.58351	4.34874	1	10.2331	233.188	140.755						10.2331	14.8682	5.59789	-97.0334	65.7449	42.1304	102.617	55.3372	36.5155			-102.717	56.2059	32.2429	97.2088	56.1987	37.6767
559	1	1:CB1.stl	Modjaw-3:(CB1:OA2):1.0	0.982369	1	0.0722978	0.0483129	0.062897	1.25186	1.58351	4.16308	1	8.90073	184.231	141.513						8.90073	10.2971	7.5044	-97.6946	60.7467	40.0006	102.013	51.7203	34.0462			-102.717	56.2059	32.2429	97.2088	56.1987	37.6767
560	1	1:CB1.stl	Modjaw-3:(CB1:OA3):1.0	0.98536	1	0.0512779	0.049866	0.065577	1.25186	1.58351	4.67801	1	9.95144	199.564	151.752						9.95144	11.118	8.78488	-97.0219	61.2569	40.3458	102.582	50.9575	33.1122			-102.717	56.2059	32.2429	97.2088	56.1987	37.6767
561	1	1:CB1.stl	Modjaw-3:(CB1:OB1):1.0	0.946255	1	0.0445583	0.038746	0.0558529	1.25186	1.58351	3.15348	1	7.20051	185.839	128.919						7.20051	10.433	3.96799	-98.9238	62.2183	39.8788	100.941	55.739	36.4105			-102.717	56.2059	32.2429	97.2088	56.1987	37.6767
562	1	1:CB1.stl	Modjaw-3:(CB1:OB2):1.0	0.931637	1	0.0501535	0.0389312	0.0571694	1.25186	1.58351	3.12941	1	7.64267	196.312	133.685						7.64267	11.356	3.92939	-98.9636	63.2384	40.3305	100.91	57.1081	36.7199			-102.717	56.2059	32.2429	97.2088	56.1987	37.6767
563	1	1:CB1.stl	Modjaw-3:(CB1:OB3):1.0	0.983056	1	0.0412927	0.0422253	0.0571851	1.25186	1.58351	3.91372	1	8.26323	195.694	144.5						8.26323	9.47672	7.04973	-98.0693	60.6791	39.185	101.688	52.5408	33.6452			-102.717	56.2059	32.2429	97.2088	56.1987	37.6767
564	1	1:CB1.stl	Modjaw-3:(CB2:OA1):1.0	0.924228	1	0.0639048	0.0426723	0.0703615	1.25186	1.58351	4.18206	1	9.84427	230.695	139.91						9.84427	14.3223	5.3662	-97.2801	65.3753	41.8077	102.402	55.3805	36.602			-102.717	56.2059	32.2429	97.2088	56.1987	37.6767
565	1	1:CB1.stl	Modjaw-3:(CB2:OA2):1.0	0.984942	1	0.055927	0.0472781	0.0610904	1.25186	1.58351	4.00765	1	8.56678	181.2	140.231						8.56678	9.8177	7.31586	-97.9099	60.4105	39.6991	101.826	51.7645	34.135			-102.717	56.2059	32.2429	97.2088	56.1987	37.6767
566	1	1:CB1.stl	Modjaw-3:(CB2:OA3):1.0	0.987923	1	0.0548854	0.0487914	0.0637789	1.25186	1.58351	4.5224	1	9.61718	197.108	150.789						9.61718	10.638	8.59633	-97.2405	60.923	40.048	102.396	51.0045	33.2036			-102.717	56.2059	32.2429	97.2088	56.1987	37.6767
567	1	1:CB1.stl	Modjaw-3:(CB2:OB1):1.0	0.948611	1	0.049495	0.0376678	0.0541659	1.25186	1.58351	3.00911	1	6.86414	182.228	126.724						6.86414	9.96062	3.76766	-99.1253	61.8916	39.5902	100.757	55.772	36.4835			-102.717	56.2059	32.2429	97.2088	56.1987	37.6767
568	1	1:CB1.stl	Modjaw-3:(CB2:OB2):1.0	0.933984	1	0.0562561	0.0378076	0.0554698	1.25186	1.58351	2.98438	1	7.30711	193.271	131.731						7.30711	10.8727	3.74149	-99.1704	62.9035	40.0388	100.72	57.1398	36.7916			-102.717	56.2059	32.2429	97.2088	56.1987	37.6767
569	1	1:CB1.stl	Modjaw-3:(CB2:OB3):1.0	0.985397	1	0.0419493	0.041183	0.0555451	1.25186	1.58351	3.77344	1	7.95709	193.213	143.255						7.95709	9.03775	6.87643	-98.2625	60.3718	38.9122	101.518	52.5805	33.7243			-102.717	56.2059	32.2429	97.2088	56.1987	37.6767
570	1	1:CB1.stl	Modjaw-3:(CB3:OA1):1.0	0.922252	1	0.0569043	0.0414121	0.0690123	1.25186	1.58351	3.96343	1	9.52833	230.085	138.067						9.52833	14.0457	5.01101	-97.5575	65.3072	41.6142	102.16	55.7009	37.0909			-102.717	56.2059	32.2429	97.2088	56.1987	37.6767
571	1	1:CB1.stl	Modjaw-3:(CB3:OA2):1.0	0.98302	1	0.0539463	0.0458203	0.058921	1.25186	1.58351	3.79699	1	8.15542	177.987	138.413						8.15542	9.5179	6.79294	-98.1547	60.3414	39.5003	101.613	52.0431	34.5979			-102.717	56.2059	32.2429	97.2088	56.1987	37.6767
572	1	1:CB1.stl	Modjaw-3:(CB3:OA3):1.0	0.985998	1	0.0530879	0.0471243	0.0613254	1.25186	1.58351	4.315	1	9.20635	195.363	150.123						9.20635	10.3435	8.06923	-97.4826	60.8578	39.8549	102.192	51.2816	33.6641			-102.717	56.2059	32.2429	97.2088	56.1987	37.6767
573	1	1:CB1.stl	Modjaw-3:(CB3:OB1):1.0	0.946779	1	0.0418134	0.0363068	0.0525636	1.25186	1.58351	2.80758	1	6.5603	180.691	124.807						6.5603	9.70409	3.41651	-99.3639	61.8287	39.4058	100.537	56.0502	36.9201			-102.717	56.2059	32.2429	97.2088	56.1987	37.6767
574	1	1:CB1.stl	Modjaw-3:(CB3:OB2):1.0	0.932137	1	0.0559063	0.0362839	0.0537815	1.25186	1.58351	2.78076	1	7.08158	195.172	131.673						7.08158	10.6269	3.53626	-99.4148	62.8419	39.8578	100.495	57.4275	37.2317			-102.717	56.2059	32.2429	97.2088	56.1987	37.6767
575	1	1:CB1.stl	Modjaw-3:(CB3:OB3):1.0	0.983608	1	0.0534716	0.0393771	0.053063	1.25186	1.58351	3.58256	1	7.57835	192.456	142.818						7.57835	8.77267	6.38404	-98.4808	60.3141	38.7339	101.327	52.8354	34.1429			-102.717	56.2059	32.2429	97.2088	56.1987	37.6767
576	1	1:CB1.stl	Modjaw-3:(CA1:OA1):	1.85555	2	0.0868056	0.0796428	0.131662	2.50363	3.1669	3.88294	2	9.17325	115.18	69.673						9.17325	13.3896	4.95688	-97.7175	64.7496	41.2589	102.023	55.6864	36.6132			-102.717	56.2059	32.2429	97.2088	56.1987	37.6767
577	1	1:CB1.stl	Modjaw-3:(CA1:OA2):	1.97704	2	0.0586121	0.0896967	0.115681	2.50363	3.1669	3.73599	2	7.96587	88.809	68.8606						7.96587	9.00184	6.9299	-98.2839	59.8296	39.1888	101.501	52.0568	34.1496			-102.717	56.2059	32.2429	97.2088	56.1987	37.6767
578	1	1:CB1.stl	Modjaw-3:(CA1:OA3):	1.98293	2	0.0374484	0.092851	0.121307	2.50363	3.1669	4.24934	2	9.01948	97.1393	74.3522						9.01948	9.82246	8.2165	-97.6174	60.349	39.5439	102.078	51.3022	33.2241			-102.717	56.2059	32.2429	97.2088	56.1987	37.6767
579	1	1:CB1.stl	Modjaw-3:(CA1:OB1):	1.90398	2	0.0507751	0.0707756	0.101603	2.50363	3.1669	2.75655	2	6.28812	88.8458	61.8891						6.28812	9.13958	3.43665	-99.486	61.3191	39.0945	100.427	56.0361	36.4825			-102.717	56.2059	32.2429	97.2088	56.1987	37.6767
580	1	1:CB1.stl	Modjaw-3:(CA1:OB2):	1.87474	2	0.0641229	0.07164	0.104255	2.50363	3.1669	2.73356	2	6.77061	94.5088	64.9429						6.77061	10.0332	3.50802	-99.5397	62.3182	39.5372	100.381	57.4044	36.7883			-102.717	56.2059	32.2429	97.2088	56.1987	37.6767
581	1	1:CB1.stl	Modjaw-3:(CA1:OB3):	1.97745	2	0.0371153	0.0785557	0.105862	2.50363	3.1669	3.52857	2	7.41592	94.4034	70.0527						7.41592	8.28319	6.54866	-98.5992	59.8344	38.4465	101.223	52.8475	33.7347			-102.717	56.2059	32.2429	97.2088	56.1987	37.6767
582	1	1:CB1.stl	Modjaw-3:(CA2:OA1):	1.85439	2	0.0467861	0.0756854	0.128034	2.50363	3.1669	3.71442	2	8.89035	117.465	69.4375						8.89035	13.0741	4.70664	-97.9373	64.6934	40.9632	101.829	55.9615	36.8102			-102.717	56.2059	32.2429	97.2088	56.1987	37.6767
583	1	1:CB1.stl	Modjaw-3:(CA2:OA2):	1.97592	2	0.0446336	0.0850121	0.110104	2.50363	3.1669	3.5747	2	7.62126	89.6492	69.2187						7.62126	8.6649	6.57763	-98.4785	59.7781	38.9026	101.33	52.3057	34.341			-102.717	56.2059	32.2429	97.2088	56.1987	37.6767
584	1	1:CB1.stl	Modjaw-3:(CA2:OA3):	1.98177	2	0.0351336	0.0882705	0.115795	2.50363	3.1669	4.09015	2	8.68017	98.336	74.9617						8.68017	9.49348	7.86686	-97.8106	60.3024	39.262	101.912	51.5496	33.4163			-102.717	56.2059	32.2429	97.2088	56.1987	37.6767
585	1	1:CB1.stl	Modjaw-3:(CA2:OB1):	1.90287	2	0.0588536	0.0668748	0.0966164	2.50363	3.1669	2.60186	2	6.02318	90.0666	62.3412						6.02318	8.83919	3.20718	-99.6771	61.2633	38.8239	100.249	56.2825	36.6594			-102.717	56.2059	32.2429	97.2088	56.1987	37.6767
586	1	1:CB1.stl	Modjaw-3:(CA2:OB2):	1.87358	2	0.0480297	0.0682063	0.0993749	2.50363	3.1669	2.57844	2	6.57217	96.3572	66.1351						6.57217	9.74279	3.40155	-99.7351	62.2624	39.2676	100.199	57.6566	36.9653			-102.717	56.2059	32.2429	97.2088	56.1987	37.6767
587	1	1:CB1.stl	Modjaw-3:(CA2:OB3):	1.97631	2	0.0329032	0.0745846	0.100939	2.50363	3.1669	3.38188	2	7.10718	95.2901	70.4106						7.10718	7.98294	6.23141	-98.7748	59.789	38.188	101.067	53.0771	33.9081			-102.717	56.2059	32.2429	97.2088	56.1987	37.6767
588	1	1:CB1.stl	Modjaw-3:(CA3:OA1):	1.84962	2	0.0722086	0.0777195	0.1324	2.50363	3.1669	3.85635	2	9.23191	118.785	69.7273						9.23191	13.5652	4.89858	-97.7226	65.0343	41.2499	102.019	55.8924	36.8016			-102.717	56.2059	32.2429	97.2088	56.1987	37.6767
589	1	1:CB1.stl	Modjaw-3:(CA3:OA2):	1.97106	2	0.0915794	0.086726	0.112817	2.50363	3.1669	3.70445	2	7.91054	91.2131	70.1184						7.91054	9.09151	6.72958	-98.2911	60.091	39.1689	101.496	52.2368	34.3286			-102.717	56.2059	32.2429	97.2088	56.1987	37.6767
590	1	1:CB1.stl	Modjaw-3:(CA3:OA3):	1.97695	2	0.0496645	0.08994	0.118334	2.50363	3.1669	4.22118	2	8.97041	99.7377	75.8061						8.97041	9.92226	8.01856	-97.6193	60.613	39.5256	102.078	51.4766	33.4001			-102.717	56.2059	32.2429	97.2088	56.1987	37.6767
591	1	1:CB1.stl	Modjaw-3:(CA3:OB1):	1.8984	2	0.055877	0.0685432	0.0993431	2.50363	3.1669	2.72161	2	6.31529	92.1359	63.5704						6.31529	9.26703	3.36354	-99.5002	61.5694	39.081	100.414	56.2253	36.6564			-102.717	56.2059	32.2429	97.2088	56.1987	37.6767
592	1	1:CB1.stl	Modjaw-3:(CA3:OB2):	1.86914	2	0.0986705	0.0697404	0.102365	2.50363	3.1669	2.69741	2	6.85491	98.2918	66.9656						6.85491	10.1808	3.52906	-99.5536	62.5755	39.5275	100.368	57.6005	36.9638			-102.717	56.2059	32.2429	97.2088	56.1987	37.6767
593	1	1:CB1.stl	Modjaw-3:(CA3:OB3):	1.97188	2	0.0533054	0.0759848	0.103097	2.50363	3.1669	3.49878	2	7.37066	97.0018	71.4924						7.37066	8.37717	6.36416	-98.605	60.0767	38.4301	101.219	53.014	33.8979			-102.717	56.2059	32.2429	97.2088	56.1987	37.6767
594	1	1:CB1.stl	Modjaw-3:(CB1:OA1):2.0	1.84318	2	0.077493	0.0861479	0.14498	2.50363	3.1669	4.34874	2	10.2473	118.95	70.6808						10.2473	14.8754	5.61913	-97.0117	65.7438	42.1298	102.638	55.3361	36.5149			-102.717	56.2059	32.2429	97.2088	56.1987	37.6767
595	1	1:CB1.stl	Modjaw-3:(CB1:OA2):2.0	1.96441	2	0.04895	0.0954923	0.124268	2.50363	3.1669	4.16308	2	8.91659	93.3749	71.7532						8.91659	10.3096	7.52357	-97.6665	60.7454	39.9997	102.041	51.7191	34.0454			-102.717	56.2059	32.2429	97.2088	56.1987	37.6767
596	1	1:CB1.stl	Modjaw-3:(CB1:OA3):2.0	1.97043	2	0.0721087	0.0984901	0.12941	2.50363	3.1669	4.67801	2	9.96852	101.213	77.0305						9.96852	11.1321	8.80497	-96.9915	61.2553	40.3447	102.612	50.9559	33.1111			-102.717	56.2059	32.2429	97.2088	56.1987	37.6767
597	1	1:CB1.stl	Modjaw-3:(CB1:OB1):2.0	1.89232	2	0.0483937	0.0762132	0.110102	2.50363	3.1669	3.15348	2	7.21587	94.68	65.5379						7.21587	10.441	3.99073	-98.8999	62.2175	39.8784	100.965	55.7383	36.4101			-102.717	56.2059	32.2429	97.2088	56.1987	37.6767
598	1	1:CB1.stl	Modjaw-3:(CB1:OB2):2.0	1.86315	2	0.0524774	0.0766093	0.113755	2.50363	3.1669	3.12941	2	7.65869	99.9707	67.3261						7.65869	11.3637	3.95367	-98.9378	63.2376	40.33	100.936	57.1073	36.7194			-102.717	56.2059	32.2429	97.2088	56.1987	37.6767
599	1	1:CB1.stl	Modjaw-3:(CB1:OB3):2.0	1.96594	2	0.0497763	0.083306	0.112864	2.50363	3.1669	3.91372	2	8.27953	99.3869	73.3585						8.27953	9.48981	7.06924	-98.0403	60.6779	39.1842	101.717	52.5397	33.6444			-102.717	56.2059	32.2429	97.2088	56.1987	37.6767
600	1	1:CB1.stl	Modjaw-3:(CB2:OA1):2.0	1.84827	2	0.0704775	0.0837693	0.140296	2.50363	3.1669	4.18206	2	9.85802	117.681	70.2658						9.85802	14.3293	5.38676	-97.2591	65.3742	41.8072	102.423	55.3794	36.6015			-102.717	56.2059	32.2429	97.2088	56.1987	37.6767
601	1	1:CB1.stl	Modjaw-3:(CB2:OA2):2.0	1.96955	2	0.0832169	0.0934903	0.120739	2.50363	3.1669	4.00765	2	8.58215	91.7972	71.0802						8.58215	9.83005	7.33425	-97.8825	60.4094	39.6984	101.853	51.7633	34.1342			-102.717	56.2059	32.2429	97.2088	56.1987	37.6767
602	1	1:CB1.stl	Modjaw-3:(CB2:OA3):2.0	1.97556	2	0.0459347	0.0964052	0.125895	2.50363	3.1669	4.5224	2	9.63379	99.9302	76.5226						9.63379	10.6519	8.61566	-97.2109	60.9216	40.047	102.426	51.003	33.2026			-102.717	56.2059	32.2429	97.2088	56.1987	37.6767
603	1	1:CB1.stl	Modjaw-3:(CB2:OB1):2.0	1.89703	2	0.0551414	0.0741035	0.106801	2.50363	3.1669	3.00911	2	6.87909	92.8307	64.4101						6.87909	9.96837	3.7898	-99.102	61.8909	39.5898	100.78	55.7713	36.4832			-102.717	56.2059	32.2429	97.2088	56.1987	37.6767
604	1	1:CB1.stl	Modjaw-3:(CB2:OB2):2.0	1.86785	2	0.0529559	0.0744037	0.109526	2.50363	3.1669	2.98438	2	7.32266	98.418	66.8578						7.32266	10.8802	3.76508	-99.1452	62.9028	40.0384	100.745	57.1391	36.7912			-102.717	56.2059	32.2429	97.2088	56.1987	37.6767
605	1	1:CB1.stl	Modjaw-3:(CB2:OB3):2.0	1.97062	2	0.066184	0.0812737	0.109655	2.50363	3.1669	3.77344	2	7.97296	98.1001	72.7097						7.97296	9.05069	6.89522	-98.2341	60.3707	38.9114	101.547	52.5794	33.7236			-102.717	56.2059	32.2429	97.2088	56.1987	37.6767
606	1	1:CB1.stl	Modjaw-3:(CB3:OA1):2.0	1.84431	2	0.0886843	0.0812643	0.137604	2.50363	3.1669	3.96343	2	9.5407	117.403	69.3344						9.5407	14.0517	5.02971	-97.5387	65.3062	41.6138	102.179	55.7	37.0905			-102.717	56.2059	32.2429	97.2088	56.1987	37.6767
607	1	1:CB1.stl	Modjaw-3:(CB3:OA2):2.0	1.96569	2	0.0609994	0.0906214	0.116473	2.50363	3.1669	3.79699	2	8.16963	90.1512	70.1416						8.16963	9.52906	6.81019	-98.1296	60.3403	39.4997	101.638	52.0421	34.5973			-102.717	56.2059	32.2429	97.2088	56.1987	37.6767
608	1	1:CB1.stl	Modjaw-3:(CB3:OA3):2.0	1.97169	2	0.0474901	0.093124	0.121065	2.50363	3.1669	4.315	2	9.2218	99.0271	76.1725						9.2218	10.3562	8.08743	-97.4551	60.8565	39.8541	102.22	51.2802	33.6633			-102.717	56.2059	32.2429	97.2088	56.1987	37.6767
609	1	1:CB1.stl	Modjaw-3:(CB3:OB1):2.0	1.89335	2	0.0443132	0.0713924	0.10362	2.50363	3.1669	2.80758	2	6.57411	92.0842	63.4447						6.57411	9.7109	3.43731	-99.3426	61.8281	39.4055	100.558	56.0496	36.9199			-102.717	56.2059	32.2429	97.2088	56.1987	37.6767
610	1	1:CB1.stl	Modjaw-3:(CB3:OB2):2.0	1.86414	2	0.0436823	0.0713631	0.106932	2.50363	3.1669	2.78076	2	7.09559	99.4295	66.3561						7.09559	10.6335	3.55765	-99.3915	62.8413	39.8575	100.518	57.4268	37.2314			-102.717	56.2059	32.2429	97.2088	56.1987	37.6767
611	1	1:CB1.stl	Modjaw-3:(CB3:OB3):2.0	1.96703	2	0.0500863	0.0777052	0.104751	2.50363	3.1669	3.58256	2	7.5932	97.7181	72.4884						7.5932	8.7845	6.4019	-98.4545	60.3131	38.7333	101.353	52.8344	34.1423			-102.717	56.2059	32.2429	97.2088	56.1987	37.6767
612	1	1:CB1.stl	Modjaw-3:(CA1:OA1):	2.78309	3	0.0725162	0.117276	0.196926	3.75521	4.75005	3.88294	3	9.18625	78.33	46.6482						9.18625	13.3961	4.97635	-97.6976	64.7487	41.2584	102.043	55.6855	36.6127			-102.717	56.2059	32.2429	97.2088	56.1987	37.6767
613	1	1:CB1.stl	Modjaw-3:(CA1:OA2):	2.96508	3	0.0607953	0.133068	0.171535	3.75521	4.75005	3.73599	3	7.98054	59.9734	46.5241						7.98054	9.0139	6.94718	-98.2576	59.8286	39.1881	101.528	52.0558	34.1489			-102.717	56.2059	32.2429	97.2088	56.1987	37.6767
614	1	1:CB1.stl	Modjaw-3:(CA1:OA3):	2.97399	3	0.0448871	0.137624	0.179639	3.75521	4.75005	4.24934	3	9.03531	65.6524	50.2971						9.03531	9.83602	8.23461	-97.589	60.3478	39.543	102.106	51.3009	33.2232			-102.717	56.2059	32.2429	97.2088	56.1987	37.6767
615	1	1:CB1.stl	Modjaw-3:(CA1:OB1):	2.85572	3	0.063961	0.104475	0.15031	3.75521	4.75005	2.75655	3	6.30252	60.3258	41.9302						6.30252	9.14705	3.45798	-99.4633	61.3185	39.0942	100.45	56.0355	36.4823			-102.717	56.2059	32.2429	97.2088	56.1987	37.6767
616	1	1:CB1.stl	Modjaw-3:(CA1:OB2):	2.81197	3	0.0724113	0.10585	0.154105	3.75521	4.75005	2.73356	3	6.78529	64.103	44.0302						6.78529	10.0404	3.53016	-99.5151	62.3176	39.5369	100.406	57.4038	36.788			-102.717	56.2059	32.2429	97.2088	56.1987	37.6767
617	1	1:CB1.stl	Modjaw-3:(CA1:OB3):	2.96594	3	0.0435288	0.116305	0.156807	3.75521	4.75005	3.52857	3	7.43114	63.8936	47.3905						7.43114	8.29593	6.56635	-98.5718	59.8335	38.4459	101.251	52.8466	33.7341			-102.717	56.2059	32.2429	97.2088	56.1987	37.6767
618	1	1:CB1.stl	Modjaw-3:(CA2:OA1):	2.78137	3	0.0737011	0.111445	0.191576	3.75521	4.75005	3.71442	3	8.90247	79.8825	46.4697						8.90247	13.08	4.7249	-97.9188	64.6926	40.9628	101.847	55.9607	36.8098			-102.717	56.2059	32.2429	97.2088	56.1987	37.6767
619	1	1:CB1.stl	Modjaw-3:(CA2:OA2):	2.96344	3	0.0876026	0.126083	0.163233	3.75521	4.75005	3.5747	3	7.63521	60.5568	46.7748						7.63521	8.6763	6.59411	-98.4536	59.7772	38.902	101.355	52.3048	34.3404			-102.717	56.2059	32.2429	97.2088	56.1987	37.6767
620	1	1:CB1.stl	Modjaw-3:(CA2:OA3):	2.97228	3	0.0725985	0.130797	0.171434	3.75521	4.75005	4.09015	3	8.69526	66.4791	50.7208						8.69526	9.50637	7.88415	-97.7836	60.3012	39.2612	101.939	51.5485	33.4155			-102.717	56.2059	32.2429	97.2088	56.1987	37.6767
621	1	1:CB1.stl	Modjaw-3:(CA2:OB1):	2.85408	3	0.0585854	0.0986968	0.142889	3.75521	4.75005	2.60186	3	6.03681	61.1652	42.2482						6.03681	8.84609	3.22754	-99.6557	61.2628	38.8237	100.271	56.2819	36.6592			-102.717	56.2059	32.2429	97.2088	56.1987	37.6767
622	1	1:CB1.stl	Modjaw-3:(CA2:OB2):	2.81025	3	0.038388	0.100813	0.147271	3.75521	4.75005	2.57844	3	6.58571	65.3261	44.7182						6.58571	9.74945	3.42196	-99.7117	62.2619	39.2673	100.222	57.6561	36.965			-102.717	56.2059	32.2429	97.2088	56.1987	37.6767
623	1	1:CB1.stl	Modjaw-3:(CA2:OB3):	2.96426	3	0.0433095	0.110397	0.149482	3.75521	4.75005	3.38188	3	7.12174	64.51	47.6428						7.12174	7.99507	6.24841	-98.7487	59.7881	38.1874	101.093	53.0762	33.9075			-102.717	56.2059	32.2429	97.2088	56.1987	37.6767
624	1	1:CB1.stl	Modjaw-3:(CA3:OA1):	2.77421	3	0.0712948	0.114431	0.198124	3.75521	4.75005	3.85635	3	9.2441	80.7829	46.6581						9.2441	13.5713	4.91694	-97.7041	65.0334	41.2495	102.037	55.8915	36.8012			-102.717	56.2059	32.2429	97.2088	56.1987	37.6767
625	1	1:CB1.stl	Modjaw-3:(CA3:OA2):	2.95614	3	0.0487883	0.128578	0.167199	3.75521	4.75005	3.70445	3	7.92463	61.6328	47.3964						7.92463	9.10284	6.74642	-98.2661	60.09	39.1683	101.521	52.2358	34.328			-102.717	56.2059	32.2429	97.2088	56.1987	37.6767
626	1	1:CB1.stl	Modjaw-3:(CA3:OA3):	2.96505	3	0.0339208	0.133232	0.175143	3.75521	4.75005	4.22118	3	8.98563	67.4435	51.3046						8.98563	9.93505	8.0362	-97.5922	60.6118	39.5247	102.105	51.4753	33.3993			-102.717	56.2059	32.2429	97.2088	56.1987	37.6767
627	1	1:CB1.stl	Modjaw-3:(CA3:OB1):	2.84736	3	0.0391889	0.101127	0.146872	3.75521	4.75005	2.72161	3	6.32903	62.5848	43.092						6.32903	9.27398	3.38407	-99.4787	61.5688	39.0807	100.435	56.2247	36.6562			-102.717	56.2059	32.2429	97.2088	56.1987	37.6767
628	1	1:CB1.stl	Modjaw-3:(CA3:OB2):	2.80358	3	0.0367424	0.103037	0.153067	3.75521	4.75005	2.69741	3	6.8687	66.6622	44.8737						6.8687	10.1875	3.5499	-99.5302	62.5749	39.5272	100.392	57.5999	36.9635			-102.717	56.2059	32.2429	97.2088	56.1987	37.6767
629	1	1:CB1.stl	Modjaw-3:(CA3:OB3):	2.95761	3	0.0482173	0.112437	0.152631	3.75521	4.75005	3.49878	3	7.38536	65.6847	48.3869						7.38536	8.3892	6.38151	-98.5788	60.0758	38.4295	101.245	53.0131	33.8973			-102.717	56.2059	32.2429	97.2088	56.1987	37.6767
630	1	1:CB1.stl	Modjaw-3:(CB1:OA1):3.0	2.76451	3	0.0802801	0.126834	0.216888	3.75521	4.75005	4.34874	3	10.2605	80.8966	47.3077						10.2605	14.8821	5.63882	-96.9916	65.7427	42.1292	102.658	55.3351	36.5143			-102.717	56.2059	32.2429	97.2088	56.1987	37.6767
631	1	1:CB1.stl	Modjaw-3:(CB1:OA2):3.0	2.94612	3	0.0742002	0.141544	0.184099	3.75521	4.75005	4.16308	3	8.93166	63.1016	48.5154						8.93166	10.3215	7.54178	-97.6399	60.7442	39.9989	102.068	51.7179	34.0446			-102.717	56.2059	32.2429	97.2088	56.1987	37.6767
632	1	1:CB1.stl	Modjaw-3:(CB1:OA3):3.0	2.95523	3	0.0722783	0.145883	0.191486	3.75521	4.75005	4.67801	3	9.98471	68.4435	52.1434						9.98471	11.1454	8.824	-96.9629	61.2539	40.3437	102.641	50.9545	33.11			-102.717	56.2059	32.2429	97.2088	56.1987	37.6767
633	1	1:CB1.stl	Modjaw-3:(CB1:OB1):3.0	2.8382	3	0.045851	0.112412	0.162735	3.75521	4.75005	3.15348	3	7.23054	64.3217	44.4313						7.23054	10.4487	4.01243	-98.877	62.2168	39.878	100.988	55.7375	36.4097			-102.717	56.2059	32.2429	97.2088	56.1987	37.6767
634	1	1:CB1.stl	Modjaw-3:(CB1:OB2):3.0	2.79457	3	0.141301	0.113062	0.170041	3.75521	4.75005	3.12941	3	7.67406	67.8749	45.1308						7.67406	11.3712	3.97695	-98.913	63.2369	40.3296	100.96	57.1066	36.719			-102.717	56.2059	32.2429	97.2088	56.1987	37.6767
635	1	1:CB1.stl	Modjaw-3:(CB1:OB3):3.0	2.94865	3	0.0565217	0.123246	0.167021	3.75521	4.75005	3.91372	3	8.29511	67.3055	49.665						8.29511	9.50235	7.08788	-98.0127	60.6768	39.1834	101.745	52.5385	33.6437			-102.717	56.2059	32.2429	97.2088	56.1987	37.6767
636	1	1:CB1.stl	Modjaw-3:(CB2:OA1):3.0	2.77214	3	0.117753	0.123328	0.209855	3.75521	4.75005	4.18206	3	9.87079	80.0366	47.0363						9.87079	14.3357	5.40584	-97.2396	65.3733	41.8067	102.443	55.3785	36.601			-102.717	56.2059	32.2429	97.2088	56.1987	37.6767
637	1	1:CB1.stl	Modjaw-3:(CB2:OA2):3.0	2.95382	3	0.0973279	0.138642	0.178934	3.75521	4.75005	4.00765	3	8.59677	62.0069	48.0443						8.59677	9.84181	7.35173	-97.8566	60.4082	39.6976	101.879	51.7622	34.1335			-102.717	56.2059	32.2429	97.2088	56.1987	37.6767
638	1	1:CB1.stl	Modjaw-3:(CB2:OA3):3.0	2.9629	3	0.0469842	0.142851	0.186335	3.75521	4.75005	4.5224	3	9.64955	67.5497	51.7861						9.64955	10.6651	8.63399	-97.1829	60.9202	40.046	102.454	51.0017	33.2016			-102.717	56.2059	32.2429	97.2088	56.1987	37.6767
639	1	1:CB1.stl	Modjaw-3:(CB2:OB1):3.0	2.84526	3	0.0429437	0.109316	0.157897	3.75521	4.75005	3.00911	3	6.89338	63.0591	43.6574						6.89338	9.97582	3.81095	-99.0797	61.8902	39.5895	100.802	55.7706	36.4828			-102.717	56.2059	32.2429	97.2088	56.1987	37.6767
640	1	1:CB1.stl	Modjaw-3:(CB2:OB2):3.0	2.8016	3	0.0474722	0.109814	0.163691	3.75521	4.75005	2.98438	3	7.33762	66.8186	44.8259						7.33762	10.8875	3.78773	-99.121	62.9021	40.038	100.77	57.1384	36.7908			-102.717	56.2059	32.2429	97.2088	56.1987	37.6767
641	1	1:CB1.stl	Modjaw-3:(CB2:OB3):3.0	2.95566	3	0.0571084	0.120275	0.162314	3.75521	4.75005	3.77344	3	7.98814	66.4155	49.2141						7.98814	9.0631	6.91319	-98.2071	60.3696	38.9107	101.574	52.5784	33.7229			-102.717	56.2059	32.2429	97.2088	56.1987	37.6767
642	1	1:CB1.stl	Modjaw-3:(CB3:OA1):3.0	2.76618	3	0.12522	0.119595	0.205826	3.75521	4.75005	3.96343	3	9.55213	79.8704	46.4087						9.55213	14.0573	5.04697	-97.5214	65.3054	41.6134	102.197	55.6992	37.0901			-102.717	56.2059	32.2429	97.2088	56.1987	37.6767
643	1	1:CB1.stl	Modjaw-3:(CB3:OA2):3.0	2.94802	3	0.131195	0.134409	0.173377	3.75521	4.75005	3.79699	3	8.18311	60.8824	47.1983						8.18311	9.53967	6.82656	-98.1058	60.3393	39.4991	101.662	52.0411	34.5967			-102.717	56.2059	32.2429	97.2088	56.1987	37.6767
644	1	1:CB1.stl	Modjaw-3:(CB3:OA3):3.0	2.95708	3	0.0527215	0.138009	0.180432	3.75521	4.75005	4.315	3	9.23643	66.9264	51.1905						9.23643	10.3682	8.10465	-97.4292	60.8553	39.8533	102.245	51.279	33.6625			-102.717	56.2059	32.2429	97.2088	56.1987	37.6767
645	1	1:CB1.stl	Modjaw-3:(CB3:OB1):3.0	2.83974	3	0.0829411	0.105266	0.153161	3.75521	4.75005	2.80758	3	6.58729	62.5774	43.0089						6.58729	9.71744	3.45714	-99.3224	61.8275	39.4053	100.579	56.049	36.9196			-102.717	56.2059	32.2429	97.2088	56.1987	37.6767
646	1	1:CB1.stl	Modjaw-3:(CB3:OB2):3.0	2.79603	3	0.0829527	0.105265	0.159816	3.75521	4.75005	2.78076	3	7.10906	67.5347	44.4827						7.10906	10.6399	3.57818	-99.3693	62.8407	39.8572	100.54	57.4262	37.2311			-102.717	56.2059	32.2429	97.2088	56.1987	37.6767
647	1	1:CB1.stl	Modjaw-3:(CB3:OB3):3.0	2.95026	3	0.0569263	0.114988	0.155049	3.75521	4.75005	3.58256	3	7.60739	66.1583	49.0643						7.60739	8.79583	6.41896	-98.4295	60.3122	38.7327	101.378	52.8335	34.1417			-102.717	56.2059	32.2429	97.2088	56.1987	37.6767
648	1	1:CB1.stl	Modjaw-4:(CA1:OA1):	-2.87427	-3	0.0585594	0.337111	0.392278	3.88232	4.89482	4.02184	-3	10.0732	29.881	25.6787						10.0732	13.7699	6.3765	-97.8886	64.7573	41.2628	101.852	55.6942	36.6172			-102.54	61.1185	28.8236	97.3402	60.1012	35.6781
649	1	1:CB1.stl	Modjaw-4:(CA1:OA2):	-3.06254	-3	0.0469596	0.357618	0.409091	3.88232	4.89482	3.91941	-3	10.1479	28.3764	24.8059						10.1479	11.2081	9.08771	-98.4854	59.8375	39.1938	101.3	52.0646	34.1547			-102.54	61.1185	28.8236	97.3402	60.1012	35.6781
650	1	1:CB1.stl	Modjaw-4:(CA1:OA3):	-3.07166	-3	0.0552838	0.354969	0.408875	3.88232	4.89482	4.42132	-3	10.9602	30.8765	26.8058						10.9602	11.7383	10.1821	-97.8344	60.3589	39.5507	101.861	51.312	33.231			-102.54	61.1185	28.8236	97.3402	60.1012	35.6781
651	1	1:CB1.stl	Modjaw-4:(CA1:OB1):	-2.94971	-3	0.0487714	0.325981	0.363858	3.88232	4.89482	2.97489	-3	7.86693	24.1331	21.6209						7.86693	10.6714	5.06249	-99.6591	61.3237	39.0967	100.254	56.0407	36.4848			-102.54	61.1185	28.8236	97.3402	60.1012	35.6781
652	1	1:CB1.stl	Modjaw-4:(CA1:OB2):	-2.90451	-3	0.0453773	0.315579	0.362511	3.88232	4.89482	2.96935	-3	7.61344	24.1253	21.002						7.61344	11.1456	4.08129	-99.7222	62.3227	39.5397	100.199	57.4089	36.7908			-102.54	61.1185	28.8236	97.3402	60.1012	35.6781
653	1	1:CB1.stl	Modjaw-4:(CA1:OB3):	-3.06372	-3	0.0937963	0.325067	0.374729	3.88232	4.89482	3.72949	-3	9.38024	28.8563	25.0321						9.38024	10.4058	8.35463	-98.8038	59.8416	38.4514	101.019	52.8547	33.7395			-102.54	61.1185	28.8236	97.3402	60.1012	35.6781
654	1	1:CB1.stl	Modjaw-4:(CA2:OA1):	-2.87263	-3	0.0986323	0.330257	0.384419	3.88232	4.89482	3.85162	-3	9.75286	29.5311	25.3704						9.75286	13.4162	6.08952	-98.0999	64.7005	40.9665	101.666	55.9686	36.8136			-102.54	61.1185	28.8236	97.3402	60.1012	35.6781
655	1	1:CB1.stl	Modjaw-4:(CA2:OA2):	-3.06095	-3	0.0892043	0.350613	0.400631	3.88232	4.89482	3.75781	-3	9.82403	28.0196	24.5214						9.82403	10.8819	8.76621	-98.6716	59.7853	38.907	101.137	52.3129	34.3454			-102.54	61.1185	28.8236	97.3402	60.1012	35.6781
656	1	1:CB1.stl	Modjaw-4:(CA2:OA3):	-3.07001	-3	0.134864	0.347849	0.400353	3.88232	4.89482	4.26132	-3	10.6317	30.564	26.5557						10.6317	11.4094	9.85393	-98.0193	60.3115	39.2681	101.704	51.5588	33.4224			-102.54	61.1185	28.8236	97.3402	60.1012	35.6781
657	1	1:CB1.stl	Modjaw-4:(CA2:OB1):	-2.94812	-3	0.0843749	0.319692	0.356496	3.88232	4.89482	2.82256	-3	7.58047	23.7118	21.2638						7.58047	10.3605	4.80046	-99.8426	61.2674	38.8257	100.084	56.2866	36.6612			-102.54	61.1185	28.8236	97.3402	60.1012	35.6781
658	1	1:CB1.stl	Modjaw-4:(CA2:OB2):	-2.90284	-3	0.161134	0.309269	0.355273	3.88232	4.89482	2.81779	-3	7.34124	23.7374	20.6637						7.34124	10.8329	3.84956	-99.9101	62.2664	39.2696	100.024	57.6606	36.9673			-102.54	61.1185	28.8236	97.3402	60.1012	35.6781
659	1	1:CB1.stl	Modjaw-4:(CA2:OB3):	-3.06209	-3	0.200737	0.318544	0.366964	3.88232	4.89482	3.58334	-3	9.08152	28.5094	24.7477						9.08152	10.1119	8.0511	-98.9718	59.7956	38.1922	100.87	53.0837	33.9123			-102.54	61.1185	28.8236	97.3402	60.1012	35.6781
660	1	1:CB1.stl	Modjaw-4:(CA3:OA1):	-2.86516	-3	0.257389	0.333342	0.389632	3.88232	4.89482	3.98876	-3	10.0544	30.1625	25.8049						10.0544	13.84	6.26888	-97.8871	65.0418	41.2536	101.854	55.8999	36.8052			-102.54	61.1185	28.8236	97.3402	60.1012	35.6781
661	1	1:CB1.stl	Modjaw-4:(CA3:OA2):	-3.05333	-3	0.0841897	0.353435	0.403198	3.88232	4.89482	3.88165	-3	10.0316	28.3831	24.88						10.0316	11.1622	8.90087	-98.4859	60.0986	39.1736	101.301	52.2445	34.3333			-102.54	61.1185	28.8236	97.3402	60.1012	35.6781
662	1	1:CB1.stl	Modjaw-4:(CA3:OA3):	-3.06246	-3	0.0802383	0.3507	0.403108	3.88232	4.89482	4.38741	-3	10.8514	30.9421	26.9193						10.8514	11.709	9.99374	-97.8297	60.6226	39.532	101.868	51.4862	33.4065			-102.54	61.1185	28.8236	97.3402	60.1012	35.6781
663	1	1:CB1.stl	Modjaw-4:(CA3:OB1):	-2.94112	-3	0.0483387	0.322406	0.360503	3.88232	4.89482	2.93338	-3	7.80151	24.1978	21.6406						7.80151	10.6637	4.93931	-99.6672	61.5739	39.083	100.247	56.2297	36.6585			-102.54	61.1185	28.8236	97.3402	60.1012	35.6781
664	1	1:CB1.stl	Modjaw-4:(CA3:OB2):	-2.89589	-3	0.0587618	0.312024	0.36004	3.88232	4.89482	2.927	-3	7.58371	24.3049	21.0635						7.58371	11.1648	4.00261	-99.7301	62.5799	39.5298	100.192	57.6049	36.9661			-102.54	61.1185	28.8236	97.3402	60.1012	35.6781
665	1	1:CB1.stl	Modjaw-4:(CA3:OB3):	-3.05516	-3	0.057584	0.321175	0.369371	3.88232	4.89482	3.69396	-3	9.26907	28.8598	25.0942						9.26907	10.3635	8.17468	-98.8035	60.0838	38.4346	101.02	53.021	33.9024			-102.54	61.1185	28.8236	97.3402	60.1012	35.6781
666	1	1:CB1.stl	Modjaw-4:(CB1:OA1):-3.0	-2.85485	-3	0.098279	0.347345	0.408369	3.88232	4.89482	4.47349	-3	11.0579	31.8356	27.0783						11.0579	15.0765	7.03939	-97.1887	65.753	42.1348	102.461	55.3453	36.5199			-102.54	61.1185	28.8236	97.3402	60.1012	35.6781
667	1	1:CB1.stl	Modjaw-4:(CB1:OA2):-3.0	-3.04271	-3	0.0400894	0.367162	0.418483	3.88232	4.89482	4.32905	-3	10.8813	29.6363	26.0018						10.8813	12.1222	9.64048	-97.8739	60.7548	40.0059	101.834	51.7284	34.0516			-102.54	61.1185	28.8236	97.3402	60.1012	35.6781
668	1	1:CB1.stl	Modjaw-4:(CB1:OA3):-3.0	-3.05203	-3	0.0535536	0.364592	0.418778	3.88232	4.89482	4.83529	-3	11.723	32.1539	27.9934						11.723	12.7006	10.7455	-97.2144	61.2668	40.3528	102.389	50.9674	33.1191			-102.54	61.1185	28.8236	97.3402	60.1012	35.6781
669	1	1:CB1.stl	Modjaw-4:(CB1:OB1):-3.0	-2.93141	-3	0.0517092	0.335039	0.376922	3.88232	4.89482	3.34618	-3	8.62176	25.7336	22.8741						8.62176	11.6396	5.60391	-99.0782	62.2233	39.8815	100.787	55.744	36.4132			-102.54	61.1185	28.8236	97.3402	60.1012	35.6781
670	1	1:CB1.stl	Modjaw-4:(CB1:OB2):-3.0	-2.88632	-3	0.0457046	0.324721	0.37727	3.88232	4.89482	3.3372	-3	8.42175	25.9354	22.3229						8.42175	12.1922	4.65127	-99.1253	63.2434	40.3334	100.748	57.1131	36.7228			-102.54	61.1185	28.8236	97.3402	60.1012	35.6781
671	1	1:CB1.stl	Modjaw-4:(CB1:OB3):-3.0	-3.04566	-3	0.0517745	0.333917	0.383457	3.88232	4.89482	4.09602	-3	10.0444	30.0806	26.1944						10.0444	11.2273	8.86154	-98.2499	60.6865	39.19	101.508	52.5482	33.6503			-102.54	61.1185	28.8236	97.3402	60.1012	35.6781
672	1	1:CB1.stl	Modjaw-4:(CB2:OA1):-3.0	-2.86282	-3	0.0688877	0.344872	0.403204	3.88232	4.89482	4.30852	-3	10.7316	31.1175	26.6157						10.7316	14.5936	6.86955	-97.4312	65.3829	41.8117	102.251	55.3881	36.606			-102.54	61.1185	28.8236	97.3402	60.1012	35.6781
673	1	1:CB1.stl	Modjaw-4:(CB2:OA2):-3.0	-3.05076	-3	0.0512111	0.364888	0.416072	3.88232	4.89482	4.17646	-3	10.6407	29.1617	25.5742						10.6407	11.7779	9.5036	-98.0851	60.4181	39.704	101.65	51.7721	34.1399			-102.54	61.1185	28.8236	97.3402	60.1012	35.6781
674	1	1:CB1.stl	Modjaw-4:(CB2:OA3):-3.0	-3.06006	-3	0.0534625	0.362202	0.416173	3.88232	4.89482	4.68197	-3	11.4703	31.6682	27.5613						11.4703	12.3405	10.6001	-97.4289	60.9324	40.0544	102.208	51.0139	33.2101			-102.54	61.1185	28.8236	97.3402	60.1012	35.6781
675	1	1:CB1.stl	Modjaw-4:(CB2:OB1):-3.0	-2.93878	-3	0.0718632	0.332871	0.372588	3.88232	4.89482	3.20665	-3	8.37939	25.1731	22.4897						8.37939	11.2795	5.47926	-99.2759	61.8962	39.5925	100.606	55.7766	36.4859			-102.54	61.1185	28.8236	97.3402	60.1012	35.6781
676	1	1:CB1.stl	Modjaw-4:(CB2:OB2):-3.0	-2.89366	-3	0.0609043	0.32243	0.372489	3.88232	4.89482	3.19786	-3	8.15909	25.305	21.9043						8.15909	11.8049	4.5133	-99.3284	62.908	40.0414	100.562	57.1444	36.7942			-102.54	61.1185	28.8236	97.3402	60.1012	35.6781
677	1	1:CB1.stl	Modjaw-4:(CB2:OB3):-3.0	-3.05298	-3	0.0538766	0.331672	0.381162	3.88232	4.89482	3.95912	-3	9.82617	29.6261	25.7795						9.82617	10.9193	8.73299	-98.4395	60.3787	38.9168	101.341	52.5874	33.7289			-102.54	61.1185	28.8236	97.3402	60.1012	35.6781
678	1	1:CB1.stl	Modjaw-4:(CB3:OA1):-3.0	-2.85671	-3	0.0489218	0.344175	0.40165	3.88232	4.89482	4.08509	-3	10.4407	30.3355	25.9945						10.4407	14.3082	6.57317	-97.6982	65.3139	41.6174	102.02	55.7077	37.0941			-102.54	61.1185	28.8236	97.3402	60.1012	35.6781
679	1	1:CB1.stl	Modjaw-4:(CB3:OA2):-3.0	-3.04483	-3	0.0527563	0.363785	0.412795	3.88232	4.89482	3.96258	-3	10.3063	28.3309	24.9672						10.3063	11.5101	9.10253	-98.3194	60.3482	39.5043	101.448	52.05	34.602			-102.54	61.1185	28.8236	97.3402	60.1012	35.6781
680	1	1:CB1.stl	Modjaw-4:(CB3:OA3):-3.0	-3.05413	-3	0.0710938	0.360718	0.412788	3.88232	4.89482	4.47128	-3	11.122	30.833	26.9437						11.122	12.0699	10.1742	-97.6606	60.8664	39.8604	102.014	51.2901	33.6697			-102.54	61.1185	28.8236	97.3402	60.1012	35.6781
681	1	1:CB1.stl	Modjaw-4:(CB3:OB1):-3.0	-2.93311	-3	0.0491171	0.332188	0.370652	3.88232	4.89482	3.0037	-3	8.12759	24.4668	21.9278						8.12759	11.0336	5.22154	-99.5048	61.8328	39.4075	100.396	56.0543	36.9219			-102.54	61.1185	28.8236	97.3402	60.1012	35.6781
682	1	1:CB1.stl	Modjaw-4:(CB3:OB2):-3.0	-2.88795	-3	0.048506	0.321537	0.370822	3.88232	4.89482	2.99425	-3	7.93566	24.6804	21.4002						7.93566	11.5603	4.31097	-99.5631	62.8459	39.8597	100.346	57.4315	37.2336			-102.54	61.1185	28.8236	97.3402	60.1012	35.6781
683	1	1:CB1.stl	Modjaw-4:(CB3:OB3):-3.0	-3.04747	-3	0.0735707	0.33022	0.378062	3.88232	4.89482	3.76605	-3	9.51241	28.8063	25.161						9.51241	10.6804	8.34443	-98.6483	60.3204	38.7377	101.159	52.8417	34.1467			-102.54	61.1185	28.8236	97.3402	60.1012	35.6781
684	1	1:CB1.stl	Modjaw-4:(CA1:OA1):	-1.91504	-2	0.0785143	0.223413	0.260182	2.58838	3.26342	4.02184	-2	10.096	45.1899	38.8037						10.096	13.7833	6.40876	-97.8448	64.7553	41.2618	101.896	55.6922	36.6162			-102.54	61.1185	28.8236	97.3402	60.1012	35.6781
685	1	1:CB1.stl	Modjaw-4:(CA1:OA2):	-2.04023	-2	0.146082	0.238328	0.2723	2.58838	3.26342	3.91941	-2	10.1682	42.665	37.3421						10.1682	11.2252	9.11133	-98.4358	59.8355	39.1926	101.35	52.0627	34.1534			-102.54	61.1185	28.8236	97.3402	60.1012	35.6781
686	1	1:CB1.stl	Modjaw-4:(CA1:OA3):	-2.04636	-2	0.106684	0.236488	0.27213	2.58838	3.26342	4.42132	-2	10.9834	46.4439	40.3609						10.9834	11.7584	10.2084	-97.781	60.3565	39.549	101.914	51.3096	33.2293			-102.54	61.1185	28.8236	97.3402	60.1012	35.6781
687	1	1:CB1.stl	Modjaw-4:(CA1:OB1):	-1.96525	-2	0.0514145	0.216649	0.24185	2.58838	3.26342	2.97489	-2	7.88515	36.396	32.6035						7.88515	10.6824	5.08792	-99.6165	61.3226	39.0962	100.297	56.0396	36.4843			-102.54	61.1185	28.8236	97.3402	60.1012	35.6781
688	1	1:CB1.stl	Modjaw-4:(CA1:OB2):	-1.93523	-2	0.0696733	0.209405	0.240796	2.58838	3.26342	2.96935	-2	7.63461	36.4586	31.7057						7.63461	11.1562	4.11304	-99.6778	62.3216	39.5391	100.243	57.4078	36.7902			-102.54	61.1185	28.8236	97.3402	60.1012	35.6781
689	1	1:CB1.stl	Modjaw-4:(CA1:OB3):	-2.04119	-2	0.0354626	0.216605	0.249454	2.58838	3.26342	3.72949	-2	9.40074	43.4004	37.6853						9.40074	10.423	8.3785	-98.7539	59.8398	38.4502	101.068	52.8529	33.7384			-102.54	61.1185	28.8236	97.3402	60.1012	35.6781
690	1	1:CB1.stl	Modjaw-4:(CA2:OA1):	-1.91396	-2	0.0389431	0.218861	0.25497	2.58838	3.26342	3.85162	-2	9.77462	44.6614	38.3364						9.77462	13.4288	6.1204	-98.0581	64.6987	40.9657	101.708	55.9668	36.8127			-102.54	61.1185	28.8236	97.3402	60.1012	35.6781
691	1	1:CB1.stl	Modjaw-4:(CA2:OA2):	-2.0392	-2	0.0411677	0.23368	0.266682	2.58838	3.26342	3.75781	-2	9.84341	42.1235	36.9106						9.84341	10.8981	8.78871	-98.6239	59.7835	38.9059	101.184	52.3111	34.3443			-102.54	61.1185	28.8236	97.3402	60.1012	35.6781
692	1	1:CB1.stl	Modjaw-4:(CA2:OA3):	-2.04528	-2	0.0593784	0.231764	0.26647	2.58838	3.26342	4.26132	-2	10.6539	45.9687	39.9816						10.6539	11.4287	9.87913	-97.9678	60.3093	39.2666	101.755	51.5565	33.4209			-102.54	61.1185	28.8236	97.3402	60.1012	35.6781
693	1	1:CB1.stl	Modjaw-4:(CA2:OB1):	-1.96421	-2	0.0561178	0.212469	0.236971	2.58838	3.26342	2.82256	-2	7.59769	35.759	32.0616						7.59769	10.3707	4.82464	-99.8017	61.2664	38.8253	100.125	56.2856	36.6607			-102.54	61.1185	28.8236	97.3402	60.1012	35.6781
694	1	1:CB1.stl	Modjaw-4:(CA2:OB2):	-1.93414	-2	0.0631125	0.205212	0.235994	2.58838	3.26342	2.81779	-2	7.36132	35.8718	31.1928						7.36132	10.8428	3.87988	-99.8674	62.2655	39.2691	100.066	57.6597	36.9668			-102.54	61.1185	28.8236	97.3402	60.1012	35.6781
695	1	1:CB1.stl	Modjaw-4:(CA2:OB3):	-2.04013	-2	0.0757205	0.212276	0.244297	2.58838	3.26342	3.58334	-2	9.10113	42.874	37.2544						9.10113	10.1283	8.07397	-98.9236	59.794	38.1912	100.918	53.0821	33.9113			-102.54	61.1185	28.8236	97.3402	60.1012	35.6781
696	1	1:CB1.stl	Modjaw-4:(CA3:OA1):	-1.90898	-2	0.0600495	0.22085	0.258362	2.58838	3.26342	3.98876	-2	10.0768	45.6272	39.0024						10.0768	13.8529	6.30062	-97.8447	65.0399	41.2526	101.897	55.8979	36.8043			-102.54	61.1185	28.8236	97.3402	60.1012	35.6781
697	1	1:CB1.stl	Modjaw-4:(CA3:OA2):	-2.03412	-2	0.0486526	0.23549	0.268323	2.58838	3.26342	3.88165	-2	10.0516	42.6838	37.4609						10.0516	11.1789	8.92428	-98.4377	60.0967	39.1724	101.349	52.2426	34.3321			-102.54	61.1185	28.8236	97.3402	60.1012	35.6781
698	1	1:CB1.stl	Modjaw-4:(CA3:OA3):	-2.04025	-2	0.050555	0.233595	0.268238	2.58838	3.26342	4.38741	-2	10.8743	46.5518	40.5396						10.8743	11.7287	10.0198	-97.7777	60.6202	39.5304	101.92	51.4838	33.4049			-102.54	61.1185	28.8236	97.3402	60.1012	35.6781
699	1	1:CB1.stl	Modjaw-4:(CA3:OB1):	-1.95954	-2	0.0493731	0.214214	0.23957	2.58838	3.26342	2.93338	-2	7.81945	36.503	32.6395						7.81945	10.6744	4.9645	-99.6259	61.5727	39.0825	100.288	56.2286	36.658			-102.54	61.1185	28.8236	97.3402	60.1012	35.6781
700	1	1:CB1.stl	Modjaw-4:(CA3:OB2):	-1.9295	-2	0.14504	0.206984	0.239099	2.58838	3.26342	2.927	-2	7.60451	36.7397	31.8049						7.60451	11.1751	4.03395	-99.687	62.5788	39.5292	100.235	57.6038	36.9655			-102.54	61.1185	28.8236	97.3402	60.1012	35.6781
701	1	1:CB1.stl	Modjaw-4:(CA3:OB3):	-2.0355	-2	0.0703437	0.213965	0.245836	2.58838	3.26342	3.69396	-2	9.28933	43.4151	37.7867						9.28933	10.3802	8.19842	-98.7549	60.082	38.4335	101.069	53.0193	33.9013			-102.54	61.1185	28.8236	97.3402	60.1012	35.6781
702	1	1:CB1.stl	Modjaw-4:(CB1:OA1):-2.0	-1.90209	-2	0.0698638	0.230048	0.270674	2.58838	3.26342	4.47349	-2	11.0825	48.1746	40.944						11.0825	15.0909	7.07406	-97.1431	65.7506	42.1335	102.507	55.343	36.5186			-102.54	61.1185	28.8236	97.3402	60.1012	35.6781
703	1	1:CB1.stl	Modjaw-4:(CB1:OA2):-2.0	-2.02701	-2	0.0448382	0.244493	0.278365	2.58838	3.26342	4.32905	-2	10.9037	44.5973	39.1706						10.9037	12.1407	9.66679	-97.8225	60.7524	40.0044	101.885	51.7261	34.05			-102.54	61.1185	28.8236	97.3402	60.1012	35.6781
704	1	1:CB1.stl	Modjaw-4:(CB1:OA3):-2.0	-2.03328	-2	0.0597765	0.242706	0.278541	2.58838	3.26342	4.83529	-2	11.7482	48.405	42.1775						11.7482	12.7219	10.7744	-97.1593	61.264	40.3508	102.444	50.9646	33.1171			-102.54	61.1185	28.8236	97.3402	60.1012	35.6781
705	1	1:CB1.stl	Modjaw-4:(CB1:OB1):-2.0	-1.95305	-2	0.0382242	0.222506	0.250491	2.58838	3.26342	3.34618	-2	8.64207	38.8397	34.5006						8.64207	11.652	5.63219	-99.034	62.2219	39.8807	100.831	55.7426	36.4124			-102.54	61.1185	28.8236	97.3402	60.1012	35.6781
706	1	1:CB1.stl	Modjaw-4:(CB1:OB2):-2.0	-1.9231	-2	0.0389025	0.215318	0.250425	2.58838	3.26342	3.3372	-2	8.44495	39.2208	33.7225						8.44495	12.2041	4.68576	-99.0794	63.242	40.3326	100.794	57.1117	36.722			-102.54	61.1185	28.8236	97.3402	60.1012	35.6781
707	1	1:CB1.stl	Modjaw-4:(CB1:OB3):-2.0	-2.02915	-2	0.0396395	0.222322	0.255092	2.58838	3.26342	4.09602	-2	10.0669	45.2806	39.4637						10.0669	11.2458	8.88795	-98.1985	60.6844	39.1886	101.559	52.5461	33.6488			-102.54	61.1185	28.8236	97.3402	60.1012	35.6781
708	1	1:CB1.stl	Modjaw-4:(CB2:OA1):-2.0	-1.90739	-2	0.0508044	0.228479	0.267325	2.58838	3.26342	4.30852	-2	10.7551	47.0727	40.2323						10.7551	14.6075	6.90272	-97.3869	65.3806	41.8105	102.295	55.3858	36.6048			-102.54	61.1185	28.8236	97.3402	60.1012	35.6781
709	1	1:CB1.stl	Modjaw-4:(CB2:OA2):-2.0	-2.03237	-2	0.0584645	0.243062	0.276833	2.58838	3.26342	4.17646	-2	10.6622	43.8661	38.5148						10.6622	11.7958	9.52859	-98.0349	60.416	39.7026	101.701	51.7699	34.1385			-102.54	61.1185	28.8236	97.3402	60.1012	35.6781
710	1	1:CB1.stl	Modjaw-4:(CB2:OA3):-2.0	-2.03862	-2	0.0482118	0.241199	0.276879	2.58838	3.26342	4.68197	-2	11.4945	47.6556	41.5146						11.4945	12.3613	10.6277	-97.375	60.9297	40.0526	102.262	51.0112	33.2082			-102.54	61.1185	28.8236	97.3402	60.1012	35.6781
711	1	1:CB1.stl	Modjaw-4:(CB2:OB1):-2.0	-1.95795	-2	0.0776923	0.221135	0.247545	2.58838	3.26342	3.20665	-2	8.39867	37.9799	33.9278						8.39867	11.2913	5.50599	-99.2328	61.8949	39.5919	100.649	55.7753	36.4852			-102.54	61.1185	28.8236	97.3402	60.1012	35.6781
712	1	1:CB1.stl	Modjaw-4:(CB2:OB2):-2.0	-1.92799	-2	0.0736606	0.213864	0.247321	2.58838	3.26342	3.19786	-2	8.1812	38.2543	33.0793						8.1812	11.8163	4.54611	-99.2835	62.9067	40.0407	100.607	57.1431	36.7935			-102.54	61.1185	28.8236	97.3402	60.1012	35.6781
713	1	1:CB1.stl	Modjaw-4:(CB2:OB3):-2.0	-2.03402	-2	0.0582142	0.220904	0.253631	2.58838	3.26342	3.95912	-2	9.84773	44.5792	38.8269						9.84773	10.9373	8.75817	-98.3891	60.3767	38.9155	101.392	52.5855	33.7276			-102.54	61.1185	28.8236	97.3402	60.1012	35.6781
714	1	1:CB1.stl	Modjaw-4:(CB3:OA1):-2.0	-1.90331	-2	0.0639801	0.228019	0.266322	2.58838	3.26342	4.08509	-2	10.4624	45.8839	39.2849						10.4624	14.3209	6.60395	-97.6566	65.3119	41.6165	102.061	55.7057	37.0931			-102.54	61.1185	28.8236	97.3402	60.1012	35.6781
715	1	1:CB1.stl	Modjaw-4:(CB3:OA2):-2.0	-2.02841	-2	0.061131	0.242346	0.274647	2.58838	3.26342	3.96258	-2	10.3263	42.6095	37.5982						10.3263	11.5266	9.12587	-98.272	60.3462	39.5032	101.496	52.048	34.6008			-102.54	61.1185	28.8236	97.3402	60.1012	35.6781
716	1	1:CB1.stl	Modjaw-4:(CB3:OA3):-2.0	-2.03465	-2	0.0722432	0.240237	0.274622	2.58838	3.26342	4.47128	-2	11.1447	46.3906	40.5822						11.1447	12.0893	10.2002	-97.6094	60.8639	39.8589	102.065	51.2876	33.6681			-102.54	61.1185	28.8236	97.3402	60.1012	35.6781
717	1	1:CB1.stl	Modjaw-4:(CB3:OB1):-2.0	-1.95417	-2	0.042593	0.220681	0.246417	2.58838	3.26342	3.0037	-2	8.1452	36.9094	33.0546						8.1452	11.0443	5.24611	-99.4643	61.8316	39.407	100.437	56.0531	36.9214			-102.54	61.1185	28.8236	97.3402	60.1012	35.6781
718	1	1:CB1.stl	Modjaw-4:(CB3:OB2):-2.0	-1.92417	-2	0.0438671	0.213267	0.246231	2.58838	3.26342	2.99425	-2	7.95584	37.3045	32.3105						7.95584	11.5706	4.34107	-99.5208	62.8448	39.8592	100.389	57.4303	37.2331			-102.54	61.1185	28.8236	97.3402	60.1012	35.6781
719	1	1:CB1.stl	Modjaw-4:(CB3:OB3):-2.0	-2.03033	-2	0.0457046	0.219957	0.251564	2.58838	3.26342	3.76605	-2	9.53261	43.3386	37.8934						9.53261	10.697	8.36818	-98.6005	60.3186	38.7366	101.207	52.8399	34.1456			-102.54	61.1185	28.8236	97.3402	60.1012	35.6781
720	1	1:CB1.stl	Modjaw-4:(CA1:OA1):	-0.956949	-1	0.111252	0.111036	0.129413	1.29424	1.63177	4.02184	-1	10.1183	91.126	78.1859						10.1183	13.7964	6.44014	-97.8024	64.7534	41.2608	101.938	55.6903	36.6152			-102.54	61.1185	28.8236	97.3402	60.1012	35.6781
721	1	1:CB1.stl	Modjaw-4:(CA1:OA2):	-1.01938	-1	0.0620348	0.119114	0.135926	1.29424	1.63177	3.91941	-1	10.1883	85.5336	74.9546						10.1883	11.242	9.13456	-98.3875	59.8337	39.1914	101.398	52.0608	34.1522			-102.54	61.1185	28.8236	97.3402	60.1012	35.6781
722	1	1:CB1.stl	Modjaw-4:(CA1:OA3):	-1.02247	-1	0.0483534	0.118159	0.135829	1.29424	1.63177	4.42132	-1	11.0062	93.1474	81.0298						11.0062	11.7782	10.2342	-97.7291	60.3541	39.5474	101.966	51.3072	33.2276			-102.54	61.1185	28.8236	97.3402	60.1012	35.6781
723	1	1:CB1.stl	Modjaw-4:(CA1:OB1):	-0.982015	-1	0.0831373	0.10798	0.120557	1.29424	1.63177	2.97489	-1	7.90318	73.1915	65.5558						7.90318	10.6933	5.11304	-99.5748	61.3215	39.0956	100.338	56.0385	36.4837			-102.54	61.1185	28.8236	97.3402	60.1012	35.6781
724	1	1:CB1.stl	Modjaw-4:(CA1:OB2):	-0.967065	-1	0.0529044	0.104204	0.11995	1.29424	1.63177	2.96935	-1	7.65557	73.4674	63.8229						7.65557	11.1667	4.1444	-99.6343	62.3205	39.5385	100.286	57.4067	36.7896			-102.54	61.1185	28.8236	97.3402	60.1012	35.6781
725	1	1:CB1.stl	Modjaw-4:(CA1:OB3):	-1.01995	-1	0.0484223	0.108243	0.124535	1.29424	1.63177	3.72949	-1	9.42098	87.0358	75.6492						9.42098	10.4399	8.40203	-98.7052	59.8381	38.449	101.117	52.8512	33.7372			-102.54	61.1185	28.8236	97.3402	60.1012	35.6781
726	1	1:CB1.stl	Modjaw-4:(CA2:OA1):	-0.956418	-1	0.0729706	0.108768	0.126821	1.29424	1.63177	3.85162	-1	9.79582	90.0616	77.2416						9.79582	13.4412	6.15045	-98.0175	64.6969	40.9648	101.749	55.965	36.8119			-102.54	61.1185	28.8236	97.3402	60.1012	35.6781
727	1	1:CB1.stl	Modjaw-4:(CA2:OA2):	-1.01888	-1	0.0428944	0.116801	0.133128	1.29424	1.63177	3.75781	-1	9.86248	84.4383	74.0825						9.86248	10.9141	8.81084	-98.5774	59.7818	38.9048	101.231	52.3094	34.3433			-102.54	61.1185	28.8236	97.3402	60.1012	35.6781
728	1	1:CB1.stl	Modjaw-4:(CA2:OA3):	-1.02194	-1	0.0560668	0.115809	0.13301	1.29424	1.63177	4.26132	-1	10.6757	92.1841	80.2627						10.6757	11.4476	9.90384	-97.9177	60.3071	39.2651	101.805	51.5543	33.4194			-102.54	61.1185	28.8236	97.3402	60.1012	35.6781
729	1	1:CB1.stl	Modjaw-4:(CA2:OB1):	-0.981503	-1	0.0572865	0.105897	0.118131	1.29424	1.63177	2.82256	-1	7.61474	71.9071	64.4604						7.61474	10.3809	4.84853	-99.7617	61.2654	38.8248	100.165	56.2846	36.6603			-102.54	61.1185	28.8236	97.3402	60.1012	35.6781
730	1	1:CB1.stl	Modjaw-4:(CA2:OB2):	-0.966525	-1	0.039006	0.102114	0.117561	1.29424	1.63177	2.81779	-1	7.38122	72.2843	62.7865						7.38122	10.8526	3.90985	-99.8256	62.2645	39.2686	100.108	57.6587	36.9663			-102.54	61.1185	28.8236	97.3402	60.1012	35.6781
731	1	1:CB1.stl	Modjaw-4:(CA2:OB3):	-1.01943	-1	0.0404856	0.106088	0.121966	1.29424	1.63177	3.58334	-1	9.1205	85.9708	74.779						9.1205	10.1445	8.09652	-98.8765	59.7924	38.1902	100.965	53.0805	33.9103			-102.54	61.1185	28.8236	97.3402	60.1012	35.6781
732	1	1:CB1.stl	Modjaw-4:(CA3:OA1):	-0.953931	-1	0.0380285	0.109729	0.128476	1.29424	1.63177	3.98876	-1	10.0985	92.0312	78.6022						10.0985	13.8655	6.33145	-97.8036	65.038	41.2517	101.938	55.8961	36.8034			-102.54	61.1185	28.8236	97.3402	60.1012	35.6781
733	1	1:CB1.stl	Modjaw-4:(CA3:OA2):	-1.01634	-1	0.0977273	0.117671	0.133914	1.29424	1.63177	3.88165	-1	10.0713	85.5889	75.2077						10.0713	11.1954	8.94727	-98.3908	60.0949	39.1713	101.396	52.2407	34.331			-102.54	61.1185	28.8236	97.3402	60.1012	35.6781
734	1	1:CB1.stl	Modjaw-4:(CA3:OA3):	-1.01943	-1	0.0608482	0.116689	0.13386	1.29424	1.63177	4.38741	-1	10.8967	93.3824	81.4039						10.8967	11.748	10.0454	-97.7271	60.6179	39.5289	101.97	51.4815	33.4034			-102.54	61.1185	28.8236	97.3402	60.1012	35.6781
735	1	1:CB1.stl	Modjaw-4:(CA3:OB1):	-0.979171	-1	0.126319	0.106737	0.119392	1.29424	1.63177	2.93338	-1	7.83718	73.4252	65.6421						7.83718	10.685	4.98936	-99.5855	61.5717	39.082	100.328	56.2276	36.6575			-102.54	61.1185	28.8236	97.3402	60.1012	35.6781
736	1	1:CB1.stl	Modjaw-4:(CA3:OB2):	-0.964209	-1	0.118222	0.102967	0.119075	1.29424	1.63177	2.927	-1	7.62508	74.0533	64.0359						7.62508	11.1853	4.06487	-99.6447	62.5778	39.5287	100.277	57.6028	36.965			-102.54	61.1185	28.8236	97.3402	60.1012	35.6781
737	1	1:CB1.stl	Modjaw-4:(CA3:OB3):	-1.01712	-1	0.134125	0.1069	0.122704	1.29424	1.63177	3.69396	-1	9.30931	87.0841	75.8683						9.30931	10.3968	8.2218	-98.7074	60.0804	38.4324	101.116	53.0176	33.9002			-102.54	61.1185	28.8236	97.3402	60.1012	35.6781
738	1	1:CB1.stl	Modjaw-4:(CB1:OA1):-1.0	-0.950478	-1	0.0511541	0.11426	0.134553	1.29424	1.63177	4.47349	-1	11.1063	97.2018	82.5418						11.1063	15.1049	7.10768	-97.0991	65.7483	42.1323	102.551	55.3407	36.5173			-102.54	61.1185	28.8236	97.3402	60.1012	35.6781
739	1	1:CB1.stl	Modjaw-4:(CB1:OA2):-1.0	-1.01278	-1	0.0488646	0.122099	0.138861	1.29424	1.63177	4.32905	-1	10.9257	89.4826	78.6809						10.9257	12.1589	9.69256	-97.7726	60.7502	40.0029	101.935	51.7239	34.0486			-102.54	61.1185	28.8236	97.3402	60.1012	35.6781
740	1	1:CB1.stl	Modjaw-4:(CB1:OA3):-1.0	-1.01593	-1	0.0557065	0.12117	0.138939	1.29424	1.63177	4.83529	-1	11.7728	97.1592	84.7331						11.7728	12.7429	10.8026	-97.1057	61.2612	40.3489	102.498	50.9618	33.1152			-102.54	61.1185	28.8236	97.3402	60.1012	35.6781
741	1	1:CB1.stl	Modjaw-4:(CB1:OB1):-1.0	-0.975914	-1	0.0619414	0.110818	0.12484	1.29424	1.63177	3.34618	-1	8.66208	78.1647	69.3853						8.66208	11.6642	5.66	-98.9909	62.2205	39.88	100.874	55.7412	36.4117			-102.54	61.1185	28.8236	97.3402	60.1012	35.6781
742	1	1:CB1.stl	Modjaw-4:(CB1:OB2):-1.0	-0.961001	-1	0.0611887	0.10707	0.124658	1.29424	1.63177	3.3372	-1	8.46781	79.0867	67.9286						8.46781	12.216	4.71966	-99.0344	63.2406	40.3318	100.839	57.1103	36.7212			-102.54	61.1185	28.8236	97.3402	60.1012	35.6781
743	1	1:CB1.stl	Modjaw-4:(CB1:OB3):-1.0	-1.01393	-1	0.061672	0.11101	0.127264	1.29424	1.63177	4.09602	-1	10.089	90.8833	79.2757						10.089	11.2641	8.9139	-98.1484	60.6823	39.1872	101.609	52.5441	33.6474			-102.54	61.1185	28.8236	97.3402	60.1012	35.6781
744	1	1:CB1.stl	Modjaw-4:(CB2:OA1):-1.0	-0.953121	-1	0.0652144	0.113515	0.132915	1.29424	1.63177	4.30852	-1	10.778	94.9478	81.089						10.778	14.6211	6.93489	-97.344	65.3785	41.8094	102.338	55.3837	36.6037			-102.54	61.1185	28.8236	97.3402	60.1012	35.6781
745	1	1:CB1.stl	Modjaw-4:(CB2:OA2):-1.0	-1.01545	-1	0.0393622	0.121425	0.138133	1.29424	1.63177	4.17646	-1	10.6832	87.9818	77.3404						10.6832	11.8134	9.55308	-97.9861	60.4138	39.7013	101.749	51.7678	34.1371			-102.54	61.1185	28.8236	97.3402	60.1012	35.6781
746	1	1:CB1.stl	Modjaw-4:(CB2:OA3):-1.0	-1.0186	-1	0.0444999	0.120459	0.138145	1.29424	1.63177	4.68197	-1	11.5182	95.6189	83.3776						11.5182	12.3817	10.6547	-97.3226	60.9271	40.0508	102.314	51.0086	33.2064			-102.54	61.1185	28.8236	97.3402	60.1012	35.6781
747	1	1:CB1.stl	Modjaw-4:(CB2:OB1):-1.0	-0.97836	-1	0.0444179	0.110169	0.123368	1.29424	1.63177	3.20665	-1	8.41767	76.4069	68.2325						8.41767	11.303	5.53231	-99.1907	61.8936	39.5912	100.692	55.774	36.4845			-102.54	61.1185	28.8236	97.3402	60.1012	35.6781
748	1	1:CB1.stl	Modjaw-4:(CB2:OB2):-1.0	-0.963439	-1	0.0394609	0.106379	0.123149	1.29424	1.63177	3.19786	-1	8.203	77.1113	66.6103						8.203	11.8276	4.57842	-99.2396	62.9055	40.04	100.651	57.1418	36.7928			-102.54	61.1185	28.8236	97.3402	60.1012	35.6781
749	1	1:CB1.stl	Modjaw-4:(CB2:OB3):-1.0	-1.01636	-1	0.0501103	0.11034	0.126568	1.29424	1.63177	3.95912	-1	9.86895	89.4412	77.9733						9.86895	10.955	8.78292	-98.34	60.3748	38.9142	101.441	52.5835	33.7263			-102.54	61.1185	28.8236	97.3402	60.1012	35.6781
750	1	1:CB1.stl	Modjaw-4:(CB3:OA1):-1.0	-0.951078	-1	0.0589395	0.113288	0.132429	1.29424	1.63177	4.08509	-1	10.4835	92.539	79.1636						10.4835	14.3333	6.63379	-97.6164	65.31	41.6156	102.102	55.7038	37.0922			-102.54	61.1185	28.8236	97.3402	60.1012	35.6781
751	1	1:CB1.stl	Modjaw-4:(CB3:OA2):-1.0	-1.01346	-1	0.156319	0.121077	0.137039	1.29424	1.63177	3.96258	-1	10.3458	85.4483	75.4953						10.3458	11.5429	9.14875	-98.226	60.3443	39.5021	101.542	52.0461	34.5997			-102.54	61.1185	28.8236	97.3402	60.1012	35.6781
752	1	1:CB1.stl	Modjaw-4:(CB3:OA3):-1.0	-1.01661	-1	0.0898933	0.119991	0.137016	1.29424	1.63177	4.47128	-1	11.167	93.0649	81.5011						11.167	12.1082	10.2257	-97.5597	60.8615	39.8573	102.115	51.2853	33.6665			-102.54	61.1185	28.8236	97.3402	60.1012	35.6781
753	1	1:CB1.stl	Modjaw-4:(CB3:OB1):-1.0	-0.976465	-1	0.119426	0.109943	0.122858	1.29424	1.63177	3.0037	-1	8.16257	74.2438	66.4389						8.16257	11.0548	5.27031	-99.4247	61.8305	39.4065	100.476	56.0519	36.9209			-102.54	61.1185	28.8236	97.3402	60.1012	35.6781
754	1	1:CB1.stl	Modjaw-4:(CB3:OB2):-1.0	-0.961527	-1	0.158568	0.10608	0.122613	1.29424	1.63177	2.99425	-1	7.97575	75.1862	65.0484						7.97575	11.5808	4.37072	-99.4794	62.8436	39.8586	100.43	57.4292	37.2325			-102.54	61.1185	28.8236	97.3402	60.1012	35.6781
755	1	1:CB1.stl	Modjaw-4:(CB3:OB3):-1.0	-1.01451	-1	0.0929208	0.109877	0.125534	1.29424	1.63177	3.76605	-1	9.55249	86.9383	76.0948						9.55249	10.7134	8.39154	-98.5538	60.3169	38.7356	101.254	52.8381	34.1445			-102.54	61.1185	28.8236	97.3402	60.1012	35.6781
756	1	1:CB1.stl	Modjaw-4:(CA1:OA1):	0.955827	1	0.0505288	0.109675	0.128028	1.29424	1.63177	4.02184	1	10.1609	92.646	79.3651						10.1609	13.8216	6.50018	-97.7218	64.7498	41.259	102.019	55.6866	36.6133			-102.54	61.1185	28.8236	97.3402	60.1012	35.6781
757	1	1:CB1.stl	Modjaw-4:(CA1:OA2):	1.01792	1	0.0619016	0.118993	0.135448	1.29424	1.63177	3.91941	1	10.2273	85.9489	75.5073						10.2273	11.2749	9.17973	-98.2947	59.83	39.189	101.491	52.0572	34.1498			-102.54	61.1185	28.8236	97.3402	60.1012	35.6781
758	1	1:CB1.stl	Modjaw-4:(CA1:OA3):	1.02106	1	0.0614512	0.117971	0.135329	1.29424	1.63177	4.42132	1	11.0504	93.6703	81.6559						11.0504	11.8166	10.2841	-97.6296	60.3496	39.5442	102.066	51.3027	33.2245			-102.54	61.1185	28.8236	97.3402	60.1012	35.6781
759	1	1:CB1.stl	Modjaw-4:(CA1:OB1):	0.980805	1	0.0778215	0.107265	0.119793	1.29424	1.63177	2.97489	1	7.93859	74.0094	66.2691						7.93859	10.7149	5.16226	-99.4942	61.3193	39.0946	100.419	56.0364	36.4827			-102.54	61.1185	28.8236	97.3402	60.1012	35.6781
760	1	1:CB1.stl	Modjaw-4:(CA1:OB2):	0.965975	1	0.188687	0.103181	0.119025	1.29424	1.63177	2.96935	1	7.69675	74.5944	64.665						7.69675	11.1877	4.20584	-99.5499	62.3184	39.5373	100.371	57.4047	36.7885			-102.54	61.1185	28.8236	97.3402	60.1012	35.6781
761	1	1:CB1.stl	Modjaw-4:(CA1:OB3):	1.01866	1	0.0868585	0.108103	0.124124	1.29424	1.63177	3.72949	1	9.46057	87.5143	76.219						9.46057	10.4732	8.44799	-98.6113	59.8349	38.4468	101.211	52.848	33.735			-102.54	61.1185	28.8236	97.3402	60.1012	35.6781
762	1	1:CB1.stl	Modjaw-4:(CA2:OA1):	0.955312	1	0.0714617	0.107423	0.125464	1.29424	1.63177	3.85162	1	9.83646	91.5675	78.4009						9.83646	13.465	6.20792	-97.9404	64.6935	40.9632	101.826	55.9616	36.8103			-102.54	61.1185	28.8236	97.3402	60.1012	35.6781
763	1	1:CB1.stl	Modjaw-4:(CA2:OA2):	1.01744	1	0.0898139	0.116701	0.132673	1.29424	1.63177	3.75781	1	9.89964	84.8291	74.6169						9.89964	10.9454	8.85388	-98.4881	59.7785	38.9028	101.32	52.3061	34.3412			-102.54	61.1185	28.8236	97.3402	60.1012	35.6781
764	1	1:CB1.stl	Modjaw-4:(CA2:OA3):	1.02055	1	0.0355279	0.115644	0.132531	1.29424	1.63177	4.26132	1	10.7181	92.6818	80.872						10.7181	11.4844	9.95172	-97.8217	60.3029	39.2623	101.901	51.5501	33.4166			-102.54	61.1185	28.8236	97.3402	60.1012	35.6781
765	1	1:CB1.stl	Modjaw-4:(CA2:OB1):	0.980311	1	0.0566039	0.105196	0.117393	1.29424	1.63177	2.82256	1	7.64824	72.7048	65.151						7.64824	10.4011	4.89539	-99.6843	61.2635	38.824	100.242	56.2826	36.6595			-102.54	61.1185	28.8236	97.3402	60.1012	35.6781
766	1	1:CB1.stl	Modjaw-4:(CA2:OB2):	0.965453	1	0.0513034	0.101105	0.116657	1.29424	1.63177	2.81779	1	7.42037	73.3927	63.6082						7.42037	10.8721	3.96863	-99.7443	62.2626	39.2677	100.189	57.6568	36.9654			-102.54	61.1185	28.8236	97.3402	60.1012	35.6781
767	1	1:CB1.stl	Modjaw-4:(CA2:OB3):	1.01815	1	0.0471749	0.105969	0.121574	1.29424	1.63177	3.58334	1	9.1584	86.4255	75.3317						9.1584	10.1762	8.1406	-98.7858	59.7894	38.1882	101.056	53.0775	33.9083			-102.54	61.1185	28.8236	97.3402	60.1012	35.6781
768	1	1:CB1.stl	Modjaw-4:(CA3:OA1):	0.952829	1	0.0670912	0.108317	0.127038	1.29424	1.63177	3.98876	1	10.1401	93.6145	79.8191						10.1401	13.8898	6.39034	-97.7257	65.0344	41.25	102.016	55.8925	36.8016			-102.54	61.1185	28.8236	97.3402	60.1012	35.6781
769	1	1:CB1.stl	Modjaw-4:(CA3:OA2):	1.0149	1	0.0492437	0.117501	0.133388	1.29424	1.63177	3.88165	1	10.1097	86.0391	75.7911						10.1097	11.2274	8.99192	-98.3006	60.0913	39.1691	101.486	52.2372	34.3288			-102.54	61.1185	28.8236	97.3402	60.1012	35.6781
770	1	1:CB1.stl	Modjaw-4:(CA3:OA3):	1.01804	1	0.0394752	0.116454	0.133313	1.29424	1.63177	4.38741	1	10.9401	93.9436	82.0634						10.9401	11.7855	10.0948	-97.6303	60.6135	39.5259	102.067	51.4771	33.4004			-102.54	61.1185	28.8236	97.3402	60.1012	35.6781
771	1	1:CB1.stl	Modjaw-4:(CA3:OB1):	0.977981	1	0.0474892	0.105972	0.118616	1.29424	1.63177	2.93338	1	7.87193	74.2834	66.3649						7.87193	10.7059	5.038	-99.5073	61.5696	39.0811	100.407	56.2255	36.6565			-102.54	61.1185	28.8236	97.3402	60.1012	35.6781
772	1	1:CB1.stl	Modjaw-4:(CA3:OB2):	0.963139	1	0.0567632	0.101895	0.1181	1.29424	1.63177	2.927	1	7.66544	75.2292	64.9065						7.66544	11.2055	4.12539	-99.5627	62.5757	39.5276	100.359	57.6007	36.9639			-102.54	61.1185	28.8236	97.3402	60.1012	35.6781
773	1	1:CB1.stl	Modjaw-4:(CA3:OB3):	1.01585	1	0.0489688	0.106716	0.122248	1.29424	1.63177	3.69396	1	9.34835	87.6003	76.4705						9.34835	10.4293	8.26742	-98.6159	60.0771	38.4303	101.208	53.0144	33.8982			-102.54	61.1185	28.8236	97.3402	60.1012	35.6781
774	1	1:CB1.stl	Modjaw-4:(CB1:OA1):1.0	0.94936	1	0.0827048	0.112713	0.133	1.29424	1.63177	4.47349	1	11.1517	98.9384	83.847						11.1517	15.1317	7.17165	-97.0157	65.744	42.1299	102.634	55.3363	36.515			-102.54	61.1185	28.8236	97.3402	60.1012	35.6781
775	1	1:CB1.stl	Modjaw-4:(CB1:OA2):1.0	1.01132	1	0.0444534	0.121782	0.13819	1.29424	1.63177	4.32905	1	10.9683	90.0648	79.3712						10.9683	12.1942	9.7424	-97.6771	60.7459	40	102.03	51.7195	34.0457			-102.54	61.1185	28.8236	97.3402	60.1012	35.6781
776	1	1:CB1.stl	Modjaw-4:(CB1:OA3):1.0	1.01452	1	0.0545039	0.120787	0.138251	1.29424	1.63177	4.83529	1	11.8202	97.8599	85.4982						11.8202	12.7834	10.8571	-97.0036	61.256	40.3452	102.6	50.9566	33.1115			-102.54	61.1185	28.8236	97.3402	60.1012	35.6781
777	1	1:CB1.stl	Modjaw-4:(CB1:OB1):1.0	0.974706	1	0.104891	0.109924	0.124001	1.29424	1.63177	3.34618	1	8.70108	79.1554	70.1697						8.70108	11.6881	5.71409	-98.9079	62.2178	39.8785	100.957	55.7385	36.4103			-102.54	61.1185	28.8236	97.3402	60.1012	35.6781
778	1	1:CB1.stl	Modjaw-4:(CB1:OB2):1.0	0.959914	1	0.063653	0.105868	0.123516	1.29424	1.63177	3.3372	1	8.51242	80.4061	68.9174						8.51242	12.2392	4.78564	-98.9477	63.2379	40.3302	100.926	57.1076	36.7196			-102.54	61.1185	28.8236	97.3402	60.1012	35.6781
779	1	1:CB1.stl	Modjaw-4:(CB1:OB3):1.0	1.01263	1	0.0365093	0.11069	0.126675	1.29424	1.63177	4.09602	1	10.132	91.5344	79.9839						10.132	11.2996	8.9643	-98.0522	60.6784	39.1845	101.705	52.5401	33.6448			-102.54	61.1185	28.8236	97.3402	60.1012	35.6781
780	1	1:CB1.stl	Modjaw-4:(CB2:OA1):1.0	0.951992	1	0.056967	0.112046	0.1314	1.29424	1.63177	4.30852	1	10.8216	96.5818	82.3562						10.8216	14.6471	6.99618	-97.2627	65.3744	41.8073	102.42	55.3796	36.6016			-102.54	61.1185	28.8236	97.3402	60.1012	35.6781
781	1	1:CB1.stl	Modjaw-4:(CB2:OA2):1.0	1.01398	1	0.199987	0.121193	0.137535	1.29424	1.63177	4.17646	1	10.724	88.4874	77.9729						10.724	11.8476	9.6005	-97.8926	60.4098	39.6987	101.843	51.7637	34.1345			-102.54	61.1185	28.8236	97.3402	60.1012	35.6781
782	1	1:CB1.stl	Modjaw-4:(CB2:OA3):1.0	1.01717	1	0.100871	0.120162	0.137529	1.29424	1.63177	4.68197	1	11.564	96.2365	84.0837						11.564	12.4211	10.7068	-97.2225	60.9221	40.0474	102.414	51.0036	33.203			-102.54	61.1185	28.8236	97.3402	60.1012	35.6781
783	1	1:CB1.stl	Modjaw-4:(CB2:OB1):1.0	0.977142	1	0.0460749	0.109348	0.122614	1.29424	1.63177	3.20665	1	8.45478	77.3202	68.9547						8.45478	11.326	5.58359	-99.1095	61.8911	39.5899	100.773	55.7715	36.4833			-102.54	61.1185	28.8236	97.3402	60.1012	35.6781
784	1	1:CB1.stl	Modjaw-4:(CB2:OB2):1.0	0.962342	1	0.0459726	0.105248	0.122095	1.29424	1.63177	3.19786	1	8.24564	78.3446	67.5345						8.24564	11.8499	4.64139	-99.1547	62.903	40.0386	100.736	57.1393	36.7914			-102.54	61.1185	28.8236	97.3402	60.1012	35.6781
785	1	1:CB1.stl	Modjaw-4:(CB2:OB3):1.0	1.01506	1	0.0398071	0.110097	0.126047	1.29424	1.63177	3.95912	1	9.91029	90.0138	78.6237						9.91029	10.9895	8.83106	-98.2456	60.3711	38.9117	101.535	52.5799	33.7239			-102.54	61.1185	28.8236	97.3402	60.1012	35.6781
786	1	1:CB1.stl	Modjaw-4:(CB3:OA1):1.0	0.949939	1	0.0652196	0.111824	0.130993	1.29424	1.63177	4.08509	1	10.5238	94.1101	80.3384						10.5238	14.357	6.6906	-97.5404	65.3063	41.6139	102.178	55.7001	37.0905			-102.54	61.1185	28.8236	97.3402	60.1012	35.6781
787	1	1:CB1.stl	Modjaw-4:(CB3:OA2):1.0	1.01198	1	0.0579045	0.120861	0.13644	1.29424	1.63177	3.96258	1	10.3837	85.914	76.1042						10.3837	11.5743	9.19302	-98.1378	60.3407	39.4999	101.63	52.0424	34.5975			-102.54	61.1185	28.8236	97.3402	60.1012	35.6781
788	1	1:CB1.stl	Modjaw-4:(CB3:OA3):1.0	1.01517	1	0.0538483	0.119718	0.1364	1.29424	1.63177	4.47128	1	11.2099	93.6356	82.1842						11.2099	12.145	10.2748	-97.4649	60.857	39.8544	102.21	51.2807	33.6636			-102.54	61.1185	28.8236	97.3402	60.1012	35.6781
789	1	1:CB1.stl	Modjaw-4:(CB3:OB1):1.0	0.975239	1	0.044642	0.109122	0.122128	1.29424	1.63177	3.0037	1	8.1965	75.1132	67.1139						8.1965	11.0755	5.3175	-99.3485	61.8283	39.4056	100.553	56.0497	36.9199			-102.54	61.1185	28.8236	97.3402	60.1012	35.6781
790	1	1:CB1.stl	Modjaw-4:(CB3:OB2):1.0	0.960423	1	0.0446875	0.104948	0.121575	1.29424	1.63177	2.99425	1	8.01473	76.3683	65.9239						8.01473	11.6009	4.42859	-99.3994	62.8415	39.8576	100.51	57.427	37.2315			-102.54	61.1185	28.8236	97.3402	60.1012	35.6781
791	1	1:CB1.stl	Modjaw-4:(CB3:OB3):1.0	1.0132	1	0.0855694	0.109653	0.125011	1.29424	1.63177	3.76605	1	9.5912	87.4688	76.7227						9.5912	10.7454	8.43696	-98.4642	60.3135	38.7335	101.343	52.8348	34.1425			-102.54	61.1185	28.8236	97.3402	60.1012	35.6781
792	1	1:CB1.stl	Modjaw-4:(CA1:OA1):	1.91054	2	0.0846114	0.217968	0.254643	2.58838	3.26342	4.02184	2	10.1813	46.7099	39.9826						10.1813	13.8338	6.5288	-97.6835	64.748	41.2581	102.057	55.6849	36.6124			-102.54	61.1185	28.8236	97.3402	60.1012	35.6781
793	1	1:CB1.stl	Modjaw-4:(CA1:OA2):	2.03438	2	0.0363593	0.237842	0.270388	2.58838	3.26342	3.91941	2	10.2463	43.0801	37.8946						10.2463	11.2909	9.20163	-98.2502	59.8283	39.1879	101.535	52.0555	34.1487			-102.54	61.1185	28.8236	97.3402	60.1012	35.6781
794	1	1:CB1.stl	Modjaw-4:(CA1:OA3):	2.04069	2	0.0519307	0.235736	0.270129	2.58838	3.26342	4.42132	2	11.0717	46.9666	40.9869						11.0717	11.8352	10.3082	-97.5821	60.3475	39.5427	102.113	51.3006	33.223			-102.54	61.1185	28.8236	97.3402	60.1012	35.6781
795	1	1:CB1.stl	Modjaw-4:(CA1:OB1):	1.96041	2	0.0426598	0.213789	0.238793	2.58838	3.26342	2.97489	2	7.95592	37.2139	33.3172						7.95592	10.7255	5.18631	-99.4553	61.3183	39.0941	100.458	56.0353	36.4821			-102.54	61.1185	28.8236	97.3402	60.1012	35.6781
796	1	1:CB1.stl	Modjaw-4:(CA1:OB2):	1.93087	2	0.0419042	0.205316	0.237094	2.58838	3.26342	2.96935	2	7.71694	37.5857	32.5481						7.71694	11.198	4.23587	-99.509	62.3174	39.5368	100.412	57.4036	36.7879			-102.54	61.1185	28.8236	97.3402	60.1012	35.6781
797	1	1:CB1.stl	Modjaw-4:(CA1:OB3):	2.03602	2	0.060286	0.216047	0.247808	2.58838	3.26342	3.72949	2	9.47988	43.8787	38.2549						9.47988	10.4894	8.47037	-98.5661	59.8333	38.4457	101.256	52.8464	33.7339			-102.54	61.1185	28.8236	97.3402	60.1012	35.6781
798	1	1:CB1.stl	Modjaw-4:(CA2:OA1):	1.90953	2	0.0412366	0.213482	0.249544	2.58838	3.26342	3.85162	2	9.85587	46.1673	39.4955						9.85587	13.4764	6.23532	-97.9038	64.6919	40.9625	101.862	55.96	36.8095			-102.54	61.1185	28.8236	97.3402	60.1012	35.6781
799	1	1:CB1.stl	Modjaw-4:(CA2:OA2):	2.03343	2	0.0348947	0.233279	0.264861	2.58838	3.26342	3.75781	2	9.91768	42.5142	37.4449						9.91768	10.9606	8.87476	-98.4453	59.7769	38.9018	101.363	52.3045	34.3402			-102.54	61.1185	28.8236	97.3402	60.1012	35.6781
800	1	1:CB1.stl	Modjaw-4:(CA2:OA3):	2.03969	2	0.0426664	0.231105	0.264557	2.58838	3.26342	4.26132	2	10.7386	46.4661	40.5907						10.7386	11.5023	9.97484	-97.7759	60.3009	39.261	101.947	51.5481	33.4153			-102.54	61.1185	28.8236	97.3402	60.1012	35.6781
801	1	1:CB1.stl	Modjaw-4:(CA2:OB1):	1.95944	2	0.036912	0.209666	0.234017	2.58838	3.26342	2.82256	2	7.66467	36.5566	32.7526						7.66467	10.411	4.9183	-99.6468	61.2625	38.8236	100.279	56.2817	36.6591			-102.54	61.1185	28.8236	97.3402	60.1012	35.6781
802	1	1:CB1.stl	Modjaw-4:(CA2:OB2):	1.92985	2	0.0328994	0.201177	0.232381	2.58838	3.26342	2.81779	2	7.43958	36.9803	32.0146						7.43958	10.8818	3.9974	-99.705	62.2617	39.2672	100.229	57.6559	36.9649			-102.54	61.1185	28.8236	97.3402	60.1012	35.6781
803	1	1:CB1.stl	Modjaw-4:(CA2:OB3):	2.03503	2	0.0681589	0.211798	0.24273	2.58838	3.26342	3.58334	2	9.17689	43.3285	37.8071						9.17689	10.1917	8.16208	-98.7422	59.7879	38.1873	101.099	53.076	33.9074			-102.54	61.1185	28.8236	97.3402	60.1012	35.6781
804	1	1:CB1.stl	Modjaw-4:(CA3:OA1):	1.90457	2	0.081089	0.215204	0.252613	2.58838	3.26342	3.98876	2	10.1599	47.2105	40.2192						10.1599	13.9014	6.41835	-97.6888	65.0327	41.2492	102.053	55.8908	36.8008			-102.54	61.1185	28.8236	97.3402	60.1012	35.6781
805	1	1:CB1.stl	Modjaw-4:(CA3:OA2):	2.02837	2	0.0516181	0.234809	0.266223	2.58838	3.26342	3.88165	2	10.1282	43.1339	38.0442						10.1282	11.2429	9.01352	-98.2575	60.0897	39.168	101.53	52.2355	34.3278			-102.54	61.1185	28.8236	97.3402	60.1012	35.6781
806	1	1:CB1.stl	Modjaw-4:(CA3:OA3):	2.03468	2	0.0516453	0.232656	0.266053	2.58838	3.26342	4.38741	2	10.9611	47.1128	41.1989						10.9611	11.8036	10.1186	-97.5842	60.6114	39.5245	102.113	51.475	33.399			-102.54	61.1185	28.8236	97.3402	60.1012	35.6781
807	1	1:CB1.stl	Modjaw-4:(CA3:OB1):	1.95478	2	0.046427	0.211153	0.236528	2.58838	3.26342	2.93338	2	7.88893	37.3611	33.3531						7.88893	10.7161	5.06173	-99.4696	61.5686	39.0806	100.444	56.2245	36.6561			-102.54	61.1185	28.8236	97.3402	60.1012	35.6781
808	1	1:CB1.stl	Modjaw-4:(CA3:OB2):	1.92522	2	0.032989	0.202692	0.235194	2.58838	3.26342	2.927	2	7.68521	37.9156	32.676						7.68521	11.2155	4.15492	-99.5231	62.5747	39.5271	100.399	57.5997	36.9634			-102.54	61.1185	28.8236	97.3402	60.1012	35.6781
809	1	1:CB1.stl	Modjaw-4:(CA3:OB3):	2.03042	2	0.0373139	0.213229	0.244013	2.58838	3.26342	3.69396	2	9.36737	43.9311	38.3888						9.36737	10.4451	8.2896	-98.572	60.0756	38.4293	101.252	53.0128	33.8972			-102.54	61.1185	28.8236	97.3402	60.1012	35.6781
810	1	1:CB1.stl	Modjaw-4:(CB1:OA1):2.0	1.89762	2	0.0984256	0.223862	0.264421	2.58838	3.26342	4.47349	2	11.1732	49.9112	42.2554						11.1732	15.1445	7.20196	-96.9764	65.7419	42.1288	102.674	55.3343	36.5139			-102.54	61.1185	28.8236	97.3402	60.1012	35.6781
811	1	1:CB1.stl	Modjaw-4:(CB1:OA2):2.0	2.02118	2	0.0333166	0.243227	0.27568	2.58838	3.26342	4.32905	2	10.9888	45.1793	39.8607						10.9888	12.2112	9.76641	-97.6315	60.7438	39.9987	102.076	51.7175	34.0443			-102.54	61.1185	28.8236	97.3402	60.1012	35.6781
812	1	1:CB1.stl	Modjaw-4:(CB1:OA3):2.0	2.02763	2	0.0354028	0.241176	0.275788	2.58838	3.26342	4.83529	2	11.8431	49.1054	42.9426						11.8431	12.8029	10.8832	-96.955	61.2535	40.3434	102.649	50.9541	33.1097			-102.54	61.1185	28.8236	97.3402	60.1012	35.6781
813	1	1:CB1.stl	Modjaw-4:(CB1:OB1):2.0	1.94821	2	0.0338721	0.21893	0.247136	2.58838	3.26342	3.34618	2	8.72004	39.8303	35.2844						8.72004	11.6998	5.74032	-98.868	62.2165	39.8778	100.997	55.7372	36.4096			-102.54	61.1185	28.8236	97.3402	60.1012	35.6781
814	1	1:CB1.stl	Modjaw-4:(CB1:OB2):2.0	1.91875	2	0.0332358	0.21051	0.24586	2.58838	3.26342	3.3372	2	8.53412	40.5402	34.7113						8.53412	12.2506	4.81766	-98.9059	63.2367	40.3295	100.968	57.1063	36.7189			-102.54	61.1185	28.8236	97.3402	60.1012	35.6781
815	1	1:CB1.stl	Modjaw-4:(CB1:OB3):2.0	2.02398	2	0.0353642	0.221042	0.252735	2.58838	3.26342	4.09602	2	10.1528	45.9316	40.1717						10.1528	11.3169	8.9887	-98.0061	60.6765	39.1833	101.751	52.5383	33.6435			-102.54	61.1185	28.8236	97.3402	60.1012	35.6781
816	1	1:CB1.stl	Modjaw-4:(CB2:OA1):2.0	1.90287	2	0.0479314	0.222606	0.261317	2.58838	3.26342	4.30852	2	10.8424	48.7067	41.4913						10.8424	14.6595	7.02525	-97.2243	65.3725	41.8063	102.458	55.3777	36.6006			-102.54	61.1185	28.8236	97.3402	60.1012	35.6781
817	1	1:CB1.stl	Modjaw-4:(CB2:OA2):2.0	2.02648	2	0.0364354	0.242131	0.274445	2.58838	3.26342	4.17646	2	10.7437	44.3715	39.1472						10.7437	11.8641	9.62338	-97.848	60.4079	39.6974	101.888	51.7618	34.1333			-102.54	61.1185	28.8236	97.3402	60.1012	35.6781
818	1	1:CB1.stl	Modjaw-4:(CB2:OA3):2.0	2.03291	2	0.0332425	0.240011	0.274417	2.58838	3.26342	4.68197	2	11.586	48.273	42.2206						11.586	12.4402	10.7319	-97.1749	60.9198	40.0457	102.462	51.0013	33.2013			-102.54	61.1185	28.8236	97.3402	60.1012	35.6781
819	1	1:CB1.stl	Modjaw-4:(CB2:OB1):2.0	1.95308	2	0.0371799	0.217849	0.244444	2.58838	3.26342	3.20665	2	8.47285	38.8932	34.6617						8.47285	11.3372	5.6085	-99.0705	61.8899	39.5893	100.812	55.7703	36.4827			-102.54	61.1185	28.8236	97.3402	60.1012	35.6781
820	1	1:CB1.stl	Modjaw-4:(CB2:OB2):2.0	1.9236	2	0.035295	0.209342	0.243105	2.58838	3.26342	3.19786	2	8.26642	39.4876	34.0035						8.26642	11.8608	4.67201	-99.1138	62.9018	40.0379	100.777	57.1382	36.7907			-102.54	61.1185	28.8236	97.3402	60.1012	35.6781
821	1	1:CB1.stl	Modjaw-4:(CB2:OB3):2.0	2.02881	2	0.0537963	0.219933	0.251547	2.58838	3.26342	3.95912	2	9.93036	45.1516	39.4772						9.93036	11.0063	8.8544	-98.2003	60.3694	38.9106	101.581	52.5781	33.7227			-102.54	61.1185	28.8236	97.3402	60.1012	35.6781
822	1	1:CB1.stl	Modjaw-4:(CB3:OA1):2.0	1.89876	2	0.0979095	0.222166	0.260534	2.58838	3.26342	4.08509	2	10.5429	47.4551	40.4665						10.5429	14.3683	6.71752	-97.5046	65.3046	41.613	102.213	55.6984	37.0897			-102.54	61.1185	28.8236	97.3402	60.1012	35.6781
823	1	1:CB1.stl	Modjaw-4:(CB3:OA2):2.0	2.02248	2	0.0722013	0.241484	0.272253	2.58838	3.26342	3.96258	2	10.402	43.0751	38.2071						10.402	11.5896	9.21437	-98.0958	60.3389	39.4989	101.672	52.0407	34.5965			-102.54	61.1185	28.8236	97.3402	60.1012	35.6781
824	1	1:CB1.stl	Modjaw-4:(CB3:OA3):2.0	2.0289	2	0.0394382	0.239146	0.272155	2.58838	3.26342	4.47128	2	11.2305	46.9611	41.2652						11.2305	12.1627	10.2984	-97.4198	60.8548	39.853	102.255	51.2785	33.6622			-102.54	61.1185	28.8236	97.3402	60.1012	35.6781
825	1	1:CB1.stl	Modjaw-4:(CB3:OB1):2.0	1.94926	2	0.0381386	0.217398	0.243499	2.58838	3.26342	3.0037	2	8.21303	37.7788	33.7293						8.21303	11.0856	5.34043	-99.3118	61.8272	39.4051	100.589	56.0487	36.9195			-102.54	61.1185	28.8236	97.3402	60.1012	35.6781
826	1	1:CB1.stl	Modjaw-4:(CB3:OB2):2.0	1.91976	2	0.0981193	0.208741	0.242085	2.58838	3.26342	2.99425	2	8.03375	38.4867	33.1856						8.03375	11.6107	4.45675	-99.3608	62.8404	39.8571	100.549	57.426	37.231			-102.54	61.1185	28.8236	97.3402	60.1012	35.6781
827	1	1:CB1.stl	Modjaw-4:(CB3:OB3):2.0	2.02508	2	0.171832	0.219062	0.249473	2.58838	3.26342	3.76605	2	9.60999	43.8688	38.5211						9.60999	10.761	8.45897	-98.4213	60.3119	38.7325	101.386	52.8332	34.1415			-102.54	61.1185	28.8236	97.3402	60.1012	35.6781
828	1	1:CB1.stl	Modjaw-4:(CA1:OA1):	2.86417	3	0.234679	0.324862	0.37982	3.88232	4.89482	4.02184	3	10.201	31.401	26.8574						10.201	13.8455	6.55646	-97.6467	64.7463	41.2572	102.094	55.6832	36.6115			-102.54	61.1185	28.8236	97.3402	60.1012	35.6781
829	1	1:CB1.stl	Modjaw-4:(CA1:OA2):	3.04938	3	0.148366	0.356525	0.404791	3.88232	4.89482	3.91941	3	10.2648	28.7912	25.3582						10.2648	11.3065	9.22303	-98.207	59.8266	39.1868	101.578	52.0538	34.1476			-102.54	61.1185	28.8236	97.3402	60.1012	35.6781
830	1	1:CB1.stl	Modjaw-4:(CA1:OA3):	3.05891	3	0.177284	0.353279	0.404374	3.88232	4.89482	4.42132	3	11.0926	31.3989	27.4315						11.0926	11.8534	10.3317	-97.5361	60.3454	39.5413	102.159	51.2985	33.2215			-102.54	61.1185	28.8236	97.3402	60.1012	35.6781
831	1	1:CB1.stl	Modjaw-4:(CA1:OB1):	2.93882	3	0.133575	0.319548	0.35697	3.88232	4.89482	2.97489	3	7.97299	24.9508	22.3352						7.97299	10.736	5.20995	-99.4173	61.3173	39.0936	100.496	56.0343	36.4817			-102.54	61.1185	28.8236	97.3402	60.1012	35.6781
832	1	1:CB1.stl	Modjaw-4:(CA1:OB2):	2.89471	3	0.0660908	0.30638	0.354178	3.88232	4.89482	2.96935	3	7.73683	25.2524	21.8445						7.73683	11.2083	4.26541	-99.4691	62.3164	39.5362	100.452	57.4027	36.7874			-102.54	61.1185	28.8236	97.3402	60.1012	35.6781
833	1	1:CB1.stl	Modjaw-4:(CA1:OB3):	3.05209	3	0.0796034	0.323813	0.371028	3.88232	4.89482	3.72949	3	9.49884	29.3343	25.6014						9.49884	10.5054	8.49232	-98.5222	59.8317	38.4447	101.3	52.8448	33.7329			-102.54	61.1185	28.8236	97.3402	60.1012	35.6781
834	1	1:CB1.stl	Modjaw-4:(CA2:OA1):	2.86268	3	0.107293	0.318157	0.372213	3.88232	4.89482	3.85162	3	9.87464	31.037	26.5295						9.87464	13.4875	6.26178	-97.8686	64.6904	40.9617	101.898	55.9585	36.8088			-102.54	61.1185	28.8236	97.3402	60.1012	35.6781
835	1	1:CB1.stl	Modjaw-4:(CA2:OA2):	3.04798	3	0.0440717	0.349713	0.396534	3.88232	4.89482	3.75781	3	9.93534	28.41	25.0554						9.93534	10.9755	8.89517	-98.4038	59.7753	38.9009	101.404	52.3029	34.3393			-102.54	61.1185	28.8236	97.3402	60.1012	35.6781
836	1	1:CB1.stl	Modjaw-4:(CA2:OA3):	3.05744	3	0.0474708	0.346366	0.396049	3.88232	4.89482	4.26132	3	10.7585	31.0612	27.1646						10.7585	11.5197	9.99737	-97.7315	60.2989	39.2597	101.991	51.5462	33.414			-102.54	61.1185	28.8236	97.3402	60.1012	35.6781
837	1	1:CB1.stl	Modjaw-4:(CA2:OB1):	2.9374	3	0.0412619	0.313385	0.349843	3.88232	4.89482	2.82256	3	7.68085	24.5094	21.9552						7.68085	10.4209	4.94085	-99.6103	61.2616	38.8232	100.316	56.2808	36.6587			-102.54	61.1185	28.8236	97.3402	60.1012	35.6781
838	1	1:CB1.stl	Modjaw-4:(CA2:OB2):	2.89319	3	0.0553861	0.300193	0.347147	3.88232	4.89482	2.81779	3	7.45853	24.8458	21.4852						7.45853	10.8913	4.02571	-99.6664	62.2608	39.2668	100.267	57.655	36.9645			-102.54	61.1185	28.8236	97.3402	60.1012	35.6781
839	1	1:CB1.stl	Modjaw-4:(CA2:OB3):	3.05063	3	0.0442128	0.317468	0.363439	3.88232	4.89482	3.58334	3	9.19505	28.9637	25.3001						9.19505	10.207	8.18315	-98.6997	59.7865	38.1864	101.142	53.0746	33.9065			-102.54	61.1185	28.8236	97.3402	60.1012	35.6781
840	1	1:CB1.stl	Modjaw-4:(CA3:OA1):	2.85524	3	0.0721359	0.320641	0.376791	3.88232	4.89482	3.98876	3	10.179	31.7458	27.015						10.179	13.9127	6.44537	-97.6533	65.0311	41.2484	102.088	55.8892	36.8			-102.54	61.1185	28.8236	97.3402	60.1012	35.6781
841	1	1:CB1.stl	Modjaw-4:(CA3:OA2):	3.0404	3	0.0651166	0.351903	0.398475	3.88232	4.89482	3.88165	3	10.1464	28.8329	25.463						10.1464	11.2582	9.03461	-98.2157	60.088	39.167	101.571	52.2338	34.3267			-102.54	61.1185	28.8236	97.3402	60.1012	35.6781
842	1	1:CB1.stl	Modjaw-4:(CA3:OA3):	3.04993	3	0.0628741	0.348589	0.398194	3.88232	4.89482	4.38741	3	10.9815	31.5028	27.5783						10.9815	11.8212	10.1418	-97.5395	60.6094	39.5231	102.158	51.4729	33.3976			-102.54	61.1185	28.8236	97.3402	60.1012	35.6781
843	1	1:CB1.stl	Modjaw-4:(CA3:OB1):	2.93042	3	0.065851	0.315521	0.353706	3.88232	4.89482	2.93338	3	7.90564	25.0559	22.3509						7.90564	10.7263	5.08503	-99.4328	61.5676	39.0802	100.481	56.2235	36.6556			-102.54	61.1185	28.8236	97.3402	60.1012	35.6781
844	1	1:CB1.stl	Modjaw-4:(CA3:OB2):	2.88626	3	0.0541699	0.30237	0.351252	3.88232	4.89482	2.927	3	7.70466	25.4809	21.9348						7.70466	11.2254	4.18395	-99.4843	62.5738	39.5266	100.437	57.5988	36.9629			-102.54	61.1185	28.8236	97.3402	60.1012	35.6781
845	1	1:CB1.stl	Modjaw-4:(CA3:OB3):	3.04372	3	0.0367765	0.319518	0.36527	3.88232	4.89482	3.69396	3	9.38602	29.3755	25.6961						9.38602	10.4607	8.31134	-98.5293	60.0741	38.4284	101.295	53.0113	33.8962			-102.54	61.1185	28.8236	97.3402	60.1012	35.6781
846	1	1:CB1.stl	Modjaw-4:(CB1:OA1):3.0	2.84479	3	0.104258	0.33343	0.394237	3.88232	4.89482	4.47349	3	11.194	33.5723	28.3941						11.194	15.1569	7.23112	-96.9387	65.74	42.1277	102.711	55.3323	36.5128			-102.54	61.1185	28.8236	97.3402	60.1012	35.6781
847	1	1:CB1.stl	Modjaw-4:(CB1:OA2):3.0	3.02959	3	0.112594	0.364314	0.412444	3.88232	4.89482	4.32905	3	11.0088	30.218	26.6917						11.0088	12.2279	9.78979	-97.5874	60.7418	39.9974	102.12	51.7155	34.043			-102.54	61.1185	28.8236	97.3402	60.1012	35.6781
848	1	1:CB1.stl	Modjaw-4:(CB1:OA3):3.0	3.03932	3	0.0846751	0.361151	0.412586	3.88232	4.89482	4.83529	3	11.8652	32.854	28.7582						11.8652	12.8219	10.9086	-96.9081	61.251	40.3417	102.695	50.9516	33.108			-102.54	61.1185	28.8236	97.3402	60.1012	35.6781
849	1	1:CB1.stl	Modjaw-4:(CB1:OB1):3.0	2.92054	3	0.056134	0.326994	0.369377	3.88232	4.89482	3.34618	3	8.73861	26.7241	23.6577						8.73861	11.7112	5.76598	-98.8292	62.2152	39.8772	101.036	55.736	36.4089			-102.54	61.1185	28.8236	97.3402	60.1012	35.6781
850	1	1:CB1.stl	Modjaw-4:(CB1:OB2):3.0	2.87653	3	0.123875	0.313904	0.367006	3.88232	4.89482	3.3372	3	8.55541	27.2549	23.3113						8.55541	12.2618	4.849	-98.8652	63.2354	40.3287	101.008	57.1051	36.7181			-102.54	61.1185	28.8236	97.3402	60.1012	35.6781
851	1	1:CB1.stl	Modjaw-4:(CB1:OB3):3.0	3.03403	3	0.0877979	0.331037	0.378155	3.88232	4.89482	4.09602	3	10.1732	30.7312	26.9022						10.1732	11.3338	9.01254	-97.9614	60.6747	39.182	101.796	52.5364	33.6423			-102.54	61.1185	28.8236	97.3402	60.1012	35.6781
852	1	1:CB1.stl	Modjaw-4:(CB2:OA1):3.0	2.85265	3	0.052834	0.331661	0.389724	3.88232	4.89482	4.30852	3	10.8624	32.7515	27.872						10.8624	14.6715	7.05324	-97.1874	65.3707	41.8053	102.495	55.3759	36.5996			-102.54	61.1185	28.8236	97.3402	60.1012	35.6781
853	1	1:CB1.stl	Modjaw-4:(CB2:OA2):3.0	3.03752	3	0.161373	0.362795	0.4107	3.88232	4.89482	4.17646	3	10.763	29.6668	26.2064						10.763	11.8803	9.64567	-97.8048	60.406	39.6962	101.931	51.7599	34.1321			-102.54	61.1185	28.8236	97.3402	60.1012	35.6781
854	1	1:CB1.stl	Modjaw-4:(CB2:OA3):3.0	3.04722	3	0.109521	0.359529	0.410635	3.88232	4.89482	4.68197	3	11.6075	32.2852	28.2671						11.6075	12.4587	10.7562	-97.1288	60.9175	40.0442	102.508	50.999	33.1998			-102.54	61.1185	28.8236	97.3402	60.1012	35.6781
855	1	1:CB1.stl	Modjaw-4:(CB2:OB1):3.0	2.92782	3	0.0908275	0.325481	0.365464	3.88232	4.89482	3.20665	3	8.49058	26.0862	23.2323						8.49058	11.3482	5.63291	-99.0325	61.8888	39.5887	100.85	55.7691	36.4821			-102.54	61.1185	28.8236	97.3402	60.1012	35.6781
856	1	1:CB1.stl	Modjaw-4:(CB2:OB2):3.0	2.88379	3	0.0621126	0.312259	0.362999	3.88232	4.89482	3.19786	3	8.28683	26.5383	22.8288						8.28683	11.8716	4.70202	-99.0739	62.9007	40.0373	100.817	57.137	36.7901			-102.54	61.1185	28.8236	97.3402	60.1012	35.6781
857	1	1:CB1.stl	Modjaw-4:(CB2:OB3):3.0	3.04126	3	0.0537088	0.329489	0.376473	3.88232	4.89482	3.95912	3	9.95	30.1982	26.4295						9.95	11.0228	8.87722	-98.1564	60.3676	38.9094	101.624	52.5764	33.7216			-102.54	61.1185	28.8236	97.3402	60.1012	35.6781
858	1	1:CB1.stl	Modjaw-4:(CB3:OA1):3.0	2.84647	3	0.119798	0.331006	0.388597	3.88232	4.89482	4.08509	3	10.5613	31.9067	27.178						10.5613	14.3792	6.74342	-97.4702	65.303	41.6123	102.248	55.6967	37.0889			-102.54	61.1185	28.8236	97.3402	60.1012	35.6781
859	1	1:CB1.stl	Modjaw-4:(CB3:OA2):3.0	3.0315	3	0.0587218	0.361847	0.407409	3.88232	4.89482	3.96258	3	10.4198	28.7962	25.5758						10.4198	11.6044	9.23518	-98.0551	60.3372	39.4979	101.713	52.039	34.5955			-102.54	61.1185	28.8236	97.3402	60.1012	35.6781
860	1	1:CB1.stl	Modjaw-4:(CB3:OA3):3.0	3.04119	3	0.107066	0.358264	0.407241	3.88232	4.89482	4.47128	3	11.2506	31.4032	27.6264						11.2506	12.1799	10.3213	-97.3762	60.8527	39.8516	102.298	51.2765	33.6608			-102.54	61.1185	28.8236	97.3402	60.1012	35.6781
861	1	1:CB1.stl	Modjaw-4:(CB3:OB1):3.0	2.92209	3	0.13875	0.324804	0.364086	3.88232	4.89482	3.0037	3	8.22925	25.3361	22.6025						8.22925	11.0956	5.36291	-99.2761	61.8262	39.4047	100.625	56.0477	36.919			-102.54	61.1185	28.8236	97.3402	60.1012	35.6781
862	1	1:CB1.stl	Modjaw-4:(CB3:OB2):3.0	2.87801	3	0.124786	0.311354	0.361501	3.88232	4.89482	2.99425	3	8.05243	25.8626	22.275						8.05243	11.6205	4.48437	-99.3231	62.8394	39.8566	100.586	57.425	37.2305			-102.54	61.1185	28.8236	97.3402	60.1012	35.6781
863	1	1:CB1.stl	Modjaw-4:(CB3:OB3):3.0	3.03565	3	0.0389507	0.328207	0.373359	3.88232	4.89482	3.76605	3	9.62838	29.3363	25.7885						9.62838	10.7763	8.4805	-98.3796	60.3103	38.7316	101.428	52.8316	34.1405			-102.54	61.1185	28.8236	97.3402	60.1012	35.6781
864	1	1:CB1.stl	Modjaw-5:(CA1:OA1):	-2.92078	-3	0.041996	0.31655	0.354533	3.94316	4.95613	3.53675	-3	9.2617	29.2582	26.1236						9.2617	11.804	6.71939	-97.8588	64.756	41.2621	101.882	55.6928	36.6165			-102.167	62.1651	30.5822	97.7683	60.8898	35.5112
865	1	1:CB1.stl	Modjaw-5:(CA1:OA2):	-3.11216	-3	0.036026	0.337801	0.387194	3.94316	4.95613	3.40957	-3	9.63763	28.5305	24.891						9.63763	9.66137	9.61389	-98.456	59.8363	39.1931	101.329	52.0635	34.1539			-102.167	62.1651	30.5822	97.7683	60.8898	35.5112
866	1	1:CB1.stl	Modjaw-5:(CA1:OA3):	-3.12147	-3	0.0374935	0.334269	0.386157	3.94316	4.95613	3.91822	-3	10.4048	31.1269	26.9444						10.4048	10.1346	10.6749	-97.8051	60.3576	39.5498	101.89	51.3107	33.23			-102.167	62.1651	30.5822	97.7683	60.8898	35.5112
867	1	1:CB1.stl	Modjaw-5:(CA1:OB1):	-2.99736	-3	0.0385747	0.305345	0.337589	3.94316	4.95613	2.44667	-3	7.23669	23.7001	21.4364						7.23669	8.92407	5.54932	-99.6295	61.3229	39.0964	100.284	56.0399	36.4844			-102.167	62.1651	30.5822	97.7683	60.8898	35.5112
868	1	1:CB1.stl	Modjaw-5:(CA1:OB2):	-2.95144	-3	0.0434613	0.293516	0.324974	3.94316	4.95613	2.43424	-3	6.87226	23.4136	21.1472						6.87226	9.2939	4.45063	-99.6927	62.3219	39.5393	100.228	57.4082	36.7904			-102.167	62.1651	30.5822	97.7683	60.8898	35.5112
869	1	1:CB1.stl	Modjaw-5:(CA1:OB3):	-3.11326	-3	0.0462933	0.303453	0.351793	3.94316	4.95613	3.2108	-3	8.86852	29.2254	25.2095						8.86852	8.87836	8.85869	-98.7744	59.8406	38.4507	101.048	52.8537	33.7388			-102.167	62.1651	30.5822	97.7683	60.8898	35.5112
870	1	1:CB1.stl	Modjaw-5:(CA2:OA1):	-2.91906	-3	0.0347984	0.309808	0.346831	3.94316	4.95613	3.36723	-3	8.93867	28.8523	25.7724						8.93867	11.4467	6.4306	-98.0701	64.6992	40.9659	101.696	55.9673	36.813			-102.167	62.1651	30.5822	97.7683	60.8898	35.5112
871	1	1:CB1.stl	Modjaw-5:(CA2:OA2):	-3.1105	-3	0.0344262	0.330893	0.378729	3.94316	4.95613	3.24781	-3	9.32391	28.178	24.619						9.32391	9.34794	9.29988	-98.6421	59.7842	38.9063	101.166	52.3118	34.3447			-102.167	62.1651	30.5822	97.7683	60.8898	35.5112
872	1	1:CB1.stl	Modjaw-5:(CA2:OA3):	-3.11974	-3	0.0390255	0.327217	0.377615	3.94316	4.95613	3.75841	-3	10.0834	30.8157	26.7029						10.0834	9.81421	10.3526	-97.9898	60.3103	39.2673	101.733	51.5575	33.4215			-102.167	62.1651	30.5822	97.7683	60.8898	35.5112
873	1	1:CB1.stl	Modjaw-5:(CA2:OB1):	-2.99569	-3	0.0451009	0.299172	0.329797	3.94316	4.95613	2.29289	-3	6.95639	23.2521	21.0929						6.95639	8.61968	5.2931	-99.8129	61.2667	38.8254	100.113	56.2859	36.6609			-102.167	62.1651	30.5822	97.7683	60.8898	35.5112
874	1	1:CB1.stl	Modjaw-5:(CA2:OB2):	-2.9497	-3	0.040591	0.287295	0.317722	3.94316	4.95613	2.28094	-3	6.59954	22.9713	20.7714						6.59954	8.98348	4.2156	-99.8806	62.2658	39.2692	100.053	57.66	36.967			-102.167	62.1651	30.5822	97.7683	60.8898	35.5112
875	1	1:CB1.stl	Modjaw-5:(CA2:OB3):	-3.11155	-3	0.0351121	0.297	0.34401	3.94316	4.95613	3.0641	-3	8.57991	28.8886	24.9409						8.57991	8.59765	8.56217	-98.9424	59.7946	38.1916	100.899	53.0827	33.9117			-102.167	62.1651	30.5822	97.7683	60.8898	35.5112
876	1	1:CB1.stl	Modjaw-5:(CA3:OA1):	-2.91149	-3	0.0355923	0.312895	0.352084	3.94316	4.95613	3.50752	-3	9.22967	29.4977	26.2144						9.22967	11.862	6.5974	-97.8573	65.0405	41.2529	101.884	55.8985	36.8046			-102.167	62.1651	30.5822	97.7683	60.8898	35.5112
877	1	1:CB1.stl	Modjaw-5:(CA3:OA2):	-3.10278	-3	0.0467439	0.333693	0.381085	3.94316	4.95613	3.37492	-3	9.5045	28.4828	24.9406						9.5045	9.58344	9.42555	-98.4564	60.0975	39.1729	101.331	52.2433	34.3326			-102.167	62.1651	30.5822	97.7683	60.8898	35.5112
878	1	1:CB1.stl	Modjaw-5:(CA3:OA3):	-3.1121	-3	0.0480182	0.330055	0.380147	3.94316	4.95613	3.88734	-3	10.2806	31.1482	27.0438						10.2806	10.0764	10.4848	-97.8003	60.6213	39.5311	101.897	51.4849	33.4056			-102.167	62.1651	30.5822	97.7683	60.8898	35.5112
879	1	1:CB1.stl	Modjaw-5:(CA3:OB1):	-2.9886	-3	0.0787911	0.301868	0.332218	3.94316	4.95613	2.40783	-3	7.15207	23.6927	21.5283						7.15207	8.88855	5.41558	-99.6376	61.5731	39.0827	100.276	56.229	36.6581			-102.167	62.1651	30.5822	97.7683	60.8898	35.5112
880	1	1:CB1.stl	Modjaw-5:(CA3:OB2):	-2.94265	-3	0.0605602	0.290047	0.321777	3.94316	4.95613	2.39412	-3	6.82035	23.5146	21.1959						6.82035	9.29018	4.35052	-99.7006	62.5792	39.5294	100.221	57.6041	36.9657			-102.167	62.1651	30.5822	97.7683	60.8898	35.5112
881	1	1:CB1.stl	Modjaw-5:(CA3:OB3):	-3.10453	-3	0.0400271	0.299614	0.346115	3.94316	4.95613	3.1779	-3	8.74019	29.1715	25.2523						8.74019	8.80325	8.67713	-98.7741	60.0827	38.4339	101.05	53.02	33.9018			-102.167	62.1651	30.5822	97.7683	60.8898	35.5112
882	1	1:CB1.stl	Modjaw-5:(CB1:OA1):-3.0	-2.90111	-3	0.0390403	0.326854	0.370738	3.94316	4.95613	3.99775	-3	10.2226	31.2758	27.5737						10.2226	13.0914	7.35382	-97.1589	65.7515	42.1339	102.491	55.3438	36.519			-102.167	62.1651	30.5822	97.7683	60.8898	35.5112
883	1	1:CB1.stl	Modjaw-5:(CB1:OA2):-3.0	-3.09208	-3	0.0445137	0.347348	0.396069	3.94316	4.95613	3.82904	-3	10.3022	29.6595	26.0111						10.3022	10.4626	10.1417	-97.8444	60.7534	40.005	101.863	51.7271	34.0507			-102.167	62.1651	30.5822	97.7683	60.8898	35.5112
884	1	1:CB1.stl	Modjaw-5:(CB1:OA3):-3.0	-3.1016	-3	0.0689316	0.343926	0.395596	3.94316	4.95613	4.34077	-3	11.1105	32.3048	28.0854						11.1105	11.0033	11.2176	-97.1851	61.2653	40.3518	102.419	50.9659	33.1181			-102.167	62.1651	30.5822	97.7683	60.8898	35.5112
885	1	1:CB1.stl	Modjaw-5:(CB1:OB1):-3.0	-2.97882	-3	0.122266	0.31441	0.346483	3.94316	4.95613	2.83052	-3	7.9285	25.2171	22.8828						7.9285	9.8079	6.04909	-99.0486	62.2223	39.881	100.816	55.7431	36.4127			-102.167	62.1651	30.5822	97.7683	60.8898	35.5112
886	1	1:CB1.stl	Modjaw-5:(CB1:OB2):-3.0	-2.93302	-3	0.0933065	0.302709	0.33866	3.94316	4.95613	2.81452	-3	7.62939	25.2037	22.5282						7.62939	10.2795	4.97924	-99.0958	63.2425	40.3329	100.778	57.1122	36.7223			-102.167	62.1651	30.5822	97.7683	60.8898	35.5112
887	1	1:CB1.stl	Modjaw-5:(CB1:OB3):-3.0	-3.09496	-3	0.0483463	0.31232	0.3598	3.94316	4.95613	3.58706	-3	9.46272	30.2981	26.3						9.46272	9.58355	9.3419	-98.2206	60.6853	39.1892	101.537	52.547	33.6494			-102.167	62.1651	30.5822	97.7683	60.8898	35.5112
888	1	1:CB1.stl	Modjaw-5:(CB2:OA1):-3.0	-2.90917	-3	0.105783	0.324573	0.365688	3.94316	4.95613	3.83148	-3	9.90767	30.5252	27.0933						9.90767	12.615	7.20033	-97.4014	65.3814	41.8109	102.281	55.3866	36.6052			-102.167	62.1651	30.5822	97.7683	60.8898	35.5112
889	1	1:CB1.stl	Modjaw-5:(CB2:OA2):-3.0	-3.10023	-3	0.0919759	0.345271	0.393939	3.94316	4.95613	3.67467	-3	10.0867	29.2138	25.6046						10.0867	10.1564	10.017	-98.0556	60.4168	39.7032	101.68	51.7708	34.139			-102.167	62.1651	30.5822	97.7683	60.8898	35.5112
890	1	1:CB1.stl	Modjaw-5:(CB2:OA3):-3.0	-3.10973	-3	0.0575631	0.341718	0.393246	3.94316	4.95613	4.18597	-3	10.879	31.836	27.6645						10.879	10.675	11.0829	-97.3996	60.9309	40.0534	102.237	51.0124	33.209			-102.167	62.1651	30.5822	97.7683	60.8898	35.5112
891	1	1:CB1.stl	Modjaw-5:(CB2:OB1):-3.0	-2.98628	-3	0.086699	0.312439	0.344243	3.94316	4.95613	2.68832	-3	7.70944	24.675	22.3953						7.70944	9.47529	5.94359	-99.2463	61.8953	39.5921	100.636	55.7757	36.4854			-102.167	62.1651	30.5822	97.7683	60.8898	35.5112
892	1	1:CB1.stl	Modjaw-5:(CB2:OB2):-3.0	-2.94045	-3	0.110383	0.300603	0.334039	3.94316	4.95613	2.67233	-3	7.38753	24.5757	22.1158						7.38753	9.91184	4.86321	-99.2989	62.9072	40.0409	100.592	57.1435	36.7937			-102.167	62.1651	30.5822	97.7683	60.8898	35.5112
893	1	1:CB1.stl	Modjaw-5:(CB2:OB3):-3.0	-3.10238	-3	0.0804486	0.310259	0.357786	3.94316	4.95613	3.44821	-3	9.26993	29.8781	25.9092						9.26993	9.31461	9.22525	-98.4101	60.3775	38.916	101.371	52.5863	33.7282			-102.167	62.1651	30.5822	97.7683	60.8898	35.5112
894	1	1:CB1.stl	Modjaw-5:(CB3:OA1):-3.0	-2.90293	-3	0.126516	0.32451	0.364846	3.94316	4.95613	3.61069	-3	9.61586	29.6319	26.3559						9.61586	12.325	6.90669	-97.6682	65.3125	41.6168	102.05	55.7063	37.0934			-102.167	62.1651	30.5822	97.7683	60.8898	35.5112
895	1	1:CB1.stl	Modjaw-5:(CB3:OA2):-3.0	-3.09416	-3	0.0592976	0.34473	0.390947	3.94316	4.95613	3.46216	-3	9.76337	28.3218	24.9736						9.76337	9.89594	9.6308	-98.2898	60.347	39.5036	101.478	52.0488	34.6012			-102.167	62.1651	30.5822	97.7683	60.8898	35.5112
896	1	1:CB1.stl	Modjaw-5:(CB3:OA3):-3.0	-3.10366	-3	0.0520773	0.340763	0.390122	3.94316	4.95613	3.97683	-3	10.5393	30.9284	27.0153						10.5393	10.4083	10.6702	-97.6311	60.865	39.8595	102.044	51.2887	33.6687			-102.167	62.1651	30.5822	97.7683	60.8898	35.5112
897	1	1:CB1.stl	Modjaw-5:(CB3:OB1):-3.0	-2.98048	-3	0.0526292	0.31236	0.341379	3.94316	4.95613	2.48545	-3	7.46414	23.896	21.8646						7.46414	9.23242	5.69585	-99.4751	61.8319	39.4072	100.426	56.0534	36.9215			-102.167	62.1651	30.5822	97.7683	60.8898	35.5112
898	1	1:CB1.stl	Modjaw-5:(CB3:OB2):-3.0	-2.93461	-3	0.073915	0.300306	0.333	3.94316	4.95613	2.46814	-3	7.16464	23.8578	21.5154						7.16464	9.66766	4.66162	-99.5335	62.8451	39.8594	100.376	57.4307	37.2333			-102.167	62.1651	30.5822	97.7683	60.8898	35.5112
899	1	1:CB1.stl	Modjaw-5:(CB3:OB3):-3.0	-3.09673	-3	0.0472202	0.30933	0.354955	3.94316	4.95613	3.25587	-3	8.96726	28.9893	25.2631						8.96726	9.08285	8.85166	-98.6188	60.3193	38.7371	101.189	52.8406	34.146			-102.167	62.1651	30.5822	97.7683	60.8898	35.5112
900	1	1:CB1.stl	Modjaw-5:(CA1:OA1):	-1.94602	-2	0.0604565	0.210114	0.235426	2.62894	3.30429	3.53675	-2	9.27823	44.1582	39.4103						9.27823	11.8153	6.74115	-97.8251	64.7544	41.2614	101.915	55.6913	36.6157			-102.167	62.1651	30.5822	97.7683	60.8898	35.5112
901	1	1:CB1.stl	Modjaw-5:(CA1:OA2):	-2.0733	-2	0.1077	0.225592	0.258127	2.62894	3.30429	3.40957	-2	9.65318	42.7904	37.3971						9.65318	9.67616	9.63021	-98.4163	59.8348	39.1921	101.369	52.0619	34.1529			-102.167	62.1651	30.5822	97.7683	60.8898	35.5112
902	1	1:CB1.stl	Modjaw-5:(CA1:OA3):	-2.07955	-2	0.0780663	0.223171	0.257394	2.62894	3.30429	3.91822	-2	10.4232	46.705	40.495						10.4232	10.1526	10.6938	-97.7616	60.3556	39.5484	101.934	51.3087	33.2286			-102.167	62.1651	30.5822	97.7683	60.8898	35.5112
903	1	1:CB1.stl	Modjaw-5:(CA1:OB1):	-1.997	-2	0.043843	0.203307	0.224484	2.62894	3.30429	2.44667	-2	7.24896	35.6552	32.2916						7.24896	8.93307	5.56485	-99.5969	61.322	39.0959	100.316	56.0391	36.484			-102.167	62.1651	30.5822	97.7683	60.8898	35.5112
904	1	1:CB1.stl	Modjaw-5:(CA1:OB2):	-1.96651	-2	0.064863	0.195086	0.216034	2.62894	3.30429	2.43424	-2	6.88647	35.2997	31.8768						6.88647	9.30266	4.47028	-99.6583	62.3211	39.5388	100.262	57.4073	36.79			-102.167	62.1651	30.5822	97.7683	60.8898	35.5112
905	1	1:CB1.stl	Modjaw-5:(CA1:OB3):	-2.07421	-2	0.0822966	0.202666	0.234559	2.62894	3.30429	3.2108	-2	8.88414	43.8363	37.876						8.88414	8.89325	8.87503	-98.7344	59.8392	38.4497	101.088	52.8523	33.7379			-102.167	62.1651	30.5822	97.7683	60.8898	35.5112
906	1	1:CB1.stl	Modjaw-5:(CA2:OA1):	-1.94489	-2	0.0798523	0.205634	0.230325	2.62894	3.30429	3.36723	-2	8.95413	43.5441	38.8761						8.95413	11.4573	6.45101	-98.0383	64.6978	40.9653	101.728	55.9659	36.8123			-102.167	62.1651	30.5822	97.7683	60.8898	35.5112
907	1	1:CB1.stl	Modjaw-5:(CA2:OA2):	-2.07221	-2	0.0849786	0.221008	0.252507	2.62894	3.30429	3.24781	-2	9.33849	42.254	36.9831						9.33849	9.36183	9.31515	-98.6043	59.7828	38.9054	101.204	52.3104	34.3439			-102.167	62.1651	30.5822	97.7683	60.8898	35.5112
908	1	1:CB1.stl	Modjaw-5:(CA2:OA3):	-2.07842	-2	0.0384173	0.218492	0.251712	2.62894	3.30429	3.75841	-2	10.1009	46.2299	40.1287						10.1009	9.83125	10.3705	-97.9483	60.3084	39.266	101.775	51.5557	33.4203			-102.167	62.1651	30.5822	97.7683	60.8898	35.5112
909	1	1:CB1.stl	Modjaw-5:(CA2:OB1):	-1.99591	-2	0.0395873	0.199204	0.219308	2.62894	3.30429	2.29289	-2	6.96768	34.9776	31.7712						6.96768	8.62792	5.30743	-99.7821	61.2659	38.825	100.144	56.2851	36.6605			-102.167	62.1651	30.5822	97.7683	60.8898	35.5112
910	1	1:CB1.stl	Modjaw-5:(CA2:OB2):	-1.96537	-2	0.0685954	0.19095	0.211221	2.62894	3.30429	2.28094	-2	6.61267	34.6304	31.3069						6.61267	8.99149	4.23386	-99.8478	62.265	39.2689	100.086	57.6592	36.9666			-102.167	62.1651	30.5822	97.7683	60.8898	35.5112
911	1	1:CB1.stl	Modjaw-5:(CA2:OB3):	-2.07309	-2	0.0472944	0.198384	0.229393	2.62894	3.30429	3.0641	-2	8.59463	43.3232	37.4668						8.59463	8.61171	8.57756	-98.9041	59.7934	38.1908	100.937	53.0814	33.9109			-102.167	62.1651	30.5822	97.7683	60.8898	35.5112
912	1	1:CB1.stl	Modjaw-5:(CA3:OA1):	-1.93985	-2	0.0481761	0.207623	0.233745	2.62894	3.30429	3.50752	-2	9.24568	44.531	39.5545						9.24568	11.8727	6.61861	-97.8249	65.039	41.2522	101.917	55.897	36.8039			-102.167	62.1651	30.5822	97.7683	60.8898	35.5112
913	1	1:CB1.stl	Modjaw-5:(CA3:OA2):	-2.06706	-2	0.0588315	0.222802	0.254002	2.62894	3.30429	3.37492	-2	9.5197	42.7271	37.4789						9.5197	9.59783	9.44158	-98.4182	60.096	39.1719	101.369	52.2418	34.3316			-102.167	62.1651	30.5822	97.7683	60.8898	35.5112
914	1	1:CB1.stl	Modjaw-5:(CA3:OA3):	-2.07333	-2	0.0653358	0.220313	0.253351	2.62894	3.30429	3.88734	-2	10.2987	46.7457	40.6499						10.2987	10.0939	10.5035	-97.7582	60.6194	39.5298	101.939	51.4829	33.4044			-102.167	62.1651	30.5822	97.7683	60.8898	35.5112
915	1	1:CB1.stl	Modjaw-5:(CA3:OB1):	-1.99118	-2	0.0536456	0.200936	0.220854	2.62894	3.30429	2.40783	-2	7.16401	35.6533	32.4377						7.16401	8.89721	5.43081	-99.6062	61.5722	39.0823	100.308	56.2281	36.6577			-102.167	62.1651	30.5822	97.7683	60.8898	35.5112
916	1	1:CB1.stl	Modjaw-5:(CA3:OB2):	-1.96067	-2	0.0781076	0.192719	0.213848	2.62894	3.30429	2.39412	-2	6.8342	35.462	31.9582						6.8342	9.2986	4.3698	-99.6674	62.5783	39.529	100.254	57.6033	36.9653			-102.167	62.1651	30.5822	97.7683	60.8898	35.5112
917	1	1:CB1.stl	Modjaw-5:(CA3:OB3):	-2.06841	-2	0.0440948	0.200061	0.230723	2.62894	3.30429	3.1779	-2	8.75552	43.7643	37.9481						8.75552	8.81779	8.69325	-98.7354	60.0814	38.433	101.089	53.0186	33.9009			-102.167	62.1651	30.5822	97.7683	60.8898	35.5112
918	1	1:CB1.stl	Modjaw-5:(CB1:OA1):-2.0	-1.93291	-2	0.0507402	0.216793	0.245996	2.62894	3.30429	3.99775	-2	10.2408	47.2377	41.63						10.2408	13.1037	7.37796	-97.1234	65.7496	42.1329	102.527	55.3419	36.518			-102.167	62.1651	30.5822	97.7683	60.8898	35.5112
919	1	1:CB1.stl	Modjaw-5:(CB1:OA2):-2.0	-2.05991	-2	0.0669522	0.231757	0.263833	2.62894	3.30429	3.82904	-2	10.3197	44.5279	39.1144						10.3197	10.479	10.1604	-97.803	60.7516	40.0038	101.904	51.7252	34.0495			-102.167	62.1651	30.5822	97.7683	60.8898	35.5112
920	1	1:CB1.stl	Modjaw-5:(CB1:OA3):-2.0	-2.0663	-2	0.0969758	0.229409	0.263496	2.62894	3.30429	4.34077	-2	11.1307	48.5193	42.2425						11.1307	11.0226	11.2388	-97.1398	61.263	40.3501	102.464	50.9636	33.1164			-102.167	62.1651	30.5822	97.7683	60.8898	35.5112
921	1	1:CB1.stl	Modjaw-5:(CB1:OB1):-2.0	-1.98464	-2	0.0732358	0.209169	0.230228	2.62894	3.30429	2.83052	-2	7.94276	37.9729	34.4996						7.94276	9.81826	6.06725	-99.0144	62.2212	39.8804	100.851	55.742	36.4121			-102.167	62.1651	30.5822	97.7683	60.8898	35.5112
922	1	1:CB1.stl	Modjaw-5:(CB1:OB2):-2.0	-1.95423	-2	0.127227	0.201032	0.225074	2.62894	3.30429	2.81452	-2	7.6457	38.0322	33.9697						7.6457	10.2896	5.00177	-99.0598	63.2414	40.3322	100.814	57.1111	36.7216			-102.167	62.1651	30.5822	97.7683	60.8898	35.5112
923	1	1:CB1.stl	Modjaw-5:(CB1:OB3):-2.0	-2.06201	-2	0.0582101	0.208393	0.239733	2.62894	3.30429	3.58706	-2	9.48022	45.492	39.5448						9.48022	9.59996	9.36048	-98.179	60.6836	39.1881	101.579	52.5453	33.6483			-102.167	62.1651	30.5822	97.7683	60.8898	35.5112
924	1	1:CB1.stl	Modjaw-5:(CB2:OA1):-2.0	-1.93827	-2	0.103954	0.215354	0.24273	2.62894	3.30429	3.83148	-2	9.92494	46.0866	40.8888						9.92494	12.6268	7.22309	-97.3671	65.3796	41.81	102.315	55.3848	36.6043			-102.167	62.1651	30.5822	97.7683	60.8898	35.5112
925	1	1:CB1.stl	Modjaw-5:(CB2:OA2):-2.0	-2.06533	-2	0.145842	0.23046	0.262495	2.62894	3.30429	3.67467	-2	10.1033	43.8396	38.4893						10.1033	10.172	10.0345	-98.0154	60.4151	39.7021	101.72	51.7691	34.1379			-102.167	62.1651	30.5822	97.7683	60.8898	35.5112
926	1	1:CB1.stl	Modjaw-5:(CB2:OA3):-2.0	-2.07171	-2	0.0429265	0.228026	0.26201	2.62894	3.30429	4.18597	-2	10.8984	47.7944	41.5952						10.8984	10.6937	11.1031	-97.3555	60.9287	40.0519	102.281	51.0102	33.2075			-102.167	62.1651	30.5822	97.7683	60.8898	35.5112
927	1	1:CB1.stl	Modjaw-5:(CB2:OB1):-2.0	-1.98961	-2	0.0743055	0.207931	0.228805	2.62894	3.30429	2.68832	-2	7.72276	37.141	33.7526						7.72276	9.48509	5.96042	-99.2132	61.8943	39.5916	100.669	55.7747	36.4849			-102.167	62.1651	30.5822	97.7683	60.8898	35.5112
928	1	1:CB1.stl	Modjaw-5:(CB2:OB2):-2.0	-1.95917	-2	0.0386331	0.199702	0.222078	2.62894	3.30429	2.67233	-2	7.4028	37.0692	33.3343						7.4028	9.92139	4.8842	-99.2639	62.9062	40.0404	100.627	57.1425	36.7932			-102.167	62.1651	30.5822	97.7683	60.8898	35.5112
929	1	1:CB1.stl	Modjaw-5:(CB2:OB3):-2.0	-2.06694	-2	0.0410428	0.207099	0.238466	2.62894	3.30429	3.44821	-2	9.28657	44.8411	38.943						9.28657	9.33038	9.24276	-98.3696	60.376	38.915	101.411	52.5847	33.7271			-102.167	62.1651	30.5822	97.7683	60.8898	35.5112
930	1	1:CB1.stl	Modjaw-5:(CB3:OA1):-2.0	-1.9341	-2	0.0379617	0.215316	0.242205	2.62894	3.30429	3.61069	-2	9.63138	44.7314	39.7654						9.63138	12.3355	6.92723	-97.6368	65.311	41.616	102.081	55.7047	37.0927			-102.167	62.1651	30.5822	97.7683	60.8898	35.5112
931	1	1:CB1.stl	Modjaw-5:(CB3:OA2):-2.0	-2.06127	-2	0.0518053	0.230116	0.260499	2.62894	3.30429	3.46216	-2	9.77844	42.4935	37.5374						9.77844	9.91011	9.64678	-98.2524	60.3454	39.5027	101.515	52.0472	34.6003			-102.167	62.1651	30.5822	97.7683	60.8898	35.5112
932	1	1:CB1.stl	Modjaw-5:(CB3:OA3):-2.0	-2.06765	-2	0.0454445	0.227415	0.259927	2.62894	3.30429	3.97683	-2	10.5571	46.4223	40.6158						10.5571	10.4255	10.6888	-97.5899	60.863	39.8582	102.085	51.2867	33.6675			-102.167	62.1651	30.5822	97.7683	60.8898	35.5112
933	1	1:CB1.stl	Modjaw-5:(CB3:OB1):-2.0	-1.98573	-2	0.0354054	0.207876	0.226888	2.62894	3.30429	2.48545	-2	7.4759	35.9633	32.9497						7.4759	9.24102	5.71078	-99.4446	61.831	39.4068	100.456	56.0525	36.9211			-102.167	62.1651	30.5822	97.7683	60.8898	35.5112
934	1	1:CB1.stl	Modjaw-5:(CB3:OB2):-2.0	-1.95527	-2	0.0377617	0.199501	0.22141	2.62894	3.30429	2.46814	-2	7.17816	35.9805	32.4202						7.17816	9.67605	4.68026	-99.5011	62.8442	39.8589	100.408	57.4298	37.2328			-102.167	62.1651	30.5822	97.7683	60.8898	35.5112
935	1	1:CB1.stl	Modjaw-5:(CB3:OB3):-2.0	-2.06317	-2	0.0360615	0.2065	0.236578	2.62894	3.30429	3.25587	-2	8.98251	43.4988	37.9686						8.98251	9.09723	8.8678	-98.5809	60.3179	38.7362	101.226	52.8391	34.1452			-102.167	62.1651	30.5822	97.7683	60.8898	35.5112
936	1	1:CB1.stl	Modjaw-5:(CA1:OA1):	-0.972434	-1	0.0417058	0.10459	0.117242	1.31452	1.65221	3.53675	-1	9.29423	88.8632	79.2737						9.29423	11.8263	6.76218	-97.7926	64.753	41.2606	101.948	55.6898	36.6149			-102.167	62.1651	30.5822	97.7683	60.8898	35.5112
937	1	1:CB1.stl	Modjaw-5:(CA1:OA2):	-1.03591	-1	0.0374181	0.112985	0.129052	1.31452	1.65221	3.40957	-1	9.66842	85.5726	74.9191						9.66842	9.69065	9.64619	-98.3778	59.8333	39.1911	101.408	52.0604	34.1519			-102.167	62.1651	30.5822	97.7683	60.8898	35.5112
938	1	1:CB1.stl	Modjaw-5:(CA1:OA3):	-1.03906	-1	0.0394609	0.111742	0.128673	1.31452	1.65221	3.91822	-1	10.4412	93.4399	81.1454						10.4412	10.1701	10.7123	-97.7194	60.3537	39.5471	101.976	51.3068	33.2273			-102.167	62.1651	30.5822	97.7683	60.8898	35.5112
939	1	1:CB1.stl	Modjaw-5:(CA1:OB1):	-0.997886	-1	0.0385668	0.101518	0.111946	1.31452	1.65221	2.44667	-1	7.26105	71.5251	64.8621						7.26105	8.94196	5.58015	-99.5651	61.3212	39.0955	100.348	56.0382	36.4836			-102.167	62.1651	30.5822	97.7683	60.8898	35.5112
940	1	1:CB1.stl	Modjaw-5:(CA1:OB2):	-0.982701	-1	0.0432155	0.0972392	0.1077	1.31452	1.65221	2.43424	-1	6.90051	70.9642	64.0717						6.90051	9.31134	4.48967	-99.6246	62.3203	39.5384	100.296	57.4065	36.7895			-102.167	62.1651	30.5822	97.7683	60.8898	35.5112
941	1	1:CB1.stl	Modjaw-5:(CA1:OB3):	-1.03645	-1	0.0410004	0.10151	0.117285	1.31452	1.65221	3.2108	-1	8.89949	87.6714	75.8791						8.89949	8.90789	8.89108	-98.6955	59.8378	38.4488	101.127	52.8509	33.737			-102.167	62.1651	30.5822	97.7683	60.8898	35.5112
942	1	1:CB1.stl	Modjaw-5:(CA2:OA1):	-0.971879	-1	0.0382726	0.102358	0.114708	1.31452	1.65221	3.36723	-1	8.96909	87.6246	78.1909						8.96909	11.4675	6.47073	-98.0077	64.6965	40.9646	101.758	55.9645	36.8117			-102.167	62.1651	30.5822	97.7683	60.8898	35.5112
943	1	1:CB1.stl	Modjaw-5:(CA2:OA2):	-1.03538	-1	0.0714679	0.110703	0.126253	1.31452	1.65221	3.24781	-1	9.35277	84.485	74.0794						9.35277	9.37544	9.33009	-98.5677	59.7814	38.9046	101.241	52.309	34.343			-102.167	62.1651	30.5822	97.7683	60.8898	35.5112
944	1	1:CB1.stl	Modjaw-5:(CA2:OA3):	-1.0385	-1	0.0431426	0.109415	0.125843	1.31452	1.65221	3.75841	-1	10.1179	92.4731	80.4011						10.1179	9.8479	10.388	-97.908	60.3067	39.2649	101.815	51.5539	33.4191			-102.167	62.1651	30.5822	97.7683	60.8898	35.5112
945	1	1:CB1.stl	Modjaw-5:(CA2:OB1):	-0.997352	-1	0.0450249	0.0994717	0.109367	1.31452	1.65221	2.29289	-1	6.97881	70.1588	63.811						6.97881	8.63606	5.32156	-99.7519	61.2652	38.8247	100.174	56.2843	36.6602			-102.167	62.1651	30.5822	97.7683	60.8898	35.5112
946	1	1:CB1.stl	Modjaw-5:(CA2:OB2):	-0.982138	-1	0.0370481	0.0951768	0.105304	1.31452	1.65221	2.28094	-1	6.62567	69.6144	62.9193						6.62567	8.99943	4.2519	-99.8158	62.2643	39.2685	100.118	57.6585	36.9662			-102.167	62.1651	30.5822	97.7683	60.8898	35.5112
947	1	1:CB1.stl	Modjaw-5:(CA2:OB3):	-1.03591	-1	0.0438735	0.0993783	0.114714	1.31452	1.65221	3.0641	-1	8.6091	86.6296	75.0485						8.6091	8.62553	8.59268	-98.8668	59.7921	38.19	100.975	53.0802	33.9101			-102.167	62.1651	30.5822	97.7683	60.8898	35.5112
948	1	1:CB1.stl	Modjaw-5:(CA3:OA1):	-0.969358	-1	0.0406468	0.103319	0.116376	1.31452	1.65221	3.50752	-1	9.26114	89.6367	79.5798						9.26114	11.8832	6.63909	-97.7938	65.0375	41.2515	101.948	55.8956	36.8032			-102.167	62.1651	30.5822	97.7683	60.8898	35.5112
949	1	1:CB1.stl	Modjaw-5:(CA3:OA2):	-1.0328	-1	0.150309	0.111565	0.126963	1.31452	1.65221	3.37492	-1	9.53458	85.4624	75.0972						9.53458	9.6119	9.45725	-98.381	60.0945	39.171	101.406	52.2403	34.3307			-102.167	62.1651	30.5822	97.7683	60.8898	35.5112
950	1	1:CB1.stl	Modjaw-5:(CA3:OA3):	-1.03596	-1	0.0821803	0.110289	0.126626	1.31452	1.65221	3.88734	-1	10.3163	93.5385	81.4709						10.3163	10.111	10.5217	-97.7174	60.6175	39.5286	101.98	51.4811	33.4031			-102.167	62.1651	30.5822	97.7683	60.8898	35.5112
951	1	1:CB1.stl	Modjaw-5:(CA3:OB1):	-0.994987	-1	0.0379047	0.100305	0.110107	1.31452	1.65221	2.40783	-1	7.17577	71.5396	65.1711						7.17577	8.90576	5.44579	-99.5757	61.5714	39.0819	100.338	56.2273	36.6573			-102.167	62.1651	30.5822	97.7683	60.8898	35.5112
952	1	1:CB1.stl	Modjaw-5:(CA3:OB2):	-0.979791	-1	0.0440953	0.0960286	0.106644	1.31452	1.65221	2.39412	-1	6.84787	71.3108	64.2122						6.84787	9.30694	4.3888	-99.6349	62.5775	39.5286	100.287	57.6025	36.9649			-102.167	62.1651	30.5822	97.7683	60.8898	35.5112
953	1	1:CB1.stl	Modjaw-5:(CA3:OB3):	-1.03356	-1	0.0392177	0.100183	0.115346	1.31452	1.65221	3.1779	-1	8.77057	87.5451	76.0371						8.77057	8.83207	8.70907	-98.6977	60.08	38.4322	101.126	53.0173	33.9			-102.167	62.1651	30.5822	97.7683	60.8898	35.5112
954	1	1:CB1.stl	Modjaw-5:(CB1:OA1):-1.0	-0.965876	-1	0.0452528	0.107836	0.122409	1.31452	1.65221	3.99775	-1	10.2584	95.1292	83.8037						10.2584	13.1155	7.40121	-97.0893	65.7478	42.132	102.561	55.3402	36.5171			-102.167	62.1651	30.5822	97.7683	60.8898	35.5112
955	1	1:CB1.stl	Modjaw-5:(CB1:OA2):-1.0	-1.02921	-1	0.0431228	0.115968	0.1318	1.31452	1.65221	3.82904	-1	10.3367	89.1342	78.4275						10.3367	10.4949	10.1786	-97.7629	60.7498	40.0026	101.945	51.7234	34.0483			-102.167	62.1651	30.5822	97.7683	60.8898	35.5112
956	1	1:CB1.stl	Modjaw-5:(CB1:OA3):-1.0	-1.03243	-1	0.0397282	0.114762	0.131621	1.31452	1.65221	4.34077	-1	11.1505	97.1617	84.7163						11.1505	11.0414	11.2595	-97.0961	61.2607	40.3485	102.508	50.9613	33.1149			-102.167	62.1651	30.5822	97.7683	60.8898	35.5112
957	1	1:CB1.stl	Modjaw-5:(CB1:OB1):-1.0	-0.991704	-1	0.0392478	0.104358	0.114725	1.31452	1.65221	2.83052	-1	7.95674	76.2448	69.3549						7.95674	9.82844	6.08504	-98.9811	62.2201	39.8798	100.884	55.7409	36.4115			-102.167	62.1651	30.5822	97.7683	60.8898	35.5112
958	1	1:CB1.stl	Modjaw-5:(CB1:OB2):-1.0	-0.976556	-1	0.0370078	0.100121	0.112179	1.31452	1.65221	2.81452	-1	7.66172	76.5243	68.2991						7.66172	10.2996	5.02387	-99.0247	63.2403	40.3316	100.849	57.11	36.721			-102.167	62.1651	30.5822	97.7683	60.8898	35.5112
959	1	1:CB1.stl	Modjaw-5:(CB1:OB3):-1.0	-1.03035	-1	0.0449762	0.104281	0.119791	1.31452	1.65221	3.58706	-1	9.49734	91.0745	79.2826						9.49734	9.61603	9.37865	-98.1387	60.6819	39.1869	101.619	52.5437	33.6472			-102.167	62.1651	30.5822	97.7683	60.8898	35.5112
960	1	1:CB1.stl	Modjaw-5:(CB2:OA1):-1.0	-0.968554	-1	0.0428107	0.107157	0.120826	1.31452	1.65221	3.83148	-1	9.94159	92.7759	82.2805						9.94159	12.6382	7.24501	-97.3341	65.378	41.8091	102.348	55.3832	36.6035			-102.167	62.1651	30.5822	97.7683	60.8898	35.5112
961	1	1:CB1.stl	Modjaw-5:(CB2:OA2):-1.0	-1.03192	-1	0.0423422	0.115363	0.131171	1.31452	1.65221	3.67467	-1	10.1194	87.7186	77.1467						10.1194	10.1873	10.0516	-97.9764	60.4134	39.701	101.759	51.7674	34.1368			-102.167	62.1651	30.5822	97.7683	60.8898	35.5112
962	1	1:CB1.stl	Modjaw-5:(CB2:OA3):-1.0	-1.03513	-1	0.0412652	0.114115	0.130918	1.31452	1.65221	4.18597	-1	10.9172	95.6688	83.3898						10.9172	10.7118	11.1226	-97.3129	60.9266	40.0505	102.324	51.0081	33.2061			-102.167	62.1651	30.5822	97.7683	60.8898	35.5112
963	1	1:CB1.stl	Modjaw-5:(CB2:OB1):-1.0	-0.994182	-1	0.0423193	0.103776	0.114049	1.31452	1.65221	2.68832	-1	7.73583	74.5435	67.8293						7.73583	9.49473	5.97693	-99.1809	61.8933	39.5911	100.701	55.7737	36.4844			-102.167	62.1651	30.5822	97.7683	60.8898	35.5112
964	1	1:CB1.stl	Modjaw-5:(CB2:OB2):-1.0	-0.979026	-1	0.0439069	0.0994935	0.110722	1.31452	1.65221	2.67233	-1	7.41782	74.5559	66.995						7.41782	9.93082	4.90483	-99.2298	62.9052	40.0398	100.661	57.1415	36.7926			-102.167	62.1651	30.5822	97.7683	60.8898	35.5112
965	1	1:CB1.stl	Modjaw-5:(CB2:OB3):-1.0	-1.03281	-1	0.0335042	0.103674	0.119195	1.31452	1.65221	3.44821	-1	9.30286	89.7317	78.0477						9.30286	9.34583	9.2599	-98.3303	60.3744	38.9139	101.451	52.5832	33.7261			-102.167	62.1651	30.5822	97.7683	60.8898	35.5112
966	1	1:CB1.stl	Modjaw-5:(CB3:OA1):-1.0	-0.966463	-1	0.0379543	0.107139	0.120581	1.31452	1.65221	3.61069	-1	9.64632	90.0352	79.9988						9.64632	12.3457	6.94698	-97.6066	65.3095	41.6154	102.111	55.7033	37.092			-102.167	62.1651	30.5822	97.7683	60.8898	35.5112
967	1	1:CB1.stl	Modjaw-5:(CB3:OA2):-1.0	-1.02988	-1	0.0345004	0.115199	0.130172	1.31452	1.65221	3.46216	-1	9.79314	85.0108	75.2321						9.79314	9.92393	9.66235	-98.2162	60.3439	39.5018	101.551	52.0457	34.5994			-102.167	62.1651	30.5822	97.7683	60.8898	35.5112
968	1	1:CB1.stl	Modjaw-5:(CB3:OA3):-1.0	-1.03309	-1	0.034224	0.113822	0.129876	1.31452	1.65221	3.97683	-1	10.5745	92.9042	81.4201						10.5745	10.4422	10.7069	-97.55	60.8611	39.857	102.125	51.2848	33.6662			-102.167	62.1651	30.5822	97.7683	60.8898	35.5112
969	1	1:CB1.stl	Modjaw-5:(CB3:OB1):-1.0	-0.992242	-1	0.0338809	0.103747	0.113087	1.31452	1.65221	2.48545	-1	7.48745	72.1701	66.2098						7.48745	9.24948	5.72543	-99.4149	61.8302	39.4064	100.486	56.0517	36.9208			-102.167	62.1651	30.5822	97.7683	60.8898	35.5112
970	1	1:CB1.stl	Modjaw-5:(CB3:OB2):-1.0	-0.97707	-1	0.0340543	0.099391	0.1104	1.31452	1.65221	2.46814	-1	7.19146	72.3552	65.14						7.19146	9.68432	4.69859	-99.4696	62.8434	39.8585	100.44	57.4289	37.2324			-102.167	62.1651	30.5822	97.7683	60.8898	35.5112
971	1	1:CB1.stl	Modjaw-5:(CB3:OB3):-1.0	-1.03092	-1	0.0340552	0.103384	0.11825	1.31452	1.65221	3.25587	-1	8.99746	87.0295	76.0886						8.99746	9.11132	8.88359	-98.5441	60.3165	38.7354	101.263	52.8378	34.1443			-102.167	62.1651	30.5822	97.7683	60.8898	35.5112
972	1	1:CB1.stl	Modjaw-5:(CA1:OA1):	0.971289	1	0.0691719	0.103639	0.11628	1.31452	1.65221	3.53675	1	9.32457	89.9718	80.1907						9.32457	11.8471	6.80201	-97.7315	64.7502	41.2592	102.009	55.687	36.6135			-102.167	62.1651	30.5822	97.7683	60.8898	35.5112
973	1	1:CB1.stl	Modjaw-5:(CA1:OA2):	1.03442	1	0.0402741	0.113341	0.128996	1.31452	1.65221	3.40957	1	9.69785	85.5632	75.1795						9.69785	9.71868	9.67703	-98.3043	59.8304	39.1893	101.481	52.0576	34.1501			-102.167	62.1651	30.5822	97.7683	60.8898	35.5112
974	1	1:CB1.stl	Modjaw-5:(CA1:OA3):	1.03762	1	0.0461102	0.112041	0.128594	1.31452	1.65221	3.91822	1	10.4758	93.5001	81.4642						10.4758	10.2038	10.7479	-97.6392	60.35	39.5445	102.056	51.3032	33.2248			-102.167	62.1651	30.5822	97.7683	60.8898	35.5112
975	1	1:CB1.stl	Modjaw-5:(CA1:OB1):	0.996661	1	0.0447347	0.10122	0.111328	1.31452	1.65221	2.44667	1	7.28468	71.9684	65.4345						7.28468	8.95937	5.60999	-99.5038	61.3196	39.0947	100.409	56.0366	36.4828			-102.167	62.1651	30.5822	97.7683	60.8898	35.5112
976	1	1:CB1.stl	Modjaw-5:(CA1:OB2):	0.981599	1	0.0925343	0.0966082	0.107037	1.31452	1.65221	2.43424	1	6.92802	71.7126	64.7253						6.92802	9.32843	4.52762	-99.5595	62.3187	39.5375	100.361	57.4049	36.7886			-102.167	62.1651	30.5822	97.7683	60.8898	35.5112
977	1	1:CB1.stl	Modjaw-5:(CA1:OB3):	1.03514	1	0.0729685	0.101845	0.117268	1.31452	1.65221	3.2108	1	8.92931	87.6756	76.1445						8.92931	8.93637	8.92225	-98.6209	59.8352	38.447	101.202	52.8483	33.7352			-102.167	62.1651	30.5822	97.7683	60.8898	35.5112
978	1	1:CB1.stl	Modjaw-5:(CA2:OA1):	0.970753	1	0.0630989	0.101422	0.113773	1.31452	1.65221	3.36723	1	8.99743	88.7131	79.0822						8.99743	11.4868	6.50804	-97.9501	64.694	40.9634	101.816	55.962	36.8105			-102.167	62.1651	30.5822	97.7683	60.8898	35.5112
979	1	1:CB1.stl	Modjaw-5:(CA2:OA2):	1.03391	1	0.0744226	0.11108	0.126221	1.31452	1.65221	3.24781	1	9.38036	84.4467	74.3166						9.38036	9.40176	9.35895	-98.4978	59.7788	38.903	101.311	52.3064	34.3414			-102.167	62.1651	30.5822	97.7683	60.8898	35.5112
980	1	1:CB1.stl	Modjaw-5:(CA2:OA3):	1.03708	1	0.0575123	0.109736	0.125788	1.31452	1.65221	3.75841	1	10.1507	92.5011	80.6972						10.1507	9.87995	10.4215	-97.8313	60.3033	39.2626	101.892	51.5505	33.4169			-102.167	62.1651	30.5822	97.7683	60.8898	35.5112
981	1	1:CB1.stl	Modjaw-5:(CA2:OB1):	0.996146	1	0.0458157	0.0991864	0.108767	1.31452	1.65221	2.29289	1	7.00059	70.5801	64.3632						7.00059	8.65202	5.34916	-99.6939	61.2637	38.8241	100.232	56.2829	36.6596			-102.167	62.1651	30.5822	97.7683	60.8898	35.5112
982	1	1:CB1.stl	Modjaw-5:(CA2:OB2):	0.981055	1	0.0482202	0.0945569	0.104666	1.31452	1.65221	2.28094	1	6.65117	70.3404	63.5467						6.65117	9.0151	4.28725	-99.7539	62.2628	39.2678	100.18	57.657	36.9655			-102.167	62.1651	30.5822	97.7683	60.8898	35.5112
983	1	1:CB1.stl	Modjaw-5:(CA2:OB3):	1.03462	1	0.0487604	0.0997328	0.11472	1.31452	1.65221	3.0641	1	8.63723	86.6037	75.2896						8.63723	8.65242	8.62204	-98.7954	59.7897	38.1884	101.046	53.0778	33.9085			-102.167	62.1651	30.5822	97.7683	60.8898	35.5112
984	1	1:CB1.stl	Modjaw-5:(CA3:OA1):	0.968234	1	0.0510669	0.102314	0.115359	1.31452	1.65221	3.50752	1	9.29036	90.8022	80.5347						9.29036	11.903	6.67774	-97.7354	65.0349	41.2502	102.006	55.8929	36.8019			-102.167	62.1651	30.5822	97.7683	60.8898	35.5112
985	1	1:CB1.stl	Modjaw-5:(CA3:OA2):	1.03134	1	0.0664709	0.11187	0.126857	1.31452	1.65221	3.37492	1	9.56326	85.4851	75.3863						9.56326	9.63906	9.48745	-98.3103	60.0917	39.1693	101.477	52.2376	34.329			-102.167	62.1651	30.5822	97.7683	60.8898	35.5112
986	1	1:CB1.stl	Modjaw-5:(CA3:OA3):	1.03454	1	0.04492	0.11054	0.126497	1.31452	1.65221	3.88734	1	10.3501	93.6325	81.821						10.3501	10.1437	10.5565	-97.6399	60.6139	39.5262	102.057	51.4775	33.4007			-102.167	62.1651	30.5822	97.7683	60.8898	35.5112
987	1	1:CB1.stl	Modjaw-5:(CA3:OB1):	0.993783	1	0.0927031	0.0999547	0.10944	1.31452	1.65221	2.40783	1	7.1987	72.0196	65.7773						7.1987	8.92245	5.47494	-99.5169	61.5698	39.0812	100.397	56.2257	36.6566			-102.167	62.1651	30.5822	97.7683	60.8898	35.5112
988	1	1:CB1.stl	Modjaw-5:(CA3:OB2):	0.978709	1	0.0941188	0.0953437	0.10606	1.31452	1.65221	2.39412	1	6.87462	72.1036	64.8182						6.87462	9.32333	4.42591	-99.5723	62.576	39.5278	100.349	57.601	36.9641			-102.167	62.1651	30.5822	97.7683	60.8898	35.5112
989	1	1:CB1.stl	Modjaw-5:(CA3:OB3):	1.03228	1	0.0483069	0.100472	0.115311	1.31452	1.65221	3.1779	1	8.79977	87.584	76.3136						8.79977	8.85981	8.73974	-98.6255	60.0775	38.4305	101.198	53.0147	33.8984			-102.167	62.1651	30.5822	97.7683	60.8898	35.5112
990	1	1:CB1.stl	Modjaw-5:(CB1:OA1):1.0	0.964732	1	0.0552969	0.106698	0.121209	1.31452	1.65221	3.99775	1	10.2914	96.4534	84.9062						10.2914	13.1379	7.44494	-97.0254	65.7445	42.1302	102.625	55.3368	36.5153			-102.167	62.1651	30.5822	97.7683	60.8898	35.5112
991	1	1:CB1.stl	Modjaw-5:(CB1:OA2):1.0	1.02772	1	0.0603969	0.116128	0.131537	1.31452	1.65221	3.82904	1	10.3695	89.2939	78.8334						10.3695	10.5255	10.2135	-97.6867	60.7463	40.0003	102.021	51.72	34.046			-102.167	62.1651	30.5822	97.7683	60.8898	35.5112
992	1	1:CB1.stl	Modjaw-5:(CB1:OA3):1.0	1.03099	1	0.0591681	0.114864	0.13134	1.31452	1.65221	4.34077	1	11.1882	97.4044	85.1851						11.1882	11.0774	11.299	-97.0132	61.2565	40.3455	102.59	50.9571	33.1118			-102.167	62.1651	30.5822	97.7683	60.8898	35.5112
993	1	1:CB1.stl	Modjaw-5:(CB1:OB1):1.0	0.990477	1	0.0633173	0.103881	0.113923	1.31452	1.65221	2.83052	1	7.98382	76.8554	70.0808						7.98382	9.84819	6.11944	-98.9175	62.2181	39.8787	100.947	55.7388	36.4104			-102.167	62.1651	30.5822	97.7683	60.8898	35.5112
994	1	1:CB1.stl	Modjaw-5:(CB1:OB2):1.0	0.975453	1	0.0462191	0.0993095	0.111436	1.31452	1.65221	2.81452	1	7.69285	77.4633	69.0338						7.69285	10.319	5.06673	-98.9573	63.2382	40.3304	100.916	57.1079	36.7198			-102.167	62.1651	30.5822	97.7683	60.8898	35.5112
995	1	1:CB1.stl	Modjaw-5:(CB1:OB3):1.0	1.02904	1	0.0446477	0.104434	0.119613	1.31452	1.65221	3.58706	1	9.53041	91.2578	79.6773						9.53041	9.6471	9.41371	-98.0617	60.6788	39.1848	101.696	52.5405	33.645			-102.167	62.1651	30.5822	97.7683	60.8898	35.5112
996	1	1:CB1.stl	Modjaw-5:(CB2:OA1):1.0	0.967399	1	0.0382113	0.1061	0.119726	1.31452	1.65221	3.83148	1	9.97299	93.9965	83.2987						9.97299	12.6597	7.28628	-97.2724	65.3749	41.8075	102.41	55.3801	36.6018			-102.167	62.1651	30.5822	97.7683	60.8898	35.5112
997	1	1:CB1.stl	Modjaw-5:(CB2:OA2):1.0	1.03042	1	0.0558085	0.115608	0.130989	1.31452	1.65221	3.67467	1	10.1506	87.8017	77.4921						10.1506	10.2167	10.0844	-97.9023	60.4102	39.6989	101.833	51.7642	34.1348			-102.167	62.1651	30.5822	97.7683	60.8898	35.5112
998	1	1:CB1.stl	Modjaw-5:(CB2:OA3):1.0	1.03367	1	0.0438814	0.114304	0.130716	1.31452	1.65221	4.18597	1	10.9534	95.8267	83.7955						10.9534	10.7467	11.1601	-97.2321	60.9226	40.0477	102.405	51.0041	33.2033			-102.167	62.1651	30.5822	97.7683	60.8898	35.5112
999	1	1:CB1.stl	Modjaw-5:(CB2:OB1):1.0	0.992946	1	0.0553586	0.103374	0.113316	1.31452	1.65221	2.68832	1	7.76119	75.0791	68.4918						7.76119	9.51347	6.00892	-99.1192	61.8914	39.5901	100.763	55.7718	36.4834			-102.167	62.1651	30.5822	97.7683	60.8898	35.5112
1000	1	1:CB1.stl	Modjaw-5:(CB2:OB2):1.0	0.977914	1	0.0458682	0.0987553	0.110066	1.31452	1.65221	2.67233	1	7.44707	75.4094	67.6602						7.44707	9.94924	4.94491	-99.1643	62.9033	40.0387	100.726	57.1396	36.7915			-102.167	62.1651	30.5822	97.7683	60.8898	35.5112
1001	1	1:CB1.stl	Modjaw-5:(CB2:OB3):1.0	1.03149	1	0.0347862	0.103907	0.11909	1.31452	1.65221	3.44821	1	9.33437	89.8343	78.3808						9.33437	9.37574	9.29301	-98.2552	60.3715	38.912	101.526	52.5802	33.7241			-102.167	62.1651	30.5822	97.7683	60.8898	35.5112
1002	1	1:CB1.stl	Modjaw-5:(CB3:OA1):1.0	0.9653	1	0.0622342	0.106084	0.119516	1.31452	1.65221	3.61069	1	9.67443	91.1958	80.9466						9.67443	12.3648	6.98409	-97.5502	65.3068	41.6141	102.168	55.7006	37.0907			-102.167	62.1651	30.5822	97.7683	60.8898	35.5112
1003	1	1:CB1.stl	Modjaw-5:(CB3:OA2):1.0	1.02837	1	0.0380473	0.115458	0.129988	1.31452	1.65221	3.46216	1	9.82137	85.0641	75.5562						9.82137	9.95051	9.69223	-98.1475	60.3411	39.5001	101.62	52.0428	34.5977			-102.167	62.1651	30.5822	97.7683	60.8898	35.5112
1004	1	1:CB1.stl	Modjaw-5:(CB3:OA3):1.0	1.03163	1	0.0501497	0.114034	0.129673	1.31452	1.65221	3.97683	1	10.6078	93.0232	81.8044						10.6078	10.4741	10.7415	-97.4745	60.8575	39.8547	102.2	51.2812	33.6639			-102.167	62.1651	30.5822	97.7683	60.8898	35.5112
1005	1	1:CB1.stl	Modjaw-5:(CB3:OB1):1.0	0.990999	1	0.050565	0.103342	0.112347	1.31452	1.65221	2.48545	1	7.50986	72.6702	66.8454						7.50986	9.26591	5.7538	-99.3582	61.8285	39.4057	100.543	56.05	36.9201			-102.167	62.1651	30.5822	97.7683	60.8898	35.5112
1006	1	1:CB1.stl	Modjaw-5:(CB3:OB2):1.0	0.975951	1	0.0367372	0.0986483	0.109763	1.31452	1.65221	2.46814	1	7.21736	73.1625	65.7538						7.21736	9.7005	4.73422	-99.409	62.8417	39.8577	100.5	57.4273	37.2316			-102.167	62.1651	30.5822	97.7683	60.8898	35.5112
1007	1	1:CB1.stl	Modjaw-5:(CB3:OB3):1.0	1.02959	1	0.0496275	0.103633	0.118143	1.31452	1.65221	3.25587	1	9.02633	87.0986	76.4015						9.02633	9.13857	8.91408	-98.4739	60.3139	38.7337	101.334	52.8351	34.1427			-102.167	62.1651	30.5822	97.7683	60.8898	35.5112
1008	1	1:CB1.stl	Modjaw-5:(CA1:OA1):	1.94145	2	0.0675731	0.206308	0.231573	2.62894	3.30429	3.53675	2	9.33888	45.2667	40.328						9.33888	11.857	6.82077	-97.7029	64.7489	41.2585	102.038	55.6857	36.6129			-102.167	62.1651	30.5822	97.7683	60.8898	35.5112
1009	1	1:CB1.stl	Modjaw-5:(CA1:OA2):	2.06734	2	0.0498831	0.227018	0.257905	2.62894	3.30429	3.40957	2	9.71203	42.7809	37.6574						9.71203	9.73218	9.69187	-98.2693	59.8291	39.1884	101.516	52.0562	34.1492			-102.167	62.1651	30.5822	97.7683	60.8898	35.5112
1010	1	1:CB1.stl	Modjaw-5:(CA1:OA3):	2.07378	2	0.0452678	0.224365	0.257081	2.62894	3.30429	3.91822	2	10.4924	46.7651	40.8138						10.4924	10.22	10.7649	-97.6012	60.3483	39.5433	102.094	51.3014	33.2236			-102.167	62.1651	30.5822	97.7683	60.8898	35.5112
1011	1	1:CB1.stl	Modjaw-5:(CA1:OB1):	1.9921	2	0.0390863	0.202119	0.222012	2.62894	3.30429	2.44667	2	7.29618	36.0984	32.8639						7.29618	8.96786	5.6245	-99.4744	61.3188	39.0943	100.439	56.0358	36.4824			-102.167	62.1651	30.5822	97.7683	60.8898	35.5112
1012	1	1:CB1.stl	Modjaw-5:(CA1:OB2):	1.9621	2	0.0482123	0.192562	0.213388	2.62894	3.30429	2.43424	2	6.94147	36.048	32.5298						6.94147	9.33682	4.54612	-99.5281	62.3179	39.537	100.393	57.4041	36.7882			-102.167	62.1651	30.5822	97.7683	60.8898	35.5112
1013	1	1:CB1.stl	Modjaw-5:(CA1:OB3):	2.06897	2	0.116995	0.204007	0.23452	2.62894	3.30429	3.2108	2	8.94375	43.8404	38.1364						8.94375	8.95018	8.93733	-98.5852	59.8339	38.4462	101.237	52.847	33.7344			-102.167	62.1651	30.5822	97.7683	60.8898	35.5112
1014	1	1:CB1.stl	Modjaw-5:(CA2:OA1):	1.94039	2	0.0354028	0.201888	0.226589	2.62894	3.30429	3.36723	2	9.01078	44.6325	39.7671						9.01078	11.496	6.5256	-97.9232	64.6928	40.9629	101.843	55.9609	36.8099			-102.167	62.1651	30.5822	97.7683	60.8898	35.5112
1015	1	1:CB1.stl	Modjaw-5:(CA2:OA2):	2.06635	2	0.0414231	0.222515	0.25238	2.62894	3.30429	3.24781	2	9.39364	42.2157	37.2202						9.39364	9.41444	9.37283	-98.4645	59.7776	38.9023	101.344	52.3052	34.3407			-102.167	62.1651	30.5822	97.7683	60.8898	35.5112
1016	1	1:CB1.stl	Modjaw-5:(CA2:OA3):	2.07274	2	0.0994058	0.219778	0.251492	2.62894	3.30429	3.75841	2	10.1665	46.2578	40.4246						10.1665	9.89532	10.4376	-97.795	60.3017	39.2616	101.928	51.549	33.4158			-102.167	62.1651	30.5822	97.7683	60.8898	35.5112
1017	1	1:CB1.stl	Modjaw-5:(CA2:OB1):	1.99109	2	0.105057	0.198063	0.216909	2.62894	3.30429	2.29289	2	7.0112	35.3988	32.3233						7.0112	8.65981	5.36259	-99.666	61.263	38.8238	100.26	56.2822	36.6593			-102.167	62.1651	30.5822	97.7683	60.8898	35.5112
1018	1	1:CB1.stl	Modjaw-5:(CA2:OB2):	1.96104	2	0.0694883	0.188471	0.208716	2.62894	3.30429	2.28094	2	6.66366	35.3565	31.927						6.66366	9.0228	4.30452	-99.7241	62.2622	39.2674	100.21	57.6564	36.9652			-102.167	62.1651	30.5822	97.7683	60.8898	35.5112
1019	1	1:CB1.stl	Modjaw-5:(CA2:OB3):	2.06794	2	0.0394614	0.199802	0.229444	2.62894	3.30429	3.0641	2	8.65086	43.2971	37.7036						8.65086	8.66546	8.63626	-98.7613	59.7886	38.1877	101.08	53.0766	33.9078			-102.167	62.1651	30.5822	97.7683	60.8898	35.5112
1020	1	1:CB1.stl	Modjaw-5:(CA3:OA1):	1.93536	2	0.0384822	0.203607	0.229677	2.62894	3.30429	3.50752	2	9.3041	45.6964	40.5095						9.3041	11.9123	6.69589	-97.7082	65.0336	41.2496	102.033	55.8917	36.8013			-102.167	62.1651	30.5822	97.7683	60.8898	35.5112
1021	1	1:CB1.stl	Modjaw-5:(CA3:OA2):	2.06121	2	0.0502315	0.224025	0.253576	2.62894	3.30429	3.37492	2	9.57703	42.7498	37.7679						9.57703	9.65212	9.50194	-98.2767	60.0904	39.1685	101.51	52.2362	34.3282			-102.167	62.1651	30.5822	97.7683	60.8898	35.5112
1022	1	1:CB1.stl	Modjaw-5:(CA3:OA3):	2.06765	2	0.0440631	0.221315	0.252838	2.62894	3.30429	3.88734	2	10.3663	46.8396	40.9999						10.3663	10.1594	10.5732	-97.6033	60.6123	39.5251	102.094	51.4759	33.3996			-102.167	62.1651	30.5822	97.7683	60.8898	35.5112
1023	1	1:CB1.stl	Modjaw-5:(CA3:OB1):	1.98637	2	0.0359104	0.199535	0.21819	2.62894	3.30429	2.40783	2	7.20984	36.1331	33.0439						7.20984	8.93058	5.48909	-99.4888	61.5691	39.0809	100.425	56.225	36.6563			-102.167	62.1651	30.5822	97.7683	60.8898	35.5112
1024	1	1:CB1.stl	Modjaw-5:(CA3:OB2):	1.95635	2	0.0430419	0.18998	0.211514	2.62894	3.30429	2.39412	2	6.88767	36.2548	32.5637						6.88767	9.33135	4.44398	-99.5422	62.5752	39.5274	100.379	57.6002	36.9637			-102.167	62.1651	30.5822	97.7683	60.8898	35.5112
1025	1	1:CB1.stl	Modjaw-5:(CA3:OB3):	2.06326	2	0.0380442	0.201216	0.230559	2.62894	3.30429	3.1779	2	8.81388	43.8031	38.2284						8.81388	8.87322	8.75455	-98.5911	60.0763	38.4298	101.233	53.0135	33.8976			-102.167	62.1651	30.5822	97.7683	60.8898	35.5112
1026	1	1:CB1.stl	Modjaw-5:(CB1:OA1):2.0	1.92833	2	0.0584133	0.212242	0.241197	2.62894	3.30429	3.99775	2	10.3069	48.5618	42.7322						10.3069	13.1484	7.46539	-96.9957	65.7429	42.1293	102.654	55.3353	36.5144			-102.167	62.1651	30.5822	97.7683	60.8898	35.5112
1027	1	1:CB1.stl	Modjaw-5:(CB1:OA2):2.0	2.05395	2	0.0468037	0.232396	0.262781	2.62894	3.30429	3.82904	2	10.3852	44.6875	39.5202						10.3852	10.5402	10.2302	-97.6506	60.7447	39.9993	102.057	51.7183	34.0449			-102.167	62.1651	30.5822	97.7683	60.8898	35.5112
1028	1	1:CB1.stl	Modjaw-5:(CB1:OA3):2.0	2.06053	2	0.0394986	0.229815	0.262372	2.62894	3.30429	4.34077	2	11.2062	48.7619	42.7112						11.2062	11.0946	11.3179	-96.9741	61.2544	40.3441	102.629	50.955	33.1104			-102.167	62.1651	30.5822	97.7683	60.8898	35.5112
1029	1	1:CB1.stl	Modjaw-5:(CB1:OB1):2.0	1.97973	2	0.0467608	0.207262	0.22702	2.62894	3.30429	2.83052	2	7.99688	38.5834	35.2254						7.99688	9.85775	6.13601	-98.8872	62.2171	39.8782	100.978	55.7378	36.4099			-102.167	62.1651	30.5822	97.7683	60.8898	35.5112
1030	1	1:CB1.stl	Modjaw-5:(CB1:OB2):2.0	1.94981	2	0.0507548	0.197785	0.222106	2.62894	3.30429	2.81452	2	7.70792	38.9712	34.7038						7.70792	10.3284	5.08744	-98.925	63.2372	40.3298	100.948	57.1069	36.7192			-102.167	62.1651	30.5822	97.7683	60.8898	35.5112
1031	1	1:CB1.stl	Modjaw-5:(CB1:OB3):2.0	2.05676	2	0.0371213	0.209005	0.23902	2.62894	3.30429	3.58706	2	9.54631	45.6751	39.9394						9.54631	9.66206	9.43056	-98.0251	60.6773	39.1838	101.732	52.539	33.644			-102.167	62.1651	30.5822	97.7683	60.8898	35.5112
1032	1	1:CB1.stl	Modjaw-5:(CB2:OA1):2.0	1.93366	2	0.0383959	0.211125	0.238329	2.62894	3.30429	3.83148	2	9.98771	47.3071	41.9072						9.98771	12.6698	7.3056	-97.2437	65.3735	41.8068	102.439	55.3787	36.6011			-102.167	62.1651	30.5822	97.7683	60.8898	35.5112
1033	1	1:CB1.stl	Modjaw-5:(CB2:OA2):2.0	2.05933	2	0.040432	0.231441	0.261764	2.62894	3.30429	3.67467	2	10.1655	43.9225	38.8345						10.1655	10.2308	10.1001	-97.8672	60.4087	39.6979	101.868	51.7626	34.1338			-102.167	62.1651	30.5822	97.7683	60.8898	35.5112
1034	1	1:CB1.stl	Modjaw-5:(CB2:OA3):2.0	2.06588	2	0.0377893	0.228783	0.261201	2.62894	3.30429	4.18597	2	10.9707	47.9522	42.0007						10.9707	10.7634	11.1779	-97.1939	60.9207	40.0464	102.443	51.0022	33.202			-102.167	62.1651	30.5822	97.7683	60.8898	35.5112
1035	1	1:CB1.stl	Modjaw-5:(CB2:OB1):2.0	1.98466	2	0.0527413	0.206321	0.225874	2.62894	3.30429	2.68832	2	7.77346	37.6765	34.415						7.77346	9.52255	6.02436	-99.0897	61.8905	39.5896	100.793	55.7709	36.483			-102.167	62.1651	30.5822	97.7683	60.8898	35.5112
1036	1	1:CB1.stl	Modjaw-5:(CB2:OB2):2.0	1.95473	2	0.0430541	0.19675	0.219449	2.62894	3.30429	2.67233	2	7.46127	37.9226	34.0001						7.46127	9.95822	4.96432	-99.1329	62.9024	40.0382	100.758	57.1387	36.791			-102.167	62.1651	30.5822	97.7683	60.8898	35.5112
1037	1	1:CB1.stl	Modjaw-5:(CB2:OB3):2.0	2.06165	2	0.0427628	0.208029	0.238048	2.62894	3.30429	3.44821	2	9.34955	44.9436	39.2759						9.34955	9.39016	9.30895	-98.2194	60.3701	38.9111	101.561	52.5788	33.7232			-102.167	62.1651	30.5822	97.7683	60.8898	35.5112
1038	1	1:CB1.stl	Modjaw-5:(CB3:OA1):2.0	1.92945	2	0.0486083	0.211095	0.237943	2.62894	3.30429	3.61069	2	9.68756	45.892	40.7137						9.68756	12.3737	7.00141	-97.524	65.3055	41.6135	102.194	55.6993	37.0901			-102.167	62.1651	30.5822	97.7683	60.8898	35.5112
1039	1	1:CB1.stl	Modjaw-5:(CB3:OA2):2.0	2.05523	2	0.0906994	0.231154	0.259759	2.62894	3.30429	3.46216	2	9.83487	42.5467	37.8615						9.83487	9.96322	9.70651	-98.115	60.3397	39.4993	101.653	52.0415	34.5969			-102.167	62.1651	30.5822	97.7683	60.8898	35.5112
1040	1	1:CB1.stl	Modjaw-5:(CB3:OA3):2.0	2.06178	2	0.0553262	0.228263	0.259113	2.62894	3.30429	3.97683	2	10.6236	46.5412	41						10.6236	10.4894	10.7579	-97.4389	60.8558	39.8536	102.236	51.2795	33.6628			-102.167	62.1651	30.5822	97.7683	60.8898	35.5112
1041	1	1:CB1.stl	Modjaw-5:(CB3:OB1):2.0	1.98076	2	0.11546	0.206253	0.223928	2.62894	3.30429	2.48545	2	7.52068	36.4634	33.5852						7.52068	9.27387	5.7675	-99.3311	61.8277	39.4054	100.57	56.0492	36.9197			-102.167	62.1651	30.5822	97.7683	60.8898	35.5112
1042	1	1:CB1.stl	Modjaw-5:(CB3:OB2):2.0	1.95079	2	0.067883	0.196531	0.218866	2.62894	3.30429	2.46814	2	7.22994	36.7878	33.0336						7.22994	9.70838	4.75149	-99.3799	62.841	39.8573	100.529	57.4265	37.2312			-102.167	62.1651	30.5822	97.7683	60.8898	35.5112
1043	1	1:CB1.stl	Modjaw-5:(CB3:OB3):2.0	2.05784	2	0.0403233	0.207498	0.236152	2.62894	3.30429	3.25587	2	9.04022	43.5678	38.2813						9.04022	9.1517	8.92875	-98.4404	60.3126	38.733	101.367	52.8339	34.1419			-102.167	62.1651	30.5822	97.7683	60.8898	35.5112
1044	1	1:CB1.stl	Modjaw-5:(CA1:OA1):	2.91048	3	0.0522969	0.30799	0.345857	3.94316	4.95613	3.53675	3	9.3526	30.3666	27.0418						9.3526	11.8665	6.83874	-97.6755	64.7477	41.2579	102.065	55.6845	36.6122			-102.167	62.1651	30.5822	97.7683	60.8898	35.5112
1045	1	1:CB1.stl	Modjaw-5:(CA1:OA2):	3.09876	3	0.0376675	0.341008	0.386696	3.94316	4.95613	3.40957	3	9.72581	28.5208	25.1511						9.72581	9.74532	9.7063	-98.2355	59.8277	39.1875	101.55	52.0549	34.1483			-102.167	62.1651	30.5822	97.7683	60.8898	35.5112
1046	1	1:CB1.stl	Modjaw-5:(CA1:OA3):	3.10848	3	0.0360062	0.336956	0.385431	3.94316	4.95613	3.91822	3	10.5085	31.1867	27.2644						10.5085	10.2357	10.7814	-97.5645	60.3467	39.5422	102.131	51.2998	33.2224			-102.167	62.1651	30.5822	97.7683	60.8898	35.5112
1047	1	1:CB1.stl	Modjaw-5:(CA1:OB1):	2.98633	3	0.0506921	0.302673	0.332027	3.94316	4.95613	2.44667	3	7.30746	24.1431	22.0086						7.30746	8.97621	5.63872	-99.4458	61.318	39.094	100.467	56.0351	36.482			-102.167	62.1651	30.5822	97.7683	60.8898	35.5112
1048	1	1:CB1.stl	Modjaw-5:(CA1:OB2):	2.94153	3	0.0403924	0.287838	0.319145	3.94316	4.95613	2.43424	3	6.9547	24.1618	21.7916						6.9547	9.3451	4.5643	-99.4976	62.3171	39.5366	100.423	57.4034	36.7877			-102.167	62.1651	30.5822	97.7683	60.8898	35.5112
1049	1	1:CB1.stl	Modjaw-5:(CA1:OB3):	3.10147	3	0.0632303	0.30647	0.351728	3.94316	4.95613	3.2108	3	8.95786	29.2292	25.4681						8.95786	8.96367	8.95206	-98.5506	59.8327	38.4454	101.272	52.8458	33.7336			-102.167	62.1651	30.5822	97.7683	60.8898	35.5112
1050	1	1:CB1.stl	Modjaw-5:(CA2:OA1):	2.90893	3	0.0838726	0.301383	0.338425	3.94316	4.95613	3.36723	3	9.02357	29.9406	26.6634						9.02357	11.5047	6.5424	-97.8975	64.6917	40.9623	101.869	55.9597	36.8094			-102.167	62.1651	30.5822	97.7683	60.8898	35.5112
1051	1	1:CB1.stl	Modjaw-5:(CA2:OA2):	3.09731	3	0.0896947	0.334284	0.378444	3.94316	4.95613	3.24781	3	9.40655	28.1394	24.8559						9.40655	9.42678	9.38632	-98.4323	59.7764	38.9015	101.376	52.304	34.3399			-102.167	62.1651	30.5822	97.7683	60.8898	35.5112
1052	1	1:CB1.stl	Modjaw-5:(CA2:OA3):	3.10696	3	0.0386605	0.330109	0.377082	3.94316	4.95613	3.75841	3	10.1817	30.8434	27.0013						10.1817	9.91022	10.4532	-97.76	60.3002	39.2605	101.963	51.5474	33.4148			-102.167	62.1651	30.5822	97.7683	60.8898	35.5112
1053	1	1:CB1.stl	Modjaw-5:(CA2:OB1):	2.98484	3	0.0533304	0.296606	0.3244	3.94316	4.95613	2.29289	3	7.02162	23.6732	21.6449						7.02162	8.66747	5.37576	-99.6389	61.2623	38.8235	100.287	56.2815	36.659			-102.167	62.1651	30.5822	97.7683	60.8898	35.5112
1054	1	1:CB1.stl	Modjaw-5:(CA2:OB2):	2.93995	3	0.0730515	0.281719	0.312245	3.94316	4.95613	2.28094	3	6.67594	23.6972	21.3805						6.67594	9.0304	4.32149	-99.695	62.2615	39.2671	100.239	57.6557	36.9648			-102.167	62.1651	30.5822	97.7683	60.8898	35.5112
1055	1	1:CB1.stl	Modjaw-5:(CA2:OB3):	3.09996	3	0.0403652	0.30019	0.344145	3.94316	4.95613	3.0641	3	8.66417	28.8623	25.1759						8.66417	8.6782	8.65014	-98.7282	59.7874	38.187	101.113	53.0755	33.9071			-102.167	62.1651	30.5822	97.7683	60.8898	35.5112
1056	1	1:CB1.stl	Modjaw-5:(CA3:OA1):	2.90138	3	0.0426807	0.30386	0.342936	3.94316	4.95613	3.50752	3	9.31724	30.6629	27.169						9.31724	11.9213	6.71322	-97.6822	65.0324	41.249	102.059	55.8905	36.8007			-102.167	62.1651	30.5822	97.7683	60.8898	35.5112
1057	1	1:CB1.stl	Modjaw-5:(CA3:OA2):	3.08961	3	0.0473492	0.336444	0.380128	3.94316	4.95613	3.37492	3	9.5904	28.5052	25.2294						9.5904	9.6648	9.516	-98.2442	60.0891	39.1677	101.543	52.235	34.3274			-102.167	62.1651	30.5822	97.7683	60.8898	35.5112
1058	1	1:CB1.stl	Modjaw-5:(CA3:OA3):	3.09933	3	0.039139	0.332309	0.378993	3.94316	4.95613	3.88734	3	10.382	31.2419	27.3936						10.382	10.1746	10.5893	-97.568	60.6107	39.524	102.129	51.4742	33.3985			-102.167	62.1651	30.5822	97.7683	60.8898	35.5112
1059	1	1:CB1.stl	Modjaw-5:(CA3:OB1):	2.97776	3	0.0430923	0.298718	0.326224	3.94316	4.95613	2.40783	3	7.22074	24.1725	22.1343						7.22074	8.93856	5.50293	-99.4614	61.5683	39.0805	100.452	56.2242	36.656			-102.167	62.1651	30.5822	97.7683	60.8898	35.5112
1060	1	1:CB1.stl	Modjaw-5:(CA3:OB2):	2.93292	3	0.0433407	0.283885	0.316334	3.94316	4.95613	2.39412	3	6.90048	24.3073	21.8139						6.90048	9.33926	4.46171	-99.5129	62.5745	39.527	100.409	57.5995	36.9633			-102.167	62.1651	30.5822	97.7683	60.8898	35.5112
1061	1	1:CB1.stl	Modjaw-5:(CA3:OB3):	3.09294	3	0.0414691	0.302214	0.345716	3.94316	4.95613	3.1779	3	8.82765	29.21	25.5344						8.82765	8.88632	8.76899	-98.5578	60.0751	38.429	101.266	53.0123	33.8968			-102.167	62.1651	30.5822	97.7683	60.8898	35.5112
1062	1	1:CB1.stl	Modjaw-5:(CB1:OA1):3.0	2.89081	3	0.0690925	0.316617	0.36001	3.94316	4.95613	3.99775	3	10.3216	32.5997	28.6704						10.3216	13.1584	7.48487	-96.9675	65.7415	42.1286	102.683	55.3338	36.5136			-102.167	62.1651	30.5822	97.7683	60.8898	35.5112
1063	1	1:CB1.stl	Modjaw-5:(CB1:OA2):3.0	3.07869	3	0.0422494	0.348785	0.393704	3.94316	4.95613	3.82904	3	10.4004	29.8188	26.4167						10.4004	10.5544	10.2463	-97.616	60.7431	39.9982	102.092	51.7168	34.0439			-102.167	62.1651	30.5822	97.7683	60.8898	35.5112
1064	1	1:CB1.stl	Modjaw-5:(CB1:OA3):3.0	3.08861	3	0.0747962	0.344841	0.393068	3.94316	4.95613	4.34077	3	11.2236	32.5471	28.5538						11.2236	11.1112	11.336	-96.9366	61.2525	40.3427	102.667	50.9531	33.1091			-102.167	62.1651	30.5822	97.7683	60.8898	35.5112
1065	1	1:CB1.stl	Modjaw-5:(CB1:OB1):3.0	2.96778	3	0.0387852	0.31012	0.339314	3.94316	4.95613	2.83052	3	8.00961	25.8274	23.6053						8.00961	9.86708	6.15215	-98.8578	62.2161	39.8777	101.007	55.7369	36.4094			-102.167	62.1651	30.5822	97.7683	60.8898	35.5112
1066	1	1:CB1.stl	Modjaw-5:(CB1:OB2):3.0	2.92309	3	0.035881	0.295404	0.331984	3.94316	4.95613	2.81452	3	7.72265	26.1426	23.2621						7.72265	10.3376	5.10765	-98.8937	63.2363	40.3292	100.98	57.106	36.7186			-102.167	62.1651	30.5822	97.7683	60.8898	35.5112
1067	1	1:CB1.stl	Modjaw-5:(CB1:OB3):3.0	3.08315	3	0.0542269	0.313696	0.358195	3.94316	4.95613	3.58706	3	9.56178	30.4811	26.6943						9.56178	9.67661	9.44694	-97.9898	60.6759	39.1828	101.768	52.5376	33.643			-102.167	62.1651	30.5822	97.7683	60.8898	35.5112
1068	1	1:CB1.stl	Modjaw-5:(CB2:OA1):3.0	2.89878	3	0.0613768	0.315059	0.35579	3.94316	4.95613	3.83148	3	10.0017	31.7456	28.1114						10.0017	12.6795	7.32402	-97.2163	65.3721	41.8061	102.466	55.3773	36.6004			-102.167	62.1651	30.5822	97.7683	60.8898	35.5112
1069	1	1:CB1.stl	Modjaw-5:(CB2:OA2):3.0	3.08673	3	0.0496416	0.347478	0.392295	3.94316	4.95613	3.67467	3	10.1799	29.2965	25.9496						10.1799	10.2445	10.1153	-97.8334	60.4072	39.697	101.902	51.7612	34.1328			-102.167	62.1651	30.5822	97.7683	60.8898	35.5112
1070	1	1:CB1.stl	Modjaw-5:(CB2:OA3):3.0	3.09663	3	0.036592	0.343422	0.391428	3.94316	4.95613	4.18597	3	10.9873	31.9936	28.0698						10.9873	10.7795	11.1952	-97.1573	60.9189	40.0451	102.479	51.0004	33.2007			-102.167	62.1651	30.5822	97.7683	60.8898	35.5112
1071	1	1:CB1.stl	Modjaw-5:(CB2:OB1):3.0	2.97515	3	0.0641756	0.308819	0.337651	3.94316	4.95613	2.68832	3	7.78542	25.2103	23.0576						7.78542	9.53142	6.03942	-99.0611	61.8896	39.5892	100.821	55.77	36.4825			-102.167	62.1651	30.5822	97.7683	60.8898	35.5112
1072	1	1:CB1.stl	Modjaw-5:(CB2:OB2):3.0	2.93044	3	0.047091	0.293961	0.328123	3.94316	4.95613	2.67233	3	7.47516	25.4291	22.7816						7.47516	9.96702	4.9833	-99.1024	62.9015	40.0377	100.788	57.1378	36.7905			-102.167	62.1651	30.5822	97.7683	60.8898	35.5112
1073	1	1:CB1.stl	Modjaw-5:(CB2:OB3):3.0	3.09048	3	0.0443127	0.312349	0.356846	3.94316	4.95613	3.44821	3	9.36432	29.9803	26.2419						9.36432	9.40419	9.32445	-98.1849	60.3688	38.9102	101.596	52.5775	33.7223			-102.167	62.1651	30.5822	97.7683	60.8898	35.5112
1074	1	1:CB1.stl	Modjaw-5:(CB3:OA1):3.0	2.89246	3	0.0657406	0.315015	0.355354	3.94316	4.95613	3.61069	3	9.70007	30.7924	27.2969						9.70007	12.3823	7.01789	-97.4992	65.3043	41.6129	102.219	55.6981	37.0896			-102.167	62.1651	30.5822	97.7683	60.8898	35.5112
1075	1	1:CB1.stl	Modjaw-5:(CB3:OA2):3.0	3.08057	3	0.0607734	0.347066	0.389284	3.94316	4.95613	3.46216	3	9.84793	28.3748	25.2975						9.84793	9.97553	9.72033	-98.0837	60.3384	39.4986	101.684	52.0402	34.5962			-102.167	62.1651	30.5822	97.7683	60.8898	35.5112
1076	1	1:CB1.stl	Modjaw-5:(CB3:OA3):3.0	3.09045	3	0.0491958	0.342671	0.388293	3.94316	4.95613	3.97683	3	10.6389	31.0471	27.3993						10.6389	10.5041	10.7738	-97.4047	60.8541	39.8525	102.27	51.2778	33.6617			-102.167	62.1651	30.5822	97.7683	60.8898	35.5112
1077	1	1:CB1.stl	Modjaw-5:(CB3:OB1):3.0	2.9693	3	0.0467224	0.308709	0.334781	3.94316	4.95613	2.48545	3	7.53125	24.3959	22.496						7.53125	9.28165	5.78085	-99.3048	61.827	39.405	100.596	56.0485	36.9194			-102.167	62.1651	30.5822	97.7683	60.8898	35.5112
1078	1	1:CB1.stl	Modjaw-5:(CB3:OB2):3.0	2.92454	3	0.0361874	0.293624	0.327283	3.94316	4.95613	2.46814	3	7.24225	24.665	22.1284						7.24225	9.71612	4.76838	-99.3517	62.8402	39.857	100.558	57.4258	37.2309			-102.167	62.1651	30.5822	97.7683	60.8898	35.5112
1079	1	1:CB1.stl	Modjaw-5:(CB3:OB3):3.0	3.08474	3	0.0801637	0.311575	0.353999	3.94316	4.95613	3.25587	3	9.05374	29.058	25.5756						9.05374	9.16447	8.94301	-98.4082	60.3114	38.7322	101.399	52.8327	34.1412			-102.167	62.1651	30.5822	97.7683	60.8898	35.5112
1080	1	2:CB1.stl	Modjaw-1:(CA1:OA1):	-2.79325	-3	0.0651445	0.432725	0.527768	3.83533	4.81793	6.32827	-3	12.1295	28.0306	22.9827						12.1295	10.7999	13.4592	-99.7759	60.817	38.9462	99.323	67.5822	21.2297			-98.9274	61.5855	28.2072	101.017	57.0539	29.4414
1081	1	2:CB1.stl	Modjaw-1:(CA1:OA2):	-2.84169	-3	0.0719864	0.437805	0.5359	3.83533	4.81793	6.33121	-3	11.6223	26.5468	21.6874						11.6223	10.5179	12.7267	-98.8218	60.8151	38.6963	100.232	65.3146	19.7919			-98.9274	61.5855	28.2072	101.017	57.0539	29.4414
1082	1	2:CB1.stl	Modjaw-1:(CA1:OA3):	-2.82349	-3	0.0704172	0.460279	0.564766	3.83533	4.81793	6.63135	-3	12.2892	26.6995	21.7598						12.2892	11.1461	13.4323	-98.1314	61.9603	39.3185	100.787	65.2557	18.8063			-98.9274	61.5855	28.2072	101.017	57.0539	29.4414
1083	1	2:CB1.stl	Modjaw-1:(CA1:OB1):	-3.0445	-3	0.0725482	0.259632	0.319095	3.83533	4.81793	3.79572	-3	7.00338	26.9743	21.9476						7.00338	6.1041	7.90266	-100.432	56.6576	31.4801	99.3317	60.7575	22.6669			-98.9274	61.5855	28.2072	101.017	57.0539	29.4414
1084	1	2:CB1.stl	Modjaw-1:(CA1:OB2):	-3.09071	-3	0.055176	0.29382	0.362444	3.83533	4.81793	4.19948	-3	8.05809	27.4253	22.2326						8.05809	7.08961	9.02657	-100.556	55.3557	31.1739	99.1359	60.3015	21.2321			-98.9274	61.5855	28.2072	101.017	57.0539	29.4414
1085	1	2:CB1.stl	Modjaw-1:(CA1:OB3):	-2.94868	-3	0.0813935	0.282901	0.347662	3.83533	4.81793	3.87707	-3	6.86248	24.2575	19.739						6.86248	4.84341	8.88155	-99.5256	60.017	32.7504	100.185	62.1203	22.1943			-98.9274	61.5855	28.2072	101.017	57.0539	29.4414
1086	1	2:CB1.stl	Modjaw-1:(CA2:OA1):	-2.7921	-3	0.0636165	0.436515	0.532229	3.83533	4.81793	6.36702	-3	12.1938	27.9345	22.9109						12.1938	10.7671	13.6206	-99.714	60.9477	38.9265	99.3689	67.6097	20.9929			-98.9274	61.5855	28.2072	101.017	57.0539	29.4414
1087	1	2:CB1.stl	Modjaw-1:(CA2:OA2):	-2.84055	-3	0.0637355	0.441814	0.540758	3.83533	4.81793	6.37507	-3	11.7031	26.4888	21.6421						11.7031	10.4886	12.9177	-98.7606	60.9423	38.6747	100.275	65.3383	19.5578			-98.9274	61.5855	28.2072	101.017	57.0539	29.4414
1088	1	2:CB1.stl	Modjaw-1:(CA2:OA3):	-2.82244	-3	0.119081	0.464485	0.569754	3.83533	4.81793	6.67801	-3	12.38	26.6531	21.7286						12.38	11.1284	13.6315	-98.0702	62.0846	39.2913	100.828	65.2759	18.5703			-98.9274	61.5855	28.2072	101.017	57.0539	29.4414
1089	1	2:CB1.stl	Modjaw-1:(CA2:OB1):	-3.04235	-3	0.0519462	0.265083	0.326097	3.83533	4.81793	3.82948	-3	7.04708	26.5845	21.6104						7.04708	5.97661	8.11755	-100.379	56.7957	31.4737	99.3761	60.8126	22.4362			-98.9274	61.5855	28.2072	101.017	57.0539	29.4414
1090	1	2:CB1.stl	Modjaw-1:(CA2:OB2):	-3.08854	-3	0.0371912	0.299648	0.369713	3.83533	4.81793	4.23416	-3	8.10322	27.0425	21.9176						8.10322	6.95873	9.24771	-100.506	55.4887	31.1673	99.1766	60.3545	21.0012			-98.9274	61.5855	28.2072	101.017	57.0539	29.4414
1091	1	2:CB1.stl	Modjaw-1:(CA2:OB3):	-2.94647	-3	0.0441678	0.288833	0.35507	3.83533	4.81793	3.91971	-3	6.93911	24.0247	19.5429						6.93911	4.77843	9.09979	-99.4658	60.1659	32.738	100.233	62.1724	21.9586			-98.9274	61.5855	28.2072	101.017	57.0539	29.4414
1092	1	2:CB1.stl	Modjaw-1:(CA3:OA1):	-2.78781	-3	0.0773535	0.434684	0.530215	3.83533	4.81793	6.34217	-3	12.2068	28.0821	23.0224						12.2068	10.8257	13.588	-99.7006	61.0721	38.993	99.3901	67.6761	21.1255			-98.9274	61.5855	28.2072	101.017	57.0539	29.4414
1093	1	2:CB1.stl	Modjaw-1:(CA3:OA2):	-2.83629	-3	0.0616996	0.439882	0.538547	3.83533	4.81793	6.35132	-3	11.7024	26.6034	21.7295						11.7024	10.5466	12.8581	-98.7444	61.0639	38.7393	100.299	65.3996	19.6861			-98.9274	61.5855	28.2072	101.017	57.0539	29.4414
1094	1	2:CB1.stl	Modjaw-1:(CA3:OA3):	-2.8181	-3	0.0859811	0.462494	0.567503	3.83533	4.81793	6.65532	-3	12.3854	26.7797	21.8244						12.3854	11.2032	13.5677	-98.0514	62.211	39.3585	100.854	65.34	18.6991			-98.9274	61.5855	28.2072	101.017	57.0539	29.4414
1095	1	2:CB1.stl	Modjaw-1:(CA3:OB1):	-3.03797	-3	0.0426939	0.262342	0.322559	3.83533	4.81793	3.80072	-3	6.96936	26.5659	21.6064						6.96936	5.91483	8.02389	-100.368	56.907	31.5271	99.392	60.8613	22.5679			-98.9274	61.5855	28.2072	101.017	57.0539	29.4414
1096	1	2:CB1.stl	Modjaw-1:(CA3:OB2):	-3.08421	-3	0.0654478	0.296758	0.36606	3.83533	4.81793	4.205	-3	8.01232	26.9995	21.888						8.01232	6.88119	9.14344	-100.493	55.5996	31.2185	99.1944	60.3991	21.1294			-98.9274	61.5855	28.2072	101.017	57.0539	29.4414
1097	1	2:CB1.stl	Modjaw-1:(CA3:OB3):	-2.95632	-3	0.0598824	0.288935	0.355885	3.83533	4.81793	3.90382	-3	6.89241	23.8545	19.367						6.89241	4.88729	8.89753	-98.6565	60.9269	33.0423	101.006	60.9271	21.4311			-98.9274	61.5855	28.2072	101.017	57.0539	29.4414
1098	1	2:CB1.stl	Modjaw-1:(CB1:OA1):-3.0	-2.78686	-3	0.0681009	0.431141	0.525882	3.83533	4.81793	6.30259	-3	12.1643	28.2141	23.1312						12.1643	10.8093	13.5193	-99.7779	61.0122	38.9677	99.3294	67.7382	21.3316			-98.9274	61.5855	28.2072	101.017	57.0539	29.4414
1099	1	2:CB1.stl	Modjaw-1:(CB1:OA2):-3.0	-2.83538	-3	0.0970478	0.436195	0.533955	3.83533	4.81793	6.30528	-3	11.6361	26.6763	21.7922						11.6361	10.5247	12.7474	-98.8171	61.008	38.7155	100.245	65.4576	19.8875			-98.9274	61.5855	28.2072	101.017	57.0539	29.4414
1100	1	2:CB1.stl	Modjaw-1:(CB1:OA3):-3.0	-2.81709	-3	0.207217	0.45872	0.562876	3.83533	4.81793	6.60609	-3	12.3117	26.8393	21.8729						12.3117	11.177	13.4464	-98.1221	62.1615	39.3402	100.804	65.4	18.9008			-98.9274	61.5855	28.2072	101.017	57.0539	29.4414
1101	1	2:CB1.stl	Modjaw-1:(CB1:OB1):-3.0	-3.03838	-3	0.0588293	0.257694	0.316684	3.83533	4.81793	3.76556	-3	6.92371	26.868	21.8632						6.92371	5.96784	7.87957	-100.434	56.8236	31.4738	99.3352	60.8794	22.7613			-98.9274	61.5855	28.2072	101.017	57.0539	29.4414
1102	1	2:CB1.stl	Modjaw-1:(CB1:OB2):-3.0	-3.08453	-3	0.0389316	0.291938	0.360078	3.83533	4.81793	4.16914	-3	7.96393	27.2795	22.1172						7.96393	6.94154	8.98631	-100.556	55.5214	31.1667	99.1413	60.4194	21.3231			-98.9274	61.5855	28.2072	101.017	57.0539	29.4414
1103	1	2:CB1.stl	Modjaw-1:(CB1:OB3):-3.0	-2.94245	-3	0.0444117	0.281209	0.345524	3.83533	4.81793	3.84575	-3	6.83245	24.2967	19.7742						6.83245	4.78643	8.87847	-99.5208	60.2006	32.7503	100.195	62.249	22.2886			-98.9274	61.5855	28.2072	101.017	57.0539	29.4414
1104	1	2:CB1.stl	Modjaw-1:(CB2:OA1):-3.0	-2.78641	-3	0.0709674	0.432602	0.52769	3.83533	4.81793	6.31811	-3	12.1902	28.1787	23.101						12.1902	10.8239	13.5564	-99.741	61.066	38.988	99.3596	67.7292	21.2521			-98.9274	61.5855	28.2072	101.017	57.0539	29.4414
1105	1	2:CB1.stl	Modjaw-1:(CB2:OA2):-3.0	-2.83488	-3	0.0667405	0.437709	0.53586	3.83533	4.81793	6.3238	-3	11.6705	26.6626	21.7789						11.6705	10.5419	12.799	-98.7814	61.0608	38.735	100.273	65.4497	19.8096			-98.9274	61.5855	28.2072	101.017	57.0539	29.4414
1106	1	2:CB1.stl	Modjaw-1:(CB2:OA3):-3.0	-2.81658	-3	0.0546842	0.460283	0.564812	3.83533	4.81793	6.6264	-3	12.3516	26.8348	21.8685						12.3516	11.2009	13.5023	-98.0854	62.215	39.3586	100.832	65.3914	18.8223			-98.9274	61.5855	28.2072	101.017	57.0539	29.4414
1107	1	2:CB1.stl	Modjaw-1:(CB2:OB1):-3.0	-3.0379	-3	0.092293	0.259559	0.31905	3.83533	4.81793	3.77758	-3	6.9358	26.7215	21.7389						6.9358	5.93314	7.93846	-100.402	56.8732	31.4969	99.3635	60.873	22.6814			-98.9274	61.5855	28.2072	101.017	57.0539	29.4414
1108	1	2:CB1.stl	Modjaw-1:(CB2:OB2):-3.0	-3.08399	-3	0.0805256	0.293876	0.362483	3.83533	4.81793	4.18125	-3	7.97539	27.1386	22.0021						7.97539	6.90053	9.05024	-100.525	55.5717	31.1903	99.1687	60.4129	21.2434			-98.9274	61.5855	28.2072	101.017	57.0539	29.4414
1109	1	2:CB1.stl	Modjaw-1:(CB2:OB3):-3.0	-2.94193	-3	0.0758839	0.283192	0.348013	3.83533	4.81793	3.86318	-3	6.86251	24.2327	19.7191						6.86251	4.78799	8.93703	-99.4853	60.2544	32.7724	100.226	62.2405	22.2066			-98.9274	61.5855	28.2072	101.017	57.0539	29.4414
1110	1	2:CB1.stl	Modjaw-1:(CB3:OA1):-3.0	-2.78529	-3	0.0864468	0.433174	0.528394	3.83533	4.81793	6.32228	-3	12.2079	28.1825	23.1038						12.2079	10.8272	13.5886	-99.7198	61.1276	38.9957	99.3784	67.7456	21.2164			-98.9274	61.5855	28.2072	101.017	57.0539	29.4414
1111	1	2:CB1.stl	Modjaw-1:(CB3:OA2):-3.0	-2.83377	-3	0.0629714	0.43832	0.536629	3.83533	4.81793	6.32974	-3	11.6903	26.6707	21.7847						11.6903	10.5462	12.8344	-98.76	61.1207	38.7418	100.291	65.4643	19.7739			-98.9274	61.5855	28.2072	101.017	57.0539	29.4414
1112	1	2:CB1.stl	Modjaw-1:(CB3:OA3):-3.0	-2.81549	-3	0.0733459	0.460932	0.565607	3.83533	4.81793	6.63342	-3	12.3754	26.8487	21.8799						12.3754	11.2118	13.539	-98.0632	62.275	39.3644	100.851	65.4047	18.7858			-98.9274	61.5855	28.2072	101.017	57.0539	29.4414
1113	1	2:CB1.stl	Modjaw-1:(CB3:OB1):-3.0	-3.03633	-3	0.0356486	0.260396	0.320121	3.83533	4.81793	3.77955	-3	6.92878	26.6087	21.6442						6.92878	5.88339	7.97417	-100.384	56.938	31.5079	99.3809	60.8965	22.6485			-98.9274	61.5855	28.2072	101.017	57.0539	29.4414
1114	1	2:CB1.stl	Modjaw-1:(CB3:OB2):-3.0	-3.08244	-3	0.0432999	0.294777	0.363595	3.83533	4.81793	4.18356	-3	7.96624	27.0246	21.9097						7.96624	6.84689	9.0856	-100.508	55.6337	31.2002	99.1846	60.4358	21.2103			-98.9274	61.5855	28.2072	101.017	57.0539	29.4414
1115	1	2:CB1.stl	Modjaw-1:(CB3:OB3):-3.0	-2.94038	-3	0.0369649	0.284141	0.349196	3.83533	4.81793	3.868	-3	6.8765	24.201	19.6924						6.8765	4.77673	8.97627	-99.4643	60.3228	32.7826	100.245	62.2641	22.1729			-98.9274	61.5855	28.2072	101.017	57.0539	29.4414
1116	1	2:CB1.stl	Modjaw-1:(CA1:OA1):	-1.86227	-2	0.0600889	0.288955	0.352471	2.55705	3.21216	6.32827	-2	12.1156	41.9291	34.3734						12.1156	10.7776	13.4537	-99.6391	60.8217	38.9341	99.4598	67.5869	21.2175			-98.9274	61.5855	28.2072	101.017	57.0539	29.4414
1117	1	2:CB1.stl	Modjaw-1:(CA1:OA2):	-1.89466	-2	0.0700657	0.292089	0.357633	2.55705	3.21216	6.33121	-2	11.6189	39.7786	32.4883						11.6189	10.5069	12.7309	-98.6836	60.8182	38.6832	100.37	65.3177	19.7788			-98.9274	61.5855	28.2072	101.017	57.0539	29.4414
1118	1	2:CB1.stl	Modjaw-1:(CA1:OA3):	-1.88261	-2	0.0547082	0.306958	0.376706	2.55705	3.21216	6.63135	-2	12.2932	40.0486	32.6335						12.2932	11.1426	13.4439	-97.9869	61.9627	39.3036	100.931	65.2581	18.7914			-98.9274	61.5855	28.2072	101.017	57.0539	29.4414
1119	1	2:CB1.stl	Modjaw-1:(CA1:OB1):	-2.02997	-2	0.0496097	0.173429	0.213139	2.55705	3.21216	3.79572	-2	6.9859	40.281	32.7762						6.9859	6.08189	7.88992	-100.353	56.6592	31.4766	99.4108	60.7591	22.6634			-98.9274	61.5855	28.2072	101.017	57.0539	29.4414
1120	1	2:CB1.stl	Modjaw-1:(CA1:OB2):	-2.06092	-2	0.0420983	0.196126	0.241916	2.55705	3.21216	4.19948	-2	8.03985	40.9933	33.234						8.03985	7.06624	9.01346	-100.468	55.3579	31.1695	99.2237	60.3037	21.2278			-98.9274	61.5855	28.2072	101.017	57.0539	29.4414
1121	1	2:CB1.stl	Modjaw-1:(CA1:OB3):	-1.9662	-2	0.0417936	0.188906	0.232188	2.55705	3.21216	3.87707	-2	6.8537	36.2809	29.5179						6.8537	4.82922	8.87818	-99.4412	60.0179	32.7459	100.269	62.1212	22.1899			-98.9274	61.5855	28.2072	101.017	57.0539	29.4414
1122	1	2:CB1.stl	Modjaw-1:(CA2:OA1):	-1.86153	-2	0.0811627	0.291489	0.355464	2.55705	3.21216	6.36702	-2	12.1806	41.7874	34.2667						12.1806	10.7453	13.6159	-99.5762	60.9523	38.9141	99.5067	67.6143	20.9805			-98.9274	61.5855	28.2072	101.017	57.0539	29.4414
1123	1	2:CB1.stl	Modjaw-1:(CA2:OA2):	-1.89393	-2	0.0596068	0.294764	0.360867	2.55705	3.21216	6.37507	-2	11.7004	39.6942	32.4231						11.7004	10.4782	12.9227	-98.6214	60.9454	38.6613	100.414	65.3414	19.5445			-98.9274	61.5855	28.2072	101.017	57.0539	29.4414
1124	1	2:CB1.stl	Modjaw-1:(CA2:OA3):	-1.88194	-2	0.0752578	0.309766	0.380029	2.55705	3.21216	6.67801	-2	12.3847	39.9808	32.5889						12.3847	11.1256	13.6438	-97.9248	62.087	39.2762	100.973	65.2783	18.5551			-98.9274	61.5855	28.2072	101.017	57.0539	29.4414
1125	1	2:CB1.stl	Modjaw-1:(CA2:OB1):	-2.02858	-2	0.0626428	0.177042	0.217789	2.55705	3.21216	3.82948	-2	7.02997	39.708	32.2789						7.02997	5.95434	8.10559	-100.299	56.7973	31.4701	99.4564	60.8142	22.4325			-98.9274	61.5855	28.2072	101.017	57.0539	29.4414
1126	1	2:CB1.stl	Modjaw-1:(CA2:OB2):	-2.05951	-2	0.0363419	0.199986	0.246741	2.55705	3.21216	4.23416	-2	8.08533	40.4295	32.7685						8.08533	6.9353	9.23535	-100.417	55.4909	31.1628	99.2654	60.3567	20.9966			-98.9274	61.5855	28.2072	101.017	57.0539	29.4414
1127	1	2:CB1.stl	Modjaw-1:(CA2:OB3):	-1.96476	-2	0.0390885	0.192857	0.23712	2.55705	3.21216	3.91971	-2	6.93101	35.9385	29.23						6.93101	4.76492	9.0971	-99.3803	60.1668	32.7334	100.319	62.1732	21.9539			-98.9274	61.5855	28.2072	101.017	57.0539	29.4414
1128	1	2:CB1.stl	Modjaw-1:(CA3:OA1):	-1.85866	-2	0.0498772	0.290259	0.354091	2.55705	3.21216	6.34217	-2	12.1938	42.01	34.4369						12.1938	10.8043	13.5833	-99.5634	61.0766	38.9807	99.5274	67.6807	21.1132			-98.9274	61.5855	28.2072	101.017	57.0539	29.4414
1129	1	2:CB1.stl	Modjaw-1:(CA3:OA2):	-1.89108	-2	0.0627851	0.29347	0.359385	2.55705	3.21216	6.35132	-2	11.6998	39.8672	32.5552						11.6998	10.5365	12.8632	-98.6057	61.0669	38.726	100.437	65.4026	19.6729			-98.9274	61.5855	28.2072	101.017	57.0539	29.4414
1130	1	2:CB1.stl	Modjaw-1:(CA3:OA3):	-1.87903	-2	0.0548265	0.308433	0.378521	2.55705	3.21216	6.65532	-2	12.3903	40.1718	32.7335						12.3903	11.2006	13.58	-97.9065	62.2132	39.3434	100.999	65.3423	18.6841			-98.9274	61.5855	28.2072	101.017	57.0539	29.4414
1131	1	2:CB1.stl	Modjaw-1:(CA3:OB1):	-2.02564	-2	0.0612991	0.175224	0.215442	2.55705	3.21216	3.80072	-2	6.95232	39.6767	32.27						6.95232	5.89268	8.01196	-100.288	56.9086	31.5235	99.4717	60.8629	22.5644			-98.9274	61.5855	28.2072	101.017	57.0539	29.4414
1132	1	2:CB1.stl	Modjaw-1:(CA3:OB2):	-2.05661	-2	0.0343881	0.198072	0.244319	2.55705	3.21216	4.205	-2	7.99448	40.3615	32.7214						7.99448	6.85785	9.1311	-100.405	55.6017	31.2141	99.2826	60.4012	21.1249			-98.9274	61.5855	28.2072	101.017	57.0539	29.4414
1133	1	2:CB1.stl	Modjaw-1:(CA3:OB3):	-1.97135	-2	0.0454681	0.192685	0.237353	2.55705	3.21216	3.90382	-2	6.89508	35.7841	29.0499						6.89508	4.88786	8.90231	-98.571	60.9269	33.0373	101.092	60.9271	21.4262			-98.9274	61.5855	28.2072	101.017	57.0539	29.4414
1134	1	2:CB1.stl	Modjaw-1:(CB1:OA1):-2.0	-1.85801	-2	0.0570235	0.287905	0.351216	2.55705	3.21216	6.30259	-2	12.1505	42.2031	34.5955						12.1505	10.7872	13.5138	-99.6417	61.0168	38.9556	99.4657	67.7428	21.3196			-98.9274	61.5855	28.2072	101.017	57.0539	29.4414
1135	1	2:CB1.stl	Modjaw-1:(CB1:OA2):-2.0	-1.89046	-2	0.0550749	0.291022	0.35634	2.55705	3.21216	6.30528	-2	11.6327	39.972	32.6451						11.6327	10.5139	12.7516	-98.6795	61.0111	38.7025	100.383	65.4606	19.8745			-98.9274	61.5855	28.2072	101.017	57.0539	29.4414
1136	1	2:CB1.stl	Modjaw-1:(CB1:OA3):-2.0	-1.87834	-2	0.0509205	0.305926	0.375451	2.55705	3.21216	6.60609	-2	12.3158	40.2575	32.8028						12.3158	11.1737	13.458	-97.9781	62.1639	39.3254	100.948	65.4023	18.886			-98.9274	61.5855	28.2072	101.017	57.0539	29.4414
1137	1	2:CB1.stl	Modjaw-1:(CB1:OB1):-2.0	-2.0259	-2	0.0470345	0.172147	0.211549	2.55705	3.21216	3.76556	-2	6.90612	40.1176	32.6454						6.90612	5.94537	7.86688	-100.355	56.8252	31.4703	99.4137	60.881	22.7579			-98.9274	61.5855	28.2072	101.017	57.0539	29.4414
1138	1	2:CB1.stl	Modjaw-1:(CB1:OB2):-2.0	-2.0568	-2	0.0316534	0.194882	0.240357	2.55705	3.21216	4.16914	-2	7.94558	40.7713	33.0575						7.94558	6.91794	8.97323	-100.469	55.5236	31.1624	99.2283	60.4216	21.3188			-98.9274	61.5855	28.2072	101.017	57.0539	29.4414
1139	1	2:CB1.stl	Modjaw-1:(CB1:OB3):-2.0	-1.96204	-2	0.0503752	0.187794	0.230784	2.55705	3.21216	3.84575	-2	6.82375	36.3362	29.5677						6.82375	4.77235	8.87514	-99.4371	60.2014	32.7459	100.279	62.2499	22.2843			-98.9274	61.5855	28.2072	101.017	57.0539	29.4414
1140	1	2:CB1.stl	Modjaw-1:(CB2:OA1):-2.0	-1.85772	-2	0.0918231	0.288876	0.352415	2.55705	3.21216	6.31811	-2	12.1767	42.1522	34.5523						12.1767	10.8022	13.5513	-99.6043	61.0705	38.9758	99.4962	67.7338	21.2399			-98.9274	61.5855	28.2072	101.017	57.0539	29.4414
1141	1	2:CB1.stl	Modjaw-1:(CB2:OA2):-2.0	-1.89013	-2	0.221967	0.292028	0.357602	2.55705	3.21216	6.3238	-2	11.6675	39.9536	32.6271						11.6675	10.5315	12.8036	-98.6433	61.0639	38.7219	100.411	65.4527	19.7965			-98.9274	61.5855	28.2072	101.017	57.0539	29.4414
1142	1	2:CB1.stl	Modjaw-1:(CB2:OA3):-2.0	-1.87801	-2	0.046597	0.306964	0.376734	2.55705	3.21216	6.6264	-2	12.3561	40.2527	32.798						12.3561	11.198	13.5143	-97.941	62.2173	39.3437	100.976	65.3937	18.8074			-98.9274	61.5855	28.2072	101.017	57.0539	29.4414
1143	1	2:CB1.stl	Modjaw-1:(CB2:OB1):-2.0	-2.02558	-2	0.0751989	0.17338	0.213116	2.55705	3.21216	3.77758	-2	6.91848	39.9035	32.4634						6.91848	5.91083	7.92613	-100.323	56.8748	31.4934	99.4425	60.8746	22.6779			-98.9274	61.5855	28.2072	101.017	57.0539	29.4414
1144	1	2:CB1.stl	Modjaw-1:(CB2:OB2):-2.0	-2.05645	-2	0.0558534	0.196163	0.241949	2.55705	3.21216	4.18125	-2	7.95729	40.5648	32.8884						7.95729	6.87706	9.03752	-100.438	55.5738	31.1859	99.2562	60.415	21.2391			-98.9274	61.5855	28.2072	101.017	57.0539	29.4414
1145	1	2:CB1.stl	Modjaw-1:(CB2:OB3):-2.0	-1.96171	-2	0.205237	0.189111	0.232435	2.55705	3.21216	3.86318	-2	6.85424	36.2446	29.4889						6.85424	4.77441	8.93406	-99.4011	60.2552	32.768	100.31	62.2413	22.2021			-98.9274	61.5855	28.2072	101.017	57.0539	29.4414
1146	1	2:CB1.stl	Modjaw-1:(CB3:OA1):-2.0	-1.85697	-2	0.176186	0.289257	0.352881	2.55705	3.21216	6.32228	-2	12.1947	42.1589	34.5577						12.1947	10.8057	13.5838	-99.583	61.1322	38.9834	99.5152	67.7501	21.2041			-98.9274	61.5855	28.2072	101.017	57.0539	29.4414
1147	1	2:CB1.stl	Modjaw-1:(CB3:OA2):-2.0	-1.88939	-2	0.100021	0.292434	0.358112	2.55705	3.21216	6.32974	-2	11.6876	39.9667	32.6368						11.6876	10.536	12.8392	-98.6218	61.1237	38.7286	100.429	65.4673	19.7608			-98.9274	61.5855	28.2072	101.017	57.0539	29.4414
1148	1	2:CB1.stl	Modjaw-1:(CB3:OA3):-2.0	-1.87729	-2	0.0604744	0.307396	0.377261	2.55705	3.21216	6.63342	-2	12.3802	40.2743	32.8159						12.3802	11.2092	13.5512	-97.9187	62.2772	39.3494	100.995	65.407	18.7709			-98.9274	61.5855	28.2072	101.017	57.0539	29.4414
1149	1	2:CB1.stl	Modjaw-1:(CB3:OB1):-2.0	-2.02455	-2	0.0473473	0.173934	0.213827	2.55705	3.21216	3.77955	-2	6.91158	39.7367	32.3232						6.91158	5.86111	7.96206	-100.304	56.9395	31.5044	99.46	60.898	22.6449			-98.9274	61.5855	28.2072	101.017	57.0539	29.4414
1150	1	2:CB1.stl	Modjaw-1:(CB3:OB2):-2.0	-2.05542	-2	0.0385945	0.196759	0.242687	2.55705	3.21216	4.18356	-2	7.94826	40.3958	32.7511						7.94826	6.82344	9.07309	-100.42	55.6358	31.1958	99.2723	60.438	21.2059			-98.9274	61.5855	28.2072	101.017	57.0539	29.4414
1151	1	2:CB1.stl	Modjaw-1:(CB3:OB3):-2.0	-1.96068	-2	0.0579143	0.189743	0.233223	2.55705	3.21216	3.868	-2	6.86849	36.1989	29.4503						6.86849	4.76347	8.97351	-99.3799	60.3236	32.7781	100.329	62.2649	22.1684			-98.9274	61.5855	28.2072	101.017	57.0539	29.4414
1152	1	2:CB1.stl	Modjaw-1:(CA1:OA1):	-0.931194	-1	0.0663223	0.144704	0.176535	1.27857	1.60614	6.32827	-1	12.1033	83.6415	68.5602						12.1033	10.7569	13.4496	-99.502	60.8263	38.9219	99.5969	67.5916	21.2053			-98.9274	61.5855	28.2072	101.017	57.0539	29.4414
1153	1	2:CB1.stl	Modjaw-1:(CA1:OA2):	-0.947435	-1	0.129418	0.146143	0.178984	1.27857	1.60614	6.33121	-1	11.6171	79.4917	64.9061						11.6171	10.4977	12.7366	-98.5453	60.8213	38.67	100.508	65.3209	19.7657			-98.9274	61.5855	28.2072	101.017	57.0539	29.4414
1154	1	2:CB1.stl	Modjaw-1:(CA1:OA3):	-0.941452	-1	0.0667491	0.15352	0.188435	1.27857	1.60614	6.63135	-1	12.299	80.113	65.269						12.299	11.141	13.457	-97.8425	61.9651	39.2887	101.076	65.2605	18.7765			-98.9274	61.5855	28.2072	101.017	57.0539	29.4414
1155	1	2:CB1.stl	Modjaw-1:(CA1:OB1):	-1.01514	-1	0.0314455	0.0868775	0.106764	1.27857	1.60614	3.79572	-1	6.9692	80.2187	65.2766						6.9692	6.06051	7.87789	-100.273	56.6608	31.4731	99.4904	60.7608	22.6599			-98.9274	61.5855	28.2072	101.017	57.0539	29.4414
1156	1	2:CB1.stl	Modjaw-1:(CA1:OB2):	-1.03068	-1	0.0379641	0.0981781	0.121091	1.27857	1.60614	4.19948	-1	8.02244	81.7132	66.2516						8.02244	7.04377	9.00112	-100.38	55.36	31.1651	99.3118	60.3059	21.2234			-98.9274	61.5855	28.2072	101.017	57.0539	29.4414
1157	1	2:CB1.stl	Modjaw-1:(CA1:OB3):	-0.983308	-1	0.0469329	0.0945975	0.11629	1.27857	1.60614	3.87707	-1	6.84603	72.3702	58.8704						6.84603	4.81646	8.87561	-99.3566	60.0188	32.7414	100.354	62.1221	22.1854			-98.9274	61.5855	28.2072	101.017	57.0539	29.4414
1158	1	2:CB1.stl	Modjaw-1:(CA2:OA1):	-0.930838	-1	0.0900896	0.145975	0.178061	1.27857	1.60614	6.36702	-1	12.1689	83.3626	68.341						12.1689	10.7252	13.6126	-99.4381	60.957	38.9017	99.6448	67.6189	20.968			-98.9274	61.5855	28.2072	101.017	57.0539	29.4414
1159	1	2:CB1.stl	Modjaw-1:(CA2:OA2):	-0.947084	-1	0.0770302	0.147482	0.180599	1.27857	1.60614	6.37507	-1	11.6994	79.3277	64.7812						11.6994	10.4697	12.9291	-98.4822	60.9485	38.6479	100.554	65.3445	19.5311			-98.9274	61.5855	28.2072	101.017	57.0539	29.4414
1160	1	2:CB1.stl	Modjaw-1:(CA2:OA3):	-0.941131	-1	0.105062	0.154926	0.190095	1.27857	1.60614	6.67801	-1	12.3911	79.9808	65.1841						12.3911	11.1247	13.6576	-97.7795	62.0893	39.261	101.119	65.2806	18.54			-98.9274	61.5855	28.2072	101.017	57.0539	29.4414
1161	1	2:CB1.stl	Modjaw-1:(CA2:OB1):	-1.01446	-1	0.047333	0.0886729	0.109079	1.27857	1.60614	3.82948	-1	7.01366	79.0959	64.2989						7.01366	5.93296	8.09436	-100.218	56.7989	31.4664	99.5371	60.8158	22.4289			-98.9274	61.5855	28.2072	101.017	57.0539	29.4414
1162	1	2:CB1.stl	Modjaw-1:(CA2:OB2):	-1.02999	-1	0.0431454	0.100095	0.123492	1.27857	1.60614	4.23416	-1	8.0683	80.6064	65.3345						8.0683	6.91282	9.22378	-100.328	55.493	31.1582	99.3547	60.3589	20.9921			-98.9274	61.5855	28.2072	101.017	57.0539	29.4414
1163	1	2:CB1.stl	Modjaw-1:(CA2:OB3):	-0.982604	-1	0.0501659	0.0965709	0.118752	1.27857	1.60614	3.91971	-1	6.92405	71.6992	58.3069						6.92405	4.75289	9.09522	-99.2946	60.1676	32.7287	100.405	62.1741	21.9493			-98.9274	61.5855	28.2072	101.017	57.0539	29.4414
1164	1	2:CB1.stl	Modjaw-1:(CA3:OA1):	-0.929397	-1	0.0803597	0.145356	0.177358	1.27857	1.60614	6.34217	-1	12.1823	83.8102	68.6875						12.1823	10.7845	13.5801	-99.4258	61.0812	38.9683	99.665	67.6852	21.1009			-98.9274	61.5855	28.2072	101.017	57.0539	29.4414
1165	1	2:CB1.stl	Modjaw-1:(CA3:OA2):	-0.945653	-1	0.0730927	0.146832	0.179854	1.27857	1.60614	6.35132	-1	11.699	79.6761	65.0472						11.699	10.5283	12.8697	-98.467	61.0699	38.7127	100.576	65.4056	19.6596			-98.9274	61.5855	28.2072	101.017	57.0539	29.4414
1166	1	2:CB1.stl	Modjaw-1:(CA3:OA3):	-0.939674	-1	0.0561574	0.154257	0.189337	1.27857	1.60614	6.65532	-1	12.3969	80.3652	65.4753						12.3969	11.1999	13.5939	-97.7617	62.2155	39.3284	101.144	65.3446	18.669			-98.9274	61.5855	28.2072	101.017	57.0539	29.4414
1167	1	2:CB1.stl	Modjaw-1:(CA3:OB1):	-1.01299	-1	0.0472586	0.0877689	0.107912	1.27857	1.60614	3.80072	-1	6.93608	79.0266	64.2753						6.93608	5.87141	8.00074	-100.208	56.9102	31.5199	99.5517	60.8645	22.5608			-98.9274	61.5855	28.2072	101.017	57.0539	29.4414
1168	1	2:CB1.stl	Modjaw-1:(CA3:OB2):	-1.02853	-1	0.0667784	0.0991442	0.122288	1.27857	1.60614	4.205	-1	7.9775	80.4637	65.2353						7.9775	6.83547	9.11954	-100.316	55.6039	31.2096	99.3713	60.4033	21.1205			-98.9274	61.5855	28.2072	101.017	57.0539	29.4414
1169	1	2:CB1.stl	Modjaw-1:(CA3:OB3):	-0.985911	-1	0.046418	0.0963648	0.118713	1.27857	1.60614	3.90382	-1	6.89891	71.5917	58.1142						6.89891	4.88993	8.9079	-98.4856	60.9269	33.0323	101.177	60.9271	21.4212			-98.9274	61.5855	28.2072	101.017	57.0539	29.4414
1170	1	2:CB1.stl	Modjaw-1:(CB1:OA1):-1.0	-0.929064	-1	0.06951	0.144183	0.175909	1.27857	1.60614	6.30259	-1	12.1382	84.1864	69.0028						12.1382	10.7667	13.5098	-99.5051	61.0214	38.9435	99.6022	67.7474	21.3075			-98.9274	61.5855	28.2072	101.017	57.0539	29.4414
1171	1	2:CB1.stl	Modjaw-1:(CB1:OA2):-1.0	-0.945334	-1	0.116678	0.145613	0.17834	1.27857	1.60614	6.30528	-1	11.6311	79.8766	65.2187						11.6311	10.5049	12.7573	-98.5418	61.0142	38.6894	100.52	65.4637	19.8614			-98.9274	61.5855	28.2072	101.017	57.0539	29.4414
1172	1	2:CB1.stl	Modjaw-1:(CB1:OA3):-1.0	-0.939318	-1	0.167859	0.153009	0.18781	1.27857	1.60614	6.60609	-1	12.3217	80.5292	65.6071						12.3217	11.1722	13.4711	-97.8343	62.1662	39.3106	101.092	65.4046	18.8712			-98.9274	61.5855	28.2072	101.017	57.0539	29.4414
1173	1	2:CB1.stl	Modjaw-1:(CB1:OB1):-1.0	-1.0131	-1	0.0798802	0.0862413	0.105978	1.27857	1.60614	3.76556	-1	6.88931	79.8841	65.0069						6.88931	5.92373	7.85488	-100.276	56.8268	31.4669	99.4926	60.8826	22.7544			-98.9274	61.5855	28.2072	101.017	57.0539	29.4414
1174	1	2:CB1.stl	Modjaw-1:(CB1:OB2):-1.0	-1.02862	-1	0.037735	0.0975611	0.12032	1.27857	1.60614	4.16914	-1	7.92807	81.2627	65.8917						7.92807	6.89523	8.96091	-100.382	55.5257	31.1581	99.3158	60.4237	21.3145			-98.9274	61.5855	28.2072	101.017	57.0539	29.4414
1175	1	2:CB1.stl	Modjaw-1:(CB1:OB3):-1.0	-0.981229	-1	0.0485377	0.0940497	0.115599	1.27857	1.60614	3.84575	-1	6.81614	72.4738	58.9639						6.81614	4.75968	8.8726	-99.3531	60.2023	32.7415	100.363	62.2507	22.2799			-98.9274	61.5855	28.2072	101.017	57.0539	29.4414
1176	1	2:CB1.stl	Modjaw-1:(CB2:OA1):-1.0	-0.92892	-1	0.0873067	0.144666	0.176505	1.27857	1.60614	6.31811	-1	12.1649	84.0892	68.9208						12.1649	10.782	13.5477	-99.4674	61.0751	38.9636	99.6332	67.7384	21.2277			-98.9274	61.5855	28.2072	101.017	57.0539	29.4414
1177	1	2:CB1.stl	Modjaw-1:(CB2:OA2):-1.0	-0.945175	-1	0.107411	0.146113	0.178967	1.27857	1.60614	6.3238	-1	11.6663	79.844	65.1867						11.6663	10.5229	12.8097	-98.5052	61.0669	38.7087	100.549	65.4558	19.7834			-98.9274	61.5855	28.2072	101.017	57.0539	29.4414
1178	1	2:CB1.stl	Modjaw-1:(CB2:OA3):-1.0	-0.939156	-1	0.0638373	0.153525	0.188448	1.27857	1.60614	6.6264	-1	12.3623	80.5231	65.6008						12.3623	11.1969	13.5277	-97.7968	62.2196	39.3288	101.121	65.396	18.7925			-98.9274	61.5855	28.2072	101.017	57.0539	29.4414
1179	1	2:CB1.stl	Modjaw-1:(CB2:OB1):-1.0	-1.01295	-1	0.0486259	0.086853	0.106756	1.27857	1.60614	3.77758	-1	6.90194	79.4669	64.6516						6.90194	5.88937	7.9145	-100.244	56.8764	31.4899	99.5218	60.8762	22.6744			-98.9274	61.5855	28.2072	101.017	57.0539	29.4414
1180	1	2:CB1.stl	Modjaw-1:(CB2:OB2):-1.0	-1.02845	-1	0.0520782	0.0981961	0.12111	1.27857	1.60614	4.18125	-1	7.94004	80.859	65.5607						7.94004	6.85451	9.02557	-100.35	55.5759	31.1816	99.3442	60.4171	21.2347			-98.9274	61.5855	28.2072	101.017	57.0539	29.4414
1181	1	2:CB1.stl	Modjaw-1:(CB2:OB3):-1.0	-0.981066	-1	0.0470347	0.0947045	0.116419	1.27857	1.60614	3.86318	-1	6.84708	72.2994	58.8139						6.84708	4.76228	8.93188	-99.3167	60.2561	32.7635	100.394	62.2422	22.1976			-98.9274	61.5855	28.2072	101.017	57.0539	29.4414
1182	1	2:CB1.stl	Modjaw-1:(CB3:OA1):-1.0	-0.928551	-1	0.0644619	0.144856	0.176743	1.27857	1.60614	6.32228	-1	12.1831	84.1046	68.931						12.1831	10.7859	13.5803	-99.4459	61.1367	38.9712	99.6523	67.7547	21.1919			-98.9274	61.5855	28.2072	101.017	57.0539	29.4414
1183	1	2:CB1.stl	Modjaw-1:(CB3:OA2):-1.0	-0.94481	-1	0.0616081	0.146316	0.17922	1.27857	1.60614	6.32974	-1	11.6866	79.8723	65.208						11.6866	10.5276	12.8455	-98.4836	61.1267	38.7154	100.568	65.4703	19.7476			-98.9274	61.5855	28.2072	101.017	57.0539	29.4414
1184	1	2:CB1.stl	Modjaw-1:(CB3:OA3):-1.0	-0.938799	-1	0.0572057	0.153741	0.18871	1.27857	1.60614	6.63342	-1	12.3866	80.568	65.6384						12.3866	11.2084	13.5649	-97.7744	62.2795	39.3345	101.14	65.4092	18.7559			-98.9274	61.5855	28.2072	101.017	57.0539	29.4414
1185	1	2:CB1.stl	Modjaw-1:(CB3:OB1):-1.0	-1.01244	-1	0.0342336	0.087128	0.10711	1.27857	1.60614	3.77955	-1	6.89518	79.1386	64.3749						6.89518	5.8397	7.95067	-100.225	56.9411	31.5008	99.5395	60.8996	22.6414			-98.9274	61.5855	28.2072	101.017	57.0539	29.4414
1186	1	2:CB1.stl	Modjaw-1:(CB3:OB2):-1.0	-1.02794	-1	0.0444252	0.0984924	0.121478	1.27857	1.60614	4.18356	-1	7.93114	80.5254	65.2889						7.93114	6.80092	9.06136	-100.332	55.638	31.1914	99.3604	60.4401	21.2015			-98.9274	61.5855	28.2072	101.017	57.0539	29.4414
1187	1	2:CB1.stl	Modjaw-1:(CB3:OB3):-1.0	-0.980553	-1	0.0443983	0.0950208	0.116813	1.27857	1.60614	3.868	-1	6.86159	72.2115	58.7397						6.86159	4.75165	8.97154	-99.2954	60.3245	32.7736	100.414	62.2657	22.1639			-98.9274	61.5855	28.2072	101.017	57.0539	29.4414
1188	1	2:CB1.stl	Modjaw-1:(CA1:OA1):	0.931332	1	0.0585196	0.145129	0.177132	1.27857	1.60614	6.32827	1	12.0832	83.2582	68.2159						12.0832	10.7207	13.4457	-99.2269	60.8357	38.8974	99.8719	67.6009	21.1809			-98.9274	61.5855	28.2072	101.017	57.0539	29.4414
1189	1	2:CB1.stl	Modjaw-1:(CA1:OA2):	0.947665	1	0.0557632	0.146306	0.179273	1.27857	1.60614	6.33121	1	11.6187	79.4135	64.81						11.6187	10.4848	12.7526	-98.2688	60.8276	38.6438	100.785	65.3271	19.7394			-98.9274	61.5855	28.2072	101.017	57.0539	29.4414
1190	1	2:CB1.stl	Modjaw-1:(CA1:OA3):	0.941768	1	0.0555394	0.153569	0.188552	1.27857	1.60614	6.63135	1	12.3156	80.1958	65.3168						12.3156	11.1434	13.4878	-97.5544	61.9698	39.259	101.364	65.2653	18.7468			-98.9274	61.5855	28.2072	101.017	57.0539	29.4414
1191	1	2:CB1.stl	Modjaw-1:(CA1:OB1):	1.01544	1	0.0338385	0.0871801	0.107123	1.27857	1.60614	3.79572	1	6.93822	79.5849	64.769						6.93822	6.02039	7.85605	-100.113	56.6641	31.466	99.6508	60.7641	22.6528			-98.9274	61.5855	28.2072	101.017	57.0539	29.4414
1192	1	2:CB1.stl	Modjaw-1:(CA1:OB2):	1.03111	1	0.0333838	0.0983847	0.121322	1.27857	1.60614	4.19948	1	7.99025	81.2143	65.8597						7.99025	7.00165	8.97885	-100.202	55.3644	31.1563	99.4895	60.3103	21.2145			-98.9274	61.5855	28.2072	101.017	57.0539	29.4414
1193	1	2:CB1.stl	Modjaw-1:(CA1:OB3):	0.98373	1	0.0351341	0.0948598	0.116648	1.27857	1.60614	3.87707	1	6.83409	72.0441	58.5874						6.83409	4.79527	8.8729	-99.187	60.0206	32.7325	100.523	62.1239	22.1764			-98.9274	61.5855	28.2072	101.017	57.0539	29.4414
1194	1	2:CB1.stl	Modjaw-1:(CA2:OA1):	0.931004	1	0.0517094	0.146407	0.178685	1.27857	1.60614	6.36702	1	12.1501	82.9886	67.9975						12.1501	10.6901	13.6102	-99.1612	60.9662	38.8767	99.9217	67.6282	20.9431			-98.9274	61.5855	28.2072	101.017	57.0539	29.4414
1195	1	2:CB1.stl	Modjaw-1:(CA2:OA2):	0.947343	1	0.0643175	0.147647	0.180882	1.27857	1.60614	6.37507	1	11.7024	79.2592	64.6962						11.7024	10.4582	12.9466	-98.2039	60.9546	38.6212	100.832	65.3506	19.5044			-98.9274	61.5855	28.2072	101.017	57.0539	29.4414
1196	1	2:CB1.stl	Modjaw-1:(CA2:OA3):	0.941476	1	0.0530801	0.154979	0.190218	1.27857	1.60614	6.67801	1	12.4092	80.0703	65.2367						12.4092	11.1287	13.6897	-97.4895	62.0939	39.2308	101.409	65.2853	18.5098			-98.9274	61.5855	28.2072	101.017	57.0539	29.4414
1197	1	2:CB1.stl	Modjaw-1:(CA2:OB1):	1.0148	1	0.0836508	0.0889531	0.109417	1.27857	1.60614	3.82948	1	6.98358	78.5086	63.8252						6.98358	5.89303	8.07414	-100.056	56.8022	31.4591	99.6996	60.8191	22.4215			-98.9274	61.5855	28.2072	101.017	57.0539	29.4414
1198	1	2:CB1.stl	Modjaw-1:(CA2:OB2):	1.03046	1	0.0990212	0.100275	0.123701	1.27857	1.60614	4.23416	1	8.03695	80.1492	64.9708						8.03695	6.87085	9.20305	-100.148	55.4974	31.1491	99.5345	60.3632	20.9829			-98.9274	61.5855	28.2072	101.017	57.0539	29.4414
1199	1	2:CB1.stl	Modjaw-1:(CA2:OB3):	0.983061	1	0.0543871	0.0968288	0.119102	1.27857	1.60614	3.91971	1	6.91362	71.4005	58.0481						6.91362	4.73336	9.09388	-99.123	60.1694	32.7195	100.576	62.1758	21.9401			-98.9274	61.5855	28.2072	101.017	57.0539	29.4414
1200	1	2:CB1.stl	Modjaw-1:(CA3:OA1):	0.929553	1	0.109841	0.14578	0.17797	1.27857	1.60614	6.34217	1	12.164	83.4404	68.3484						12.164	10.7501	13.5778	-99.1499	61.0903	38.9436	99.9409	67.6944	21.0761			-98.9274	61.5855	28.2072	101.017	57.0539	29.4414
1201	1	2:CB1.stl	Modjaw-1:(CA3:OA2):	0.945902	1	0.106498	0.146992	0.180131	1.27857	1.60614	6.35132	1	11.7023	79.6118	64.9655						11.7023	10.5173	12.8873	-98.1898	61.076	38.6862	100.853	65.4117	19.6331			-98.9274	61.5855	28.2072	101.017	57.0539	29.4414
1202	1	2:CB1.stl	Modjaw-1:(CA3:OA3):	0.940009	1	0.0799141	0.154305	0.189449	1.27857	1.60614	6.65532	1	12.4152	80.459	65.5332						12.4152	11.2042	13.6262	-97.4727	62.2201	39.2984	101.433	65.3491	18.639			-98.9274	61.5855	28.2072	101.017	57.0539	29.4414
1203	1	2:CB1.stl	Modjaw-1:(CA3:OB1):	1.01331	1	0.0371971	0.0880586	0.108263	1.27857	1.60614	3.80072	1	6.90611	78.4263	63.7903						6.90611	5.83169	7.98054	-100.047	56.9134	31.5127	99.713	60.8677	22.5535			-98.9274	61.5855	28.2072	101.017	57.0539	29.4414
1204	1	2:CB1.stl	Modjaw-1:(CA3:OB2):	1.02899	1	0.033386	0.0993363	0.122511	1.27857	1.60614	4.205	1	7.94626	79.9935	64.8615						7.94626	6.79367	9.09885	-100.138	55.6082	31.2006	99.5499	60.4076	21.1114			-98.9274	61.5855	28.2072	101.017	57.0539	29.4414
1205	1	2:CB1.stl	Modjaw-1:(CA3:OB3):	0.986389	1	0.0607629	0.096382	0.118751	1.27857	1.60614	3.90382	1	6.91001	71.694	58.1889						6.91001	4.89852	8.9215	-98.3152	60.9269	33.0224	101.347	60.9271	21.4113			-98.9274	61.5855	28.2072	101.017	57.0539	29.4414
1206	1	2:CB1.stl	Modjaw-1:(CB1:OA1):1.0	0.929204	1	0.100768	0.144616	0.176508	1.27857	1.60614	6.30259	1	12.1183	83.7964	68.6558						12.1183	10.7307	13.5058	-99.2312	61.0306	38.9193	99.8762	67.7566	21.2832			-98.9274	61.5855	28.2072	101.017	57.0539	29.4414
1207	1	2:CB1.stl	Modjaw-1:(CB1:OA2):1.0	0.945565	1	0.128685	0.145784	0.178634	1.27857	1.60614	6.30528	1	11.6327	79.7942	65.1205						11.6327	10.4923	12.7731	-98.2664	61.0203	38.6634	100.796	65.4699	19.8354			-98.9274	61.5855	28.2072	101.017	57.0539	29.4414
1208	1	2:CB1.stl	Modjaw-1:(CB1:OA3):1.0	0.939635	1	0.12581	0.153066	0.187932	1.27857	1.60614	6.60609	1	12.3384	80.6081	65.6533						12.3384	11.175	13.5018	-97.5473	62.1709	39.2811	101.379	65.4093	18.8417			-98.9274	61.5855	28.2072	101.017	57.0539	29.4414
1209	1	2:CB1.stl	Modjaw-1:(CB1:OB1):1.0	1.01341	1	0.0479522	0.0865537	0.106354	1.27857	1.60614	3.76556	1	6.85809	79.2351	64.4834						6.85809	5.88311	7.83308	-100.117	56.83	31.46	99.6516	60.8858	22.7475			-98.9274	61.5855	28.2072	101.017	57.0539	29.4414
1210	1	2:CB1.stl	Modjaw-1:(CB1:OB2):1.0	1.02905	1	0.0677414	0.0977776	0.120569	1.27857	1.60614	4.16914	1	7.89565	80.7511	65.4864						7.89565	6.85265	8.93865	-100.205	55.53	31.1494	99.4921	60.428	21.3058			-98.9274	61.5855	28.2072	101.017	57.0539	29.4414
1211	1	2:CB1.stl	Modjaw-1:(CB1:OB3):1.0	0.981653	1	0.0863593	0.0943291	0.115979	1.27857	1.60614	3.84575	1	6.80429	72.1335	58.6685						6.80429	4.73867	8.86991	-99.1849	60.204	32.7327	100.531	62.2524	22.271			-98.9274	61.5855	28.2072	101.017	57.0539	29.4414
1212	1	2:CB1.stl	Modjaw-1:(CB2:OA1):1.0	0.929067	1	0.0685568	0.145095	0.177116	1.27857	1.60614	6.31811	1	12.1457	83.7084	68.575						12.1457	10.7469	13.5445	-99.1926	61.0843	38.9391	99.9079	67.7476	21.2032			-98.9274	61.5855	28.2072	101.017	57.0539	29.4414
1213	1	2:CB1.stl	Modjaw-1:(CB2:OA2):1.0	0.945414	1	0.0893166	0.14628	0.179253	1.27857	1.60614	6.3238	1	11.6687	79.77	65.0964						11.6687	10.5111	12.8264	-98.2291	61.073	38.6825	100.825	65.4619	19.7571			-98.9274	61.5855	28.2072	101.017	57.0539	29.4414
1214	1	2:CB1.stl	Modjaw-1:(CB2:OA3):1.0	0.93948	1	0.13888	0.153579	0.188565	1.27857	1.60614	6.6264	1	12.3798	80.6091	65.6531						12.3798	11.2005	13.5592	-97.509	62.2242	39.2991	101.408	65.4006	18.7628			-98.9274	61.5855	28.2072	101.017	57.0539	29.4414
1215	1	2:CB1.stl	Modjaw-1:(CB2:OB1):1.0	1.01327	1	0.0468206	0.087155	0.107121	1.27857	1.60614	3.77758	1	6.87132	78.8402	64.1456						6.87132	5.84918	7.89346	-100.084	56.8796	31.4828	99.6817	60.8794	22.6673			-98.9274	61.5855	28.2072	101.017	57.0539	29.4414
1216	1	2:CB1.stl	Modjaw-1:(CB2:OB2):1.0	1.02889	1	0.0296283	0.0984015	0.121348	1.27857	1.60614	4.18125	1	7.90819	80.3666	65.1698						7.90819	6.81232	9.00407	-100.172	55.5802	31.1727	99.5214	60.4214	21.2259			-98.9274	61.5855	28.2072	101.017	57.0539	29.4414
1217	1	2:CB1.stl	Modjaw-1:(CB2:OB3):1.0	0.981498	1	0.0419056	0.0949771	0.11679	1.27857	1.60614	3.86318	1	6.83616	71.9769	58.5337						6.83616	4.7424	8.92992	-99.1476	60.2578	32.7546	100.563	62.2439	22.1887			-98.9274	61.5855	28.2072	101.017	57.0539	29.4414
1218	1	2:CB1.stl	Modjaw-1:(CB3:OA1):1.0	0.928704	1	0.0536733	0.145286	0.177358	1.27857	1.60614	6.32228	1	12.1644	83.7276	68.5868						12.1644	10.7512	13.5776	-99.1709	61.1459	38.9466	99.9273	67.7638	21.1673			-98.9274	61.5855	28.2072	101.017	57.0539	29.4414
1219	1	2:CB1.stl	Modjaw-1:(CB3:OA2):1.0	0.945055	1	0.101161	0.146481	0.179503	1.27857	1.60614	6.32974	1	11.6895	79.8023	65.1217						11.6895	10.5164	12.8627	-98.2072	61.1327	38.6891	100.844	65.4763	19.7212			-98.9274	61.5855	28.2072	101.017	57.0539	29.4414
1220	1	2:CB1.stl	Modjaw-1:(CB3:OA3):1.0	0.93913	1	0.0521281	0.153794	0.188825	1.27857	1.60614	6.63342	1	12.4046	80.6573	65.6936						12.4046	11.2125	13.5968	-97.4863	62.284	39.3047	101.428	65.4138	18.7261			-98.9274	61.5855	28.2072	101.017	57.0539	29.4414
1221	1	2:CB1.stl	Modjaw-1:(CB3:OB1):1.0	1.01276	1	0.034672	0.0874258	0.107472	1.27857	1.60614	3.77955	1	6.86487	78.5222	63.8761						6.86487	5.79964	7.9301	-100.065	56.9443	31.4937	99.6997	60.9028	22.6343			-98.9274	61.5855	28.2072	101.017	57.0539	29.4414
1222	1	2:CB1.stl	Modjaw-1:(CB3:OB2):1.0	1.02839	1	0.0374258	0.0986933	0.121712	1.27857	1.60614	4.18356	1	7.89955	80.0415	64.9036						7.89955	6.75882	9.04029	-100.155	55.6422	31.1825	99.5379	60.4443	21.1926			-98.9274	61.5855	28.2072	101.017	57.0539	29.4414
1223	1	2:CB1.stl	Modjaw-1:(CB3:OB3):1.0	0.980992	1	0.0334907	0.0952934	0.117184	1.27857	1.60614	3.868	1	6.85122	71.8961	58.4656						6.85122	4.73244	8.97	-99.126	60.3261	32.7646	100.583	62.2673	22.1549			-98.9274	61.5855	28.2072	101.017	57.0539	29.4414
1224	1	2:CB1.stl	Modjaw-1:(CA1:OA1):	1.86282	2	0.064146	0.290656	0.354847	2.55705	3.21216	6.32827	2	12.0755	41.5458	34.0303						12.0755	10.7052	13.4459	-99.0891	60.8404	38.8851	100.01	67.6056	21.1686			-98.9274	61.5855	28.2072	101.017	57.0539	29.4414
1225	1	2:CB1.stl	Modjaw-1:(CA1:OA2):	1.89558	2	0.113974	0.292742	0.358789	2.55705	3.21216	6.33121	2	11.622	39.7004	32.3922						11.622	10.4811	12.7628	-98.1307	60.8307	38.6306	100.923	65.3302	19.7263			-98.9274	61.5855	28.2072	101.017	57.0539	29.4414
1226	1	2:CB1.stl	Modjaw-1:(CA1:OA3):	1.88387	2	0.103271	0.307152	0.37718	2.55705	3.21216	6.63135	2	12.3264	40.1313	32.6805						12.3264	11.1474	13.5054	-97.4107	61.9722	39.2442	101.507	65.2676	18.732			-98.9274	61.5855	28.2072	101.017	57.0539	29.4414
1227	1	2:CB1.stl	Modjaw-1:(CA1:OB1):	2.03119	2	0.0853288	0.174639	0.214573	2.55705	3.21216	3.79572	2	6.92399	39.6474	32.2687						6.92399	6.00172	7.84627	-100.032	56.6658	31.4625	99.7316	60.7657	22.6493			-98.9274	61.5855	28.2072	101.017	57.0539	29.4414
1228	1	2:CB1.stl	Modjaw-1:(CA1:OB2):	2.06264	2	0.0738997	0.196952	0.242843	2.55705	3.21216	4.19948	2	7.97551	40.4946	32.8422						7.97551	6.98207	8.96896	-100.113	55.3667	31.1518	99.579	60.3125	21.2101			-98.9274	61.5855	28.2072	101.017	57.0539	29.4414
1229	1	2:CB1.stl	Modjaw-1:(CA1:OB3):	1.96789	2	0.0931213	0.189956	0.23362	2.55705	3.21216	3.87707	2	6.82983	35.9548	29.2348						6.82983	4.78689	8.87276	-99.102	60.0214	32.728	100.608	62.1248	22.1719			-98.9274	61.5855	28.2072	101.017	57.0539	29.4414
1230	1	2:CB1.stl	Modjaw-1:(CA2:OA1):	1.8622	2	0.0530777	0.293219	0.357954	2.55705	3.21216	6.36702	2	12.1432	41.4134	33.9239						12.1432	10.6752	13.6112	-99.0224	60.9709	38.8642	100.06	67.6328	20.9306			-98.9274	61.5855	28.2072	101.017	57.0539	29.4414
1231	1	2:CB1.stl	Modjaw-1:(CA2:OA2):	1.89496	2	0.0461841	0.295425	0.362001	2.55705	3.21216	6.37507	2	11.7064	39.6256	32.3381						11.7064	10.4553	12.9576	-98.0649	60.9577	38.6079	100.971	65.3537	19.491			-98.9274	61.5855	28.2072	101.017	57.0539	29.4414
1232	1	2:CB1.stl	Modjaw-1:(CA2:OA3):	1.88332	2	0.0493469	0.309975	0.380513	2.55705	3.21216	6.67801	2	12.4207	40.0701	32.6421						12.4207	11.1335	13.708	-97.345	62.0963	39.2158	101.553	65.2876	18.4947			-98.9274	61.5855	28.2072	101.017	57.0539	29.4414
1233	1	2:CB1.stl	Modjaw-1:(CA2:OB1):	2.02994	2	0.0328469	0.178162	0.219141	2.55705	3.21216	3.82948	2	6.96986	39.1208	31.8053						6.96986	5.87453	8.06518	-99.974	56.8039	31.4554	99.7814	60.8208	22.4178			-98.9274	61.5855	28.2072	101.017	57.0539	29.4414
1234	1	2:CB1.stl	Modjaw-1:(CA2:OB2):	2.06139	2	0.0379379	0.200705	0.247577	2.55705	3.21216	4.23416	2	8.02268	39.9725	32.4048						8.02268	6.85142	9.19394	-100.057	55.4996	31.1445	99.625	60.3655	20.9783			-98.9274	61.5855	28.2072	101.017	57.0539	29.4414
1235	1	2:CB1.stl	Modjaw-1:(CA2:OB3):	1.96659	2	0.035465	0.193889	0.238518	2.55705	3.21216	3.91971	2	6.91017	35.6399	28.9712						6.91017	4.72591	9.09443	-99.0371	60.1702	32.7148	100.662	62.1767	21.9354			-98.9274	61.5855	28.2072	101.017	57.0539	29.4414
1236	1	2:CB1.stl	Modjaw-1:(CA3:OA1):	1.85928	2	0.0598671	0.291957	0.356515	2.55705	3.21216	6.34217	2	12.1572	41.6402	34.1001						12.1572	10.7356	13.5788	-99.0116	61.0949	38.9312	100.079	67.699	21.0637			-98.9274	61.5855	28.2072	101.017	57.0539	29.4414
1237	1	2:CB1.stl	Modjaw-1:(CA3:OA2):	1.89207	2	0.0822964	0.294111	0.360493	2.55705	3.21216	6.35132	2	11.7065	39.8029	32.4735						11.7065	10.5146	12.8983	-98.0513	61.079	38.6729	100.992	65.4147	19.6198			-98.9274	61.5855	28.2072	101.017	57.0539	29.4414
1238	1	2:CB1.stl	Modjaw-1:(CA3:OA3):	1.88037	2	0.0527925	0.308624	0.378971	2.55705	3.21216	6.65532	2	12.4269	40.2655	32.7912						12.4269	11.2092	13.6446	-97.3287	62.2223	39.2834	101.577	65.3514	18.6241			-98.9274	61.5855	28.2072	101.017	57.0539	29.4414
1239	1	2:CB1.stl	Modjaw-1:(CA3:OB1):	2.02695	2	0.0343275	0.176383	0.216845	2.55705	3.21216	3.80072	2	6.89244	39.0766	31.7851						6.89244	5.81329	7.97159	-99.9659	56.915	31.509	99.7942	60.8693	22.5499			-98.9274	61.5855	28.2072	101.017	57.0539	29.4414
1240	1	2:CB1.stl	Modjaw-1:(CA3:OB2):	2.05842	2	0.0357296	0.19884	0.245211	2.55705	3.21216	4.205	2	7.93204	39.8915	32.3478						7.93204	6.77433	9.08975	-100.048	55.6103	31.196	99.6398	60.4098	21.1069			-98.9274	61.5855	28.2072	101.017	57.0539	29.4414
1241	1	2:CB1.stl	Modjaw-1:(CA3:OB3):	1.97326	2	0.0470226	0.192754	0.237506	2.55705	3.21216	3.90382	2	6.91725	35.8864	29.1245						6.91725	4.90501	8.9295	-98.2302	60.9269	33.0175	101.432	60.9271	21.4063			-98.9274	61.5855	28.2072	101.017	57.0539	29.4414
1242	1	2:CB1.stl	Modjaw-1:(CB1:OA1):2.0	1.85857	2	0.0499315	0.289637	0.353603	2.55705	3.21216	6.30259	2	12.1106	41.8131	34.2492						12.1106	10.7154	13.5059	-99.0939	61.0353	38.9071	100.013	67.7613	21.2711			-98.9274	61.5855	28.2072	101.017	57.0539	29.4414
1243	1	2:CB1.stl	Modjaw-1:(CB1:OA2):2.0	1.89138	2	0.053046	0.291706	0.357516	2.55705	3.21216	6.30528	2	11.636	39.8896	32.5469						11.636	10.4888	12.7833	-98.1288	61.0234	38.6504	100.933	65.473	19.8224			-98.9274	61.5855	28.2072	101.017	57.0539	29.4414
1244	1	2:CB1.stl	Modjaw-1:(CB1:OA3):2.0	1.87961	2	0.0450528	0.306157	0.375948	2.55705	3.21216	6.60609	2	12.3492	40.3363	32.8483						12.3492	11.1791	13.5193	-97.4041	62.1732	39.2664	101.522	65.4116	18.827			-98.9274	61.5855	28.2072	101.017	57.0539	29.4414
1245	1	2:CB1.stl	Modjaw-1:(CB1:OB1):2.0	2.02713	2	0.0360351	0.173396	0.213054	2.55705	3.21216	3.76556	2	6.84374	39.4688	32.122						6.84374	5.86418	7.8233	-100.037	56.8317	31.4565	99.7317	60.8875	22.744			-98.9274	61.5855	28.2072	101.017	57.0539	29.4414
1246	1	2:CB1.stl	Modjaw-1:(CB1:OB2):2.0	2.05853	2	0.0354493	0.195748	0.241355	2.55705	3.21216	4.16914	2	7.88079	40.2599	32.6523						7.88079	6.83284	8.92874	-100.117	55.5322	31.145	99.5809	60.4302	21.3014			-98.9274	61.5855	28.2072	101.017	57.0539	29.4414
1247	1	2:CB1.stl	Modjaw-1:(CB1:OB3):2.0	1.96374	2	0.0346503	0.188912	0.232304	2.55705	3.21216	3.84575	2	6.80007	35.996	29.2723						6.80007	4.73037	8.86976	-99.1006	60.2049	32.7283	100.615	62.2533	22.2666			-98.9274	61.5855	28.2072	101.017	57.0539	29.4414
1248	1	2:CB1.stl	Modjaw-1:(CB2:OA1):2.0	1.8583	2	0.0586154	0.290593	0.354815	2.55705	3.21216	6.31811	2	12.1385	41.7714	34.2108						12.1385	10.7319	13.545	-99.055	61.0889	38.9268	100.046	67.7522	21.191			-98.9274	61.5855	28.2072	101.017	57.0539	29.4414
1249	1	2:CB1.stl	Modjaw-1:(CB2:OA2):2.0	1.89109	2	0.0560298	0.292693	0.358747	2.55705	3.21216	6.3238	2	11.6724	39.8795	32.5367						11.6724	10.5079	12.837	-98.0911	61.0761	38.6694	100.963	65.4649	19.744			-98.9274	61.5855	28.2072	101.017	57.0539	29.4414
1250	1	2:CB1.stl	Modjaw-1:(CB2:OA3):2.0	1.87931	2	0.04702	0.307177	0.377208	2.55705	3.21216	6.6264	2	12.3911	40.3386	32.8496						12.3911	11.2051	13.5772	-97.3655	62.2265	39.2843	101.552	65.4029	18.748			-98.9274	61.5855	28.2072	101.017	57.0539	29.4414
1251	1	2:CB1.stl	Modjaw-1:(CB2:OB1):2.0	2.02685	2	0.0335615	0.174588	0.214575	2.55705	3.21216	3.77758	2	6.85729	39.2769	31.9575						6.85729	5.8305	7.88407	-100.003	56.8812	31.4793	99.7622	60.881	22.6638			-98.9274	61.5855	28.2072	101.017	57.0539	29.4414
1252	1	2:CB1.stl	Modjaw-1:(CB2:OB2):2.0	2.05822	2	0.0326929	0.196984	0.242899	2.55705	3.21216	4.18125	2	7.89364	40.0725	32.4976						7.89364	6.79274	8.99455	-100.083	55.5824	31.1683	99.6106	60.4236	21.2214			-98.9274	61.5855	28.2072	101.017	57.0539	29.4414
1253	1	2:CB1.stl	Modjaw-1:(CB2:OB3):2.0	1.96344	2	0.0292466	0.190201	0.233918	2.55705	3.21216	3.86318	2	6.83242	35.9221	29.2086						6.83242	4.73469	8.93014	-99.0629	60.2586	32.7501	100.648	62.2447	22.1842			-98.9274	61.5855	28.2072	101.017	57.0539	29.4414
1254	1	2:CB1.stl	Modjaw-1:(CB3:OA1):2.0	1.85758	2	0.0653777	0.290973	0.355297	2.55705	3.21216	6.32228	2	12.1574	41.782	34.2177						12.1574	10.7365	13.5783	-99.0331	61.1504	38.9343	100.065	67.7684	21.155			-98.9274	61.5855	28.2072	101.017	57.0539	29.4414
1255	1	2:CB1.stl	Modjaw-1:(CB3:OA2):2.0	1.89037	2	0.0707684	0.293095	0.359243	2.55705	3.21216	6.32974	2	11.6935	39.8967	32.5504						11.6935	10.5135	12.8735	-98.0692	61.1357	38.6759	100.982	65.4794	19.7081			-98.9274	61.5855	28.2072	101.017	57.0539	29.4414
1256	1	2:CB1.stl	Modjaw-1:(CB3:OA3):2.0	1.87861	2	0.0460868	0.307608	0.377728	2.55705	3.21216	6.63342	2	12.4161	40.3635	32.8705						12.4161	11.2173	13.6149	-97.3428	62.2863	39.2898	101.571	65.416	18.7113			-98.9274	61.5855	28.2072	101.017	57.0539	29.4414
1257	1	2:CB1.stl	Modjaw-1:(CB3:OB1):2.0	2.02584	2	0.0385721	0.175126	0.215274	2.55705	3.21216	3.77955	2	6.851	39.1205	31.8246						6.851	5.78105	7.92095	-99.9842	56.9459	31.4902	99.7803	60.9044	22.6307			-98.9274	61.5855	28.2072	101.017	57.0539	29.4414
1258	1	2:CB1.stl	Modjaw-1:(CB3:OB2):2.0	2.05722	2	0.0381832	0.197563	0.243625	2.55705	3.21216	4.18356	2	7.88515	39.9121	32.3659						7.88515	6.73931	9.03099	-100.065	55.6444	31.1781	99.6272	60.4465	21.1881			-98.9274	61.5855	28.2072	101.017	57.0539	29.4414
1259	1	2:CB1.stl	Modjaw-1:(CB3:OB3):2.0	1.96243	2	0.03546	0.190833	0.234704	2.55705	3.21216	3.868	2	6.84775	35.8834	29.1761						6.84775	4.72508	8.97043	-99.0413	60.3269	32.7601	100.668	62.2682	22.1504			-98.9274	61.5855	28.2072	101.017	57.0539	29.4414
1260	1	2:CB1.stl	Modjaw-1:(CA1:OA1):	2.7945	3	0.0588784	0.436551	0.533106	3.83533	4.81793	6.32827	3	12.0694	27.6473	22.6399						12.0694	10.6914	13.4475	-98.9511	60.8451	38.8728	100.148	67.6103	21.1563			-98.9274	61.5855	28.2072	101.017	57.0539	29.4414
1261	1	2:CB1.stl	Modjaw-1:(CA1:OA2):	2.84376	3	0.0446801	0.439273	0.5385	3.83533	4.81793	6.33121	3	11.6269	26.4685	21.5913						11.6269	10.4793	12.7746	-97.9927	60.8338	38.6175	101.061	65.3333	19.7132			-98.9274	61.5855	28.2072	101.017	57.0539	29.4414
1262	1	2:CB1.stl	Modjaw-1:(CA1:OA3):	2.82633	3	0.0473871	0.460716	0.565842	3.83533	4.81793	6.63135	3	12.3389	26.7821	21.8063						12.3389	11.1533	13.5245	-97.2673	61.9746	39.2294	101.651	65.27	18.7172			-98.9274	61.5855	28.2072	101.017	57.0539	29.4414
1263	1	2:CB1.stl	Modjaw-1:(CA1:OB1):	3.04723	3	0.0354295	0.262354	0.32232	3.83533	4.81793	3.79572	3	6.91064	26.3409	21.4403						6.91064	5.98401	7.83728	-99.951	56.6675	31.4589	99.8127	60.7674	22.6457			-98.9274	61.5855	28.2072	101.017	57.0539	29.4414
1264	1	2:CB1.stl	Modjaw-1:(CA1:OB2):	3.09459	3	0.0333862	0.295679	0.364529	3.83533	4.81793	4.19948	3	7.96171	26.9268	21.8411						7.96171	6.96351	8.95991	-100.023	55.3689	31.1473	99.6688	60.3147	21.2056			-98.9274	61.5855	28.2072	101.017	57.0539	29.4414
1265	1	2:CB1.stl	Modjaw-1:(CA1:OB3):	2.95249	3	0.0341771	0.285261	0.350882	3.83533	4.81793	3.87707	3	6.82673	23.9315	19.4559						6.82673	4.78001	8.87345	-99.017	60.0223	32.7235	100.693	62.1257	22.1674			-98.9274	61.5855	28.2072	101.017	57.0539	29.4414
1266	1	2:CB1.stl	Modjaw-1:(CA2:OA1):	2.7936	3	0.04461	0.440405	0.537765	3.83533	4.81793	6.36702	3	12.1378	27.5606	22.5709						12.1378	10.6621	13.6135	-98.8835	60.9755	38.8517	100.199	67.6375	20.9181			-98.9274	61.5855	28.2072	101.017	57.0539	29.4414
1267	1	2:CB1.stl	Modjaw-1:(CA2:OA2):	2.84288	3	0.0524895	0.4433	0.54331	3.83533	4.81793	6.37507	3	11.7121	26.4203	21.557						11.7121	10.4542	12.97	-97.926	60.9607	38.5945	101.11	65.3568	19.4777			-98.9274	61.5855	28.2072	101.017	57.0539	29.4414
1268	1	2:CB1.stl	Modjaw-1:(CA2:OA3):	2.82555	3	0.0472937	0.464954	0.570837	3.83533	4.81793	6.67801	3	12.434	26.7423	21.782						12.434	11.1402	13.7278	-97.2008	62.0986	39.2007	101.697	65.2899	18.4797			-98.9274	61.5855	28.2072	101.017	57.0539	29.4414
1269	1	2:CB1.stl	Modjaw-1:(CA2:OB1):	3.04542	3	0.0322263	0.267604	0.32914	3.83533	4.81793	3.82948	3	6.95703	25.9975	21.137						6.95703	5.85705	8.05702	-99.8918	56.8055	31.4517	99.8635	60.8224	22.4141			-98.9274	61.5855	28.2072	101.017	57.0539	29.4414
1270	1	2:CB1.stl	Modjaw-1:(CA2:OB2):	3.09277	3	0.0288665	0.301266	0.371593	3.83533	4.81793	4.23416	3	8.00938	26.5857	21.5542						8.00938	6.83308	9.18569	-99.9664	55.5018	31.1399	99.7158	60.3677	20.9737			-98.9274	61.5855	28.2072	101.017	57.0539	29.4414
1271	1	2:CB1.stl	Modjaw-1:(CA2:OB3):	2.95058	3	0.0361137	0.291153	0.358215	3.83533	4.81793	3.91971	3	6.9079	23.726	19.2842						6.9079	4.72001	9.09579	-98.9511	60.1711	32.7102	100.748	62.1776	21.9308			-98.9274	61.5855	28.2072	101.017	57.0539	29.4414
1272	1	2:CB1.stl	Modjaw-1:(CA3:OA1):	2.78922	3	0.0520713	0.438504	0.535593	3.83533	4.81793	6.34217	3	12.152	27.7124	22.6888						12.152	10.7228	13.5812	-98.8733	61.0995	38.9188	100.218	67.7035	21.0513			-98.9274	61.5855	28.2072	101.017	57.0539	29.4414
1273	1	2:CB1.stl	Modjaw-1:(CA3:OA2):	2.83853	3	0.0528049	0.441322	0.541039	3.83533	4.81793	6.35132	3	11.7123	26.539	21.6477						11.7123	10.5137	12.9108	-97.9129	61.082	38.6597	101.13	65.4177	19.6066			-98.9274	61.5855	28.2072	101.017	57.0539	29.4414
1274	1	2:CB1.stl	Modjaw-1:(CA3:OA3):	2.82111	3	0.0544353	0.462923	0.568516	3.83533	4.81793	6.65532	3	12.4402	26.8732	21.8819						12.4402	11.216	13.6645	-97.185	62.2246	39.2685	101.721	65.3536	18.6091			-98.9274	61.5855	28.2072	101.017	57.0539	29.4414
1275	1	2:CB1.stl	Modjaw-1:(CA3:OB1):	3.04091	3	0.0327401	0.264949	0.325715	3.83533	4.81793	3.80072	3	6.87967	25.966	21.1217						6.87967	5.79591	7.96343	-99.8844	56.9166	31.5054	99.8757	60.8709	22.5462			-98.9274	61.5855	28.2072	101.017	57.0539	29.4414
1276	1	2:CB1.stl	Modjaw-1:(CA3:OB2):	3.0883	3	0.0323305	0.298487	0.368066	3.83533	4.81793	4.205	3	7.91878	26.5298	21.5146						7.91878	6.75606	9.0815	-99.9577	55.6125	31.1915	99.73	60.412	21.1023			-98.9274	61.5855	28.2072	101.017	57.0539	29.4414
1277	1	2:CB1.stl	Modjaw-1:(CA3:OB3):	2.96063	3	0.0717795	0.28909	0.35623	3.83533	4.81793	3.90382	3	6.92561	23.9566	19.4414						6.92561	4.91296	8.93827	-98.1455	60.9269	33.0126	101.517	60.9271	21.4014			-98.9274	61.5855	28.2072	101.017	57.0539	29.4414
1278	1	2:CB1.stl	Modjaw-1:(CB1:OA1):3.0	2.78812	3	0.0509312	0.435038	0.531251	3.83533	4.81793	6.30259	3	12.1046	27.8242	22.7851						12.1046	10.7017	13.5075	-98.9564	61.0399	38.8949	100.151	67.7659	21.2589			-98.9274	61.5855	28.2072	101.017	57.0539	29.4414
1279	1	2:CB1.stl	Modjaw-1:(CB1:OA2):3.0	2.83747	3	0.0992963	0.437733	0.536601	3.83533	4.81793	6.30528	3	11.641	26.5938	21.6939						11.641	10.487	12.7949	-97.9914	61.0265	38.6374	101.071	65.476	19.8094			-98.9274	61.5855	28.2072	101.017	57.0539	29.4414
1280	1	2:CB1.stl	Modjaw-1:(CB1:OA3):3.0	2.81994	3	0.0449362	0.459239	0.564006	3.83533	4.81793	6.60609	3	12.3617	26.9179	21.9178						12.3617	11.1851	13.5384	-97.2613	62.1756	39.2517	101.665	65.414	18.8123			-98.9274	61.5855	28.2072	101.017	57.0539	29.4414
1281	1	2:CB1.stl	Modjaw-1:(CB1:OB1):3.0	3.04114	3	0.0329511	0.260504	0.320069	3.83533	4.81793	3.76556	3	6.83026	26.2194	21.3399						6.83026	5.84622	7.81429	-99.9569	56.8333	31.453	99.8121	60.8891	22.7405			-98.9274	61.5855	28.2072	101.017	57.0539	29.4414
1282	1	2:CB1.stl	Modjaw-1:(CB1:OB2):3.0	3.08843	3	0.032414	0.293887	0.362323	3.83533	4.81793	4.16914	3	7.86687	26.7684	21.7123						7.86687	6.81406	8.91967	-100.028	55.5344	31.1407	99.67	60.4324	21.297			-98.9274	61.5855	28.2072	101.017	57.0539	29.4414
1283	1	2:CB1.stl	Modjaw-1:(CB1:OB3):3.0	2.94626	3	0.0344732	0.283722	0.348942	3.83533	4.81793	3.84575	3	6.79699	23.9565	19.4788						6.79699	4.72356	8.87042	-99.0163	60.2057	32.7238	100.699	62.2542	22.2622			-98.9274	61.5855	28.2072	101.017	57.0539	29.4414
1284	1	2:CB1.stl	Modjaw-1:(CB2:OA1):3.0	2.78773	3	0.0571091	0.436465	0.533056	3.83533	4.81793	6.31811	3	12.1328	27.798	22.7609						12.1328	10.7187	13.547	-98.9172	61.0935	38.9146	100.183	67.7568	21.1787			-98.9274	61.5855	28.2072	101.017	57.0539	29.4414
1285	1	2:CB1.stl	Modjaw-1:(CB2:OA2):3.0	2.83703	3	0.0546215	0.439206	0.538435	3.83533	4.81793	6.3238	3	11.6778	26.5885	21.6884						11.6778	10.5066	12.849	-97.9533	61.0791	38.6563	101.101	65.468	19.7309			-98.9274	61.5855	28.2072	101.017	57.0539	29.4414
1286	1	2:CB1.stl	Modjaw-1:(CB2:OA3):3.0	2.8195	3	0.0458744	0.460763	0.565885	3.83533	4.81793	6.6264	3	12.404	26.9206	21.9197						12.404	11.2114	13.5966	-97.2224	62.2288	39.2695	101.695	65.4051	18.7332			-98.9274	61.5855	28.2072	101.017	57.0539	29.4414
1287	1	2:CB1.stl	Modjaw-1:(CB2:OB1):3.0	3.04074	3	0.0290129	0.262276	0.322333	3.83533	4.81793	3.77758	3	6.84414	26.0952	21.2332						6.84414	5.81281	7.87546	-99.9225	56.8828	31.4757	99.843	60.8826	22.6602			-98.9274	61.5855	28.2072	101.017	57.0539	29.4414
1288	1	2:CB1.stl	Modjaw-1:(CB2:OB2):3.0	3.08798	3	0.0323319	0.295724	0.364621	3.83533	4.81793	4.18125	3	7.88004	26.6466	21.6116						7.88004	6.7742	8.98588	-99.9937	55.5846	31.1638	99.7001	60.4258	21.217			-98.9274	61.5855	28.2072	101.017	57.0539	29.4414
1289	1	2:CB1.stl	Modjaw-1:(CB2:OB3):3.0	2.94582	3	0.0569119	0.285645	0.351348	3.83533	4.81793	3.86318	3	6.82983	23.9102	19.4389						6.82983	4.72848	8.93117	-98.9782	60.2594	32.7456	100.733	62.2455	22.1797			-98.9274	61.5855	28.2072	101.017	57.0539	29.4414
1290	1	2:CB1.stl	Modjaw-1:(CB3:OA1):3.0	2.78666	3	0.0495126	0.437035	0.533775	3.83533	4.81793	6.32228	3	12.152	27.8056	22.7662						12.152	10.7236	13.5805	-98.8952	61.155	38.922	100.203	67.773	21.1427			-98.9274	61.5855	28.2072	101.017	57.0539	29.4414
1291	1	2:CB1.stl	Modjaw-1:(CB3:OA2):3.0	2.83597	3	0.0519481	0.439807	0.539174	3.83533	4.81793	6.32974	3	11.6991	26.6005	21.6982						11.6991	10.5125	12.8857	-97.9313	61.1388	38.6628	101.12	65.4824	19.695			-98.9274	61.5855	28.2072	101.017	57.0539	29.4414
1292	1	2:CB1.stl	Modjaw-1:(CB3:OA3):3.0	2.81846	3	0.0517921	0.461408	0.566661	3.83533	4.81793	6.63342	3	12.4293	26.9377	21.9342						12.4293	11.224	13.6346	-97.1995	62.2886	39.275	101.714	65.4183	18.6965			-98.9274	61.5855	28.2072	101.017	57.0539	29.4414
1293	1	2:CB1.stl	Modjaw-1:(CB3:OB1):3.0	3.03924	3	0.0316019	0.263076	0.323376	3.83533	4.81793	3.77955	3	6.83803	25.9926	21.1458						6.83803	5.76347	7.91258	-99.9032	56.9475	31.4866	99.8613	60.906	22.6272			-98.9274	61.5855	28.2072	101.017	57.0539	29.4414
1294	1	2:CB1.stl	Modjaw-1:(CB3:OB2):3.0	3.08648	3	0.0392728	0.296584	0.365705	3.83533	4.81793	4.18356	3	7.8717	26.5412	21.5247						7.8717	6.72086	9.02254	-99.9758	55.6465	31.1736	99.7168	60.4486	21.1836			-98.9274	61.5855	28.2072	101.017	57.0539	29.4414
1295	1	2:CB1.stl	Modjaw-1:(CB3:OB3):3.0	2.94432	3	0.0413251	0.286594	0.352528	3.83533	4.81793	3.868	3	6.84545	23.8855	19.4182						6.84545	4.71923	8.97167	-98.9564	60.3278	32.7556	100.753	62.269	22.1459			-98.9274	61.5855	28.2072	101.017	57.0539	29.4414
1296	1	2:CB1.stl	Modjaw-2:(CA1:OA1):	-2.90224	-3	0.0592179	0.439715	0.532187	3.98327	4.96867	6.27844	-3	11.256	25.5984	21.1504						11.256	10.5427	11.9693	-99.786	60.8167	38.9471	99.3128	67.5819	21.2306			-98.5621	64.7053	29.2246	101.371	59.5622	29.8744
1297	1	2:CB1.stl	Modjaw-2:(CA1:OA2):	-2.95257	-3	0.0550365	0.444984	0.54078	3.98327	4.96867	6.25411	-3	10.9539	24.6165	20.2558						10.9539	10.2441	11.6638	-98.8324	60.8148	38.6973	100.221	65.3144	19.7929			-98.5621	64.7053	29.2246	101.371	59.5622	29.8744
1298	1	2:CB1.stl	Modjaw-2:(CA1:OA3):	-2.93376	-3	0.0510209	0.467501	0.56993	3.98327	4.96867	6.53668	-3	11.4649	24.5237	20.1163						11.4649	10.4701	12.4597	-98.143	61.9601	39.3197	100.775	65.2555	18.8075			-98.5621	64.7053	29.2246	101.371	59.5622	29.8744
1299	1	2:CB1.stl	Modjaw-2:(CA1:OB1):	-3.16292	-3	0.0326769	0.260097	0.31813	3.98327	4.96867	3.79057	-3	8.07552	31.0481	25.3843						8.07552	8.56523	7.58581	-100.435	56.6575	31.4802	99.3286	60.7574	22.667			-98.5621	64.7053	29.2246	101.371	59.5622	29.8744
1300	1	2:CB1.stl	Modjaw-2:(CA1:OB2):	-3.21102	-3	0.0289063	0.294948	0.362615	3.98327	4.96867	4.19201	-3	9.35767	31.7266	25.8061						9.35767	9.75747	8.95788	-100.56	55.3556	31.1741	99.1319	60.3014	21.2323			-98.5621	64.7053	29.2246	101.371	59.5622	29.8744
1301	1	2:CB1.stl	Modjaw-2:(CA1:OB3):	-3.0636	-3	0.03248	0.280457	0.343006	3.98327	4.96867	3.82421	-3	7.06362	25.1861	20.5933						7.06362	5.94555	8.18168	-99.5297	60.0169	32.7506	100.18	62.1203	22.1945			-98.5621	64.7053	29.2246	101.371	59.5622	29.8744
1302	1	2:CB1.stl	Modjaw-2:(CA2:OA1):	-2.90107	-3	0.0564773	0.443284	0.536582	3.98327	4.96867	6.31502	-3	11.3109	25.5162	21.0796						11.3109	10.4699	12.152	-99.7243	60.9474	38.9275	99.3586	67.6093	20.9938			-98.5621	64.7053	29.2246	101.371	59.5622	29.8744
1303	1	2:CB1.stl	Modjaw-2:(CA2:OA2):	-2.95141	-3	0.0592585	0.448792	0.545599	3.98327	4.96867	6.29605	-3	11.0245	24.5648	20.2063						11.0245	10.1749	11.8741	-98.7714	60.9421	38.6757	100.264	65.3381	19.5589			-98.5621	64.7053	29.2246	101.371	59.5622	29.8744
1304	1	2:CB1.stl	Modjaw-2:(CA2:OA3):	-2.9327	-3	0.0535884	0.471544	0.574902	3.98327	4.96867	6.58169	-3	11.5458	24.4851	20.083						11.5458	10.4146	12.677	-98.082	62.0844	39.2925	100.816	65.2758	18.5715			-98.5621	64.7053	29.2246	101.371	59.5622	29.8744
1305	1	2:CB1.stl	Modjaw-2:(CA2:OB1):	-3.16072	-3	0.0333085	0.265118	0.324774	3.98327	4.96867	3.82047	-3	8.11242	30.5992	24.9786						8.11242	8.42234	7.8025	-100.382	56.7956	31.4739	99.3729	60.8125	22.4363			-98.5621	64.7053	29.2246	101.371	59.5622	29.8744
1306	1	2:CB1.stl	Modjaw-2:(CA2:OB2):	-3.20881	-3	0.0338058	0.300462	0.369618	3.98327	4.96867	4.22325	-3	9.39704	31.2753	25.4236						9.39704	9.61856	9.17553	-100.51	55.4886	31.1675	99.1724	60.3544	21.0014			-98.5621	64.7053	29.2246	101.371	59.5622	29.8744
1307	1	2:CB1.stl	Modjaw-2:(CA2:OB3):	-3.06134	-3	0.0345359	0.28612	0.350217	3.98327	4.96867	3.86339	-3	7.11218	24.8574	20.308						7.11218	5.81175	8.41262	-99.47	60.1659	32.7382	100.229	62.1723	21.9588			-98.5621	64.7053	29.2246	101.371	59.5622	29.8744
1308	1	2:CB1.stl	Modjaw-2:(CA3:OA1):	-2.8966	-3	0.0551496	0.44146	0.534494	3.98327	4.96867	6.29	-3	11.2913	25.5771	21.1252						11.2913	10.4863	12.0962	-99.7109	61.0717	38.9939	99.3799	67.6758	21.1265			-98.5621	64.7053	29.2246	101.371	59.5622	29.8744
1309	1	2:CB1.stl	Modjaw-2:(CA3:OA2):	-2.94698	-3	0.0486581	0.44686	0.543299	3.98327	4.96867	6.272	-3	10.9907	24.5954	20.2296						10.9907	10.1906	11.7908	-98.7551	61.0637	38.7403	100.288	65.3993	19.6872			-98.5621	64.7053	29.2246	101.371	59.5622	29.8744
1310	1	2:CB1.stl	Modjaw-2:(CA3:OA3):	-2.92818	-3	0.0650535	0.46954	0.572557	3.98327	4.96867	6.55865	-3	11.52	24.5346	20.1202						11.52	10.4495	12.5904	-98.0631	62.2108	39.3597	100.842	65.3398	18.7003			-98.5621	64.7053	29.2246	101.371	59.5622	29.8744
1311	1	2:CB1.stl	Modjaw-2:(CA3:OB1):	-3.15617	-3	0.0424058	0.262387	0.321176	3.98327	4.96867	3.7918	-3	8.0055	30.5103	24.9256						8.0055	8.33004	7.68096	-100.371	56.907	31.5272	99.3888	60.8613	22.5681			-98.5621	64.7053	29.2246	101.371	59.5622	29.8744
1312	1	2:CB1.stl	Modjaw-2:(CA3:OB2):	-3.2043	-3	0.0292385	0.29755	0.365887	3.98327	4.96867	4.1941	-3	9.28582	31.2076	25.3789						9.28582	9.52039	9.05125	-100.497	55.5995	31.2187	99.1903	60.399	21.1296			-98.5621	64.7053	29.2246	101.371	59.5622	29.8744
1313	1	2:CB1.stl	Modjaw-2:(CA3:OB3):	-3.07156	-3	0.0355027	0.286512	0.350852	3.98327	4.96867	3.81052	-3	6.96649	24.3148	19.8559						6.96649	5.37244	8.56054	-98.661	60.9269	33.0425	101.002	60.9271	21.4314			-98.5621	64.7053	29.2246	101.371	59.5622	29.8744
1314	1	2:CB1.stl	Modjaw-2:(CB1:OA1):-3.0	-2.8956	-3	0.0565968	0.437943	0.530089	3.98327	4.96867	6.25286	-3	11.2464	25.6802	21.2161						11.2464	10.4924	12.0005	-99.788	61.0118	38.9686	99.3194	67.7378	21.3325			-98.5621	64.7053	29.2246	101.371	59.5622	29.8744
1315	1	2:CB1.stl	Modjaw-2:(CB1:OA2):-3.0	-2.94602	-3	0.0623505	0.443185	0.538626	3.98327	4.96867	6.22804	-3	10.9209	24.6418	20.2755						10.9209	10.1901	11.6517	-98.8277	61.0078	38.7165	100.234	65.4573	19.8885			-98.5621	64.7053	29.2246	101.371	59.5622	29.8744
1316	1	2:CB1.stl	Modjaw-2:(CB1:OA3):-3.0	-2.92711	-3	0.0532877	0.465756	0.567836	3.98327	4.96867	6.51116	-3	11.4413	24.565	20.149						11.4413	10.4405	12.4421	-98.1337	62.1614	39.3414	100.793	65.3998	18.9019			-98.5621	64.7053	29.2246	101.371	59.5622	29.8744
1317	1	2:CB1.stl	Modjaw-2:(CB1:OB1):-3.0	-3.15657	-3	0.0294585	0.257854	0.315447	3.98327	4.96867	3.76107	-3	7.96184	30.8773	25.2399						7.96184	8.40809	7.51558	-100.437	56.8236	31.4739	99.3322	60.8794	22.7614			-98.5621	64.7053	29.2246	101.371	59.5622	29.8744
1318	1	2:CB1.stl	Modjaw-2:(CB1:OB2):-3.0	-3.20461	-3	0.0320883	0.292785	0.359997	3.98327	4.96867	4.16218	-3	9.23844	31.5537	25.6626						9.23844	9.59746	8.87942	-100.56	55.5213	31.1669	99.1373	60.4193	21.3233			-98.5621	64.7053	29.2246	101.371	59.5622	29.8744
1319	1	2:CB1.stl	Modjaw-2:(CB1:OB3):-3.0	-3.05713	-3	0.0333617	0.278464	0.340585	3.98327	4.96867	3.79293	-3	6.96716	25.02	20.4564						6.96716	5.80103	8.1333	-99.5248	60.2005	32.7505	100.191	62.249	22.2889			-98.5621	64.7053	29.2246	101.371	59.5622	29.8744
1320	1	2:CB1.stl	Modjaw-2:(CB2:OA1):-3.0	-2.89514	-3	0.0548093	0.439378	0.53191	3.98327	4.96867	6.26723	-3	11.2672	25.6434	21.1825						11.2672	10.4882	12.0461	-99.7511	61.0656	38.9889	99.3494	67.7289	21.253			-98.5621	64.7053	29.2246	101.371	59.5622	29.8744
1321	1	2:CB1.stl	Modjaw-2:(CB2:OA2):-3.0	-2.94551	-3	0.0504203	0.444679	0.540546	3.98327	4.96867	6.24555	-3	10.9501	24.6248	20.2576						10.9501	10.1884	11.7119	-98.792	61.0606	38.736	100.262	65.4495	19.8106			-98.5621	64.7053	29.2246	101.371	59.5622	29.8744
1322	1	2:CB1.stl	Modjaw-2:(CB2:OA3):-3.0	-2.92659	-3	0.065671	0.467308	0.569793	3.98327	4.96867	6.53057	-3	11.4766	24.5589	20.1417						11.4766	10.4471	12.5061	-98.097	62.2148	39.3598	100.82	65.3912	18.8235			-98.5621	64.7053	29.2246	101.371	59.5622	29.8744
1323	1	2:CB1.stl	Modjaw-2:(CB2:OB1):-3.0	-3.15608	-3	0.0326207	0.259649	0.317728	3.98327	4.96867	3.77104	-3	7.97174	30.7021	25.0899						7.97174	8.36083	7.58265	-100.405	56.8732	31.497	99.3605	60.873	22.6815			-98.5621	64.7053	29.2246	101.371	59.5622	29.8744
1324	1	2:CB1.stl	Modjaw-2:(CB2:OB2):-3.0	-3.20406	-3	0.0313578	0.294678	0.362339	3.98327	4.96867	4.17244	-3	9.24823	31.3842	25.5237						9.24823	9.54773	8.94872	-100.529	55.5716	31.1905	99.1647	60.4128	21.2436			-98.5621	64.7053	29.2246	101.371	59.5622	29.8744
1325	1	2:CB1.stl	Modjaw-2:(CB2:OB3):-3.0	-3.0566	-3	0.0342748	0.280423	0.343041	3.98327	4.96867	3.80846	-3	6.98495	24.9086	20.3619						6.98495	5.76711	8.20278	-99.4893	60.2544	32.7727	100.222	62.2405	22.2068			-98.5621	64.7053	29.2246	101.371	59.5622	29.8744
1326	1	2:CB1.stl	Modjaw-2:(CB3:OA1):-3.0	-2.89398	-3	0.048537	0.439892	0.53258	3.98327	4.96867	6.27074	-3	11.2757	25.6329	21.1719						11.2757	10.4718	12.0797	-99.73	61.1273	38.9966	99.3682	67.7453	21.2173			-98.5621	64.7053	29.2246	101.371	59.5622	29.8744
1327	1	2:CB1.stl	Modjaw-2:(CB3:OA2):-3.0	-2.94436	-3	0.0497179	0.445235	0.541286	3.98327	4.96867	6.25088	-3	10.9606	24.6175	20.2492						10.9606	10.173	11.7481	-98.7707	61.1204	38.7428	100.28	65.464	19.7749			-98.5621	64.7053	29.2246	101.371	59.5622	29.8744
1328	1	2:CB1.stl	Modjaw-2:(CB3:OA3):-3.0	-2.92547	-3	0.0514605	0.467911	0.570564	3.98327	4.96867	6.53702	-3	11.4916	24.5594	20.1408						11.4916	10.4395	12.5437	-98.0749	62.2748	39.3656	100.839	65.4045	18.787			-98.5621	64.7053	29.2246	101.371	59.5622	29.8744
1329	1	2:CB1.stl	Modjaw-2:(CB3:OB1):-3.0	-3.15446	-3	0.0363991	0.260372	0.318687	3.98327	4.96867	3.77191	-3	7.95625	30.5572	24.9657						7.95625	8.29913	7.61337	-100.387	56.9379	31.508	99.3778	60.8964	22.6486			-98.5621	64.7053	29.2246	101.371	59.5622	29.8744
1330	1	2:CB1.stl	Modjaw-2:(CB3:OB2):-3.0	-3.20245	-3	0.0426748	0.29549	0.363361	3.98327	4.96867	4.17378	-3	9.23298	31.2463	25.4099						9.23298	9.48693	8.97903	-100.512	55.6336	31.2004	99.1806	60.4357	21.2105			-98.5621	64.7053	29.2246	101.371	59.5622	29.8744
1331	1	2:CB1.stl	Modjaw-2:(CB3:OB3):-3.0	-3.05499	-3	0.0322471	0.281291	0.344145	3.98327	4.96867	3.8122	-3	6.97835	24.8083	20.2774						6.97835	5.71742	8.23929	-99.4684	60.3228	32.7828	100.241	62.264	22.1731			-98.5621	64.7053	29.2246	101.371	59.5622	29.8744
1332	1	2:CB1.stl	Modjaw-2:(CA1:OA1):	-1.93484	-2	0.0775082	0.293619	0.355488	2.65568	3.31265	6.27844	-2	11.2362	38.2678	31.6077						11.2362	10.514	11.9583	-99.646	60.8214	38.9347	99.4529	67.5867	21.2181			-98.5621	64.7053	29.2246	101.371	59.5622	29.8744
1333	1	2:CB1.stl	Modjaw-2:(CA1:OA2):	-1.9685	-2	0.0652547	0.296855	0.360897	2.65568	3.31265	6.25411	-2	10.9458	36.8725	30.3294						10.9458	10.2277	11.6639	-98.6908	60.818	38.6838	100.363	65.3176	19.7795			-98.5621	64.7053	29.2246	101.371	59.5622	29.8744
1334	1	2:CB1.stl	Modjaw-2:(CA1:OA3):	-1.95605	-2	0.0590334	0.311712	0.380127	2.65568	3.31265	6.53668	-2	11.4649	36.7806	30.1608						11.4649	10.4617	12.4682	-97.9947	61.9625	39.3044	100.923	65.258	18.7922			-98.5621	64.7053	29.2246	101.371	59.5622	29.8744
1335	1	2:CB1.stl	Modjaw-2:(CA1:OB1):	-2.10884	-2	0.0323658	0.173706	0.212303	2.65568	3.31265	3.79057	-2	8.05694	46.3826	37.9501						8.05694	8.5456	7.56827	-100.355	56.6592	31.4767	99.4086	60.7591	22.6635			-98.5621	64.7053	29.2246	101.371	59.5622	29.8744
1336	1	2:CB1.stl	Modjaw-2:(CA1:OB2):	-2.14105	-2	0.0298114	0.196797	0.24182	2.65568	3.31265	4.19201	-2	9.33859	47.4528	38.618						9.33859	9.73665	8.94053	-100.471	55.3578	31.1696	99.2208	60.3036	21.2279			-98.5621	64.7053	29.2246	101.371	59.5622	29.8744
1337	1	2:CB1.stl	Modjaw-2:(CA1:OB3):	-2.04275	-2	0.0337369	0.18711	0.228811	2.65568	3.31265	3.82421	-2	7.0515	37.6864	30.8181						7.0515	5.92881	8.1742	-99.444	60.0178	32.746	100.266	62.1212	22.19			-98.5621	64.7053	29.2246	101.371	59.5622	29.8744
1338	1	2:CB1.stl	Modjaw-2:(CA2:OA1):	-1.9341	-2	0.0528381	0.295993	0.358406	2.65568	3.31265	6.31502	-2	11.2918	38.1487	31.5055						11.2918	10.4417	12.1418	-99.5832	60.9521	38.9148	99.4997	67.6141	20.9811			-98.5621	64.7053	29.2246	101.371	59.5622	29.8744
1339	1	2:CB1.stl	Modjaw-2:(CA2:OA2):	-1.96776	-2	0.0480795	0.299383	0.364094	2.65568	3.31265	6.29605	-2	11.0171	36.7993	30.259						11.0171	10.1591	11.8751	-98.6287	60.9452	38.662	100.407	65.3412	19.5452			-98.5621	64.7053	29.2246	101.371	59.5622	29.8744
1340	1	2:CB1.stl	Modjaw-2:(CA2:OA3):	-1.95538	-2	0.0528519	0.314398	0.383428	2.65568	3.31265	6.58169	-2	11.5466	36.726	30.1141						11.5466	10.4069	12.6863	-97.9327	62.0868	39.277	100.965	65.2782	18.556			-98.5621	64.7053	29.2246	101.371	59.5622	29.8744
1341	1	2:CB1.stl	Modjaw-2:(CA2:OB1):	-2.10742	-2	0.0362236	0.177005	0.216695	2.65568	3.31265	3.82047	-2	8.09426	45.729	37.3532						8.09426	8.40264	7.78588	-100.301	56.7973	31.4702	99.4541	60.8142	22.4327			-98.5621	64.7053	29.2246	101.371	59.5622	29.8744
1342	1	2:CB1.stl	Modjaw-2:(CA2:OB2):	-2.13962	-2	0.029016	0.200424	0.246433	2.65568	3.31265	4.22325	-2	9.37834	46.7925	38.0564						9.37834	9.59769	9.15899	-100.42	55.4908	31.1629	99.2625	60.3566	20.9968			-98.5621	64.7053	29.2246	101.371	59.5622	29.8744
1343	1	2:CB1.stl	Modjaw-2:(CA2:OB3):	-2.04128	-2	0.0342374	0.190861	0.233596	2.65568	3.31265	3.86339	-2	7.10063	37.2032	30.3971						7.10063	5.7953	8.40597	-99.3832	60.1667	32.7335	100.316	62.1732	21.9541			-98.5621	64.7053	29.2246	101.371	59.5622	29.8744
1344	1	2:CB1.stl	Modjaw-2:(CA3:OA1):	-1.93111	-2	0.0526967	0.294771	0.357006	2.65568	3.31265	6.29	-2	11.2723	38.241	31.5746						11.2723	10.4584	12.0862	-99.5703	61.0764	38.9813	99.5205	67.6804	21.1138			-98.5621	64.7053	29.2246	101.371	59.5622	29.8744
1345	1	2:CB1.stl	Modjaw-2:(CA3:OA2):	-1.96479	-2	0.052701	0.298091	0.362556	2.65568	3.31265	6.272	-2	10.9835	36.8461	30.2946						10.9835	10.1751	11.7919	-98.613	61.0668	38.7267	100.43	65.4024	19.6736			-98.5621	64.7053	29.2246	101.371	59.5622	29.8744
1346	1	2:CB1.stl	Modjaw-2:(CA3:OA3):	-1.95235	-2	0.0521123	0.313059	0.38186	2.65568	3.31265	6.55865	-2	11.521	36.8014	30.1707						11.521	10.4421	12.5999	-97.9144	62.2131	39.3443	100.991	65.3422	18.6849			-98.5621	64.7053	29.2246	101.371	59.5622	29.8744
1347	1	2:CB1.stl	Modjaw-2:(CA3:OB1):	-2.10436	-2	0.0299282	0.1752	0.214314	2.65568	3.31265	3.7918	-2	7.98735	45.5898	37.2694						7.98735	8.31041	7.66428	-100.291	56.9086	31.5236	99.4694	60.8629	22.5645			-98.5621	64.7053	29.2246	101.371	59.5622	29.8744
1348	1	2:CB1.stl	Modjaw-2:(CA3:OB2):	-2.1366	-2	0.0337362	0.198501	0.243961	2.65568	3.31265	4.1941	-2	9.26714	46.6856	37.9861						9.26714	9.4996	9.03469	-100.408	55.6017	31.2142	99.2797	60.4011	21.1251			-98.5621	64.7053	29.2246	101.371	59.5622	29.8744
1349	1	2:CB1.stl	Modjaw-2:(CA3:OB3):	-2.04812	-2	0.0432084	0.190868	0.233726	2.65568	3.31265	3.81052	-2	6.96509	36.4917	29.8002						6.96509	5.36796	8.56222	-98.5741	60.9269	33.0375	101.089	60.9271	21.4263			-98.5621	64.7053	29.2246	101.371	59.5622	29.8744
1350	1	2:CB1.stl	Modjaw-2:(CB1:OA1):-2.0	-1.93042	-2	0.0538595	0.29244	0.354089	2.65568	3.31265	6.25286	-2	11.2267	38.3896	31.7057						11.2267	10.4638	11.9895	-99.6485	61.0165	38.9562	99.4588	67.7425	21.3202			-98.5621	64.7053	29.2246	101.371	59.5622	29.8744
1351	1	2:CB1.stl	Modjaw-2:(CB1:OA2):-2.0	-1.96413	-2	0.0547521	0.295658	0.359463	2.65568	3.31265	6.22804	-2	10.9128	36.9102	30.3587						10.9128	10.1738	11.6518	-98.6866	61.0109	38.7031	100.375	65.4605	19.8751			-98.5621	64.7053	29.2246	101.371	59.5622	29.8744
1352	1	2:CB1.stl	Modjaw-2:(CB1:OA3):-2.0	-1.95162	-2	0.060503	0.310552	0.378733	2.65568	3.31265	6.51116	-2	11.4415	36.8424	30.2099						11.4415	10.4323	12.4506	-97.9859	62.1638	39.3262	100.941	65.4022	18.8868			-98.5621	64.7053	29.2246	101.371	59.5622	29.8744
1353	1	2:CB1.stl	Modjaw-2:(CB1:OB1):-2.0	-2.10461	-2	0.0411463	0.172214	0.210528	2.65568	3.31265	3.76107	-2	7.94317	46.1239	37.7297						7.94317	8.38832	7.49802	-100.357	56.8252	31.4704	99.4116	60.881	22.758			-98.5621	64.7053	29.2246	101.371	59.5622	29.8744
1354	1	2:CB1.stl	Modjaw-2:(CB1:OB2):-2.0	-2.13678	-2	0.0319419	0.19536	0.240068	2.65568	3.31265	4.16218	-2	9.21928	47.1914	38.4028						9.21928	9.57652	8.86205	-100.472	55.5235	31.1626	99.2255	60.4215	21.3189			-98.5621	64.7053	29.2246	101.371	59.5622	29.8744
1355	1	2:CB1.stl	Modjaw-2:(CB1:OB3):-2.0	-2.03844	-2	0.0334542	0.185791	0.227215	2.65568	3.31265	3.79293	-2	6.955	37.4345	30.6098						6.955	5.78414	8.12585	-99.4398	60.2014	32.746	100.276	62.2498	22.2844			-98.5621	64.7053	29.2246	101.371	59.5622	29.8744
1356	1	2:CB1.stl	Modjaw-2:(CB2:OA1):-2.0	-1.93012	-2	0.0487175	0.29339	0.355293	2.65568	3.31265	6.26723	-2	11.2478	38.3373	31.6578						11.2478	10.46	12.0356	-99.6112	61.0703	38.9764	99.4893	67.7336	21.2405			-98.5621	64.7053	29.2246	101.371	59.5622	29.8744
1357	1	2:CB1.stl	Modjaw-2:(CB2:OA2):-2.0	-1.9638	-2	0.0483694	0.296646	0.360732	2.65568	3.31265	6.24555	-2	10.9425	36.8873	30.3341						10.9425	10.1725	11.7124	-98.6505	61.0637	38.7226	100.404	65.4526	19.7972			-98.5621	64.7053	29.2246	101.371	59.5622	29.8744
1358	1	2:CB1.stl	Modjaw-2:(CB2:OA3):-2.0	-1.95128	-2	0.0522234	0.311579	0.380028	2.65568	3.31265	6.53057	-2	11.4772	36.8355	30.2009						11.4772	10.4393	12.515	-97.9489	62.2172	39.3445	100.969	65.3935	18.8082			-98.5621	64.7053	29.2246	101.371	59.5622	29.8744
1359	1	2:CB1.stl	Modjaw-2:(CB2:OB1):-2.0	-2.10429	-2	0.0312634	0.173394	0.212033	2.65568	3.31265	3.77104	-2	7.95332	45.8686	37.5098						7.95332	8.34114	7.56551	-100.325	56.8748	31.4935	99.4403	60.8746	22.678			-98.5621	64.7053	29.2246	101.371	59.5622	29.8744
1360	1	2:CB1.stl	Modjaw-2:(CB2:OB2):-2.0	-2.13642	-2	0.0339937	0.196605	0.241614	2.65568	3.31265	4.17244	-2	9.22931	46.9433	38.1985						9.22931	9.52687	8.93174	-100.44	55.5737	31.1861	99.2534	60.4149	21.2392			-98.5621	64.7053	29.2246	101.371	59.5622	29.8744
1361	1	2:CB1.stl	Modjaw-2:(CB2:OB3):-2.0	-2.03809	-2	0.0364664	0.187086	0.228839	2.65568	3.31265	3.80846	-2	6.97315	37.2724	30.4718						6.97315	5.75054	8.19576	-99.4038	60.2552	32.7681	100.307	62.2413	22.2023			-98.5621	64.7053	29.2246	101.371	59.5622	29.8744
1362	1	2:CB1.stl	Modjaw-2:(CB3:OA1):-2.0	-1.92935	-2	0.0534778	0.293729	0.355734	2.65568	3.31265	6.27074	-2	11.2566	38.3229	31.6432						11.2566	10.4438	12.0694	-99.5899	61.1319	38.9841	99.5083	67.7499	21.2048			-98.5621	64.7053	29.2246	101.371	59.5622	29.8744
1363	1	2:CB1.stl	Modjaw-2:(CB3:OA2):-2.0	-1.96304	-2	0.0527792	0.297013	0.36122	2.65568	3.31265	6.25088	-2	10.9532	36.8779	30.3228						10.9532	10.1574	11.749	-98.629	61.1235	38.7293	100.422	65.4671	19.7614			-98.5621	64.7053	29.2246	101.371	59.5622	29.8744
1364	1	2:CB1.stl	Modjaw-2:(CB3:OA3):-2.0	-1.95054	-2	0.0507574	0.311978	0.380537	2.65568	3.31265	6.53702	-2	11.4925	36.8376	30.2008						11.4925	10.4321	12.5529	-97.9266	62.2771	39.3502	100.987	65.4068	18.7717			-98.5621	64.7053	29.2246	101.371	59.5622	29.8744
1365	1	2:CB1.stl	Modjaw-2:(CB3:OB1):-2.0	-2.10322	-2	0.0341868	0.173866	0.212666	2.65568	3.31265	3.77191	-2	7.93796	45.6556	37.326						7.93796	8.27945	7.59648	-100.307	56.9395	31.5045	99.4578	60.898	22.645			-98.5621	64.7053	29.2246	101.371	59.5622	29.8744
1366	1	2:CB1.stl	Modjaw-2:(CB3:OB2):-2.0	-2.13536	-2	0.0288575	0.197137	0.24229	2.65568	3.31265	4.17378	-2	9.21418	46.7399	38.0296						9.21418	9.46609	8.96228	-100.423	55.6358	31.196	99.2694	60.4379	21.206			-98.5621	64.7053	29.2246	101.371	59.5622	29.8744
1367	1	2:CB1.stl	Modjaw-2:(CB3:OB3):-2.0	-2.03703	-2	0.037076	0.18766	0.229572	2.65568	3.31265	3.8122	-2	6.96675	37.1243	30.3467						6.96675	5.70099	8.23251	-99.3827	60.3236	32.7783	100.326	62.2648	22.1686			-98.5621	64.7053	29.2246	101.371	59.5622	29.8744
1368	1	2:CB1.stl	Modjaw-2:(CA1:OA1):	-0.967433	-1	0.0667102	0.147035	0.178075	1.32789	1.65639	6.27844	-1	11.218	76.295	62.9958						11.218	10.4872	11.9488	-99.5055	60.8262	38.9222	99.5934	67.5914	21.2056			-98.5621	64.7053	29.2246	101.371	59.5622	29.8744
1369	1	2:CB1.stl	Modjaw-2:(CA1:OA2):	-0.98431	-1	0.0496945	0.148513	0.180619	1.32789	1.65639	6.25411	-1	10.9395	73.66	60.5666						10.9395	10.2132	11.6658	-98.549	60.8212	38.6704	100.505	65.3208	19.766			-98.5621	64.7053	29.2246	101.371	59.5622	29.8744
1370	1	2:CB1.stl	Modjaw-2:(CA1:OA3):	-0.978134	-1	0.0540533	0.155863	0.190131	1.32789	1.65639	6.53668	-1	11.4669	73.5704	60.3106						11.4669	10.4554	12.4784	-97.8465	61.965	39.2891	101.072	65.2604	18.777			-98.5621	64.7053	29.2246	101.371	59.5622	29.8744
1371	1	2:CB1.stl	Modjaw-2:(CA1:OB1):	-1.05453	-1	0.0344448	0.0870039	0.106253	1.32789	1.65639	3.79057	-1	8.03899	92.398	75.659						8.03899	8.52655	7.55143	-100.274	56.6608	31.4732	99.4893	60.7607	22.6599			-98.5621	64.7053	29.2246	101.371	59.5622	29.8744
1372	1	2:CB1.stl	Modjaw-2:(CA1:OB2):	-1.0707	-1	0.0322587	0.0984796	0.120955	1.32789	1.65639	4.19201	-1	9.3202	94.6409	77.055						9.3202	9.71647	8.92392	-100.381	55.36	31.1652	99.3104	60.3059	21.2234			-98.5621	64.7053	29.2246	101.371	59.5622	29.8744
1373	1	2:CB1.stl	Modjaw-2:(CA1:OB3):	-1.02155	-1	0.04199	0.0936162	0.114464	1.32789	1.65639	3.82421	-1	7.0404	75.2049	61.5073						7.0404	5.91321	8.16759	-99.358	60.0187	32.7415	100.352	62.1221	22.1855			-98.5621	64.7053	29.2246	101.371	59.5622	29.8744
1374	1	2:CB1.stl	Modjaw-2:(CA2:OA1):	-0.967077	-1	0.0530002	0.148219	0.179528	1.32789	1.65639	6.31502	-1	11.2743	76.0649	62.7995						11.2743	10.4152	12.1333	-99.4417	60.9568	38.902	99.6412	67.6188	20.9683			-98.5621	64.7053	29.2246	101.371	59.5622	29.8744
1375	1	2:CB1.stl	Modjaw-2:(CA2:OA2):	-0.983958	-1	0.0484705	0.149772	0.182209	1.32789	1.65639	6.29605	-1	11.0116	73.5222	60.4335						11.0116	10.1453	11.8778	-98.4859	60.9484	38.6483	100.55	65.3444	19.5315			-98.5621	64.7053	29.2246	101.371	59.5622	29.8744
1376	1	2:CB1.stl	Modjaw-2:(CA2:OA3):	-0.977814	-1	0.0524817	0.157203	0.191775	1.32789	1.65639	6.58169	-1	11.5494	73.4681	60.2236						11.5494	10.4014	12.6974	-97.7835	62.0892	39.2614	101.115	65.2805	18.5404			-98.5621	64.7053	29.2246	101.371	59.5622	29.8744
1377	1	2:CB1.stl	Modjaw-2:(CA2:OB1):	-1.05384	-1	0.0333037	0.0886287	0.10843	1.32789	1.65639	3.82047	-1	8.07676	91.1303	74.4885						8.07676	8.38356	7.76997	-100.219	56.7989	31.4665	99.5359	60.8158	22.429			-98.5621	64.7053	29.2246	101.371	59.5622	29.8744
1378	1	2:CB1.stl	Modjaw-2:(CA2:OB2):	-1.07001	-1	0.0331471	0.100267	0.123243	1.32789	1.65639	4.22325	-1	9.36036	93.3539	75.9506						9.36036	9.57749	9.14322	-100.329	55.493	31.1583	99.3531	60.3588	20.9922			-98.5621	64.7053	29.2246	101.371	59.5622	29.8744
1379	1	2:CB1.stl	Modjaw-2:(CA2:OB3):	-1.02083	-1	0.0334141	0.095479	0.116846	1.32789	1.65639	3.86339	-1	7.09013	74.2586	60.6795						7.09013	5.78007	8.40019	-99.2962	60.1676	32.7288	100.403	62.1741	21.9494			-98.5621	64.7053	29.2246	101.371	59.5622	29.8744
1380	1	2:CB1.stl	Modjaw-2:(CA3:OA1):	-0.965576	-1	0.0556107	0.147604	0.178824	1.32789	1.65639	6.29	-1	11.255	76.2514	62.9392						11.255	10.4324	12.0777	-99.4293	61.0811	38.9687	99.6615	67.6851	21.1012			-98.5621	64.7053	29.2246	101.371	59.5622	29.8744
1381	1	2:CB1.stl	Modjaw-2:(CA3:OA2):	-0.982469	-1	0.0536346	0.149124	0.181438	1.32789	1.65639	6.272	-1	10.9781	73.6175	60.5061						10.9781	10.1615	11.7947	-98.4707	61.0699	38.7131	100.572	65.4055	19.6599			-98.5621	64.7053	29.2246	101.371	59.5622	29.8744
1382	1	2:CB1.stl	Modjaw-2:(CA3:OA3):	-0.976297	-1	0.0505991	0.156531	0.190989	1.32789	1.65639	6.55865	-1	11.524	73.6209	60.3384						11.524	10.4369	12.611	-97.7657	62.2155	39.3288	101.14	65.3445	18.6694			-98.5621	64.7053	29.2246	101.371	59.5622	29.8744
1383	1	2:CB1.stl	Modjaw-2:(CA3:OB1):	-1.0523	-1	0.0325158	0.0877343	0.107248	1.32789	1.65639	3.7918	-1	7.96986	90.8408	74.3126						7.96986	8.2914	7.64832	-100.21	56.9102	31.52	99.5506	60.8645	22.5608			-98.5621	64.7053	29.2246	101.371	59.5622	29.8744
1384	1	2:CB1.stl	Modjaw-2:(CA3:OB2):	-1.06849	-1	0.0488977	0.0993151	0.122015	1.32789	1.65639	4.1941	-1	9.24918	93.1297	75.8037						9.24918	9.47948	9.01889	-100.318	55.6038	31.2097	99.3698	60.4033	21.1205			-98.5621	64.7053	29.2246	101.371	59.5622	29.8744
1385	1	2:CB1.stl	Modjaw-2:(CA3:OB3):	-1.02426	-1	0.0351596	0.095355	0.116764	1.32789	1.65639	3.81052	-1	6.96483	73.041	59.6488						6.96483	5.36488	8.56478	-98.4872	60.9269	33.0324	101.175	60.9271	21.4213			-98.5621	64.7053	29.2246	101.371	59.5622	29.8744
1386	1	2:CB1.stl	Modjaw-2:(CB1:OA1):-1.0	-0.965223	-1	0.0605638	0.146446	0.177376	1.32789	1.65639	6.25286	-1	11.2085	76.5369	63.1907						11.2085	10.437	11.98	-99.5086	61.0213	38.9438	99.5988	67.7473	21.3078			-98.5621	64.7053	29.2246	101.371	59.5622	29.8744
1387	1	2:CB1.stl	Modjaw-2:(CB1:OA2):-1.0	-0.98213	-1	0.0662038	0.147916	0.179903	1.32789	1.65639	6.22804	-1	10.9066	73.7348	60.6246						10.9066	10.1595	11.6537	-98.5454	61.0141	38.6898	100.517	65.4636	19.8618			-98.5621	64.7053	29.2246	101.371	59.5622	29.8744
1388	1	2:CB1.stl	Modjaw-2:(CB1:OA3):-1.0	-0.97592	-1	0.0544333	0.155286	0.189436	1.32789	1.65639	6.51116	-1	11.4436	73.6937	60.4087						11.4436	10.4263	12.4609	-97.8383	62.1662	39.311	101.088	65.4046	18.8716			-98.5621	64.7053	29.2246	101.371	59.5622	29.8744
1389	1	2:CB1.stl	Modjaw-2:(CB1:OB1):-1.0	-1.05241	-1	0.0346379	0.086259	0.105372	1.32789	1.65639	3.76107	-1	7.92513	91.876	75.2108						7.92513	8.36912	7.48114	-100.278	56.8268	31.4669	99.4915	60.8826	22.7545			-98.5621	64.7053	29.2246	101.371	59.5622	29.8744
1390	1	2:CB1.stl	Modjaw-2:(CB1:OB2):-1.0	-1.06857	-1	0.0361991	0.0977623	0.120074	1.32789	1.65639	4.16218	-1	9.20082	94.1142	76.6262						9.20082	9.55622	8.84542	-100.383	55.5257	31.1582	99.3143	60.4237	21.3145			-98.5621	64.7053	29.2246	101.371	59.5622	29.8744
1391	1	2:CB1.stl	Modjaw-2:(CB1:OB3):-1.0	-1.01939	-1	0.0392022	0.0929615	0.113675	1.32789	1.65639	3.79293	-1	6.94384	74.6959	61.085						6.94384	5.76841	8.11927	-99.3545	60.2023	32.7416	100.361	62.2507	22.2799			-98.5621	64.7053	29.2246	101.371	59.5622	29.8744
1392	1	2:CB1.stl	Modjaw-2:(CB2:OA1):-1.0	-0.965077	-1	0.0579033	0.146918	0.177973	1.32789	1.65639	6.26723	-1	11.2301	76.4378	63.0998						11.2301	10.4336	12.0266	-99.4709	61.075	38.9639	99.6297	67.7383	21.228			-98.5621	64.7053	29.2246	101.371	59.5622	29.8744
1393	1	2:CB1.stl	Modjaw-2:(CB2:OA2):-1.0	-0.981968	-1	0.0489824	0.148406	0.180533	1.32789	1.65639	6.24555	-1	10.9367	73.6943	60.58						10.9367	10.1586	11.7148	-98.5088	61.0669	38.7091	100.545	65.4557	19.7837			-98.5621	64.7053	29.2246	101.371	59.5622	29.8744
1394	1	2:CB1.stl	Modjaw-2:(CB2:OA3):-1.0	-0.975755	-1	0.053901	0.155796	0.190078	1.32789	1.65639	6.53057	-1	11.4797	73.6846	60.3948						11.4797	10.4337	12.5258	-97.8008	62.2195	39.3292	101.117	65.3959	18.7929			-98.5621	64.7053	29.2246	101.371	59.5622	29.8744
1395	1	2:CB1.stl	Modjaw-2:(CB2:OB1):-1.0	-1.05226	-1	0.0351422	0.0868406	0.106117	1.32789	1.65639	3.77104	-1	7.93555	91.3807	74.7811						7.93555	8.32204	7.54906	-100.245	56.8764	31.4899	99.5207	60.8762	22.6744			-98.5621	64.7053	29.2246	101.371	59.5622	29.8744
1396	1	2:CB1.stl	Modjaw-2:(CB2:OB2):-1.0	-1.0684	-1	0.0320537	0.0983768	0.120844	1.32789	1.65639	4.17244	-1	9.21109	93.6307	76.2228						9.21109	9.50667	8.91551	-100.351	55.5759	31.1816	99.3427	60.4171	21.2348			-98.5621	64.7053	29.2246	101.371	59.5622	29.8744
1397	1	2:CB1.stl	Modjaw-2:(CB2:OB3):-1.0	-1.01923	-1	0.0366635	0.0936033	0.114481	1.32789	1.65639	3.80846	-1	6.96238	74.3818	60.8168						6.96238	5.73516	8.1896	-99.3181	60.2561	32.7636	100.393	62.2422	22.1977			-98.5621	64.7053	29.2246	101.371	59.5622	29.8744
1398	1	2:CB1.stl	Modjaw-2:(CB3:OA1):-1.0	-0.964696	-1	0.0617421	0.147086	0.178191	1.32789	1.65639	6.27074	-1	11.2391	76.4119	63.0734						11.2391	10.4176	12.0607	-99.4494	61.1366	38.9715	99.6488	67.7546	21.1922			-98.5621	64.7053	29.2246	101.371	59.5622	29.8744
1399	1	2:CB1.stl	Modjaw-2:(CB3:OA2):-1.0	-0.981592	-1	0.053952	0.148588	0.180774	1.32789	1.65639	6.25088	-1	10.9477	73.6782	60.5601						10.9477	10.1437	11.7516	-98.4873	61.1266	38.7158	100.564	65.4702	19.7479			-98.5621	64.7053	29.2246	101.371	59.5622	29.8744
1400	1	2:CB1.stl	Modjaw-2:(CB3:OA3):-1.0	-0.975387	-1	0.0510476	0.155993	0.19033	1.32789	1.65639	6.53702	-1	11.4953	73.6913	60.3969						11.4953	10.4268	12.5639	-97.7783	62.2794	39.3349	101.136	65.4092	18.7564			-98.5621	64.7053	29.2246	101.371	59.5622	29.8744
1401	1	2:CB1.stl	Modjaw-2:(CB3:OB1):-1.0	-1.05173	-1	0.0324757	0.0870718	0.10643	1.32789	1.65639	3.77191	-1	7.92033	90.9632	74.4183						7.92033	8.26037	7.58029	-100.226	56.9411	31.5009	99.5383	60.8996	22.6415			-98.5621	64.7053	29.2246	101.371	59.5622	29.8744
1402	1	2:CB1.stl	Modjaw-2:(CB3:OB2):-1.0	-1.06787	-1	0.0288391	0.098638	0.121176	1.32789	1.65639	4.17378	-1	9.19609	93.2307	75.8903						9.19609	9.44591	8.94627	-100.334	55.6379	31.1915	99.3589	60.44	21.2015			-98.5621	64.7053	29.2246	101.371	59.5622	29.8744
1403	1	2:CB1.stl	Modjaw-2:(CB3:OB3):-1.0	-1.0187	-1	0.0350139	0.0938879	0.114846	1.32789	1.65639	3.8122	-1	6.95619	74.0904	60.5698						6.95619	5.68578	8.22661	-99.2969	60.3245	32.7737	100.412	62.2657	22.164			-98.5621	64.7053	29.2246	101.371	59.5622	29.8744
1404	1	2:CB1.stl	Modjaw-2:(CA1:OA1):	0.967473	1	0.0605953	0.147446	0.178687	1.32789	1.65639	6.27844	1	11.1868	75.8707	62.6054						11.1868	10.4387	11.9349	-99.2233	60.8358	38.8971	99.8755	67.601	21.1805			-98.5621	64.7053	29.2246	101.371	59.5622	29.8744
1405	1	2:CB1.stl	Modjaw-2:(CA1:OA2):	0.984444	1	0.0597413	0.148642	0.180907	1.32789	1.65639	6.25411	1	10.9324	73.5484	60.4312						10.9324	10.1901	11.6747	-98.2651	60.8276	38.6434	100.789	65.3272	19.739			-98.5621	64.7053	29.2246	101.371	59.5622	29.8744
1406	1	2:CB1.stl	Modjaw-2:(CA1:OA3):	0.978366	1	0.0508096	0.155835	0.190211	1.32789	1.65639	6.53668	1	11.4768	73.6468	60.3369						11.4768	10.4492	12.5043	-97.5503	61.9699	39.2586	101.368	65.2653	18.7464			-98.5621	64.7053	29.2246	101.371	59.5622	29.8744
1407	1	2:CB1.stl	Modjaw-2:(CA1:OB1):	1.05472	1	0.062824	0.0872959	0.106477	1.32789	1.65639	3.79057	1	8.00512	91.701	75.1815						8.00512	8.49029	7.51995	-100.112	56.6642	31.466	99.6521	60.7641	22.6528			-98.5621	64.7053	29.2246	101.371	59.5622	29.8744
1408	1	2:CB1.stl	Modjaw-2:(CA1:OB2):	1.07104	1	0.0424774	0.0986354	0.121025	1.32789	1.65639	4.19201	1	9.2856	94.1407	76.7246						9.2856	9.67813	8.89307	-100.2	55.3645	31.1562	99.4911	60.3103	21.2144			-98.5621	64.7053	29.2246	101.371	59.5622	29.8744
1409	1	2:CB1.stl	Modjaw-2:(CA1:OB3):	1.02189	1	0.0422785	0.0937136	0.11455	1.32789	1.65639	3.82421	1	7.0213	74.923	61.2948						7.0213	5.88557	8.15704	-99.1854	60.0206	32.7324	100.525	62.1239	22.1763			-98.5621	64.7053	29.2246	101.371	59.5622	29.8744
1410	1	2:CB1.stl	Modjaw-2:(CA2:OA1):	0.967148	1	0.054997	0.148625	0.180128	1.32789	1.65639	6.31502	1	11.2446	75.6573	62.4254						11.2446	10.3678	12.1213	-99.1575	60.9663	38.8764	99.9254	67.6283	20.9427			-98.5621	64.7053	29.2246	101.371	59.5622	29.8744
1411	1	2:CB1.stl	Modjaw-2:(CA2:OA2):	0.984126	1	0.049365	0.14989	0.182481	1.32789	1.65639	6.29605	1	11.0061	73.4278	60.3137						11.0061	10.1236	11.8885	-98.2001	60.9547	38.6208	100.836	65.3507	19.504			-98.5621	64.7053	29.2246	101.371	59.5622	29.8744
1412	1	2:CB1.stl	Modjaw-2:(CA2:OA3):	0.978079	1	0.0529184	0.157166	0.191841	1.32789	1.65639	6.58169	1	11.5608	73.5579	60.2624						11.5608	10.3968	12.7247	-97.4854	62.094	39.2304	101.413	65.2853	18.5094			-98.5621	64.7053	29.2246	101.371	59.5622	29.8744
1413	1	2:CB1.stl	Modjaw-2:(CA2:OB1):	1.05407	1	0.0304337	0.0888702	0.108605	1.32789	1.65639	3.82047	1	8.04387	90.5126	74.0655						8.04387	8.34736	7.74039	-100.054	56.8022	31.459	99.7009	60.8191	22.4215			-98.5621	64.7053	29.2246	101.371	59.5622	29.8744
1414	1	2:CB1.stl	Modjaw-2:(CA2:OB2):	1.07038	1	0.0288761	0.100371	0.123273	1.32789	1.65639	4.22325	1	9.32666	92.9219	75.6587						9.32666	9.53924	9.11407	-100.146	55.4975	31.149	99.5361	60.3633	20.9828			-98.5621	64.7053	29.2246	101.371	59.5622	29.8744
1415	1	2:CB1.stl	Modjaw-2:(CA2:OB3):	1.02121	1	0.0329478	0.0955503	0.116907	1.32789	1.65639	3.86339	1	7.07235	74.017	60.4954						7.07235	5.75337	8.39133	-99.1214	60.1694	32.7194	100.578	62.1758	21.94			-98.5621	64.7053	29.2246	101.371	59.5622	29.8744
1416	1	2:CB1.stl	Modjaw-2:(CA3:OA1):	0.965637	1	0.0591838	0.148004	0.179416	1.32789	1.65639	6.29	1	11.2257	75.8472	62.5678						11.2257	10.3856	12.0658	-99.1462	61.0905	38.9433	99.9445	67.6945	21.0758			-98.5621	64.7053	29.2246	101.371	59.5622	29.8744
1417	1	2:CB1.stl	Modjaw-2:(CA3:OA2):	0.982625	1	0.0517948	0.149239	0.181706	1.32789	1.65639	6.272	1	10.973	73.5264	60.3889						10.973	10.1404	11.8056	-98.186	61.0761	38.6858	100.857	65.4117	19.6327			-98.5621	64.7053	29.2246	101.371	59.5622	29.8744
1418	1	2:CB1.stl	Modjaw-2:(CA3:OA3):	0.97655	1	0.0530283	0.156492	0.191051	1.32789	1.65639	6.55865	1	11.5358	73.7147	60.3805						11.5358	10.4329	12.6387	-97.4686	62.2201	39.298	101.437	65.3492	18.6386			-98.5621	64.7053	29.2246	101.371	59.5622	29.8744
1419	1	2:CB1.stl	Modjaw-2:(CA3:OB1):	1.05252	1	0.0324056	0.0879914	0.10744	1.32789	1.65639	3.7918	1	7.93697	90.2017	73.8739						7.93697	8.25532	7.61862	-100.046	56.9134	31.5126	99.7143	60.8677	22.5535			-98.5621	64.7053	29.2246	101.371	59.5622	29.8744
1420	1	2:CB1.stl	Modjaw-2:(CA3:OB2):	1.06885	1	0.0320718	0.0994364	0.122063	1.32789	1.65639	4.1941	1	9.21553	92.6776	75.4981						9.21553	9.44137	8.98968	-100.136	55.6082	31.2005	99.5515	60.4077	21.1114			-98.5621	64.7053	29.2246	101.371	59.5622	29.8744
1421	1	2:CB1.stl	Modjaw-2:(CA3:OB3):	1.02466	1	0.0350351	0.0951712	0.116531	1.32789	1.65639	3.81052	1	6.96775	73.2128	59.7929						6.96775	5.36295	8.57256	-98.3135	60.9269	33.0223	101.349	60.9271	21.4112			-98.5621	64.7053	29.2246	101.371	59.5622	29.8744
1422	1	2:CB1.stl	Modjaw-2:(CB1:OA1):1.0	0.965265	1	0.0604744	0.146861	0.17799	1.32789	1.65639	6.25286	1	11.1774	76.1088	62.7979						11.1774	10.3887	11.9661	-99.2276	61.0308	38.9189	99.8798	67.7568	21.2829			-98.5621	64.7053	29.2246	101.371	59.5622	29.8744
1423	1	2:CB1.stl	Modjaw-2:(CB1:OA2):1.0	0.982267	1	0.0570004	0.148049	0.180194	1.32789	1.65639	6.22804	1	10.8996	73.6219	60.4883						10.8996	10.1367	11.6626	-98.2627	61.0204	38.663	100.799	65.47	19.835			-98.5621	64.7053	29.2246	101.371	59.5622	29.8744
1424	1	2:CB1.stl	Modjaw-2:(CB1:OA3):1.0	0.976153	1	0.0631413	0.155263	0.18952	1.32789	1.65639	6.51116	1	11.4536	73.7693	60.4347						11.4536	10.4205	12.4867	-97.5432	62.171	39.2807	101.383	65.4094	18.8413			-98.5621	64.7053	29.2246	101.371	59.5622	29.8744
1425	1	2:CB1.stl	Modjaw-2:(CB1:OB1):1.0	1.05261	1	0.0361111	0.0865526	0.105587	1.32789	1.65639	3.76107	1	7.89105	91.1706	74.7351						7.89105	8.33255	7.44955	-100.116	56.8301	31.4599	99.6529	60.8859	22.7475			-98.5621	64.7053	29.2246	101.371	59.5622	29.8744
1426	1	2:CB1.stl	Modjaw-2:(CB1:OB2):1.0	1.0689	1	0.0391061	0.0979205	0.120157	1.32789	1.65639	4.16218	1	9.16606	93.6072	76.2841						9.16606	9.51764	8.81447	-100.204	55.5301	31.1493	99.4937	60.4281	21.3057			-98.5621	64.7053	29.2246	101.371	59.5622	29.8744
1427	1	2:CB1.stl	Modjaw-2:(CB1:OB3):1.0	1.01973	1	0.0373638	0.0930684	0.113778	1.32789	1.65639	3.79293	1	6.92465	74.4039	60.861						6.92465	5.74053	8.10876	-99.1833	60.204	32.7326	100.532	62.2525	22.271			-98.5621	64.7053	29.2246	101.371	59.5622	29.8744
1428	1	2:CB1.stl	Modjaw-2:(CB2:OA1):1.0	0.965128	1	0.0657985	0.147325	0.178577	1.32789	1.65639	6.26723	1	11.1998	76.0208	62.717						11.1998	10.386	12.0136	-99.189	61.0844	38.9388	99.9115	67.7477	21.2029			-98.5621	64.7053	29.2246	101.371	59.5622	29.8744
1429	1	2:CB1.stl	Modjaw-2:(CB2:OA2):1.0	0.982113	1	0.0495532	0.148531	0.180813	1.32789	1.65639	6.24555	1	10.9306	73.5918	60.4528						10.9306	10.1366	11.7246	-98.2253	61.0731	38.6821	100.829	65.462	19.7568			-98.5621	64.7053	29.2246	101.371	59.5622	29.8744
1430	1	2:CB1.stl	Modjaw-2:(CB2:OA3):1.0	0.975997	1	0.0539787	0.155765	0.190152	1.32789	1.65639	6.53057	1	11.4907	73.7693	60.4288						11.4907	10.4288	12.5525	-97.505	62.2243	39.2987	101.413	65.4006	18.7624			-98.5621	64.7053	29.2246	101.371	59.5622	29.8744
1431	1	2:CB1.stl	Modjaw-2:(CB2:OB1):1.0	1.05247	1	0.0332668	0.0871172	0.106321	1.32789	1.65639	3.77104	1	7.90204	90.7059	74.3225						7.90204	8.28572	7.51837	-100.083	56.8796	31.4828	99.683	60.8794	22.6673			-98.5621	64.7053	29.2246	101.371	59.5622	29.8744
1432	1	2:CB1.stl	Modjaw-2:(CB2:OB2):1.0	1.06874	1	0.0327232	0.0985178	0.120911	1.32789	1.65639	4.17244	1	9.17687	93.1494	75.8975						9.17687	9.46834	8.88541	-100.171	55.5803	31.1726	99.523	60.4215	21.2258			-98.5621	64.7053	29.2246	101.371	59.5622	29.8744
1433	1	2:CB1.stl	Modjaw-2:(CB2:OB3):1.0	1.01958	1	0.0325081	0.0936984	0.114571	1.32789	1.65639	3.80846	1	6.944	74.1102	60.6086						6.944	5.70805	8.17995	-99.146	60.2578	32.7545	100.565	62.2439	22.1886			-98.5621	64.7053	29.2246	101.371	59.5622	29.8744
1434	1	2:CB1.stl	Modjaw-2:(CB3:OA1):1.0	0.964753	1	0.0539732	0.147491	0.178789	1.32789	1.65639	6.27074	1	11.2094	76.0006	62.696						11.2094	10.3705	12.0482	-99.1673	61.146	38.9463	99.9309	67.764	21.167			-98.5621	64.7053	29.2246	101.371	59.5622	29.8744
1435	1	2:CB1.stl	Modjaw-2:(CB3:OA2):1.0	0.981743	1	0.0631871	0.148708	0.181048	1.32789	1.65639	6.25088	1	10.9422	73.5815	60.4379						10.9422	10.1223	11.762	-98.2035	61.1328	38.6887	100.848	65.4764	19.7209			-98.5621	64.7053	29.2246	101.371	59.5622	29.8744
1436	1	2:CB1.stl	Modjaw-2:(CB3:OA3):1.0	0.975636	1	0.0527682	0.155959	0.190398	1.32789	1.65639	6.53702	1	11.5068	73.781	60.4355						11.5068	10.4225	12.5912	-97.4823	62.2841	39.3043	101.432	65.4138	18.7257			-98.5621	64.7053	29.2246	101.371	59.5622	29.8744
1437	1	2:CB1.stl	Modjaw-2:(CB3:OB1):1.0	1.05195	1	0.0352104	0.0873381	0.106624	1.32789	1.65639	3.77191	1	7.88712	90.3056	73.9711						7.88712	8.22412	7.55012	-100.064	56.9443	31.4937	99.7009	60.9028	22.6343			-98.5621	64.7053	29.2246	101.371	59.5622	29.8744
1438	1	2:CB1.stl	Modjaw-2:(CB3:OB2):1.0	1.06822	1	0.0324855	0.0987689	0.121236	1.32789	1.65639	4.17378	1	9.16214	92.7634	75.5726						9.16214	9.40765	8.91663	-100.153	55.6423	31.1825	99.5395	60.4444	21.1925			-98.5621	64.7053	29.2246	101.371	59.5622	29.8744
1439	1	2:CB1.stl	Modjaw-2:(CB3:OB3):1.0	1.01906	1	0.0342095	0.093978	0.114932	1.32789	1.65639	3.8122	1	6.93826	73.8285	60.3683						6.93826	5.65905	8.21746	-99.1245	60.3261	32.7645	100.584	62.2674	22.1549			-98.5621	64.7053	29.2246	101.371	59.5622	29.8744
1440	1	2:CB1.stl	Modjaw-2:(CA1:OA1):	1.935	2	0.0565124	0.295264	0.357936	2.65568	3.31265	6.27844	2	11.1738	37.8436	31.2173						11.1738	10.4173	11.9304	-99.0817	60.8406	38.8845	100.017	67.6058	21.1679			-98.5621	64.7053	29.2246	101.371	59.5622	29.8744
1441	1	2:CB1.stl	Modjaw-2:(CA1:OA2):	1.96903	2	0.0591767	0.297372	0.362047	2.65568	3.31265	6.25411	2	10.9317	36.7609	30.1941						10.9317	10.1816	11.6818	-98.1231	60.8309	38.6299	100.931	65.3304	19.7256			-98.5621	64.7053	29.2246	101.371	59.5622	29.8744
1442	1	2:CB1.stl	Modjaw-2:(CA1:OA3):	1.95697	2	0.0616782	0.311599	0.380447	2.65568	3.31265	6.53668	2	11.4846	36.8569	30.187						11.4846	10.4493	12.5198	-97.4024	61.9723	39.2433	101.516	65.2678	18.7312			-98.5621	64.7053	29.2246	101.371	59.5622	29.8744
1443	1	2:CB1.stl	Modjaw-2:(CA1:OB1):	2.10963	2	0.0291221	0.174874	0.213159	2.65568	3.31265	3.79057	2	7.98924	45.6858	37.4801						7.98924	8.47312	7.50537	-100.029	56.6658	31.4624	99.7342	60.7658	22.6491			-98.5621	64.7053	29.2246	101.371	59.5622	29.8744
1444	1	2:CB1.stl	Modjaw-2:(CA1:OB2):	2.14238	2	0.0711293	0.19742	0.242099	2.65568	3.31265	4.19201	2	9.26945	46.9529	38.2878						9.26945	9.66003	8.87887	-100.109	55.3667	31.1517	99.5823	60.3126	21.2099			-98.5621	64.7053	29.2246	101.371	59.5622	29.8744
1445	1	2:CB1.stl	Modjaw-2:(CA1:OB3):	2.04411	2	0.036902	0.1875	0.229152	2.65568	3.31265	3.82421	2	7.01335	37.4046	30.6057						7.01335	5.87357	8.15313	-99.0988	60.0215	32.7278	100.611	62.1248	22.1718			-98.5621	64.7053	29.2246	101.371	59.5622	29.8744
1446	1	2:CB1.stl	Modjaw-2:(CA2:OA1):	1.93438	2	0.0675964	0.297616	0.360805	2.65568	3.31265	6.31502	2	11.2324	37.741	31.1314						11.2324	10.3469	12.1178	-99.015	60.9711	38.8636	100.068	67.6331	20.9299			-98.5621	64.7053	29.2246	101.371	59.5622	29.8744
1447	1	2:CB1.stl	Modjaw-2:(CA2:OA2):	1.96843	2	0.0486345	0.299856	0.365178	2.65568	3.31265	6.29605	2	11.0062	36.7049	30.1392						11.0062	10.1158	11.8965	-98.0572	60.9578	38.6071	100.979	65.3539	19.4903			-98.5621	64.7053	29.2246	101.371	59.5622	29.8744
1448	1	2:CB1.stl	Modjaw-2:(CA2:OA3):	1.95643	2	0.0512218	0.314251	0.383691	2.65568	3.31265	6.58169	2	11.5694	36.8158	30.1529						11.5694	10.3978	12.741	-97.3367	62.0964	39.2149	101.561	65.2877	18.4939			-98.5621	64.7053	29.2246	101.371	59.5622	29.8744
1449	1	2:CB1.stl	Modjaw-2:(CA2:OB1):	2.10837	2	0.0289266	0.177971	0.217374	2.65568	3.31265	3.82047	2	8.02853	45.1115	36.9342						8.02853	8.33029	7.72677	-99.9712	56.8039	31.4553	99.7841	60.8208	22.4177			-98.5621	64.7053	29.2246	101.371	59.5622	29.8744
1450	1	2:CB1.stl	Modjaw-2:(CA2:OB2):	2.14112	2	0.0288448	0.200838	0.246553	2.65568	3.31265	4.22325	2	9.31099	46.3608	37.7646						9.31099	9.52123	9.10074	-100.054	55.4997	31.1443	99.6284	60.3655	20.9782			-98.5621	64.7053	29.2246	101.371	59.5622	29.8744
1451	1	2:CB1.stl	Modjaw-2:(CA2:OB3):	2.0428	2	0.032675	0.191146	0.233842	2.65568	3.31265	3.86339	2	7.0651	36.9617	30.2131						7.0651	5.74194	8.38825	-99.0338	60.1703	32.7147	100.665	62.1767	21.9352			-98.5621	64.7053	29.2246	101.371	59.5622	29.8744
1452	1	2:CB1.stl	Modjaw-2:(CA3:OA1):	1.93135	2	0.0532756	0.296369	0.359375	2.65568	3.31265	6.29	2	11.2137	37.8368	31.2033						11.2137	10.365	12.0623	-99.0042	61.0952	38.9305	100.087	67.6992	21.063			-98.5621	64.7053	29.2246	101.371	59.5622	29.8744
1453	1	2:CB1.stl	Modjaw-2:(CA3:OA2):	1.96542	2	0.0583081	0.298551	0.363625	2.65568	3.31265	6.272	2	10.9733	36.755	30.1774						10.9733	10.1329	11.8137	-98.0436	61.0792	38.6722	101	65.4148	19.6191			-98.5621	64.7053	29.2246	101.371	59.5622	29.8744
1454	1	2:CB1.stl	Modjaw-2:(CA3:OA3):	1.95337	2	0.0528603	0.312901	0.382109	2.65568	3.31265	6.55865	2	11.5446	36.8952	30.2127						11.5446	10.434	12.6551	-97.3204	62.2225	39.2826	101.585	65.3515	18.6232			-98.5621	64.7053	29.2246	101.371	59.5622	29.8744
1455	1	2:CB1.stl	Modjaw-2:(CA3:OB1):	2.10526	2	0.0326936	0.176228	0.21506	2.65568	3.31265	3.7918	2	7.92162	44.9509	36.8345						7.92162	8.23831	7.60494	-99.9632	56.915	31.5089	99.7969	60.8694	22.5498			-98.5621	64.7053	29.2246	101.371	59.5622	29.8744
1456	1	2:CB1.stl	Modjaw-2:(CA3:OB2):	2.13803	2	0.0304749	0.198986	0.244152	2.65568	3.31265	4.1941	2	9.19988	46.2338	37.681						9.19988	9.42344	8.97632	-100.045	55.6104	31.1959	99.6431	60.4099	21.1067			-98.5621	64.7053	29.2246	101.371	59.5622	29.8744
1457	1	2:CB1.stl	Modjaw-2:(CA3:OB3):	2.04972	2	0.0298495	0.190133	0.232796	2.65568	3.31265	3.81052	2	6.97093	36.6635	29.9444						6.97093	5.3641	8.57776	-98.2268	60.9269	33.0173	101.436	60.9271	21.4061			-98.5621	64.7053	29.2246	101.371	59.5622	29.8744
1458	1	2:CB1.stl	Modjaw-2:(CB1:OA1):2.0	1.93059	2	0.0591063	0.294098	0.356544	2.65568	3.31265	6.25286	2	11.1644	37.9616	31.3129						11.1644	10.3673	11.9616	-99.0866	61.0355	38.9064	100.021	67.7615	21.2704			-98.5621	64.7053	29.2246	101.371	59.5622	29.8744
1459	1	2:CB1.stl	Modjaw-2:(CB1:OA2):2.0	1.96468	2	0.051754	0.296189	0.360626	2.65568	3.31265	6.22804	2	10.8989	36.7973	30.2223						10.8989	10.1282	11.6696	-98.1213	61.0236	38.6497	100.941	65.4731	19.8217			-98.5621	64.7053	29.2246	101.371	59.5622	29.8744
1460	1	2:CB1.stl	Modjaw-2:(CB1:OA3):2.0	1.95255	2	0.0709698	0.310459	0.379069	2.65568	3.31265	6.51116	2	11.4615	36.9179	30.2359						11.4615	10.4207	12.5023	-97.3959	62.1734	39.2656	101.531	65.4118	18.8261			-98.5621	64.7053	29.2246	101.371	59.5622	29.8744
1461	1	2:CB1.stl	Modjaw-2:(CB1:OB1):2.0	2.10541	2	0.0328088	0.173388	0.211391	2.65568	3.31265	3.76107	2	7.87506	45.4187	37.2535						7.87506	8.31523	7.4349	-100.035	56.8317	31.4564	99.7343	60.8875	22.7439			-98.5621	64.7053	29.2246	101.371	59.5622	29.8744
1462	1	2:CB1.stl	Modjaw-2:(CB1:OB2):2.0	2.13812	2	0.032342	0.195992	0.240375	2.65568	3.31265	4.16218	2	9.14981	46.6846	38.0647						9.14981	9.49941	8.80022	-100.113	55.5323	31.1449	99.5841	60.4303	21.3012			-98.5621	64.7053	29.2246	101.371	59.5622	29.8744
1463	1	2:CB1.stl	Modjaw-2:(CB1:OB3):2.0	2.03981	2	0.0403814	0.186218	0.227626	2.65568	3.31265	3.79293	2	6.91663	37.1426	30.3859						6.91663	5.72843	8.10484	-99.0974	60.2049	32.7281	100.618	62.2533	22.2665			-98.5621	64.7053	29.2246	101.371	59.5622	29.8744
1464	1	2:CB1.stl	Modjaw-2:(CB2:OA1):2.0	1.93032	2	0.0562618	0.29502	0.357707	2.65568	3.31265	6.26723	2	11.1873	37.9204	31.275						11.1873	10.365	12.0096	-99.0476	61.0892	38.9262	100.053	67.7524	21.1903			-98.5621	64.7053	29.2246	101.371	59.5622	29.8744
1465	1	2:CB1.stl	Modjaw-2:(CB2:OA2):2.0	1.96438	2	0.0593288	0.297144	0.361852	2.65568	3.31265	6.24555	2	10.9304	36.7848	30.2068						10.9304	10.1286	11.7321	-98.0835	61.0762	38.6686	100.971	65.4651	19.7433			-98.5621	64.7053	29.2246	101.371	59.5622	29.8744
1466	1	2:CB1.stl	Modjaw-2:(CB2:OA3):2.0	1.95225	2	0.0551624	0.311456	0.380322	2.65568	3.31265	6.53057	2	11.499	36.9202	30.2349						11.499	10.4296	12.5685	-97.3573	62.2266	39.2834	101.56	65.403	18.7471			-98.5621	64.7053	29.2246	101.371	59.5622	29.8744
1467	1	2:CB1.stl	Modjaw-2:(CB2:OB1):2.0	2.10513	2	0.0326881	0.1745	0.212843	2.65568	3.31265	3.77104	2	7.88636	45.1941	37.0525						7.88636	8.26855	7.50418	-100.001	56.8813	31.4792	99.7648	60.8811	22.6636			-98.5621	64.7053	29.2246	101.371	59.5622	29.8744
1468	1	2:CB1.stl	Modjaw-2:(CB2:OB2):2.0	2.13781	2	0.0324659	0.197169	0.241868	2.65568	3.31265	4.17244	2	9.16092	46.4623	37.8757						9.16092	9.45026	8.87158	-100.08	55.5825	31.1681	99.6139	60.4237	21.2213			-98.5621	64.7053	29.2246	101.371	59.5622	29.8744
1469	1	2:CB1.stl	Modjaw-2:(CB2:OB3):2.0	2.03951	2	0.0363786	0.187466	0.229199	2.65568	3.31265	3.80846	2	6.93642	37.0009	30.2637						6.93642	5.69637	8.17648	-99.0597	60.2586	32.7499	100.651	62.2447	22.184			-98.5621	64.7053	29.2246	101.371	59.5622	29.8744
1470	1	2:CB1.stl	Modjaw-2:(CB3:OA1):2.0	1.92958	2	0.0608737	0.295347	0.358126	2.65568	3.31265	6.27074	2	11.1971	37.9117	31.2658						11.1971	10.3497	12.0445	-99.0258	61.1507	38.9337	100.072	67.7687	21.1544			-98.5621	64.7053	29.2246	101.371	59.5622	29.8744
1471	1	2:CB1.stl	Modjaw-2:(CB3:OA2):2.0	1.96365	2	0.0629478	0.297495	0.362317	2.65568	3.31265	6.25088	2	10.9422	36.7811	30.2007						10.9422	10.1146	11.7698	-98.0615	61.1359	38.6752	100.99	65.4795	19.7074			-98.5621	64.7053	29.2246	101.371	59.5622	29.8744
1472	1	2:CB1.stl	Modjaw-2:(CB3:OA3):2.0	1.95153	2	0.0505474	0.311841	0.38081	2.65568	3.31265	6.53702	2	11.5154	36.9272	30.2393						11.5154	10.4235	12.6074	-97.3345	62.2864	39.289	101.579	65.4162	18.7104			-98.5621	64.7053	29.2246	101.371	59.5622	29.8744
1473	1	2:CB1.stl	Modjaw-2:(CB3:OB1):2.0	2.10409	2	0.0340006	0.174931	0.213442	2.65568	3.31265	3.77191	2	7.8716	44.9983	36.8793						7.8716	8.207	7.5362	-99.9815	56.9459	31.49	99.783	60.9044	22.6306			-98.5621	64.7053	29.2246	101.371	59.5622	29.8744
1474	1	2:CB1.stl	Modjaw-2:(CB3:OB2):2.0	2.13678	2	0.0289712	0.197661	0.24251	2.65568	3.31265	4.17378	2	9.14633	46.2729	37.7152						9.14633	9.38962	8.90304	-100.062	55.6444	31.1779	99.6305	60.4466	21.188			-98.5621	64.7053	29.2246	101.371	59.5622	29.8744
1475	1	2:CB1.stl	Modjaw-2:(CB3:OB3):2.0	2.03847	2	0.0343966	0.188021	0.229917	2.65568	3.31265	3.8122	2	6.93091	36.8625	30.1453						6.93091	5.64758	8.21424	-99.038	60.327	32.76	100.671	62.2682	22.1503			-98.5621	64.7053	29.2246	101.371	59.5622	29.8744
1476	1	2:CB1.stl	Modjaw-2:(CA1:OA1):	2.90259	3	0.0809901	0.443415	0.537696	3.98327	4.96867	6.27844	3	11.1626	25.1742	20.7601						11.1626	10.3976	11.9276	-98.9399	60.8454	38.8718	100.159	67.6107	21.1553			-98.5621	64.7053	29.2246	101.371	59.5622	29.8744
1477	1	2:CB1.stl	Modjaw-2:(CA1:OA2):	2.95378	3	0.0509827	0.446147	0.543368	3.98327	4.96867	6.25411	3	10.9328	24.5049	20.1205						10.9328	10.175	11.6906	-97.9811	60.8341	38.6164	101.073	65.3336	19.7121			-98.5621	64.7053	29.2246	101.371	59.5622	29.8744
1478	1	2:CB1.stl	Modjaw-2:(CA1:OA3):	2.93584	3	0.0619152	0.467248	0.570651	3.98327	4.96867	6.53668	3	11.4943	24.6	20.1424						11.4943	10.4515	12.537	-97.2548	61.9748	39.2281	101.663	65.2702	18.7159			-98.5621	64.7053	29.2246	101.371	59.5622	29.8744
1479	1	2:CB1.stl	Modjaw-2:(CA1:OB1):	3.16469	3	0.0292609	0.262723	0.320026	3.98327	4.96867	3.79057	3	7.9741	30.3518	24.9171						7.9741	8.45663	7.49158	-99.9468	56.6675	31.4587	99.8168	60.7675	22.6455			-98.5621	64.7053	29.2246	101.371	59.5622	29.8744
1480	1	2:CB1.stl	Modjaw-2:(CA1:OB2):	3.214	3	0.0588124	0.296348	0.363201	3.98327	4.96867	4.19201	3	9.25409	31.2271	25.4793						9.25409	9.64267	8.86551	-100.018	55.369	31.1471	99.6739	60.3149	21.2053			-98.5621	64.7053	29.2246	101.371	59.5622	29.8744
1481	1	2:CB1.stl	Modjaw-2:(CA1:OB3):	3.06667	3	0.0341413	0.281333	0.343773	3.98327	4.96867	3.82421	3	7.00647	24.9045	20.3811						7.00647	5.8628	8.15013	-99.012	60.0224	32.7232	100.698	62.1257	22.1672			-98.5621	64.7053	29.2246	101.371	59.5622	29.8744
1482	1	2:CB1.stl	Modjaw-2:(CA2:OA1):	2.90171	3	0.0673802	0.446935	0.541995	3.98327	4.96867	6.31502	3	11.222	25.1087	20.7049						11.222	10.328	12.1159	-98.8722	60.9759	38.8507	100.211	67.6379	20.917			-98.5621	64.7053	29.2246	101.371	59.5622	29.8744
1483	1	2:CB1.stl	Modjaw-2:(CA2:OA2):	2.95292	3	0.0518675	0.449855	0.548038	3.98327	4.96867	6.29605	3	11.0081	24.4704	20.0864						11.0081	10.1101	11.9062	-97.9143	60.961	38.5934	101.121	65.357	19.4766			-98.5621	64.7053	29.2246	101.371	59.5622	29.8744
1484	1	2:CB1.stl	Modjaw-2:(CA2:OA3):	2.93508	3	0.0538037	0.471213	0.575494	3.98327	4.96867	6.58169	3	11.5799	24.5748	20.1217						11.5799	10.4009	12.759	-97.1881	62.0988	39.1994	101.71	65.2901	18.4784			-98.5621	64.7053	29.2246	101.371	59.5622	29.8744
1485	1	2:CB1.stl	Modjaw-2:(CA2:OB1):	3.16287	3	0.0293293	0.267291	0.326285	3.98327	4.96867	3.82047	3	8.01394	29.9821	24.5612						8.01394	8.31393	7.71396	-99.8876	56.8056	31.4515	99.8678	60.8225	22.4139			-98.5621	64.7053	29.2246	101.371	59.5622	29.8744
1486	1	2:CB1.stl	Modjaw-2:(CA2:OB2):	3.21218	3	0.0291958	0.301393	0.369819	3.98327	4.96867	4.22325	3	9.29614	30.8439	25.137						9.29614	9.50401	9.08827	-99.9611	55.502	31.1396	99.7211	60.3678	20.9734			-98.5621	64.7053	29.2246	101.371	59.5622	29.8744
1487	1	2:CB1.stl	Modjaw-2:(CA2:OB3):	3.06475	3	0.028897	0.286762	0.350771	3.98327	4.96867	3.86339	3	7.05895	24.6161	20.1241						7.05895	5.73182	8.38609	-98.946	60.1711	32.7099	100.753	62.1776	21.9305			-98.5621	64.7053	29.2246	101.371	59.5622	29.8744
1488	1	2:CB1.stl	Modjaw-2:(CA3:OA1):	2.89715	3	0.0574114	0.445057	0.539824	3.98327	4.96867	6.29	3	11.2034	25.173	20.7538						11.2034	10.3463	12.0605	-98.862	61.0999	38.9177	100.229	67.7039	21.0503			-98.5621	64.7053	29.2246	101.371	59.5622	29.8744
1489	1	2:CB1.stl	Modjaw-2:(CA3:OA2):	2.94839	3	0.0599065	0.447894	0.545704	3.98327	4.96867	6.272	3	10.9754	24.5044	20.1123						10.9754	10.1274	11.8234	-97.9012	61.0823	38.6586	101.142	65.4179	19.6054			-98.5621	64.7053	29.2246	101.371	59.5622	29.8744
1490	1	2:CB1.stl	Modjaw-2:(CA3:OA3):	2.93046	3	0.0515828	0.469185	0.573117	3.98327	4.96867	6.55865	3	11.5553	24.6284	20.1621						11.5553	10.4373	12.6732	-97.1724	62.2248	39.2672	101.733	65.3538	18.6078			-98.5621	64.7053	29.2246	101.371	59.5622	29.8744
1491	1	2:CB1.stl	Modjaw-2:(CA3:OB1):	3.15818	3	0.0336592	0.264699	0.32284	3.98327	4.96867	3.7918	3	7.90704	29.8718	24.4921						7.90704	8.22201	7.59207	-99.8802	56.9167	31.5052	99.8799	60.871	22.5461			-98.5621	64.7053	29.2246	101.371	59.5622	29.8744
1492	1	2:CB1.stl	Modjaw-2:(CA3:OB2):	3.20753	3	0.0331376	0.298641	0.366243	3.98327	4.96867	4.1941	3	9.18505	30.7562	25.0791						9.18505	9.40628	8.96382	-99.9525	55.6126	31.1912	99.7352	60.4121	21.1021			-98.5621	64.7053	29.2246	101.371	59.5622	29.8744
1493	1	2:CB1.stl	Modjaw-2:(CA3:OB3):	3.07517	3	0.0327718	0.284859	0.348759	3.98327	4.96867	3.81052	3	6.97524	24.4867	20.0002						6.97524	5.36666	8.58383	-98.1401	60.9269	33.0123	101.523	60.9271	21.4011			-98.5621	64.7053	29.2246	101.371	59.5622	29.8744
1494	1	2:CB1.stl	Modjaw-2:(CB1:OA1):3.0	2.89598	3	0.0603926	0.441673	0.535612	3.98327	4.96867	6.25286	3	11.1532	25.2522	20.8234						11.1532	10.3477	11.9588	-98.9453	61.0403	38.8939	100.162	67.7663	21.2579			-98.5621	64.7053	29.2246	101.371	59.5622	29.8744
1495	1	2:CB1.stl	Modjaw-2:(CB1:OA2):3.0	2.94725	3	0.049221	0.444378	0.541242	3.98327	4.96867	6.22804	3	10.9001	24.5289	20.1391						10.9001	10.1218	11.6784	-97.9799	61.0267	38.6363	101.082	65.4763	19.8083			-98.5621	64.7053	29.2246	101.371	59.5622	29.8744
1496	1	2:CB1.stl	Modjaw-2:(CB1:OA3):3.0	2.92921	3	0.071919	0.465547	0.568592	3.98327	4.96867	6.51116	3	11.4713	24.6405	20.1749						11.4713	10.4231	12.5195	-97.2489	62.1758	39.2505	101.678	65.4142	18.811			-98.5621	64.7053	29.2246	101.371	59.5622	29.8744
1497	1	2:CB1.stl	Modjaw-2:(CB1:OB1):3.0	3.15838	3	0.0292642	0.260495	0.317391	3.98327	4.96867	3.76107	3	7.85981	30.1725	24.7638						7.85981	8.29858	7.42103	-99.9528	56.8334	31.4528	99.8162	60.8892	22.7403			-98.5621	64.7053	29.2246	101.371	59.5622	29.8744
1498	1	2:CB1.stl	Modjaw-2:(CB1:OB2):3.0	3.20763	3	0.0308373	0.294208	0.360634	3.98327	4.96867	4.16218	3	9.13436	31.0473	25.3286						9.13436	9.48191	8.7868	-100.022	55.5345	31.1404	99.6751	60.4325	21.2968			-98.5621	64.7053	29.2246	101.371	59.5622	29.8744
1499	1	2:CB1.stl	Modjaw-2:(CB1:OB3):3.0	3.06022	3	0.0405548	0.279425	0.341511	3.98327	4.96867	3.79293	3	6.9097	24.7283	20.2327						6.9097	5.71757	8.10183	-99.0113	60.2058	32.7236	100.704	62.2542	22.262			-98.5621	64.7053	29.2246	101.371	59.5622	29.8744
1500	1	2:CB1.stl	Modjaw-2:(CB2:OA1):3.0	2.89559	3	0.0568914	0.443045	0.53734	3.98327	4.96867	6.26723	3	11.1765	25.2266	20.7998						11.1765	10.3459	12.0072	-98.906	61.0939	38.9136	100.195	67.7572	21.1777			-98.5621	64.7053	29.2246	101.371	59.5622	29.8744
1501	1	2:CB1.stl	Modjaw-2:(CB2:OA2):3.0	2.94682	3	0.0591445	0.445799	0.543064	3.98327	4.96867	6.24555	3	10.932	24.5223	20.1303						10.932	10.1227	11.7414	-97.9417	61.0794	38.6552	101.112	65.4682	19.7298			-98.5621	64.7053	29.2246	101.371	59.5622	29.8744
1502	1	2:CB1.stl	Modjaw-2:(CB2:OA3):3.0	2.92877	3	0.0547724	0.467031	0.570455	3.98327	4.96867	6.53057	3	11.5093	24.6435	20.1756						11.5093	10.4324	12.5861	-97.2099	62.229	39.2682	101.708	65.4053	18.7319			-98.5621	64.7053	29.2246	101.371	59.5622	29.8744
1503	1	2:CB1.stl	Modjaw-2:(CB2:OB1):3.0	3.15798	3	0.0324891	0.262137	0.319544	3.98327	4.96867	3.77104	3	7.87142	30.0279	24.6333						7.87142	8.25207	7.49078	-99.9184	56.8829	31.4755	99.8472	60.8827	22.66			-98.5621	64.7053	29.2246	101.371	59.5622	29.8744
1504	1	2:CB1.stl	Modjaw-2:(CB2:OB2):3.0	3.20717	3	0.0288572	0.295946	0.362848	3.98327	4.96867	4.17244	3	9.14577	30.9035	25.2055						9.14577	9.43294	8.8586	-99.9886	55.5847	31.1636	99.7052	60.4259	21.2167			-98.5621	64.7053	29.2246	101.371	59.5622	29.8744
1505	1	2:CB1.stl	Modjaw-2:(CB2:OB3):3.0	3.05978	3	0.0298555	0.281279	0.343851	3.98327	4.96867	3.80846	3	6.92993	24.6373	20.1539						6.92993	5.68596	8.17391	-98.9732	60.2595	32.7454	100.738	62.2456	22.1795			-98.5621	64.7053	29.2246	101.371	59.5622	29.8744
1506	1	2:CB1.stl	Modjaw-2:(CB3:OA1):3.0	2.89449	3	0.0530703	0.443531	0.537961	3.98327	4.96867	6.27074	3	11.1866	25.2218	20.7945						11.1866	10.3308	12.0424	-98.884	61.1554	38.921	100.214	67.7734	21.1417			-98.5621	64.7053	29.2246	101.371	59.5622	29.8744
1507	1	2:CB1.stl	Modjaw-2:(CB3:OA2):3.0	2.94573	3	0.0523663	0.446319	0.543752	3.98327	4.96867	6.25088	3	10.9441	24.5208	20.127						10.9441	10.1089	11.7793	-97.9196	61.139	38.6617	101.131	65.4826	19.6938			-98.5621	64.7053	29.2246	101.371	59.5622	29.8744
1508	1	2:CB1.stl	Modjaw-2:(CB3:OA3):3.0	2.9277	3	0.057111	0.467603	0.571178	3.98327	4.96867	6.53702	3	11.526	24.649	20.1793						11.526	10.4267	12.6253	-97.187	62.2887	39.2737	101.727	65.4185	18.6952			-98.5621	64.7053	29.2246	101.371	59.5622	29.8744
1509	1	2:CB1.stl	Modjaw-2:(CB3:OB1):3.0	3.15643	3	0.0325334	0.262767	0.32043	3.98327	4.96867	3.77191	3	7.85683	29.9004	24.5196						7.85683	8.19059	7.52307	-99.899	56.9476	31.4864	99.8654	60.9061	22.627			-98.5621	64.7053	29.2246	101.371	59.5622	29.8744
1510	1	2:CB1.stl	Modjaw-2:(CB3:OB2):3.0	3.20564	3	0.030762	0.296667	0.3638	3.98327	4.96867	4.17378	3	9.13133	30.7797	25.0999						9.13133	9.37236	8.8903	-99.9706	55.6467	31.1733	99.722	60.4488	21.1834			-98.5621	64.7053	29.2246	101.371	59.5622	29.8744
1511	1	2:CB1.stl	Modjaw-2:(CB3:OB3):3.0	3.05823	3	0.0343359	0.282102	0.344921	3.98327	4.96867	3.8122	3	6.92466	24.5466	20.0761						6.92466	5.63741	8.21192	-98.9514	60.3278	32.7553	100.758	62.269	22.1457			-98.5621	64.7053	29.2246	101.371	59.5622	29.8744
1512	1	2:CB1.stl	Modjaw-3:(CA1:OA1):	-2.86349	-3	0.0522346	0.423665	0.515041	3.92841	4.91396	6.13753	-3	11.27	26.6013	21.8818						11.27	10.8159	11.7242	-99.7702	60.8172	38.9457	99.3287	67.5824	21.2292			-98.5917	63.8026	28.617	101.348	58.8837	28.826
1513	1	2:CB1.stl	Modjaw-3:(CA1:OA2):	-2.91325	-3	0.0572526	0.427907	0.521352	3.92841	4.91396	6.11244	-3	10.8299	25.309	20.7727						10.8299	10.5146	11.1452	-98.8168	60.8152	38.6958	100.237	65.3147	19.7914			-98.5917	63.8026	28.617	101.348	58.8837	28.826
1514	1	2:CB1.stl	Modjaw-3:(CA1:OA3):	-2.8948	-3	0.0503032	0.449425	0.549434	3.92841	4.91396	6.39562	-3	11.378	25.3169	20.7086						11.378	10.8684	11.8877	-98.1273	61.9603	39.3181	100.791	65.2558	18.8059			-98.5917	63.8026	28.617	101.348	58.8837	28.826
1515	1	2:CB1.stl	Modjaw-3:(CA1:OB1):	-3.12062	-3	0.0422409	0.241631	0.293255	3.92841	4.91396	3.65556	-3	7.32748	30.3251	24.9867						7.32748	7.91143	6.74352	-100.422	56.6578	31.4797	99.3421	60.7577	22.6664			-98.5917	63.8026	28.617	101.348	58.8837	28.826
1516	1	2:CB1.stl	Modjaw-3:(CA1:OB2):	-3.1683	-3	0.0470884	0.274207	0.335858	3.92841	4.91396	4.05644	-3	8.53603	31.1298	25.4156						8.53603	9.03873	8.03333	-100.546	55.3559	31.1734	99.1458	60.3018	21.2316			-98.5917	63.8026	28.617	101.348	58.8837	28.826
1517	1	2:CB1.stl	Modjaw-3:(CA1:OB3):	-3.02274	-3	0.0345006	0.260579	0.317595	3.92841	4.91396	3.68331	-3	6.57487	25.2318	20.702						6.57487	5.68023	7.46951	-99.5163	60.0171	32.7499	100.194	62.1204	22.1938			-98.5917	63.8026	28.617	101.348	58.8837	28.826
1518	1	2:CB1.stl	Modjaw-3:(CA2:OA1):	-2.86238	-3	0.0718162	0.426801	0.518505	3.92841	4.91396	6.17398	-3	11.3233	26.5306	21.8383						11.3233	10.7551	11.8914	-99.7084	60.9479	38.926	99.3745	67.6099	20.9924			-98.5917	63.8026	28.617	101.348	58.8837	28.826
1519	1	2:CB1.stl	Modjaw-3:(CA2:OA2):	-2.91215	-3	0.0604875	0.431297	0.52556	3.92841	4.91396	6.1544	-3	10.9012	25.2754	20.742						10.9012	10.4573	11.3451	-98.7557	60.9424	38.6742	100.28	65.3384	19.5574			-98.5917	63.8026	28.617	101.348	58.8837	28.826
1520	1	2:CB1.stl	Modjaw-3:(CA2:OA3):	-2.89379	-3	0.0560377	0.453072	0.554041	3.92841	4.91396	6.44073	-3	11.4601	25.2941	20.6845						11.4601	10.824	12.0961	-98.0663	62.0847	39.2909	100.832	65.276	18.5699			-98.5917	63.8026	28.617	101.348	58.8837	28.826
1521	1	2:CB1.stl	Modjaw-3:(CA2:OB1):	-3.1185	-3	0.0291178	0.245999	0.299423	3.92841	4.91396	3.68476	-3	7.36484	29.9385	24.5968						7.36484	7.77236	6.95733	-100.369	56.7959	31.4732	99.3864	60.8128	22.4357			-98.5917	63.8026	28.617	101.348	58.8837	28.826
1522	1	2:CB1.stl	Modjaw-3:(CA2:OB2):	-3.16616	-3	0.0288174	0.279188	0.342478	3.92841	4.91396	4.08709	-3	8.57624	30.7185	25.0417						8.57624	8.9019	8.25059	-100.496	55.4889	31.1668	99.1863	60.3548	21.0007			-98.5917	63.8026	28.617	101.348	58.8837	28.826
1523	1	2:CB1.stl	Modjaw-3:(CA2:OB3):	-3.02055	-3	0.0331235	0.265684	0.324395	3.92841	4.91396	3.72228	-3	6.62895	24.9505	20.4348						6.62895	5.56334	7.69456	-99.4566	60.166	32.7375	100.243	62.1725	21.9581			-98.5917	63.8026	28.617	101.348	58.8837	28.826
1524	1	2:CB1.stl	Modjaw-3:(CA3:OA1):	-2.85795	-3	0.046792	0.425174	0.516677	3.92841	4.91396	6.14895	-3	11.3177	26.619	21.9048						11.3177	10.7853	11.8501	-99.695	61.0723	38.9925	99.3958	67.6763	21.125			-98.5917	63.8026	28.617	101.348	58.8837	28.826
1525	1	2:CB1.stl	Modjaw-3:(CA3:OA2):	-2.90776	-3	0.0612164	0.429554	0.523549	3.92841	4.91396	6.13036	-3	10.8802	25.329	20.7816						10.8802	10.4868	11.2736	-98.7395	61.064	38.7388	100.304	65.3997	19.6857			-98.5917	63.8026	28.617	101.348	58.8837	28.826
1526	1	2:CB1.stl	Modjaw-3:(CA3:OA3):	-2.88932	-3	0.0926526	0.451247	0.551896	3.92841	4.91396	6.41771	-3	11.4461	25.3655	20.7396						11.4461	10.872	12.0203	-98.0474	62.211	39.3581	100.858	65.3401	18.6987			-98.5917	63.8026	28.617	101.348	58.8837	28.826
1527	1	2:CB1.stl	Modjaw-3:(CA3:OB1):	-3.11398	-3	0.13897	0.243548	0.296053	3.92841	4.91396	3.65613	-3	7.26775	29.8412	24.5488						7.26775	7.68962	6.84587	-100.358	56.9072	31.5266	99.4023	60.8616	22.5675			-98.5917	63.8026	28.617	101.348	58.8837	28.826
1528	1	2:CB1.stl	Modjaw-3:(CA3:OB2):	-3.16169	-3	0.0828285	0.276502	0.33893	3.92841	4.91396	4.05795	-3	8.47161	30.6385	24.9952						8.47161	8.81071	8.1325	-100.484	55.5999	31.218	99.2042	60.3993	21.1289			-98.5917	63.8026	28.617	101.348	58.8837	28.826
1529	1	2:CB1.stl	Modjaw-3:(CA3:OB3):	-3.03064	-3	0.0518188	0.266081	0.325353	3.92841	4.91396	3.66924	-3	6.47858	24.3481	19.9125						6.47858	5.27742	7.67974	-98.6478	60.9269	33.0418	101.015	60.9271	21.4306			-98.5917	63.8026	28.617	101.348	58.8837	28.826
1530	1	2:CB1.stl	Modjaw-3:(CB1:OA1):-3.0	-2.85693	-3	0.0756967	0.421921	0.513019	3.92841	4.91396	6.11196	-3	11.2793	26.7331	21.9861						11.2793	10.7844	11.7741	-99.7722	61.0124	38.9672	99.3352	67.7384	21.3311			-98.5917	63.8026	28.617	101.348	58.8837	28.826
1531	1	2:CB1.stl	Modjaw-3:(CB1:OA2):-3.0	-2.90679	-3	0.0572529	0.426131	0.519268	3.92841	4.91396	6.08637	-3	10.815	25.3796	20.8275						10.815	10.4798	11.1503	-98.8121	61.0081	38.715	100.25	65.4577	19.887			-98.5917	63.8026	28.617	101.348	58.8837	28.826
1532	1	2:CB1.stl	Modjaw-3:(CB1:OA3):-3.0	-2.88823	-3	0.0601044	0.4477	0.547405	3.92841	4.91396	6.37012	-3	11.3719	25.4007	20.7742						11.3719	10.8579	11.8858	-98.118	62.1616	39.3398	100.808	65.4	18.9003			-98.5917	63.8026	28.617	101.348	58.8837	28.826
1533	1	2:CB1.stl	Modjaw-3:(CB1:OB1):-3.0	-3.11435	-3	0.0331032	0.239358	0.290563	3.92841	4.91396	3.62619	-3	7.22577	30.1882	24.8681						7.22577	7.75989	6.69165	-100.423	56.8238	31.4733	99.3457	60.8796	22.7609			-98.5917	63.8026	28.617	101.348	58.8837	28.826
1534	1	2:CB1.stl	Modjaw-3:(CB1:OB2):-3.0	-3.16197	-3	0.0391762	0.27201	0.333229	3.92841	4.91396	4.0267	-3	8.42498	30.9731	25.2829						8.42498	8.88215	7.96781	-100.546	55.5217	31.1662	99.1511	60.4197	21.3226			-98.5917	63.8026	28.617	101.348	58.8837	28.826
1535	1	2:CB1.stl	Modjaw-3:(CB1:OB3):-3.0	-3.01635	-3	0.0326643	0.25856	0.315178	3.92841	4.91396	3.65203	-3	6.50015	25.1398	20.6237						6.50015	5.55871	7.44159	-99.5114	60.2006	32.7498	100.204	62.2491	22.2881			-98.5917	63.8026	28.617	101.348	58.8837	28.826
1536	1	2:CB1.stl	Modjaw-3:(CB2:OA1):-3.0	-2.85649	-3	0.0454962	0.423247	0.514531	3.92841	4.91396	6.12626	-3	11.2996	26.6975	21.9611						11.2996	10.7862	11.8131	-99.7353	61.0662	38.9874	99.3653	67.7294	21.2516			-98.5917	63.8026	28.617	101.348	58.8837	28.826
1537	1	2:CB1.stl	Modjaw-3:(CB2:OA2):-3.0	-2.90629	-3	0.0748894	0.427521	0.52103	3.92841	4.91396	6.10389	-3	10.8447	25.3666	20.814						10.8447	10.484	11.2055	-98.7764	61.061	38.7345	100.278	65.4498	19.8091			-98.5917	63.8026	28.617	101.348	58.8837	28.826
1538	1	2:CB1.stl	Modjaw-3:(CB2:OA3):-3.0	-2.88773	-3	0.20761	0.449155	0.549274	3.92841	4.91396	6.38958	-3	11.4077	25.3981	20.7687						11.4077	10.8698	11.9455	-98.0814	62.2151	39.3582	100.836	65.3914	18.8219			-98.5917	63.8026	28.617	101.348	58.8837	28.826
1539	1	2:CB1.stl	Modjaw-3:(CB2:OB1):-3.0	-3.11387	-3	0.092962	0.240999	0.292739	3.92841	4.91396	3.63579	-3	7.23524	30.0219	24.7156						7.23524	7.71645	6.75402	-100.392	56.8734	31.4964	99.3739	60.8732	22.6809			-98.5917	63.8026	28.617	101.348	58.8837	28.826
1540	1	2:CB1.stl	Modjaw-3:(CB2:OB2):-3.0	-3.16144	-3	0.0306423	0.273781	0.335489	3.92841	4.91396	4.03664	-3	8.43473	30.8083	25.1416						8.43473	8.83531	8.03416	-100.515	55.5719	31.1898	99.1785	60.4131	21.2429			-98.5917	63.8026	28.617	101.348	58.8837	28.826
1541	1	2:CB1.stl	Modjaw-3:(CB2:OB3):-3.0	-3.01584	-3	0.0334949	0.260391	0.317546	3.92841	4.91396	3.66744	-3	6.5201	25.0396	20.5328						6.5201	5.5348	7.5054	-99.4759	60.2545	32.7719	100.235	62.2406	22.2061			-98.5917	63.8026	28.617	101.348	58.8837	28.826
1542	1	2:CB1.stl	Modjaw-3:(CB3:OA1):-3.0	-2.85535	-3	0.0580249	0.423689	0.514993	3.92841	4.91396	6.12973	-3	11.3105	26.6954	21.9625						11.3105	10.7759	11.8451	-99.7142	61.1278	38.9952	99.3841	67.7458	21.2158			-98.5917	63.8026	28.617	101.348	58.8837	28.826
1543	1	2:CB1.stl	Modjaw-3:(CB3:OA2):-3.0	-2.90516	-3	0.120431	0.428007	0.521668	3.92841	4.91396	6.10923	-3	10.8579	25.3685	20.8138						10.8579	10.4747	11.241	-98.7551	61.1208	38.7413	100.296	65.4644	19.7735			-98.5917	63.8026	28.617	101.348	58.8837	28.826
1544	1	2:CB1.stl	Modjaw-3:(CB3:OA3):-3.0	-2.88663	-3	0.0917256	0.449691	0.54999	3.92841	4.91396	6.39606	-3	11.4253	25.407	20.7736						11.4253	10.868	11.9826	-98.0592	62.275	39.3639	100.855	65.4048	18.7854			-98.5917	63.8026	28.617	101.348	58.8837	28.826
1545	1	2:CB1.stl	Modjaw-3:(CB3:OB1):-3.0	-3.11229	-3	0.0442088	0.24161	0.293623	3.92841	4.91396	3.63646	-3	7.22201	29.8912	24.5962						7.22201	7.65818	6.78585	-100.373	56.9382	31.5074	99.3913	60.8967	22.648			-98.5917	63.8026	28.617	101.348	58.8837	28.826
1546	1	2:CB1.stl	Modjaw-3:(CB3:OB2):-3.0	-3.15986	-3	0.0425735	0.274501	0.33645	3.92841	4.91396	4.03783	-3	8.42117	30.6781	25.0295						8.42117	8.77673	8.06561	-100.498	55.634	31.1997	99.1944	60.4361	21.2098			-98.5917	63.8026	28.617	101.348	58.8837	28.826
1547	1	2:CB1.stl	Modjaw-3:(CB3:OB3):-3.0	-3.01426	-3	0.0344162	0.261164	0.318588	3.92841	4.91396	3.67112	-3	6.51918	24.962	20.4627						6.51918	5.49554	7.54282	-99.455	60.3229	32.7821	100.254	62.2641	22.1724			-98.5917	63.8026	28.617	101.348	58.8837	28.826
1548	1	2:CB1.stl	Modjaw-3:(CA1:OA1):	-1.90892	-2	0.0492544	0.282869	0.34386	2.61911	3.27618	6.13753	-2	11.2511	39.7749	32.72						11.2511	10.7893	11.7129	-99.6354	60.8218	38.9337	99.4634	67.587	21.2172			-98.5917	63.8026	28.617	101.348	58.8837	28.826
1549	1	2:CB1.stl	Modjaw-3:(CA1:OA2):	-1.94218	-2	0.0606275	0.285458	0.347894	2.61911	3.27618	6.11244	-2	10.822	37.9111	31.1072						10.822	10.4993	11.1447	-98.6804	60.8183	38.6828	100.373	65.3178	19.7785			-98.5917	63.8026	28.617	101.348	58.8837	28.826
1550	1	2:CB1.stl	Modjaw-3:(CA1:OA3):	-1.92997	-2	0.0522425	0.299656	0.366461	2.61911	3.27618	6.39562	-2	11.378	37.9703	31.0484						11.378	10.8605	11.8955	-97.9843	61.9627	39.3033	100.934	65.2581	18.7912			-98.5917	63.8026	28.617	101.348	58.8837	28.826
[truncated: 16,072 more rows]
[truncated: 19 more columns]
