# Supplementary material for: Status report on novel intraoral scanner-based registration method of axes of rotation of the mandible: Proof of potential applicability and technological glass ceiling of in-house development
Source: PLoS One. 2026 Feb 23;21(2):e0342893. doi: 10.1371/journal.pone.0342893 (PMC12928589; doi:10.1371/journal.pone.0342893)
Supplement: S6 Table — Derived parameters start at Row No. 123. (XLSX) [file pone.0342893.s006.xlsx]

## Sheet: result_setup_3
Num_of_point_modifier	Base	case	angle_calc_deg	exec_time	rms	max_error	rms_starting	max_error_starting							calc_axis_start_x	calc_axis_start_y	calc_axis_start_z	calc_axis_end_x	calc_axis_end_y	calc_axis_end_z	mid_sagital_point_x	mid_sagital_point_y	mid_sagital_point_z
1	1	Modjaw-1:CB1:OA1	4.77135	0.143563	0.365823	0.438934	6.1686	7.67859							-102.384	60.067	31.6291	97.5656	59.3335	36.0777	0	59.6914	33.907
1	1	Modjaw-2:CB1:OA1	4.77022	0.132393	0.454806	0.529299	6.1686	7.67859							-102.535	60.5772	30.2262	97.3922	59.8509	35.589	0	60.2047	32.9766
1	1	Modjaw-3:CB1:OA1	4.92934	0.106521	0.205662	0.369625	6.1686	7.67859							-102.822	56.2059	32.24	97.1043	56.1987	37.6738	0	56.2022	35.0346
1	1	Modjaw-4:CB1:OA1	4.76546	0.0996668	0.527121	0.605556	6.1686	7.67859							-102.697	61.1193	28.8182	97.1828	60.102	35.6727	0	60.5966	32.34
1	1	Modjaw-5:CB1:OA1	4.69316	0.111972	0.49467	0.549078	6.1686	7.67859							-102.281	62.1658	30.5793	97.6543	60.8905	35.5084	0	61.5134	33.1009
1	1	Modjaw-1:CB1:OA2	4.77047	0.104434	0.417453	0.455274	6.16862	7.77069							-102.413	60.0671	31.6285	97.5366	59.3336	36.0771	0	59.6914	33.907
1	1	Modjaw-2:CB1:OA2	4.76866	0.128474	0.507839	0.535076	6.16862	7.77069							-102.563	60.5773	30.2254	97.3633	59.851	35.5883	0	60.2047	32.9766
1	1	Modjaw-3:CB1:OA2	4.9304	0.0940614	0.231404	0.289228	6.16862	7.77069							-102.851	56.2059	32.2393	97.0756	56.1987	37.673	0	56.2022	35.0346
1	1	Modjaw-4:CB1:OA2	4.7633	0.0880311	0.581614	0.623532	6.16862	7.77069							-102.726	61.1194	28.8172	97.1542	60.1021	35.6717	0	60.5966	32.34
1	1	Modjaw-5:CB1:OA2	4.69115	0.0880508	0.550277	0.588684	6.16862	7.77069							-102.31	62.166	30.5786	97.6253	60.8907	35.5077	0	61.5134	33.1009
1	1	Modjaw-1:CB1:OA3	4.7762	0.136332	0.414774	0.473432	6.17633	7.78634							-102.426	60.0671	31.6282	97.5234	59.3336	36.0768	0	59.6914	33.907
1	1	Modjaw-2:CB1:OA3	4.77449	0.126247	0.50418	0.543179	6.17633	7.78634							-102.577	60.5774	30.2251	97.3501	59.8511	35.5879	0	60.2047	32.9766
1	1	Modjaw-3:CB1:OA3	4.93586	0.128241	0.240329	0.30462	6.17633	7.78634							-102.864	56.2059	32.2389	97.0624	56.1987	37.6727	0	56.2022	35.0346
1	1	Modjaw-4:CB1:OA3	4.76916	0.10888	0.578161	0.615506	6.17633	7.78634							-102.739	61.1195	28.8167	97.1409	60.1022	35.6712	0	60.5966	32.34
1	1	Modjaw-5:CB1:OA3	4.69699	0.0881979	0.545759	0.603613	6.17633	7.78634							-102.323	62.1661	30.5783	97.6121	60.8908	35.5074	0	61.5134	33.1009
1	1	Modjaw-1:CB1:OB1	5.21602	0.122934	0.38324	0.451049	6.74103	8.43286							-102.392	60.067	31.6289	97.5569	59.3335	36.0775	0	59.6914	33.907
1	1	Modjaw-2:CB1:OB1	5.21511	0.0815353	0.483034	0.558838	6.74103	8.43286							-102.545	60.5773	30.2259	97.3815	59.851	35.5887	0	60.2047	32.9766
1	1	Modjaw-3:CB1:OB1	5.38791	0.0927608	0.194293	0.29488	6.74103	8.43286							-102.832	56.2059	32.2398	97.0947	56.1987	37.6736	0	56.2022	35.0346
1	1	Modjaw-4:CB1:OB1	5.2101	0.081121	0.564259	0.652996	6.74103	8.43286							-102.712	61.1193	28.8177	97.1683	60.102	35.6722	0	60.5966	32.34
1	1	Modjaw-5:CB1:OB1	5.13092	0.102705	0.52905	0.606079	6.74103	8.43286							-102.292	62.1659	30.5791	97.6436	60.8906	35.5082	0	61.5134	33.1009
1	1	Modjaw-1:CB1:OB2	5.23548	0.110906	0.359961	0.436847	6.76622	8.44134							-102.404	60.067	31.6287	97.5451	59.3335	36.0773	0	59.6914	33.907
1	1	Modjaw-2:CB1:OB2	5.23492	0.239947	0.459299	0.541196	6.76622	8.44134							-102.557	60.5773	30.2256	97.3695	59.851	35.5884	0	60.2047	32.9766
1	1	Modjaw-3:CB1:OB2	5.40681	0.185222	0.19674	0.307169	6.76622	8.44134							-102.844	56.2059	32.2394	97.0826	56.1987	37.6732	0	56.2022	35.0346
1	1	Modjaw-4:CB1:OB2	5.23009	0.0920229	0.541581	0.633105	6.76622	8.44134							-102.724	61.1194	28.8173	97.156	60.1021	35.6717	0	60.5966	32.34
1	1	Modjaw-5:CB1:OB2	5.15066	0.0809085	0.503769	0.581158	6.76622	8.44134							-102.303	62.1659	30.5788	97.6317	60.8906	35.5079	0	61.5134	33.1009
1	1	Modjaw-1:CB1:OB3	5.24269	0.102901	0.396643	0.454468	6.7762	8.54146							-102.423	60.0671	31.6282	97.5258	59.3336	36.0768	0	59.6914	33.907
1	1	Modjaw-2:CB1:OB3	5.24174	0.221031	0.495625	0.564403	6.7762	8.54146							-102.577	60.5774	30.2251	97.3502	59.8511	35.5879	0	60.2047	32.9766
1	1	Modjaw-3:CB1:OB3	5.41547	0.0822256	0.215437	0.28896	6.7762	8.54146							-102.863	56.2059	32.2389	97.0634	56.1987	37.6727	0	56.2022	35.0346
1	1	Modjaw-4:CB1:OB3	5.23657	0.080111	0.578016	0.661494	6.7762	8.54146							-102.743	61.1195	28.8166	97.1368	60.1022	35.6711	0	60.5966	32.34
1	1	Modjaw-5:CB1:OB3	5.15708	0.186378	0.541884	0.615696	6.7762	8.54146							-102.323	62.1661	30.5783	97.6124	60.8908	35.5074	0	61.5134	33.1009
1	2	Modjaw-1:CB1:OA1	4.84808	0.134737	0.719507	0.770921	6.24253	7.76631							-99.6362	61.6015	28.2028	100.309	57.07	29.437	0	59.3434	28.8178
1	2	Modjaw-2:CB1:OA1	4.67081	0.12802	0.705043	0.753674	6.24253	7.76631							-99.2631	64.7234	29.2223	100.67	59.5802	29.8721	0	62.1699	29.5449
1	2	Modjaw-3:CB1:OA1	4.73845	0.145538	0.688503	0.733467	6.24253	7.76631							-99.2776	63.8194	28.6163	100.662	58.9006	28.8253	0	61.377	28.7201
1	2	Modjaw-4:CB1:OA1	4.74554	0.147414	0.67582	0.715759	6.24253	7.76631							-99.3489	63.0521	29.7223	100.601	58.5777	29.4368	0	60.8289	29.5805
1	2	Modjaw-5:CB1:OA1	4.83063	0.123283	0.66149	0.699268	6.24253	7.76631							-99.6296	61.5132	29.0725	100.337	57.869	28.7003	0	59.6975	28.8871
1	2	Modjaw-1:CB1:OA2	4.84651	0.159685	0.723424	0.779668	6.24149	7.79042							-99.6387	61.6016	28.2028	100.306	57.07	29.437	0	59.3434	28.8178
1	2	Modjaw-2:CB1:OA2	4.66931	0.13815	0.709014	0.763037	6.24149	7.79042							-99.2656	64.7234	29.2223	100.667	59.5803	29.8721	0	62.1699	29.5449
1	2	Modjaw-3:CB1:OA2	4.73701	0.124514	0.69151	0.741075	6.24149	7.79042							-99.2801	63.8195	28.6163	100.659	58.9006	28.8253	0	61.377	28.7201
1	2	Modjaw-4:CB1:OA2	4.74398	0.153779	0.680301	0.725626	6.24149	7.79042							-99.3515	63.0522	29.7223	100.598	58.5777	29.4368	0	60.8289	29.5805
1	2	Modjaw-5:CB1:OA2	4.82909	0.139404	0.665464	0.707983	6.24149	7.79042							-99.6322	61.5133	29.0725	100.334	57.869	28.7003	0	59.6975	28.8871
1	2	Modjaw-1:CB1:OA3	4.82795	0.123757	0.755254	0.816592	6.2228	7.76085							-99.6655	61.6022	28.2026	100.279	57.0706	29.4368	0	59.3434	28.8178
1	2	Modjaw-2:CB1:OA3	4.65168	0.121191	0.739053	0.798683	6.2228	7.76085							-99.2923	64.7241	29.2222	100.64	59.581	29.872	0	62.1699	29.5449
1	2	Modjaw-3:CB1:OA3	4.71926	0.11548	0.720634	0.776027	6.2228	7.76085							-99.3069	63.8202	28.6163	100.632	58.9013	28.8253	0	61.377	28.7201
1	2	Modjaw-4:CB1:OA3	4.726	0.136681	0.712333	0.763177	6.2228	7.76085							-99.3784	63.0528	29.7224	100.571	58.5783	29.4368	0	60.8289	29.5805
1	2	Modjaw-5:CB1:OA3	4.81084	0.189916	0.697529	0.745631	6.2228	7.76085							-99.6593	61.5137	29.0726	100.307	57.8695	28.7003	0	59.6975	28.8871
1	2	Modjaw-1:CB1:OB1	4.4177	0.0843153	0.393761	0.422362	5.66479	7.1492							-99.3041	61.594	28.2048	100.641	57.0624	29.4391	0	59.3434	28.8178
1	2	Modjaw-2:CB1:OB1	4.25561	0.0717521	0.380553	0.409869	5.66479	7.1492							-98.9316	64.7148	29.2234	101.001	59.5717	29.8732	0	62.1699	29.5449
1	2	Modjaw-3:CB1:OB1	4.31683	0.0733404	0.361336	0.383311	5.66479	7.1492							-98.9475	63.8113	28.6166	100.992	58.8924	28.8257	0	61.377	28.7201
1	2	Modjaw-4:CB1:OB1	4.32266	0.0828977	0.358504	0.379524	5.66479	7.1492							-99.0206	63.0448	29.7219	100.929	58.5703	29.4363	0	60.8289	29.5805
1	2	Modjaw-5:CB1:OB1	4.39981	0.0827789	0.342113	0.357395	5.66479	7.1492							-99.3027	61.5072	29.0719	100.664	57.863	28.6997	0	59.6975	28.8871
1	2	Modjaw-1:CB1:OB2	4.40408	0.0750036	0.444403	0.474122	5.6524	7.15964							-99.3459	61.595	28.2046	100.599	57.0634	29.4388	0	59.3434	28.8178
1	2	Modjaw-2:CB1:OB2	4.24267	0.071862	0.430074	0.462806	5.6524	7.15964							-98.9733	64.7159	29.2233	100.96	59.5728	29.873	0	62.1699	29.5449
1	2	Modjaw-3:CB1:OB2	4.30393	0.0734208	0.40893	0.433421	5.6524	7.15964							-98.9892	63.8123	28.6166	100.95	58.8935	28.8256	0	61.377	28.7201
1	2	Modjaw-4:CB1:OB2	4.30951	0.0715578	0.410679	0.434903	5.6524	7.15964							-99.0624	63.0457	29.7219	100.887	58.5712	29.4364	0	60.8289	29.5805
1	2	Modjaw-5:CB1:OB2	4.38657	0.0725167	0.393725	0.410861	5.6524	7.15964							-99.3447	61.508	29.072	100.622	57.8638	28.6997	0	59.6975	28.8871
1	2	Modjaw-1:CB1:OB3	4.40643	0.0865827	0.430176	0.441086	5.6549	7.09625							-99.328	61.5946	28.2047	100.617	57.063	29.4389	0	59.3434	28.8178
1	2	Modjaw-2:CB1:OB3	4.24527	0.0807018	0.409754	0.424517	5.6549	7.09625							-98.9553	64.7154	29.2233	100.977	59.5723	29.8731	0	62.1699	29.5449
1	2	Modjaw-3:CB1:OB3	4.30649	0.0831096	0.388638	0.39572	5.6549	7.09625							-98.9712	63.8119	28.6166	100.968	58.893	28.8256	0	61.377	28.7201
1	2	Modjaw-4:CB1:OB3	4.31185	0.1118	0.394726	0.402529	5.6549	7.09625							-99.0444	63.0453	29.7219	100.905	58.5708	29.4364	0	60.8289	29.5805
1	2	Modjaw-5:CB1:OB3	4.3888	0.0963805	0.379681	0.383457	5.6549	7.09625							-99.3266	61.5077	29.072	100.64	57.8635	28.6997	0	59.6975	28.8871
1	3	Modjaw-1:CB1:OA1	4.31467	0.129004	0.290571	0.346087	5.58349	7.01152							-96.9798	66.7546	33.6543	102.591	54.509	38.2807	0	60.804	35.9025
1	3	Modjaw-2:CB1:OA1	4.09496	0.153092	0.726709	0.790491	5.58349	7.01152							-96.5311	72.803	30.3836	103.058	60.7348	34.7044	0	66.9662	32.4734
1	3	Modjaw-3:CB1:OA1	4.43838	0.141267	0.304598	0.37593	5.58349	7.01152							-96.2965	66.5108	31.9071	102.952	50.5329	38.587	0	58.7887	35.1355
1	3	Modjaw-4:CB1:OA1	4.34267	0.106544	0.272304	0.329904	5.58349	7.01152							-95.8	67.4712	34.4818	103.623	52.5662	37.3805	0	60.3111	35.8743
1	3	Modjaw-5:CB1:OA1	4.3806	0.109795	0.316201	0.379708	5.58349	7.01152							-96.696	66.7886	32.1751	102.691	52.4873	38.5167	0	59.8529	35.2506
1	3	Modjaw-1:CB1:OA2	4.33321	0.140991	0.250874	0.351703	5.60824	6.97042							-96.9984	66.7557	33.6539	102.573	54.5101	38.2803	0	60.804	35.9025
1	3	Modjaw-2:CB1:OA2	4.11772	0.139846	0.659925	0.712132	5.60824	6.97042							-96.5495	72.8041	30.3832	103.039	60.7359	34.704	0	66.9662	32.4734
1	3	Modjaw-3:CB1:OA2	4.4562	0.166157	0.296821	0.407319	5.60824	6.97042							-96.3151	66.5123	31.9064	102.934	50.5344	38.5864	0	58.7887	35.1355
1	3	Modjaw-4:CB1:OA2	4.36109	0.106132	0.235769	0.336161	5.60824	6.97042							-95.8174	67.4725	34.4816	103.605	52.5675	37.3803	0	60.3111	35.8743
1	3	Modjaw-5:CB1:OA2	4.3989	0.211245	0.292424	0.404311	5.60824	6.97042							-96.7148	66.7899	32.1745	102.672	52.4887	38.5161	0	59.8529	35.2506
1	3	Modjaw-1:CB1:OA3	4.36909	0.214214	0.313725	0.413112	5.65485	7.04369							-96.997	66.7557	33.6539	102.574	54.51	38.2803	0	60.804	35.9025
1	3	Modjaw-2:CB1:OA3	4.14715	0.105361	0.740093	0.803095	5.65485	7.04369							-96.5481	72.804	30.3833	103.041	60.7359	34.7041	0	66.9662	32.4734
1	3	Modjaw-3:CB1:OA3	4.494	0.138565	0.334454	0.438555	5.65485	7.04369							-96.3152	66.5123	31.9064	102.934	50.5344	38.5864	0	58.7887	35.1355
1	3	Modjaw-4:CB1:OA3	4.39742	0.184361	0.296533	0.396352	5.65485	7.04369							-95.8172	67.4725	34.4816	103.606	52.5675	37.3803	0	60.3111	35.8743
1	3	Modjaw-5:CB1:OA3	4.43565	0.118559	0.342505	0.446058	5.65485	7.04369							-96.7142	66.7899	32.1745	102.673	52.4886	38.5162	0	59.8529	35.2506
1	3	Modjaw-1:CB1:OB1	4.47888	0.14398	0.277676	0.31905	5.7957	7.33073							-96.979	66.7546	33.6543	102.592	54.5089	38.2808	0	60.804	35.9025
1	3	Modjaw-2:CB1:OB1	4.25333	0.143009	0.723544	0.77645	5.7957	7.33073							-96.5299	72.8029	30.3837	103.059	60.7348	34.7045	0	66.9662	32.4734
1	3	Modjaw-3:CB1:OB1	4.60713	0.104822	0.296136	0.375233	5.7957	7.33073							-96.2993	66.511	31.907	102.95	50.5331	38.5869	0	58.7887	35.1355
1	3	Modjaw-4:CB1:OB1	4.5081	0.109619	0.251566	0.281904	5.7957	7.33073							-95.7989	67.4711	34.4818	103.624	52.5662	37.3805	0	60.3111	35.8743
1	3	Modjaw-5:CB1:OB1	4.5473	0.0969687	0.306405	0.367909	5.7957	7.33073							-96.6977	66.7887	32.175	102.689	52.4874	38.5167	0	59.8529	35.2506
1	3	Modjaw-1:CB1:OB2	4.48814	0.0940397	0.330124	0.393764	5.80848	7.4251							-97.0313	66.7578	33.6531	102.54	54.5121	38.2795	0	60.804	35.9025
1	3	Modjaw-2:CB1:OB2	4.25864	0.156121	0.781116	0.91384	5.80848	7.4251							-96.5822	72.8061	30.3825	103.007	60.7379	34.7033	0	66.9662	32.4734
1	3	Modjaw-3:CB1:OB2	4.61648	0.11773	0.349896	0.396256	5.80848	7.4251							-96.3519	66.5152	31.9052	102.897	50.5374	38.5852	0	58.7887	35.1355
1	3	Modjaw-4:CB1:OB2	4.51737	0.147846	0.309325	0.362303	5.80848	7.4251							-95.852	67.4751	34.4811	103.571	52.5701	37.3798	0	60.3111	35.8743
1	3	Modjaw-5:CB1:OB2	4.5564	0.0923319	0.36126	0.404849	5.80848	7.4251							-96.7501	66.7924	32.1734	102.637	52.4912	38.515	0	59.8529	35.2506
1	3	Modjaw-1:CB1:OB3	4.50769	0.1506	0.261622	0.304876	5.83249	7.34212							-97.0017	66.7559	33.6538	102.569	54.5103	38.2802	0	60.804	35.9025
1	3	Modjaw-2:CB1:OB3	4.28149	0.120795	0.7141	0.789261	5.83249	7.34212							-96.5526	72.8043	30.3832	103.036	60.7361	34.704	0	66.9662	32.4734
1	3	Modjaw-3:CB1:OB3	4.63633	0.0966959	0.291601	0.344228	5.83249	7.34212							-96.3227	66.5129	31.9062	102.926	50.535	38.5862	0	58.7887	35.1355
1	3	Modjaw-4:CB1:OB3	4.53673	0.122736	0.244566	0.286482	5.83249	7.34212							-95.8215	67.4728	34.4815	103.601	52.5678	37.3802	0	60.3111	35.8743
1	3	Modjaw-5:CB1:OB3	4.57638	0.10877	0.296384	0.343839	5.83249	7.34212							-96.721	66.7904	32.1743	102.666	52.4891	38.5159	0	59.8529	35.2506
1	4	Modjaw-1:CA2:OA1	3.49845	0.113795	0.391734	0.479218	4.43228	5.67863							-100.019	54.8742	33.8706	99.3893	64.9994	22.303	0	59.9528	28.0685
1	4	Modjaw-2:CA2:OA1	3.46715	0.090589	0.356006	0.43438	4.43228	5.67863							-99.763	55.4103	35.0348	99.6724	64.8893	23.3873	0	60.152	29.2084
1	4	Modjaw-3:CA2:OA1	3.43094	0.0863986	0.404711	0.497678	4.43228	5.67863							-99.7054	56.0407	35.4958	99.6194	66.0968	22.5142	0	61.0709	29.0022
1	4	Modjaw-4:CA2:OA1	3.50102	0.0864909	0.391806	0.480183	4.43228	5.67863							-99.9226	55.7196	32.788	99.6044	64.6059	22.2995	0	60.1699	27.5354
1	4	Modjaw-5:CA2:OA1	3.42317	0.147948	0.454239	0.56284	4.43228	5.67863							-99.9499	56.2598	34.705	99.3227	67.0193	21.4889	0	61.6565	28.0761
1	4	Modjaw-1:CA2:OA2	3.50649	0.105136	0.410264	0.542082	4.44311	5.76034							-100.046	54.8728	33.8722	99.3623	64.998	22.3046	0	59.9528	28.0685
1	4	Modjaw-2:CA2:OA2	3.47531	0.148417	0.373127	0.490416	4.44311	5.76034							-99.7901	55.409	35.0364	99.6453	64.888	23.3889	0	60.152	29.2084
1	4	Modjaw-3:CA2:OA2	3.43886	0.144525	0.422007	0.555375	4.44311	5.76034							-99.7325	56.0393	35.4976	99.5922	66.0955	22.516	0	61.0709	29.0022
1	4	Modjaw-4:CA2:OA2	3.50872	0.102306	0.414954	0.547502	4.44311	5.76034							-99.9498	55.7184	32.7895	99.5772	64.6047	22.3009	0	60.1699	27.5354
1	4	Modjaw-5:CA2:OA2	3.43076	0.135957	0.473662	0.626725	4.44311	5.76034							-99.977	56.2583	34.7068	99.2956	67.0179	21.4907	0	61.6565	28.0761
1	4	Modjaw-1:CA2:OA3	3.51442	0.154741	0.401152	0.532984	4.45334	5.81257							-100.032	54.8735	33.8713	99.3765	64.9987	22.3038	0	59.9528	28.0685
1	4	Modjaw-2:CA2:OA3	3.48279	0.0933509	0.368827	0.483127	4.45334	5.81257							-99.7759	55.4097	35.0356	99.6596	64.8887	23.388	0	60.152	29.2084
1	4	Modjaw-3:CA2:OA3	3.44641	0.0932229	0.416488	0.547657	4.45334	5.81257							-99.7182	56.04	35.4966	99.6066	66.0962	22.5151	0	61.0709	29.0022
1	4	Modjaw-4:CA2:OA3	3.51698	0.122551	0.401483	0.53575	4.45334	5.81257							-99.9355	55.719	32.7887	99.5915	64.6054	22.3001	0	60.1699	27.5354
1	4	Modjaw-5:CA2:OA3	3.43869	0.118946	0.46421	0.617688	4.45334	5.81257							-99.9627	56.2591	34.7058	99.3099	67.0186	21.4897	0	61.6565	28.0761
1	4	Modjaw-1:CA2:OB1	3.53552	0.142071	0.395314	0.472456	4.47701	5.58547							-100.094	54.8704	33.8749	99.3146	64.9956	22.3073	0	59.9528	28.0685
1	4	Modjaw-2:CA2:OB1	3.50457	0.147779	0.347509	0.41973	4.47701	5.58547							-99.838	55.4067	35.0392	99.5974	64.8857	23.3917	0	60.152	29.2084
1	4	Modjaw-3:CA2:OB1	3.46816	0.132555	0.395553	0.468215	4.47701	5.58547							-99.7799	56.0369	35.5006	99.5448	66.0931	22.5191	0	61.0709	29.0022
1	4	Modjaw-4:CA2:OB1	3.53714	0.177623	0.409155	0.479864	4.47701	5.58547							-99.9981	55.7163	32.792	99.5289	64.6026	22.3034	0	60.1699	27.5354
1	4	Modjaw-5:CA2:OB1	3.45975	0.145964	0.454353	0.52654	4.47701	5.58547							-100.024	56.2558	34.7099	99.2485	67.0153	21.4938	0	61.6565	28.0761
1	4	Modjaw-1:CA2:OB2	3.56442	0.144656	0.370864	0.423035	4.51172	5.7038							-100.104	54.8699	33.8755	99.304	64.9951	22.308	0	59.9528	28.0685
1	4	Modjaw-2:CA2:OB2	3.53296	0.114999	0.323068	0.371191	4.51172	5.7038							-99.8486	55.4062	35.0398	99.5868	64.8852	23.3923	0	60.152	29.2084
1	4	Modjaw-3:CA2:OB2	3.49637	0.136267	0.373275	0.435588	4.51172	5.7038							-99.7903	56.0364	35.5013	99.5344	66.0925	22.5198	0	61.0709	29.0022
1	4	Modjaw-4:CA2:OB2	3.56611	0.136374	0.384963	0.430157	4.51172	5.7038							-100.009	55.7158	32.7926	99.5181	64.6021	22.304	0	60.1699	27.5354
1	4	Modjaw-5:CA2:OB2	3.48812	0.137558	0.4332	0.506579	4.51172	5.7038							-100.034	56.2552	34.7106	99.2381	67.0148	21.4945	0	61.6565	28.0761
1	4	Modjaw-1:CA2:OB3	3.51498	0.0996597	0.39962	0.536022	4.45174	5.73489							-100.095	54.8703	33.875	99.3131	64.9955	22.3074	0	59.9528	28.0685
1	4	Modjaw-2:CA2:OB3	3.48404	0.102929	0.355884	0.483096	4.45174	5.73489							-99.8394	55.4067	35.0393	99.596	64.8857	23.3918	0	60.152	29.2084
1	4	Modjaw-3:CA2:OB3	3.4476	0.10085	0.405619	0.54785	4.45174	5.73489							-99.7817	56.0368	35.5008	99.543	66.093	22.5192	0	61.0709	29.0022
1	4	Modjaw-4:CA2:OB3	3.51669	0.127647	0.411663	0.544318	4.45174	5.73489							-99.9992	55.7162	32.7921	99.5278	64.6025	22.3035	0	60.1699	27.5354
1	4	Modjaw-5:CA2:OB3	3.4392	0.133545	0.462952	0.620472	4.45174	5.73489							-100.026	56.2557	34.71	99.2466	67.0152	21.4939	0	61.6565	28.0761
ERROR VALUES
					rms	max_error		After exclusion	rms	max_error
		ALL		AVG	0.442259	0.512244			0.439276	0.507681
				SD	0.149508	0.14853			0.131836	0.131878
				>0.1	120	120
				<0.1	0	0
				<0.1 (%)	0	0
		CASE I		AVG	0.435423	0.505766			0.490785	0.554937
				SD	0.128695	0.118864			0.0693971	0.0706805
				>0.1	30	30
				<0.1	0	0
				<0.1 (%)	0	0
		CASE II		AVG	0.549064	0.583549
				SD	0.15888	0.17503
				>0.1	30	30
				<0.1	0	0
				<0.1 (%)	0	0
		CASE III		AVG	0.382294	0.453039			0.296806	0.366912
				SD	0.17716	0.181583			0.0332721	0.0440597
				>0.1	30	30
				<0.1	0	0
				<0.1 (%)	0	0
		CASE IV		AVG	0.402255	0.506624
				SD	0.0361681	0.0618797
				>0.1	30	30
				<0.1	0	0
				<0.1 (%)	0	0
